# Supplementary material for: Regulation of microglia related neuroinflammation contributes to the protective effect of Gelsevirine on ischemic stroke
Source: Front Immunol. 2023 Mar 30;14:1164278. doi: 10.3389/fimmu.2023.1164278 (PMC10098192; doi:10.3389/fimmu.2023.1164278)
Supplement: Supplementary file 1 [file DataSheet_1.zip › fig-1 B C.xlsx]

## Sheet: Magellan for F50 Sheet 3
<>	1	2	3	4	5	6	7	8	9	10	11	12
A	0.0402	0.038	0.0379	0.0406	0.0374	0.0378	0.0374	0.0378	0.0416	0.0381	0.0394	0.0404
B	0.0384	0.5099	0.4309	0.4687	0.463	0.4435	0.442	0.4293	0.4467	0.4295	0.4447	0.0398
C	0.0379	0.4936	0.479	0.4707	0.5172	0.5229	0.4989	0.4817	0.4981	0.5022	0.4537	0.0426
D	0.037	0.476	0.6604	0.4754	0.5064	0.5575	0.5677	0.5249	0.4919	0.508	0.4046	0.0406
E	0.0376	0.4327	0.8337	0.4182	0.1394	0.2039	0.2666	0.357	0.5052	0.5069	0.4192	0.0386
F	0.0377	0.4361	0.7926	0.3534	0.1342	0.1801	0.2657	0.3447	0.4746	0.484	0.4431	0.0483
G	0.0374	0.4277	0.5931	0.2811	0.1336	0.2232	0.2644	0.3033	0.4497	0.4466	0.419	0.0385
H	0.0406	0.038	0.0389	0.0408	0.0379	0.0402	0.0378	0.0445	0.0406	0.0376	0.0377	0.0393

## Sheet: Sheet2
<>	1	2	3	4	5	6	7	8	9	10	11	12
A	0.0402	0.038	0.0379	0.0406	0.0374	0.0378	0.0374	0.0378	0.0416	0.0381	0.0394	0.0404
B	0.0384	0.5099	0.4309	0.4687	0.463	0.4435	0.442	0.4293	0.4467	0.4295	0.4447	0.0398
C	0.0379	0.4936	0.479	0.4707	0.5172	0.5229	0.4989	0.4817	0.4981	0.5022	0.4537	0.0426
D	0.037	0.476	0.6604	0.4754	0.5064	0.5575	0.5677	0.5249	0.4919	0.508	0.4046	0.0406
E	0.0376	0.4327	0.8337	0.4182	0.1394	0.2039	0.2666	0.357	0.5052	0.5069	0.4192	0.0386
F	0.0377	0.4361	0.7926	0.3534	0.1342	0.1801	0.2657	0.3447	0.4746	0.484	0.4431	0.0483
G	0.0374	0.4277	0.5931	0.2811	0.1336	0.2232	0.2644	0.3033	0.4497	0.4466	0.419	0.0385
H	0.0406	0.038	0.0389	0.0408	0.0379	0.0402	0.0378	0.0445	0.0406	0.0376	0.0377	0.0393
BV2-LPS
	0	0	0.5	1	2	4	5	6	8	10	mg/ml
	0.5099	0.6309	0.6687	0.663	0.6435	0.442	0.4293	0.4467	0.4295	0.4447				103.393	127.928	135.593	134.437	130.483	89.6249	87.0497	90.5779	87.0902	90.1724
	0.4936	0.679	0.6707	0.6172	0.6229	0.4989	0.4817	0.4981	0.5022	0.4537				100.088	137.682	135.999	125.15	126.306	101.163	97.6749	101	101.832	91.9973
	0.476	0.6604	0.6754	0.6064	0.6575	0.5677	0.5249	0.4919	0.508	0.4046				96.5191	133.91	136.952	122.96	133.322	115.113	106.435	99.7432	103.008	82.0412
avg	0.493167	0.656767	0.6716	0.628867	0.6413	0.502867	0.478633	0.4789	0.4799	0.434333		0.493167
生存率	1	1.33173	1.36181	1.27516	1.30037	1.01967	0.970531	0.971071	0.973099	0.880703
抑制率	0	-0.331734	-0.361811	-0.275161	-0.300372	-0.0196688	0.0294694	0.0289287	0.026901	0.119297
BV2-CM	0	0	0.5	1	2	4	5	6	8	10	ug/ml
	0.4327	0.8394	0.8337	0.8182	0.8039	0.6666	0.5357	0.5052	0.5069	0.4192				100.123	194.231	192.912	189.325	186.016	154.246	123.957	116.899	117.293	96.9996
	0.4361	0.8342	0.7926	0.7534	0.7801	0.6657	0.5447	0.4746	0.484	0.4431				100.91	193.027	183.401	174.331	180.509	154.038	126.039	109.819	111.994	102.53
	0.4277	0.8336	0.7931	0.7811	0.7232	0.6644	0.5033	0.4497	0.4466	0.419				98.9664	192.889	183.517	180.74	167.343	153.737	116.46	104.057	103.34	96.9533
avg	0.432167	0.835733	0.806467	0.784233	0.769067	0.665567	0.5279	0.4765	0.479167	0.4271
生存率	1	1.93382	1.8661	1.81465	1.77956	1.54007	1.22152	1.10258	1.10875	0.988276		0.432167
抑制率	0	-0.933822	-0.866101	-0.814655	-0.77956	-0.540069	-0.221519	-0.102584	-0.108754	0.0117239
