# Supplementary material for: Regulation of microglia related neuroinflammation contributes to the protective effect of Gelsevirine on ischemic stroke
Source: Front Immunol. 2023 Mar 30;14:1164278. doi: 10.3389/fimmu.2023.1164278 (PMC10098192; doi:10.3389/fimmu.2023.1164278)
Supplement: Supplementary file 1 [file DataSheet_1.zip › fig-1 D.xlsx]

## Sheet: Sheet1
	Red(>1):up regulated. Green(<1):down regulated.
	cDNA稀释至1/8
		LPS(ug/mL)	Sham			Vehicle			Low			High
	GAPDH	Ct	20.4	19.69	20.045	22.46	22.04	22.25	21.81	22.02	21.915	21.08	21.19	21.135	22.15	21.58	21.865
		Mean	20.045			22.25			21.915			21.135
	IL1b	Ct	29.32	28.18	28.75	28.14	28.31	28.225	28.54	28.85	28.695	29.32	28.55	28.935	29.87	28.21	29.04
		ΔCt	9.275	8.135	8.705	5.89	6.06	5.975	6.625	6.935	6.78	8.185	7.415	7.8	8.735	7.075	7.905
		ΔCt均值	8.705			5.975			6.78			7.8			7.905
		ΔΔCt	0.57	-0.57	0	-2.815	-2.645	-2.73	-2.08	-1.77	-1.925	-0.52	-1.29	-0.905	0.03	-1.63	-0.8
		2^-ΔΔCt	0.673617	1.48452	1	7.03719	6.25496	6.63456	4.22807	3.41054	3.79737	1.43396	2.44528	1.87254	0.97942	3.09513	1.7411
		Mean(2^-ΔΔCt)	1.05271			6.64224			3.81199			1.91726			1.93855
		归一化	0.639886	1.41019	0.949926	6.68481	5.94175	6.30234	4.01636	3.23976	3.60722	1.36215	2.32284	1.77878	0.930377	2.94014	1.65392
	COX2	Ct	30.62	30.19	30.405	26.05	26.12	26.085	30.13	29.84	29.985	29.43	29.35	29.39	29.88	30.03	29.955
		ΔCt	10.575	10.145	10.36	3.8	3.87	3.835	8.215	7.925	8.07	7.515	7.435	7.475	7.965	8.115	8.04
		ΔCt均值	10.36			3.835			8.07			7.475			8.04
		ΔΔCt	0.215	-0.215	0	-6.56	-6.49	-6.525	-2.145	-2.435	-2.29	-2.845	-2.925	-2.885	-2.395	-2.245	-2.32
		2^-ΔΔCt	0.861546	1.1607	1	94.3532	89.8845	92.0917	4.42292	5.40764	4.89056	7.18506	7.59474	7.38706	5.25977	4.74037	4.99332
		Mean(2^-ΔΔCt)	1.00742			92.1098			4.90704			7.38895			4.99782
		归一化	0.855203	1.15216	0.992638	93.6586	89.2227	91.4138	7.13216	7.53882	7.33267	4.39036	5.36783	4.85456	5.22105	4.70547	4.95656
	iNOS	Ct	29.29	29.12	29.49	24.61	25.02	24.815	25.98	25.98	25.98	27.2	26.76	26.98	28.09	28.75	28.42
		ΔCt	9.245	9.075	9.445	2.36	2.77	2.565	4.065	4.065	4.065	6.065	5.625	5.845	6.955	7.615	7.285
		ΔCt均值	9.255			2.565			4.065			5.845			7.285
		ΔΔCt	-0.01	-0.18	0.19	-6.895	-6.485	-6.69	-5.19	-5.19	-5.19	-3.19	-3.63	-3.41	-2.3	-1.64	-1.97
		2^-ΔΔCt	1.00696	1.13288	0.876606	119.015	89.5735	103.25	36.5044	36.5044	36.5044	9.12611	12.3805	10.6295	4.92458	3.11666	3.91768
		Mean(2^-ΔΔCt)	1.00548			103.946			36.5044			10.712			3.98631
		归一化	1.00147	1.12671	0.871827	118.366	89.0852	102.687	36.3054	36.3054	37.3546	9.07636	12.313	10.5715	4.89773	3.09967	3.89632
	TNFa	Ct	27.74	27.99	27.865	23.52	23.98	23.75	23.29	23.1	23.195	24.76	24.77	24.765	25.27	25.06	25.165
		ΔCt	7.695	7.945	7.82	1.27	1.73	1.5	1.375	1.185	1.28	3.625	3.635	3.63	4.135	3.925	4.03
		ΔCt均值	7.82			1.5			1.28			3.63			4.03
		ΔΔCt	-0.125	0.125	0	-6.55	-6.09	-6.32	-6.445	-6.635	-6.54	-4.195	-4.185	-4.19	-3.685	-3.895	-3.79
		2^-ΔΔCt	1.09051	0.917004	1	93.7015	68.1197	79.8932	87.1241	99.388	93.0542	18.3156	18.1891	18.2522	12.8616	14.8769	13.8326
		Mean(2^-ΔΔCt)	1.0025			80.5714			93.1888			18.2523			13.857
		归一化	1.08778	0.914714	0.997502	93.4674	67.9496	79.6936	86.9065	99.1398	92.8218	18.2698	18.1436	18.2066	12.8295	14.8397	13.798
	IFNr-1	Ct	28.47	29.44	28.955	25.32	25.89	25.605	26.39	26.07	26.23	27.86	27.01	27.435	27.82	27.66	27.74
		ΔCt	8.425	9.395	8.91	3.07	3.64	3.355	4.475	4.155	4.315	6.725	5.875	6.3	6.685	6.525	6.605
		ΔCt均值	8.91			3.355			4.315			6.3			6.605
		ΔΔCt	-1.935	-0.965	-1.45	-7.29	-6.72	-7.005	-5.885	-6.205	-6.045	-3.635	-4.485	-4.06	-3.675	-3.835	-3.755
		2^-ΔΔCt	3.82378	1.95206	2.73208	156.498	105.42	128.444	59.0965	73.7719	66.0277	12.4235	22.3934	16.6795	12.7728	14.2709	13.5011
		Mean(2^-ΔΔCt)	2.83598			130.121			66.2987			17.1654			13.5149
		归一化	1.34831	0.688322	0.963365	55.1831	37.1723	45.2911	20.8381	26.0129	23.2822	4.38068	7.89618	5.88138	4.50384	5.03208	4.76064
	IL6V-1	Ct	27.38	27.2	27.29	23.27	23.9	23.585	24.21	25.25	24.73	25.63	26.25	25.94	26.78	26.6	26.69
		ΔCt	7.335	7.155	7.245	1.02	1.65	1.335	2.295	3.335	2.815	4.495	5.115	4.805	5.645	5.465	5.555
		ΔCt均值	7.245			1.335			2.815			4.805			5.555
		ΔΔCt	-1.92	-2.1	-2.01	-9.34	-8.71	-9.025	-6.96	-5.92	-6.44	-4.76	-4.14	-4.45	-3.61	-3.79	-3.7
		2^-ΔΔCt	3.78423	4.28709	4.02782	648.067	418.766	520.95	124.5	60.5477	86.8227	27.0958	17.6305	21.8566	12.2101	13.8326	12.996
		Mean(2^-ΔΔCt)	4.03305			529.261			90.6234			22.1943			13.0129
		归一化	0.938305	1.06299	0.998704	160.689	103.834	129.17	30.8699	15.0129	21.5278	6.71845	4.3715	5.41938	3.0275	3.42981	3.22239
