# Supplementary material for: Regulation of microglia related neuroinflammation contributes to the protective effect of Gelsevirine on ischemic stroke
Source: Front Immunol. 2023 Mar 30;14:1164278. doi: 10.3389/fimmu.2023.1164278 (PMC10098192; doi:10.3389/fimmu.2023.1164278)
Supplement: Supplementary file 1 [file DataSheet_1.zip › fig-1 E.xlsx]

## Sheet: 终版2
	Red(>1):up regulated. Green(<1):down regulated.（BV2-OGD-4H）
	cDNA稀释至1/64	OGD	0			1			1			1			1
		Gs(ug/mL)	0			0			1.25			2.5			10
	GAPDH	Ct	21.6048	21.5696	21.6331	22.0731	22.3591	22.1357	22.1326	22.2266	22.0306	21.8833	22.0173	21.7068	21.2839	21.3201	21.2166
		Mean	21.6025			22.1893			22.1299			21.8691			21.2735
	COX2	Ct	21.1634	21.3265	21.2603	17.5997	17.463	17.4307	17.5651	17.5582	17.4731	17.7676	17.6263	17.6973	17.7535	17.9718	17.5715
		ΔCt	-0.439125	-0.27601	-0.342246	-4.58965	-4.72635	-4.7586	-4.56487	-4.57179	-4.65683	-4.10153	-4.24288	-4.17179	-3.51998	-3.30174	-3.70207
		ΔCt均值	-0.35246
		ΔΔCt	-0.0866649	0.0764503	0.0102146	-4.23719	-4.37389	-4.40614	-4.21241	-4.21933	-4.30437	-3.74907	-3.89042	-3.81933	-3.16752	-2.94928	-3.34961
		2^-ΔΔCt	1.06191	0.948388	0.992945	18.8591	20.7335	21.2022	18.5379	18.6271	19.758	13.4457	14.8297	14.1167	8.98503	7.72366	10.1937
		Mean(2^-ΔΔCt)	1.00108			20.265			18.9743			14.1307			8.96746
		归一化	1.06076	0.947363	0.991872	18.8387	20.7111	21.1793	18.5179	18.607	19.7367	13.4312	14.8137	14.1015	8.97532	7.71531	10.1827
	IL1b	Ct	26.5386	26.4764	26.7834	18.4884	18.5863	18.3572	18.675	19.0133	18.6455	18.643	18.9392	18.5776	19.0687	18.4249	18.5043
		ΔCt	4.93608	4.87391	5.18083	-3.7009	-3.60296	-3.83208	-3.45498	-3.11669	-3.48447	-3.22611	-2.92994	-3.29155	-2.20482	-2.84863	-2.76925
		ΔCt均值	4.99694
		ΔΔCt	-0.0608625	-0.123031	0.183893	-8.69784	-8.59989	-8.82902	-8.45192	-8.11363	-8.48141	-8.22305	-7.92688	-8.28849	-7.20176	-7.84556	-7.76619
		2^-ΔΔCt	1.04309	1.08902	0.880324	415.25	387.995	454.778	350.173	276.979	357.404	298.803	243.348	312.668	147.213	230.012	217.698
		Mean(2^-ΔΔCt)	1.00414			419.341			328.185			284.94			198.308
		归一化	1.03878	1.08453	0.876691	413.536	386.394	452.901	348.727	275.835	355.929	297.57	242.344	311.377	146.605	229.063	216.8
	iNOS	Ct	28.7011	29.3733	28.6298	21.4321	21.2834	21.3676	21.1278	21.1787	21.2311	21.4685	21.2887	21.2922	21.0715	21.0584	20.9629
		ΔCt	7.09856	7.7708	7.02723	-0.757157	-0.905911	-0.821747	-1.00213	-0.951277	-0.898861	-0.400618	-0.58038	-0.576931	-0.20204	-0.215148	-0.31064
		ΔCt均值	7.29886
		ΔΔCt	-0.200304	0.471933	-0.271629	-8.05602	-8.20477	-8.12061	-8.301	-8.25014	-8.19772	-7.69948	-7.87924	-7.87579	-7.5009	-7.51401	-7.6095
		2^-ΔΔCt	1.14894	0.720998	1.20717	266.136	295.041	278.322	315.391	304.466	293.603	207.862	235.444	234.882	181.133	182.786	195.294
		Mean(2^-ΔΔCt)	1.0257			279.833			304.487			226.063			186.404
		归一化	1.12015	0.70293	1.17692	259.467	287.648	271.347	307.487	296.837	286.246	202.653	229.544	228.996	176.594	178.205	190.4
	TNFa	Ct	20.063	20.0239	19.996	16.0922	16.2173	15.9553	16.2668	16.2013	16.2259	16.4704	16.45	16.1817	16.5017	16.3504	16.3742
		ΔCt	-1.5395	-1.57864	-1.60654	-6.09708	-5.97201	-6.23405	-5.86316	-5.92867	-5.90408	-5.39874	-5.41911	-5.68748	-4.77186	-4.92315	-4.89929
		ΔCt均值	-1.57489
		ΔΔCt	0.0353918	-0.00374394	-0.0316478	-4.52218	-4.39711	-4.65915	-4.28827	-4.35378	-4.32918	-3.82385	-3.84422	-4.11258	-3.19697	-3.34825	-3.3244
		2^-ΔΔCt	0.975767	1.0026	1.02218	22.978	21.0699	25.2665	19.5388	20.4464	20.1008	14.161	14.3623	17.2986	9.17031	10.1841	10.0171
		Mean(2^-ΔΔCt)	1.00018			23.1048			20.0287			15.274			9.79052
		归一化	0.97559	1.00242	1.02199	22.9739	21.0661	25.2619	19.5353	20.4427	20.0972	14.1584	14.3597	17.2955	9.16864	10.1823	10.0153
	IFNB-1	归一化	1.43621	0.67285	0.89094	246.964	218.666	231.634	182.898	193.082	172.095	160.451	149.683	147.425	153.527	145.388	139.942
	IL-6	归一化	1.03149	0.374184	1.59433	432.748	635.575	536.503	329.156	347.334	348.295	296.233	258.601	308.054	234.332	292.879	305.547

## Sheet: 原始 1
Well	Type	Sample	Gene	Ct	Quantity	Exclusion
A1	UNKN	1	cox2	21.1634
B1	UNKN	1	cox2	21.3265
C1	UNKN	1	cox2	21.2603
C3	UNKN	1	IL1b	26.5386
D3	UNKN	1	IL1b	26.4764
E5	UNKN	1	TNFa	20.063
F5	UNKN	1	TNFa	20.0239
A8	UNKN	1	iNOS	28.7011
G7	UNKN	1	iNOS	29.3733
A10	UNKN	1	GAPDH	21.6048
B10	UNKN	1	GAPDH	21.5696
C10	UNKN	1	GAPDH	21.6331
D1	UNKN	2	cox2	17.5997
E1	UNKN	2	cox2	17.463
F1	UNKN	2	cox2	17.4307
E3	UNKN	1	IL1b	26.7834
F3	UNKN	2	IL1b	18.4884
G5	UNKN	1	TNFa	19.996
A6	UNKN	2	TNFa	16.0922
H7	UNKN	1	iNOS	28.6298
B8	UNKN	2	iNOS	21.4321
D10	UNKN	2	GAPDH	22.0731
E10	UNKN	2	GAPDH	22.3591
F10	UNKN	2	GAPDH	22.1357
A2	UNKN	3	cox2	17.5651
G1	UNKN	3	cox2	17.5582
G3	UNKN	2	IL1b	18.5863
H3	UNKN	2	IL1b	18.3572
A4	UNKN	3	IL1b	18.675
B6	UNKN	2	TNFa	16.2173
H5	UNKN	2	TNFa	15.9553
C8	UNKN	2	iNOS	21.2834
D8	UNKN	2	iNOS	21.3676
A11	UNKN	3	GAPDH	22.1326
G10	UNKN	3	GAPDH	22.2266
C12	UNKN
H1	UNKN	3	cox2	17.4731
B2	UNKN	4	cox2	17.7676
B4	UNKN	3	IL1b	19.0133
C4	UNKN	3	IL1b	18.6455
D4	UNKN	4	IL1b	18.643
C6	UNKN	3	TNFa	16.2668
D6	UNKN	3	TNFa	16.2013
E8	UNKN	3	iNOS	21.1278
F8	UNKN	3	iNOS	21.1787
H10	UNKN	3	GAPDH	22.0306
B11	UNKN	4	GAPDH	21.8833
D12	UNKN
C2	UNKN	4	cox2	17.6263
D2	UNKN	4	cox2	17.6973
E4	UNKN	4	IL1b	18.9392
F4	UNKN	4	IL1b	18.5776
E6	UNKN	3	TNFa	16.2259
F6	UNKN	4	TNFa	16.4704
G6	UNKN	4	TNFa	16.45
G8	UNKN	3	iNOS	21.2311
A9	UNKN	4	iNOS	21.4685
C11	UNKN	4	GAPDH	22.0173
D11	UNKN	4	GAPDH	21.7068
E12	UNKN
E2	UNKN	5	cox2	31.2945
F2	UNKN	5	cox2	32.077
A5	UNKN	5	IL1b	32.0828
G4	UNKN	5	IL1b	32.5879
H6	UNKN	4	TNFa	16.1817
A7	UNKN	5	TNFa	33.7159
B7	UNKN	5	TNFa	33.6149
B9	UNKN	4	iNOS	21.2887
H8	UNKN	4	iNOS	21.2922
E11	UNKN	5	GAPDH	35.4335
F11	UNKN	5	GAPDH	36.1785
F12	UNKN
G2	UNKN	5	cox2	30.6255
A3	UNKN	6	cox2	17.0102
H4	UNKN	5	IL1b	34.2448
B5	UNKN	6	IL1b	17.648
C7	UNKN	5	TNFa	33.5539
D7	UNKN	6	TNFa	15.7336
C9	UNKN	5	iNOS	34.7982
D9	UNKN	5	iNOS	34.4377
E9	UNKN	5	iNOS	32.1319
G11	UNKN	5	GAPDH
A12	UNKN	6	GAPDH	21.5641
G12	UNKN
B3	UNKN	6	cox2	17.12
H2	UNKN	6	cox2	17.0787
C5	UNKN	6	IL1b	17.7745
D5	UNKN	6	IL1b	17.6096
E7	UNKN	6	TNFa	15.4885
F7	UNKN	6	TNFa	15.6234
F9	UNKN	6	iNOS	20.614
G9	UNKN	6	iNOS	20.6572
H9	UNKN	6	iNOS	20.6221
B12	UNKN	6	GAPDH	20.8631
H11	UNKN	6	GAPDH	20.9464
H12	UNKN
						GAPDH	21.6048	21.5696	21.6331	22.0731	22.3591	22.1357	22.1326	22.2266	22.0306	21.8833	22.0173	21.7068	21.9264	22.1113	21.9976	21.2839	21.3201	21.2166
						cox2	21.1634	21.3265	21.2603	17.5997	17.463	17.4307	17.5651	17.5582	17.4731	17.7676	17.6263	17.6973	17.741	17.6271	17.8465	17.7535	17.9718	17.5715
						IL1b	26.5386	26.4764	26.7834	18.4884	18.5863	18.3572	18.675	19.0133	18.6455	18.643	18.9392	18.5776	19.2161	18.6054	18.2099	19.0687	18.4249	18.5043
						iNOS	28.7011	29.3733	28.6298	21.4321	21.2834	21.3676	21.1278	21.1787	21.2311	21.4685	21.2887	21.2922	21.4239	21.5513	21.6225	21.0715	21.0584	20.9629
						TNFa	20.063	20.0239	19.996	16.0922	16.2173	15.9553	16.2668	16.2013	16.2259	16.4704	16.45	16.1817	16.1878	16.1801	16.1232	16.5017	16.3504	16.3742
