# Supplementary material for: Regulation of microglia related neuroinflammation contributes to the protective effect of Gelsevirine on ischemic stroke
Source: Front Immunol. 2023 Mar 30;14:1164278. doi: 10.3389/fimmu.2023.1164278 (PMC10098192; doi:10.3389/fimmu.2023.1164278)
Supplement: Supplementary file 1 [file DataSheet_1.zip › fig1-A.xlsx]

## Sheet: Sheet1
Astrocyte	0	1	2	3	4	5	6	10	15	20
	104.738	93.1356	94.8679	96.5136	103.898	93.5253	97.8562	89.1728	87.6137	63.2958
	107.081	94.3482	97.055	101.927	98.6141	97.9428	100.801	93.0922	87.4621	68.7527
	98.181	98.5388	95.2261	105.219	102.534	96.0156	99.0256	89.6059	88.6964	71.0914
Neuron	0	1	2	3	4	5	6	10	15	20
	99.1923	95.6473	96.455	98.1602	97.5928	95.3781	96.1028	92.3716	81.243	84.5376
	99.8429	94.862	95.6249	96.0063	96.9165	95.6024	95.3684	95.5575	87.6374	82.6565
	100.965	95.1313	96.298	96.096	97.2787	96.096	94.9518	98.6762	84.9002	86.2688
BV2	0	1	2	3	4	5	6	10	15	20
	100.352	101.801	99.8658	100.663	98.0287	97.1521	100.148	99.3357	98.5284	70.993
	97.3272	98.6354	97.7503	99.0779	97.5217	100.265	101.816	100.975	100.645	71.1729
	99.5886	100.216	99.0439	102.759	98.1627	99.7102	101.169	98.6043	98.6218	72.3255
