# Supplementary material for: Regulation of microglia related neuroinflammation contributes to the protective effect of Gelsevirine on ischemic stroke
Source: Front Immunol. 2023 Mar 30;14:1164278. doi: 10.3389/fimmu.2023.1164278 (PMC10098192; doi:10.3389/fimmu.2023.1164278)
Supplement: Supplementary file 2 [file DataSheet_2.zip]

Archive with 44 entries (39 files):
- fig 2 raw-B/
- fig 2 raw-B/fig 2-B.xlsx
- fig 2 raw-C/
- fig 2 raw-C/fig 2-C.xlsx
- fig 2 raw-D/
- fig 2 raw-D/fig 2-D1 raw/
- fig 2 raw-D/fig 2-D1 raw/21.png
- fig 2 raw-D/fig 2-D1 raw/22.png
- fig 2 raw-D/fig 2-D1 raw/23.png
- fig 2 raw-D/fig 2-D1 raw/24.png
- fig 2 raw-D/fig 2-D1 raw/25.png
- fig 2 raw-D/fig 2-D1 raw/26.png
- fig 2 raw-D/fig 2-D1 raw/27.png
- fig 2 raw-D/fig 2-D1 raw/28.png
- fig 2 raw-D/fig 2-D1 raw/29.png
- fig 2 raw-D/fig 2-D1 raw/31.png
- fig 2 raw-D/fig 2-D1 raw/32.png
- fig 2 raw-D/fig 2-D1 raw/33.png
- fig 2 raw-D/fig 2-D1 raw/34.png
- fig 2 raw-D/fig 2-D1 raw/35.png
- fig 2 raw-D/fig 2-D1 raw/36.png
- fig 2 raw-D/fig 2-D1 raw/37.png
- fig 2 raw-D/fig 2-D1 raw/38.png
- fig 2 raw-D/fig 2-D1 raw/39.png
- fig 2 raw-D/fig 2-D1 raw/40.png
- fig 2 raw-D/fig 2-D1 raw/41.png
- fig 2 raw-D/fig 2-D1 raw/42.png
- fig 2 raw-D/fig 2-D1 raw/43.png
- fig 2 raw-D/fig 2-D1 raw/45.png
- fig 2 raw-D/fig 2-D1 raw/47.png
- fig 2 raw-D/fig 2-D1 raw/49.png
- fig 2 raw-D/fig 2-D1 raw/50.png
- fig 2 raw-D/fig 2-D1 raw/53.png
- fig 2 raw-D/fig 2-D1 raw/54.png
- fig 2 raw-D/fig 2-D1 raw/55.png
- fig 2 raw-D/fig 2-D1 raw/57.png
- fig 2 raw-D/fig 2-D1 raw/59.png
- fig 2 raw-D/fig 2-D1 raw/60.png
- fig 2 raw-D/fig 2-D1 raw/61.png
- fig 2 raw-D/fig 2-D1 raw/62.png
- fig 2 raw-D/fig 2-D1 raw/65.png
- fig 2 raw-D/fig 2-D2 raw.xlsx
- fig 2 raw-E/
- fig 2 raw-E/fig 2-E.png
