# Supplementary material for: Regulation of microglia related neuroinflammation contributes to the protective effect of Gelsevirine on ischemic stroke
Source: Front Immunol. 2023 Mar 30;14:1164278. doi: 10.3389/fimmu.2023.1164278 (PMC10098192; doi:10.3389/fimmu.2023.1164278)
Supplement: Supplementary file 2 [file DataSheet_2.zip › fig 2 raw-B/fig 2-B.xlsx]

## Sheet: Sheet1
Sham	Vehicle	Low-K	High-K
0	4	2	2
0	5	3	2
0	5	2	3
0	4	2	2
0	4	3	1
0	4	3	2
0	4	3	2
0	4	3	2
0	4	3	3
0	5	2	3
0	4	3	3
0	5	3	3
