# Supplementary material for: Regulation of microglia related neuroinflammation contributes to the protective effect of Gelsevirine on ischemic stroke
Source: Front Immunol. 2023 Mar 30;14:1164278. doi: 10.3389/fimmu.2023.1164278 (PMC10098192; doi:10.3389/fimmu.2023.1164278)
Supplement: Supplementary file 2 [file DataSheet_2.zip › fig 2 raw-C/fig 2-C.xlsx]

## Sheet: Sheet1
Sham	Vehicle	Low-Gs	High-Gs
131.25	82	101.5	108.25
121	79	116.25	131.25
121	71.5	114	123.75
132.5	70	101.75	116.75
129	67.67	73	122.25
136.75	66.67	95.6667	122.25
128.33	102.67	109.67	112.67
123.67	70.66	89	124
128.67	65	94.667	108
106.67	71.33	117.33	127.33
106.67	105.33	104	122.33
129.33			100.67
