# Supplementary material for: Regulation of microglia related neuroinflammation contributes to the protective effect of Gelsevirine on ischemic stroke
Source: Front Immunol. 2023 Mar 30;14:1164278. doi: 10.3389/fimmu.2023.1164278 (PMC10098192; doi:10.3389/fimmu.2023.1164278)
Supplement: Supplementary file 2 [file DataSheet_2.zip › fig 2 raw-D/fig 2-D2 raw.xlsx]

## Sheet: Sheet1
编号	分组
21	C	51.21
22	C	50.19
23	C	54.22
24	C	29.65
33	C	28.95
34	C	46.7
35	C	52.63
36	C	45.94
45	C	44.18
63	C	48.34
25	H	31.76
26	H	32.79
27	H	32.35
28	H	25.72
37	H	35.27
38	H	36.27
39	H	39.47
40	H	35.28
46	H	39.74
47	H	37.35
29	L	39.57
30	L	45.93
31	L	45.09
32	L	35.12
41	L	39.82
42	L	46.98
43	L	35.16
44	L	37.2
50	L	37.86
51	L	45.49
