# Supplementary material for: Regulation of microglia related neuroinflammation contributes to the protective effect of Gelsevirine on ischemic stroke
Source: Front Immunol. 2023 Mar 30;14:1164278. doi: 10.3389/fimmu.2023.1164278 (PMC10098192; doi:10.3389/fimmu.2023.1164278)
Supplement: Supplementary file 3 [file DataSheet_3.zip]

Archive with 9 entries (5 files):
- fig 3-A raw/
- fig 3-A raw/fig 3-A1 raw.pdf
- fig 3-A raw/sholl.pzfx
- fig 3-B raw/
- fig 3-B raw/fig 3-B raw.pdf
- fig 3-C raw/
- fig 3-C raw/fig 3-C.xlsx
- fig 3-D raw/
- fig 3-D raw/fig 3-D raw.zip
