# Supplementary material for: Regulation of microglia related neuroinflammation contributes to the protective effect of Gelsevirine on ischemic stroke
Source: Front Immunol. 2023 Mar 30;14:1164278. doi: 10.3389/fimmu.2023.1164278 (PMC10098192; doi:10.3389/fimmu.2023.1164278)
Supplement: Supplementary file 3 [file DataSheet_3.zip › fig 3-C raw/fig 3-C.xlsx]

## Sheet: Sheet1
	Red(>1):up regulated. Green(<1):down regulated.
	cDNA稀释至1/8
		LPS(ug/mL)	Sham			Vehicle			Low			0.927958			28.5204			17.4123			11.237	11.4406	11.7463
	GAPDH	Ct	21.6685	20.6853	21.0612	22.315	21.8662	22.4832	21.4702	21.3684	21.0975	21.2469	21.035	21.1077
		Mean	21.1383			22.2215			21.312			21.1299
	COX2	Ct	21.9867	21.789	21.8677	18.1281	18.2979	18.3934	17.9306	17.9084	17.6562	18.3802	18.3543	18.3163
		ΔCt	0.848418	0.650705	0.72936	-4.09337	-3.9236	-3.82807	-3.38148	-3.40363	-3.65589	-2.74964	-2.77554	-2.81359
		ΔCt均值	0.742828			-3.94835			-3.48033			-2.77959
		ΔΔCt	0.10559	-0.0921227	-0.0134674	-4.8362	-4.66642	-4.5709	-4.12431	-4.14645	-4.39871	-3.49247	-3.51836	-3.55641
		2^-ΔΔCt	0.929425	1.06594	1.00938	28.5655	25.3942	23.7672	17.4398	17.7095	21.0933	11.2548	11.4586	11.7649
		Mean(2^-ΔΔCt)	1.00158			25.9089			18.7475			11.4928
		归一化	0.927958	1.06426	1.00779	28.5204	25.3541	23.7297	17.4123	17.6816	21.06	11.237	11.4406	11.7463
	IL1b	Ct	25.7892	26.0548	24.8148	18.3151	18.0118	17.732	18.3567	18.1446	18.0464	20.058	19.7468	19.8656
		ΔCt	4.65087	4.91645	3.6765	-3.90632	-4.20968	-4.48942	-2.95538	-3.16747	-3.26567	-1.25404	-1.56522	-1.44642
		ΔCt均值	4.41461			-4.20181			-3.12951			-1.42189
		ΔΔCt	0.236263	0.501845	-0.738107	-8.32093	-8.62429	-8.90403	-7.36999	-7.58208	-7.68028	-5.66865	-5.97982	-5.86103
		2^-ΔΔCt	0.848942	0.706203	1.66799	319.779	394.612	479.049	165.42	191.616	205.113	50.8666	63.1112	58.1226
		Mean(2^-ΔΔCt)	1.07438			397.813			187.383			57.3668
		归一化	0.790171	0.657314	1.55251	297.641	367.293	445.885	153.968	178.351	190.914	47.3452	58.7421	54.0989
	iNOS	Ct	24.1757	24.1117	23.8889	19.7083	20.0732	19.9163	21.3624	21.4558	21.3383	21.5223	21.575	21.6274
		ΔCt	3.03737	2.97339	2.75058	-2.51317	-2.14827	-2.3052	0.0504001	0.143708	0.0262501	0.392461	0.44507	0.497544
		ΔCt均值	2.92045			-2.32221			0.0734528			0.445025
		ΔΔCt	0.116924	0.0529406	-0.169864	-5.43362	-5.06871	-5.22564	-2.87005	-2.77674	-2.8942	-2.52799	-2.47538	-2.4229
		2^-ΔΔCt	0.922152	0.96397	1.12495	43.2199	33.561	37.4176	7.3109	6.85302	7.43431	5.76767	5.56113	5.3625
		Mean(2^-ΔΔCt)	1.00369			38.0662			7.19941			5.56376
		归一化	0.91876	0.960424	1.12082	43.0609	33.4376	37.28	7.28401	6.82782	7.40697	5.74645	5.54068	5.34277
	TNFa	Ct	19.3721	19.5007	20.0166	16.3764	16.244	16.2364	15.696	15.2981	15.837	15.9584	15.8014	16.0825
		ΔCt	-1.76624	-1.6376	-1.12166	-5.84503	-5.97748	-5.98507	-5.61607	-6.01399	-5.47507	-5.17151	-5.32848	-5.04737
		ΔCt均值	-1.5085			-5.93586			-5.70171
		ΔΔCt	-0.257739	-0.129099	0.386839	-4.33653	-4.46898	-4.47657	-4.10757	-4.50549	-3.96657	-3.66301	-3.81999	-3.53887
		2^-ΔΔCt	1.1956	1.09361	0.764804	20.2035	22.1461	22.2629	17.2386	22.7137	15.6335	12.6671	14.1231	11.6227
		Mean(2^-ΔΔCt)	1.01801			21.5375			18.5286			12.8043
		归一化	1.17446	1.07427	0.751276	19.8462	21.7544	21.8691	16.9337	22.3119	15.357	12.443	13.8733	11.4171
	IFNr-1	Ct	25.2881	25.752	25.497	26.3964	26.5966	26.5486	25.4886	25.4904	26.2064	25.7848	25.9234	25.4985
		ΔCt	4.14982	4.61373	4.35869	4.17494	4.37516	4.3271	4.17655	4.17837	4.89438	4.65493	4.79351	4.36859
		ΔCt均值	4.37408			4.2924			4.41643			4.60567
		ΔΔCt	-0.264786	0.199123	-0.0559194	-0.239668	-0.0394425	-0.0875111	-0.238062	-0.236238	0.479772	0.24032	0.378901	-0.0460208
		2^-ΔΔCt	1.20146	0.87108	1.03952	1.18072	1.02772	1.06254	1.17941	1.17792	0.717091	0.846558	0.769023	1.03241
		Mean(2^-ΔΔCt)	1.03735			1.09032			1.02481			0.882665
		归一化	1.11828	0.810777	0.967557	1.09898	0.95657	0.988978	1.09776	1.09637	0.667448	0.787952	0.715785	0.960941
	IL6V-1	Ct	25.0647	24.4776	23.2365	22.2325	22.518	21.9369	19.7199	19.5224	19.7684	20.2938	20.1849	20.113
		ΔCt	3.92641	3.33932	2.0982	0.0110021	0.296574	-0.28454	-1.59213	-1.78968	-1.54367	-0.836082	-0.944933	-1.01692
		ΔCt均值	3.12131			0.00767892			-1.64183			-0.932646
		ΔΔCt	1.00596	0.418873	-0.822253	-4.40361	-4.11803	-4.69915	-4.51258	-4.71013	-4.46412	-3.75653	-3.86538	-3.93737
		2^-ΔΔCt	0.497937	0.748009	1.76817	21.1649	17.3641	25.9767	22.8256	26.1753	22.0716	13.5154	14.5746	15.3203
		Mean(2^-ΔΔCt)	1.0047			21.5019			23.6908			14.4701
		归一化	0.496106	0.745258	1.76166	19.6997	16.162	24.1784	17.7417	19.079	21.9904	13.4657	14.521	15.2639
