# Supplementary material for: Regulation of microglia related neuroinflammation contributes to the protective effect of Gelsevirine on ischemic stroke
Source: Front Immunol. 2023 Mar 30;14:1164278. doi: 10.3389/fimmu.2023.1164278 (PMC10098192; doi:10.3389/fimmu.2023.1164278)
Supplement: Supplementary file 4 [file DataSheet_4.zip]

Archive with 5 entries (3 files):
- fig 4-A raw/
- fig 4-A raw/fig 4-A1.xlsx
- fig 4-A raw/fig 4-A2.xlsx
- fig 4-B raw/
- fig 4-B raw/fig 4-B raw.zip
