# Supplementary material for: Regulation of microglia related neuroinflammation contributes to the protective effect of Gelsevirine on ischemic stroke
Source: Front Immunol. 2023 Mar 30;14:1164278. doi: 10.3389/fimmu.2023.1164278 (PMC10098192; doi:10.3389/fimmu.2023.1164278)
Supplement: Supplementary file 4 [file DataSheet_4.zip › fig 4-A raw/fig 4-A1.xlsx]

## Sheet: Sheet1
<>	1	2	3	4	5	6	7	8	9	10	11	12
A	0.2788	0.2919	0.2957	0.2788	0.2919	0.2957	0.2571	0.2669	0.2569	0.2566	0.2668	0.2467
B	0.0356	0.0358	0.0357	0.036	0.036	0.4075	0.2654	0.1811	0.145	0.1258	0.1142	0.1095
C	0.2347	0.2419	0.2418	0.2421	0.237	0.2367	0.2009	0.2037	0.2081	0.2086	0.2068	0.2067
D	0.2039	0.2037	0.2076	0.0356	0.0355	0.0359	0.0357	0.0358	0.0356	0.0357	0.0356	0.0356
E	0.0357	0.0359	0.0359	0.0356	0.0357	0.0359	0.0366	0.0355	0.0356	0.0357	0.0355	0.0354
F	0.0356	0.0354	0.0355	0.0356	0.0355	0.037	0.0361	0.0357	0.0357	0.036	0.0355	0.0352
G	0.0354	0.0359	0.0371	0.0356	0.0357	0.0352	0.0355	0.0359	0.0356	0.0371	0.0355	0.0353
H	0.0353	0.0354	0.0364	0.0356	0.0352	0.0355	0.0352	0.0356	0.0369	0.0363	0.0355	0.0352
				10	5	2	1	0.5	0.25	0.125
				0.4075	0.2654	0.1811	0.145	0.1258	0.1142	0.1095
Control	0.1401	0.1582	0.1552	0.15	0.1587	0.1562	0.1503	0.1604	0.167
	0.943144	1.54849	1.44816	1.27425	1.56522	1.48161	1.28428	1.62207	1.84281
MCAO	0.2788	0.2919	0.2957	0.2788	0.2919	0.2957	0.2571	0.2669	0.2569
	5.58194	6.02007	6.14716	5.58194	6.02007	6.14716	4.85619	5.18395	4.8495
L	0.2566	0.2668	0.2467	0.2347	0.2419	0.2418	0.2421	0.237	0.2367
	4.83946	5.1806	4.50836	4.10702	4.34783	4.34448	4.35452	4.18395	4.17391
H	0.2009	0.2037	0.2081	0.2086	0.2068	0.2067	0.2039	0.2037	0.2076
	2.97659	3.07023	3.21739	3.23411	3.17391	3.17057	3.07692	3.07023	3.20067
																	4.96321
	0.943144	1.54849	1.44816	1.27425	1.56522	1.48161	1.28428	1.62207	1.84281
	5.91639			5.91639			4.96321
	5.58194	6.02007	6.14716	5.58194	6.02007	6.14716	4.85619	5.18395	4.8495
	5.91639			5.91639			4.96321
	4.83946	5.1806	4.50836	4.10702	4.34783	4.34448	4.35452	4.18395	4.17391
	4.84281			4.26644			4.23746
	2.97659	3.07023	3.21739	3.23411	3.17391	3.17057	3.07692	3.07023	3.20067
	3.08807			3.19287			3.11594
