# Supplementary material for: Regulation of microglia related neuroinflammation contributes to the protective effect of Gelsevirine on ischemic stroke
Source: Front Immunol. 2023 Mar 30;14:1164278. doi: 10.3389/fimmu.2023.1164278 (PMC10098192; doi:10.3389/fimmu.2023.1164278)
Supplement: Supplementary file 4 [file DataSheet_4.zip › fig 4-A raw/fig 4-A2.xlsx]

## Sheet: Sheet1
<>	1	2	3	4	5	6	7	8	9	10	11	12
A	0.0369	0.0373	0.4546	0.2965	0.2008	0.1561	0.1305	0.1163	0.106	0.0369	0.0369	0.0368
B	0.0371	0.0371	0.238	0.2139	0.0372	0.0371	0.0375	0.0372	0.0371	0.0369	0.0369	0.0372
C	0.0371	0.0378	0.2338	0.215	0.0374	0.0373	0.0375	0.0373	0.0377	0.0372	0.0372	0.0374
D	0.0409	0.0371	0.4784	0.5075	0.4728	0.3644	0.426	0.3793	0.4495	0.4842	0.4546	0.0377
E	0.04	0.0396	0.2371	0.2168	0.2193	0.2403	0.254	0.2338	0.2291	0.3219	0.2518	0.037
F	0.0367	0.0385	0.288	0.2853	0.3151	0.3226	0.2818	0.2921	0.3111	0.3009	0.2803	0.0397
G	0.0368	0.0382	0.3423	0.3449	0.3424	0.3427	0.3471	0.3425	0.3222	0.3397	0.4381	0.0367
H	0.0371	0.0369	0.0369	0.0366	0.0368	0.0368	0.037	0.0369	0.0368	0.0381	0.037	0.0367
			100	50	25	12.5	6.25	3.125	0
			0.4546	0.2965	0.2008	0.1561	0.1305	0.1163	0.106
Control	0.4784	0.5075	0.4728	0.3644	0.426	0.3793	0.4495	0.4842	0.4546
	105.257	113.571	103.657	72.6857	90.2857	76.9429	97	106.914	98.4571
MCAO	0.2371	0.2168	0.2193	0.2403	0.254	0.2338	0.2291	0.3219	0.2518
	36.3143	30.5143	31.2286	37.2286	41.1429	35.3714	34.0286	60.5429	40.5143
L	0.288	0.2853	0.3151	0.3226	0.2818	0.2921	0.3111	0.3009	0.2803
	50.8571	50.0857	58.6	60.7429	49.0857	52.0286	57.4571	54.5429	48.6571
H	0.3423	0.3449	0.3424	0.3427	0.3471	0.3425	0.3222	0.3397	0.4381
	66.3714	67.1143	66.4	66.4857	67.7429	66.4286	60.6286	65.6286	93.7429
	105.257	113.571	103.657	72.6857	90.2857	76.9429	97	106.914	98.4571
	107.495			79.9714			100.79
	36.3143	30.5143	31.2286	37.2286	41.1429	35.3714	34.0286	60.5429	40.5143
	32.6857			37.9143			45.0286
	50.8571	50.0857	58.6	60.7429	49.0857	52.0286	57.4571	54.5429	48.6571
	53.181			53.9524			53.5524
	66.3714	67.1143	66.4	66.4857	67.7429	66.4286	60.6286	65.6286	93.7429
	66.6286			66.8857			73.3333
