# Supplementary material for: Regulation of microglia related neuroinflammation contributes to the protective effect of Gelsevirine on ischemic stroke
Source: Front Immunol. 2023 Mar 30;14:1164278. doi: 10.3389/fimmu.2023.1164278 (PMC10098192; doi:10.3389/fimmu.2023.1164278)
Supplement: Supplementary file 5 [file DataSheet_5.zip]

Archive with 4 entries (2 files):
- fig 4-C raw/
- fig 4-C raw/fig 4-C raw.pdf
- fig 4-D raw/
- fig 4-D raw/fig 4-D raw.zip
