# Supplementary material for: Regulation of microglia related neuroinflammation contributes to the protective effect of Gelsevirine on ischemic stroke
Source: Front Immunol. 2023 Mar 30;14:1164278. doi: 10.3389/fimmu.2023.1164278 (PMC10098192; doi:10.3389/fimmu.2023.1164278)
Supplement: Supplementary file 6 [file DataSheet_6.zip]

Archive with 584 entries (571 files):
- fig 5 raw/
- fig 5 raw/fig 5-A B raw/
- fig 5 raw/fig 5-A B raw/treat-vs-model-all.gene.xls
- fig 5 raw/fig 5-A B raw/treat-vs-model-diff-pval-0.05-FC-2.gene.xls
- fig 5 raw/fig 5-A B raw/treat-vs-model-heatmap-pval-0.05-FC-2.gene.pdf
- fig 5 raw/fig 5-A B raw/treat-vs-model-heatmap-pval-0.05-FC-2.gene.png
- fig 5 raw/fig 5-A B raw/treat-vs-model-volcano-pval-0.05-FC-2.gene.pdf
- fig 5 raw/fig 5-A B raw/treat-vs-model-volcano-pval-0.05-FC-2.gene.png
- fig 5 raw/fig 5-C D raw/
- fig 5 raw/fig 5-C D raw/edge+GO+KEGG-ZY.R
- fig 5 raw/fig 5-C D raw/MCAO_vs_drug_edgeR-GO-plot.pdf
- fig 5 raw/fig 5-C D raw/MCAO_vs_drug_edgeR-GO.pdf
- fig 5 raw/fig 5-C D raw/MCAO_vs_drug_edgeR-KEGG-plot.pdf
- fig 5 raw/fig 5-C D raw/MCAO_vs_drug_edgeR-KEGG.pdf
- fig 5 raw/fig 5-C D raw/MCAO_vs_drug_edgeR.xlsx
- fig 5 raw/fig 5-E F raw/
- fig 5 raw/fig 5-E F raw/GSEA-GO-2.pdf
- fig 5 raw/fig 5-E F raw/GSEA-KEGG2.pdf
- fig 5 raw/fig 5-E F raw/MCAO_vs_drug_edgeR.csv
- fig 5 raw/fig 5-E F raw/代码.txt
- fig 5 raw/fig 5-G raw/
- fig 5 raw/fig 5-G raw/inflammation.Gsea.1649955013530/
- fig 5 raw/fig 5-G raw/inflammation.Gsea.1649955013530/ALTEMEIER_RESPONSE_TO_LPS_WITH_MECHANICAL_VENTILATION.html
- fig 5 raw/fig 5-G raw/inflammation.Gsea.1649955013530/ALTEMEIER_RESPONSE_TO_LPS_WITH_MECHANICAL_VENTILATION.tsv
- fig 5 raw/fig 5-G raw/inflammation.Gsea.1649955013530/ALTEMEIER_RESPONSE_TO_LPS_WITH_MECHANICAL_VENTILATION_126.png
- fig 5 raw/fig 5-G raw/inflammation.Gsea.1649955013530/BIOCARTA_CCR3_PATHWAY.html
- fig 5 raw/fig 5-G raw/inflammation.Gsea.1649955013530/BIOCARTA_CCR3_PATHWAY.tsv
- fig 5 raw/fig 5-G raw/inflammation.Gsea.1649955013530/BIOCARTA_CCR3_PATHWAY_150.png
- fig 5 raw/fig 5-G raw/inflammation.Gsea.1649955013530/BIOCARTA_IL6_PATHWAY.html
- fig 5 raw/fig 5-G raw/inflammation.Gsea.1649955013530/BIOCARTA_IL6_PATHWAY.tsv
- fig 5 raw/fig 5-G raw/inflammation.Gsea.1649955013530/BIOCARTA_IL6_PATHWAY_147.png
- fig 5 raw/fig 5-G raw/inflammation.Gsea.1649955013530/BIOCARTA_INFLAM_PATHWAY.html
- fig 5 raw/fig 5-G raw/inflammation.Gsea.1649955013530/BIOCARTA_INFLAM_PATHWAY.tsv
- fig 5 raw/fig 5-G raw/inflammation.Gsea.1649955013530/BIOCARTA_INFLAM_PATHWAY_135.png
- fig 5 raw/fig 5-G raw/inflammation.Gsea.1649955013530/BIOCARTA_LAIR_PATHWAY.html
- fig 5 raw/fig 5-G raw/inflammation.Gsea.1649955013530/BIOCARTA_LAIR_PATHWAY.tsv
- fig 5 raw/fig 5-G raw/inflammation.Gsea.1649955013530/BIOCARTA_LAIR_PATHWAY_138.png
- fig 5 raw/fig 5-G raw/inflammation.Gsea.1649955013530/BIOCARTA_PAR1_PATHWAY.html
- fig 5 raw/fig 5-G raw/inflammation.Gsea.1649955013530/BIOCARTA_PAR1_PATHWAY.tsv
- fig 5 raw/fig 5-G raw/inflammation.Gsea.1649955013530/BIOCARTA_PAR1_PATHWAY_144.png
- fig 5 raw/fig 5-G raw/inflammation.Gsea.1649955013530/BLALOCK_ALZHEIMERS_DISEASE_INCIPIENT_DN.html
- fig 5 raw/fig 5-G raw/inflammation.Gsea.1649955013530/BLALOCK_ALZHEIMERS_DISEASE_INCIPIENT_DN.tsv
- fig 5 raw/fig 5-G raw/inflammation.Gsea.1649955013530/BLALOCK_ALZHEIMERS_DISEASE_INCIPIENT_DN_153.png
- fig 5 raw/fig 5-G raw/inflammation.Gsea.1649955013530/BLALOCK_ALZHEIMERS_DISEASE_INCIPIENT_UP.html
- fig 5 raw/fig 5-G raw/inflammation.Gsea.1649955013530/BLALOCK_ALZHEIMERS_DISEASE_INCIPIENT_UP.tsv
- fig 5 raw/fig 5-G raw/inflammation.Gsea.1649955013530/BLALOCK_ALZHEIMERS_DISEASE_INCIPIENT_UP_141.png
- fig 5 raw/fig 5-G raw/inflammation.Gsea.1649955013530/DEMAGALHAES_AGING_UP.html
- fig 5 raw/fig 5-G raw/inflammation.Gsea.1649955013530/DEMAGALHAES_AGING_UP.tsv
- fig 5 raw/fig 5-G raw/inflammation.Gsea.1649955013530/DEMAGALHAES_AGING_UP_129.png
- fig 5 raw/fig 5-G raw/inflammation.Gsea.1649955013530/edb/
- fig 5 raw/fig 5-G raw/inflammation.Gsea.1649955013530/edb/gene_sets.gmt
- fig 5 raw/fig 5-G raw/inflammation.Gsea.1649955013530/edb/OGD_DRUG_DRUG.OGD_FRUG.cls_Gs_versus_MCAO.rnk
- fig 5 raw/fig 5-G raw/inflammation.Gsea.1649955013530/edb/OGD_FRUG.cls
- fig 5 raw/fig 5-G raw/inflammation.Gsea.1649955013530/edb/results.edb
- fig 5 raw/fig 5-G raw/inflammation.Gsea.1649955013530/EINAV_INTERFERON_SIGNATURE_IN_CANCER.html
- fig 5 raw/fig 5-G raw/inflammation.Gsea.1649955013530/EINAV_INTERFERON_SIGNATURE_IN_CANCER.tsv
- fig 5 raw/fig 5-G raw/inflammation.Gsea.1649955013530/EINAV_INTERFERON_SIGNATURE_IN_CANCER_165.png
- fig 5 raw/fig 5-G raw/inflammation.Gsea.1649955013530/enplot_ALTEMEIER_RESPONSE_TO_LPS_WITH_MECHANICAL_VENTILATION_125.png
- fig 5 raw/fig 5-G raw/inflammation.Gsea.1649955013530/enplot_BIOCARTA_CCR3_PATHWAY_149.png
- fig 5 raw/fig 5-G raw/inflammation.Gsea.1649955013530/enplot_BIOCARTA_IL6_PATHWAY_146.png
- fig 5 raw/fig 5-G raw/inflammation.Gsea.1649955013530/enplot_BIOCARTA_INFLAM_PATHWAY_134.png
- fig 5 raw/fig 5-G raw/inflammation.Gsea.1649955013530/enplot_BIOCARTA_LAIR_PATHWAY_137.png
- fig 5 raw/fig 5-G raw/inflammation.Gsea.1649955013530/enplot_BIOCARTA_PAR1_PATHWAY_143.png
- fig 5 raw/fig 5-G raw/inflammation.Gsea.1649955013530/enplot_BLALOCK_ALZHEIMERS_DISEASE_INCIPIENT_DN_152.png
- fig 5 raw/fig 5-G raw/inflammation.Gsea.1649955013530/enplot_BLALOCK_ALZHEIMERS_DISEASE_INCIPIENT_UP_140.png
- fig 5 raw/fig 5-G raw/inflammation.Gsea.1649955013530/enplot_DEMAGALHAES_AGING_UP_128.png
- fig 5 raw/fig 5-G raw/inflammation.Gsea.1649955013530/enplot_EINAV_INTERFERON_SIGNATURE_IN_CANCER_164.png
- fig 5 raw/fig 5-G raw/inflammation.Gsea.1649955013530/enplot_GOBP_ACUTE_INFLAMMATORY_RESPONSE_155.png
- fig 5 raw/fig 5-G raw/inflammation.Gsea.1649955013530/enplot_GOBP_CHRONIC_INFLAMMATORY_RESPONSE_131.png
- fig 5 raw/fig 5-G raw/inflammation.Gsea.1649955013530/enplot_GOBP_GRANULOCYTE_DIFFERENTIATION_158.png
- fig 5 raw/fig 5-G raw/inflammation.Gsea.1649955013530/enplot_GOBP_T_HELPER_17_TYPE_IMMUNE_RESPONSE_161.png
- fig 5 raw/fig 5-G raw/inflammation.Gsea.1649955013530/gene_set_sizes.tsv
- fig 5 raw/fig 5-G raw/inflammation.Gsea.1649955013530/global_es_histogram.png
- fig 5 raw/fig 5-G raw/inflammation.Gsea.1649955013530/GOBP_ACUTE_INFLAMMATORY_RESPONSE.html
- fig 5 raw/fig 5-G raw/inflammation.Gsea.1649955013530/GOBP_ACUTE_INFLAMMATORY_RESPONSE.tsv
- fig 5 raw/fig 5-G raw/inflammation.Gsea.1649955013530/GOBP_ACUTE_INFLAMMATORY_RESPONSE_156.png
- fig 5 raw/fig 5-G raw/inflammation.Gsea.1649955013530/GOBP_CHRONIC_INFLAMMATORY_RESPONSE.html
- fig 5 raw/fig 5-G raw/inflammation.Gsea.1649955013530/GOBP_CHRONIC_INFLAMMATORY_RESPONSE.tsv
- fig 5 raw/fig 5-G raw/inflammation.Gsea.1649955013530/GOBP_CHRONIC_INFLAMMATORY_RESPONSE_132.png
- fig 5 raw/fig 5-G raw/inflammation.Gsea.1649955013530/GOBP_GRANULOCYTE_DIFFERENTIATION.html
- fig 5 raw/fig 5-G raw/inflammation.Gsea.1649955013530/GOBP_GRANULOCYTE_DIFFERENTIATION.tsv
- fig 5 raw/fig 5-G raw/inflammation.Gsea.1649955013530/GOBP_GRANULOCYTE_DIFFERENTIATION_159.png
- fig 5 raw/fig 5-G raw/inflammation.Gsea.1649955013530/GOBP_T_HELPER_17_TYPE_IMMUNE_RESPONSE.html
- fig 5 raw/fig 5-G raw/inflammation.Gsea.1649955013530/GOBP_T_HELPER_17_TYPE_IMMUNE_RESPONSE.tsv
- fig 5 raw/fig 5-G raw/inflammation.Gsea.1649955013530/GOBP_T_HELPER_17_TYPE_IMMUNE_RESPONSE_162.png
- fig 5 raw/fig 5-G raw/inflammation.Gsea.1649955013530/gsea_report_for_Gs_1649955013530.html
- fig 5 raw/fig 5-G raw/inflammation.Gsea.1649955013530/gsea_report_for_Gs_1649955013530.tsv
- fig 5 raw/fig 5-G raw/inflammation.Gsea.1649955013530/gsea_report_for_MCAO_1649955013530.html
- fig 5 raw/fig 5-G raw/inflammation.Gsea.1649955013530/gsea_report_for_MCAO_1649955013530.tsv
- fig 5 raw/fig 5-G raw/inflammation.Gsea.1649955013530/gset_rnd_es_dist_127.png
- fig 5 raw/fig 5-G raw/inflammation.Gsea.1649955013530/gset_rnd_es_dist_130.png
- fig 5 raw/fig 5-G raw/inflammation.Gsea.1649955013530/gset_rnd_es_dist_133.png
- fig 5 raw/fig 5-G raw/inflammation.Gsea.1649955013530/gset_rnd_es_dist_136.png
- fig 5 raw/fig 5-G raw/inflammation.Gsea.1649955013530/gset_rnd_es_dist_139.png
- fig 5 raw/fig 5-G raw/inflammation.Gsea.1649955013530/gset_rnd_es_dist_142.png
- fig 5 raw/fig 5-G raw/inflammation.Gsea.1649955013530/gset_rnd_es_dist_145.png
- fig 5 raw/fig 5-G raw/inflammation.Gsea.1649955013530/gset_rnd_es_dist_148.png
- fig 5 raw/fig 5-G raw/inflammation.Gsea.1649955013530/gset_rnd_es_dist_151.png
- fig 5 raw/fig 5-G raw/inflammation.Gsea.1649955013530/gset_rnd_es_dist_154.png
- fig 5 raw/fig 5-G raw/inflammation.Gsea.1649955013530/gset_rnd_es_dist_157.png
- fig 5 raw/fig 5-G raw/inflammation.Gsea.1649955013530/gset_rnd_es_dist_160.png
- fig 5 raw/fig 5-G raw/inflammation.Gsea.1649955013530/gset_rnd_es_dist_163.png
- fig 5 raw/fig 5-G raw/inflammation.Gsea.1649955013530/gset_rnd_es_dist_166.png
- fig 5 raw/fig 5-G raw/inflammation.Gsea.1649955013530/heat_map_123.png
- fig 5 raw/fig 5-G raw/inflammation.Gsea.1649955013530/heat_map_corr_plot.html
- fig 5 raw/fig 5-G raw/inflammation.Gsea.1649955013530/index.html
- fig 5 raw/fig 5-G raw/inflammation.Gsea.1649955013530/inflammation.Gsea.1649955013530.rpt
- fig 5 raw/fig 5-G raw/inflammation.Gsea.1649955013530/neg_snapshot.html
- fig 5 raw/fig 5-G raw/inflammation.Gsea.1649955013530/pos_snapshot.html
- fig 5 raw/fig 5-G raw/inflammation.Gsea.1649955013530/pvalues_vs_nes_plot.png
- fig 5 raw/fig 5-G raw/inflammation.Gsea.1649955013530/ranked_gene_list_Gs_versus_MCAO_1649955013530.tsv
- fig 5 raw/fig 5-G raw/inflammation.Gsea.1649955013530/ranked_list_corr_124.png
- fig 5 raw/fig 5-G raw/inflammation.Gsea.1649955013530/xtools.css
- fig 5 raw/fig 5-G raw/inflammation.Gsea.1649955060129/
- fig 5 raw/fig 5-G raw/inflammation.Gsea.1649955060129/AZARE_NEOPLASTIC_TRANSFORMATION_BY_STAT3_DN.html
- fig 5 raw/fig 5-G raw/inflammation.Gsea.1649955060129/AZARE_NEOPLASTIC_TRANSFORMATION_BY_STAT3_DN.tsv
- fig 5 raw/fig 5-G raw/inflammation.Gsea.1649955060129/AZARE_NEOPLASTIC_TRANSFORMATION_BY_STAT3_DN_194.png
- fig 5 raw/fig 5-G raw/inflammation.Gsea.1649955060129/BILD_CTNNB1_ONCOGENIC_SIGNATURE.html
- fig 5 raw/fig 5-G raw/inflammation.Gsea.1649955060129/BILD_CTNNB1_ONCOGENIC_SIGNATURE.tsv
- fig 5 raw/fig 5-G raw/inflammation.Gsea.1649955060129/BILD_CTNNB1_ONCOGENIC_SIGNATURE_233.png
- fig 5 raw/fig 5-G raw/inflammation.Gsea.1649955060129/BIOCARTA_EGF_PATHWAY.html
- fig 5 raw/fig 5-G raw/inflammation.Gsea.1649955060129/BIOCARTA_EGF_PATHWAY.tsv
- fig 5 raw/fig 5-G raw/inflammation.Gsea.1649955060129/BIOCARTA_EGF_PATHWAY_284.png
- fig 5 raw/fig 5-G raw/inflammation.Gsea.1649955060129/BIOCARTA_ERK_PATHWAY.html
- fig 5 raw/fig 5-G raw/inflammation.Gsea.1649955060129/BIOCARTA_ERK_PATHWAY.tsv
- fig 5 raw/fig 5-G raw/inflammation.Gsea.1649955060129/BIOCARTA_ERK_PATHWAY_278.png
- fig 5 raw/fig 5-G raw/inflammation.Gsea.1649955060129/BIOCARTA_GSK3_PATHWAY.html
- fig 5 raw/fig 5-G raw/inflammation.Gsea.1649955060129/BIOCARTA_GSK3_PATHWAY.tsv
- fig 5 raw/fig 5-G raw/inflammation.Gsea.1649955060129/BIOCARTA_GSK3_PATHWAY_272.png
- fig 5 raw/fig 5-G raw/inflammation.Gsea.1649955060129/CREIGHTON_AKT1_SIGNALING_VIA_MTOR_DN.html
- fig 5 raw/fig 5-G raw/inflammation.Gsea.1649955060129/CREIGHTON_AKT1_SIGNALING_VIA_MTOR_DN.tsv
- fig 5 raw/fig 5-G raw/inflammation.Gsea.1649955060129/CREIGHTON_AKT1_SIGNALING_VIA_MTOR_DN_182.png
- fig 5 raw/fig 5-G raw/inflammation.Gsea.1649955060129/DAUER_STAT3_TARGETS_DN.html
- fig 5 raw/fig 5-G raw/inflammation.Gsea.1649955060129/DAUER_STAT3_TARGETS_DN.tsv
- fig 5 raw/fig 5-G raw/inflammation.Gsea.1649955060129/DAUER_STAT3_TARGETS_DN_200.png
- fig 5 raw/fig 5-G raw/inflammation.Gsea.1649955060129/DEBOSSCHER_NFKB_TARGETS_REPRESSED_BY_GLUCOCORTICOIDS.html
- fig 5 raw/fig 5-G raw/inflammation.Gsea.1649955060129/DEBOSSCHER_NFKB_TARGETS_REPRESSED_BY_GLUCOCORTICOIDS.tsv
- fig 5 raw/fig 5-G raw/inflammation.Gsea.1649955060129/DEBOSSCHER_NFKB_TARGETS_REPRESSED_BY_GLUCOCORTICOIDS_224.png
- fig 5 raw/fig 5-G raw/inflammation.Gsea.1649955060129/edb/
- fig 5 raw/fig 5-G raw/inflammation.Gsea.1649955060129/edb/gene_sets.gmt
- fig 5 raw/fig 5-G raw/inflammation.Gsea.1649955060129/edb/OGD_DRUG_DRUG.OGD_FRUG.cls_Gs_versus_MCAO.rnk
- fig 5 raw/fig 5-G raw/inflammation.Gsea.1649955060129/edb/OGD_FRUG.cls
- fig 5 raw/fig 5-G raw/inflammation.Gsea.1649955060129/edb/results.edb
- fig 5 raw/fig 5-G raw/inflammation.Gsea.1649955060129/enplot_AZARE_NEOPLASTIC_TRANSFORMATION_BY_STAT3_DN_193.png
- fig 5 raw/fig 5-G raw/inflammation.Gsea.1649955060129/enplot_BILD_CTNNB1_ONCOGENIC_SIGNATURE_232.png
- fig 5 raw/fig 5-G raw/inflammation.Gsea.1649955060129/enplot_BIOCARTA_EGF_PATHWAY_283.png
- fig 5 raw/fig 5-G raw/inflammation.Gsea.1649955060129/enplot_BIOCARTA_ERK_PATHWAY_277.png
- fig 5 raw/fig 5-G raw/inflammation.Gsea.1649955060129/enplot_BIOCARTA_GSK3_PATHWAY_271.png
- fig 5 raw/fig 5-G raw/inflammation.Gsea.1649955060129/enplot_CREIGHTON_AKT1_SIGNALING_VIA_MTOR_DN_181.png
- fig 5 raw/fig 5-G raw/inflammation.Gsea.1649955060129/enplot_DAUER_STAT3_TARGETS_DN_199.png
- fig 5 raw/fig 5-G raw/inflammation.Gsea.1649955060129/enplot_DEBOSSCHER_NFKB_TARGETS_REPRESSED_BY_GLUCOCORTICOIDS_223.png
- fig 5 raw/fig 5-G raw/inflammation.Gsea.1649955060129/enplot_FIRESTEIN_CTNNB1_PATHWAY_253.png
- fig 5 raw/fig 5-G raw/inflammation.Gsea.1649955060129/enplot_GRESHOCK_CANCER_COPY_NUMBER_UP_241.png
- fig 5 raw/fig 5-G raw/inflammation.Gsea.1649955060129/enplot_HALLMARK_MTORC1_SIGNALING_178.png
- fig 5 raw/fig 5-G raw/inflammation.Gsea.1649955060129/enplot_HALLMARK_MYC_TARGETS_V1_169.png
- fig 5 raw/fig 5-G raw/inflammation.Gsea.1649955060129/enplot_HALLMARK_MYC_TARGETS_V2_184.png
- fig 5 raw/fig 5-G raw/inflammation.Gsea.1649955060129/enplot_HALLMARK_WNT_BETA_CATENIN_SIGNALING_274.png
- fig 5 raw/fig 5-G raw/inflammation.Gsea.1649955060129/enplot_HAN_JNK_SINGALING_DN_202.png
- fig 5 raw/fig 5-G raw/inflammation.Gsea.1649955060129/enplot_JAZAG_TGFB1_SIGNALING_DN_175.png
- fig 5 raw/fig 5-G raw/inflammation.Gsea.1649955060129/enplot_JAZAG_TGFB1_SIGNALING_UP_205.png
- fig 5 raw/fig 5-G raw/inflammation.Gsea.1649955060129/enplot_JAZAG_TGFB1_SIGNALING_VIA_SMAD4_UP_208.png
- fig 5 raw/fig 5-G raw/inflammation.Gsea.1649955060129/enplot_KEGG_PPAR_SIGNALING_PATHWAY_196.png
- fig 5 raw/fig 5-G raw/inflammation.Gsea.1649955060129/enplot_KEGG_TGF_BETA_SIGNALING_PATHWAY_262.png
- fig 5 raw/fig 5-G raw/inflammation.Gsea.1649955060129/enplot_KEGG_TIGHT_JUNCTION_280.png
- fig 5 raw/fig 5-G raw/inflammation.Gsea.1649955060129/enplot_KEGG_WNT_SIGNALING_PATHWAY_268.png
- fig 5 raw/fig 5-G raw/inflammation.Gsea.1649955060129/enplot_KENNY_CTNNB1_TARGETS_UP_220.png
- fig 5 raw/fig 5-G raw/inflammation.Gsea.1649955060129/enplot_NUMATA_CSF3_SIGNALING_VIA_STAT3_190.png
- fig 5 raw/fig 5-G raw/inflammation.Gsea.1649955060129/enplot_PARENT_MTOR_SIGNALING_DN_217.png
- fig 5 raw/fig 5-G raw/inflammation.Gsea.1649955060129/enplot_PHONG_TNF_RESPONSE_VIA_P38_COMPLETE_256.png
- fig 5 raw/fig 5-G raw/inflammation.Gsea.1649955060129/enplot_PID_BETA_CATENIN_NUC_PATHWAY_259.png
- fig 5 raw/fig 5-G raw/inflammation.Gsea.1649955060129/enplot_PID_FAK_PATHWAY_229.png
- fig 5 raw/fig 5-G raw/inflammation.Gsea.1649955060129/enplot_PID_IGF1_PATHWAY_238.png
- fig 5 raw/fig 5-G raw/inflammation.Gsea.1649955060129/enplot_PID_RHOA_REG_PATHWAY_250.png
- fig 5 raw/fig 5-G raw/inflammation.Gsea.1649955060129/enplot_PID_SHP2_PATHWAY_247.png
- fig 5 raw/fig 5-G raw/inflammation.Gsea.1649955060129/enplot_PID_WNT_CANONICAL_PATHWAY_235.png
- fig 5 raw/fig 5-G raw/inflammation.Gsea.1649955060129/enplot_REACTOME_SIGNALING_BY_HIPPO_244.png
- fig 5 raw/fig 5-G raw/inflammation.Gsea.1649955060129/enplot_REACTOME_SIGNALING_BY_WNT_172.png
- fig 5 raw/fig 5-G raw/inflammation.Gsea.1649955060129/enplot_SCHURINGA_STAT5A_TARGETS_DN_187.png
- fig 5 raw/fig 5-G raw/inflammation.Gsea.1649955060129/enplot_SCHURINGA_STAT5A_TARGETS_UP_211.png
- fig 5 raw/fig 5-G raw/inflammation.Gsea.1649955060129/enplot_ST_JNK_MAPK_PATHWAY_286.png
- fig 5 raw/fig 5-G raw/inflammation.Gsea.1649955060129/enplot_ST_WNT_BETA_CATENIN_PATHWAY_265.png
- fig 5 raw/fig 5-G raw/inflammation.Gsea.1649955060129/enplot_WIERENGA_STAT5A_TARGETS_GROUP2_214.png
- fig 5 raw/fig 5-G raw/inflammation.Gsea.1649955060129/enplot_WILLERT_WNT_SIGNALING_226.png
- fig 5 raw/fig 5-G raw/inflammation.Gsea.1649955060129/FIRESTEIN_CTNNB1_PATHWAY.html
- fig 5 raw/fig 5-G raw/inflammation.Gsea.1649955060129/FIRESTEIN_CTNNB1_PATHWAY.tsv
- fig 5 raw/fig 5-G raw/inflammation.Gsea.1649955060129/FIRESTEIN_CTNNB1_PATHWAY_254.png
- fig 5 raw/fig 5-G raw/inflammation.Gsea.1649955060129/gene_set_sizes.tsv
- fig 5 raw/fig 5-G raw/inflammation.Gsea.1649955060129/global_es_histogram.png
- fig 5 raw/fig 5-G raw/inflammation.Gsea.1649955060129/GRESHOCK_CANCER_COPY_NUMBER_UP.html
- fig 5 raw/fig 5-G raw/inflammation.Gsea.1649955060129/GRESHOCK_CANCER_COPY_NUMBER_UP.tsv
- fig 5 raw/fig 5-G raw/inflammation.Gsea.1649955060129/GRESHOCK_CANCER_COPY_NUMBER_UP_242.png
- fig 5 raw/fig 5-G raw/inflammation.Gsea.1649955060129/gsea_report_for_Gs_1649955060129.html
- fig 5 raw/fig 5-G raw/inflammation.Gsea.1649955060129/gsea_report_for_Gs_1649955060129.tsv
- fig 5 raw/fig 5-G raw/inflammation.Gsea.1649955060129/gsea_report_for_MCAO_1649955060129.html
- fig 5 raw/fig 5-G raw/inflammation.Gsea.1649955060129/gsea_report_for_MCAO_1649955060129.tsv
- fig 5 raw/fig 5-G raw/inflammation.Gsea.1649955060129/gset_rnd_es_dist_171.png
- fig 5 raw/fig 5-G raw/inflammation.Gsea.1649955060129/gset_rnd_es_dist_174.png
- fig 5 raw/fig 5-G raw/inflammation.Gsea.1649955060129/gset_rnd_es_dist_177.png
- fig 5 raw/fig 5-G raw/inflammation.Gsea.1649955060129/gset_rnd_es_dist_180.png
- fig 5 raw/fig 5-G raw/inflammation.Gsea.1649955060129/gset_rnd_es_dist_183.png
- fig 5 raw/fig 5-G raw/inflammation.Gsea.1649955060129/gset_rnd_es_dist_186.png
- fig 5 raw/fig 5-G raw/inflammation.Gsea.1649955060129/gset_rnd_es_dist_189.png
- fig 5 raw/fig 5-G raw/inflammation.Gsea.1649955060129/gset_rnd_es_dist_192.png
- fig 5 raw/fig 5-G raw/inflammation.Gsea.1649955060129/gset_rnd_es_dist_195.png
- fig 5 raw/fig 5-G raw/inflammation.Gsea.1649955060129/gset_rnd_es_dist_198.png
- fig 5 raw/fig 5-G raw/inflammation.Gsea.1649955060129/gset_rnd_es_dist_201.png
- fig 5 raw/fig 5-G raw/inflammation.Gsea.1649955060129/gset_rnd_es_dist_204.png
- fig 5 raw/fig 5-G raw/inflammation.Gsea.1649955060129/gset_rnd_es_dist_207.png
- fig 5 raw/fig 5-G raw/inflammation.Gsea.1649955060129/gset_rnd_es_dist_210.png
- fig 5 raw/fig 5-G raw/inflammation.Gsea.1649955060129/gset_rnd_es_dist_213.png
- fig 5 raw/fig 5-G raw/inflammation.Gsea.1649955060129/gset_rnd_es_dist_216.png
- fig 5 raw/fig 5-G raw/inflammation.Gsea.1649955060129/gset_rnd_es_dist_219.png
- fig 5 raw/fig 5-G raw/inflammation.Gsea.1649955060129/gset_rnd_es_dist_222.png
- fig 5 raw/fig 5-G raw/inflammation.Gsea.1649955060129/gset_rnd_es_dist_225.png
- fig 5 raw/fig 5-G raw/inflammation.Gsea.1649955060129/gset_rnd_es_dist_228.png
- fig 5 raw/fig 5-G raw/inflammation.Gsea.1649955060129/gset_rnd_es_dist_231.png
- fig 5 raw/fig 5-G raw/inflammation.Gsea.1649955060129/gset_rnd_es_dist_234.png
- fig 5 raw/fig 5-G raw/inflammation.Gsea.1649955060129/gset_rnd_es_dist_237.png
- fig 5 raw/fig 5-G raw/inflammation.Gsea.1649955060129/gset_rnd_es_dist_240.png
- fig 5 raw/fig 5-G raw/inflammation.Gsea.1649955060129/gset_rnd_es_dist_243.png
- fig 5 raw/fig 5-G raw/inflammation.Gsea.1649955060129/gset_rnd_es_dist_246.png
- fig 5 raw/fig 5-G raw/inflammation.Gsea.1649955060129/gset_rnd_es_dist_249.png
- fig 5 raw/fig 5-G raw/inflammation.Gsea.1649955060129/gset_rnd_es_dist_252.png
- fig 5 raw/fig 5-G raw/inflammation.Gsea.1649955060129/gset_rnd_es_dist_255.png
- fig 5 raw/fig 5-G raw/inflammation.Gsea.1649955060129/gset_rnd_es_dist_258.png
- fig 5 raw/fig 5-G raw/inflammation.Gsea.1649955060129/gset_rnd_es_dist_261.png
- fig 5 raw/fig 5-G raw/inflammation.Gsea.1649955060129/gset_rnd_es_dist_264.png
- fig 5 raw/fig 5-G raw/inflammation.Gsea.1649955060129/gset_rnd_es_dist_267.png
- fig 5 raw/fig 5-G raw/inflammation.Gsea.1649955060129/gset_rnd_es_dist_270.png
- fig 5 raw/fig 5-G raw/inflammation.Gsea.1649955060129/gset_rnd_es_dist_273.png
- fig 5 raw/fig 5-G raw/inflammation.Gsea.1649955060129/gset_rnd_es_dist_276.png
- fig 5 raw/fig 5-G raw/inflammation.Gsea.1649955060129/gset_rnd_es_dist_279.png
- fig 5 raw/fig 5-G raw/inflammation.Gsea.1649955060129/gset_rnd_es_dist_282.png
- fig 5 raw/fig 5-G raw/inflammation.Gsea.1649955060129/gset_rnd_es_dist_285.png
- fig 5 raw/fig 5-G raw/inflammation.Gsea.1649955060129/gset_rnd_es_dist_288.png
- fig 5 raw/fig 5-G raw/inflammation.Gsea.1649955060129/HALLMARK_MTORC1_SIGNALING.html
- fig 5 raw/fig 5-G raw/inflammation.Gsea.1649955060129/HALLMARK_MTORC1_SIGNALING.tsv
- fig 5 raw/fig 5-G raw/inflammation.Gsea.1649955060129/HALLMARK_MTORC1_SIGNALING_179.png
- fig 5 raw/fig 5-G raw/inflammation.Gsea.1649955060129/HALLMARK_MYC_TARGETS_V1.html
- fig 5 raw/fig 5-G raw/inflammation.Gsea.1649955060129/HALLMARK_MYC_TARGETS_V1.tsv
- fig 5 raw/fig 5-G raw/inflammation.Gsea.1649955060129/HALLMARK_MYC_TARGETS_V1_170.png
- fig 5 raw/fig 5-G raw/inflammation.Gsea.1649955060129/HALLMARK_MYC_TARGETS_V2.html
- fig 5 raw/fig 5-G raw/inflammation.Gsea.1649955060129/HALLMARK_MYC_TARGETS_V2.tsv
- fig 5 raw/fig 5-G raw/inflammation.Gsea.1649955060129/HALLMARK_MYC_TARGETS_V2_185.png
- fig 5 raw/fig 5-G raw/inflammation.Gsea.1649955060129/HALLMARK_WNT_BETA_CATENIN_SIGNALING.html
- fig 5 raw/fig 5-G raw/inflammation.Gsea.1649955060129/HALLMARK_WNT_BETA_CATENIN_SIGNALING.tsv
- fig 5 raw/fig 5-G raw/inflammation.Gsea.1649955060129/HALLMARK_WNT_BETA_CATENIN_SIGNALING_275.png
- fig 5 raw/fig 5-G raw/inflammation.Gsea.1649955060129/HAN_JNK_SINGALING_DN.html
- fig 5 raw/fig 5-G raw/inflammation.Gsea.1649955060129/HAN_JNK_SINGALING_DN.tsv
- fig 5 raw/fig 5-G raw/inflammation.Gsea.1649955060129/HAN_JNK_SINGALING_DN_203.png
- fig 5 raw/fig 5-G raw/inflammation.Gsea.1649955060129/heat_map_167.png
- fig 5 raw/fig 5-G raw/inflammation.Gsea.1649955060129/heat_map_corr_plot.html
- fig 5 raw/fig 5-G raw/inflammation.Gsea.1649955060129/index.html
- fig 5 raw/fig 5-G raw/inflammation.Gsea.1649955060129/inflammation.Gsea.1649955060129.rpt
- fig 5 raw/fig 5-G raw/inflammation.Gsea.1649955060129/JAZAG_TGFB1_SIGNALING_DN.html
- fig 5 raw/fig 5-G raw/inflammation.Gsea.1649955060129/JAZAG_TGFB1_SIGNALING_DN.tsv
- fig 5 raw/fig 5-G raw/inflammation.Gsea.1649955060129/JAZAG_TGFB1_SIGNALING_DN_176.png
- fig 5 raw/fig 5-G raw/inflammation.Gsea.1649955060129/JAZAG_TGFB1_SIGNALING_UP.html
- fig 5 raw/fig 5-G raw/inflammation.Gsea.1649955060129/JAZAG_TGFB1_SIGNALING_UP.tsv
- fig 5 raw/fig 5-G raw/inflammation.Gsea.1649955060129/JAZAG_TGFB1_SIGNALING_UP_206.png
- fig 5 raw/fig 5-G raw/inflammation.Gsea.1649955060129/JAZAG_TGFB1_SIGNALING_VIA_SMAD4_UP.html
- fig 5 raw/fig 5-G raw/inflammation.Gsea.1649955060129/JAZAG_TGFB1_SIGNALING_VIA_SMAD4_UP.tsv
- fig 5 raw/fig 5-G raw/inflammation.Gsea.1649955060129/JAZAG_TGFB1_SIGNALING_VIA_SMAD4_UP_209.png
- fig 5 raw/fig 5-G raw/inflammation.Gsea.1649955060129/KEGG_PPAR_SIGNALING_PATHWAY.html
- fig 5 raw/fig 5-G raw/inflammation.Gsea.1649955060129/KEGG_PPAR_SIGNALING_PATHWAY.tsv
- fig 5 raw/fig 5-G raw/inflammation.Gsea.1649955060129/KEGG_PPAR_SIGNALING_PATHWAY_197.png
- fig 5 raw/fig 5-G raw/inflammation.Gsea.1649955060129/KEGG_TGF_BETA_SIGNALING_PATHWAY.html
- fig 5 raw/fig 5-G raw/inflammation.Gsea.1649955060129/KEGG_TGF_BETA_SIGNALING_PATHWAY.tsv
- fig 5 raw/fig 5-G raw/inflammation.Gsea.1649955060129/KEGG_TGF_BETA_SIGNALING_PATHWAY_263.png
- fig 5 raw/fig 5-G raw/inflammation.Gsea.1649955060129/KEGG_TIGHT_JUNCTION.html
- fig 5 raw/fig 5-G raw/inflammation.Gsea.1649955060129/KEGG_TIGHT_JUNCTION.tsv
- fig 5 raw/fig 5-G raw/inflammation.Gsea.1649955060129/KEGG_TIGHT_JUNCTION_281.png
- fig 5 raw/fig 5-G raw/inflammation.Gsea.1649955060129/KEGG_WNT_SIGNALING_PATHWAY.html
- fig 5 raw/fig 5-G raw/inflammation.Gsea.1649955060129/KEGG_WNT_SIGNALING_PATHWAY.tsv
- fig 5 raw/fig 5-G raw/inflammation.Gsea.1649955060129/KEGG_WNT_SIGNALING_PATHWAY_269.png
- fig 5 raw/fig 5-G raw/inflammation.Gsea.1649955060129/KENNY_CTNNB1_TARGETS_UP.html
- fig 5 raw/fig 5-G raw/inflammation.Gsea.1649955060129/KENNY_CTNNB1_TARGETS_UP.tsv
- fig 5 raw/fig 5-G raw/inflammation.Gsea.1649955060129/KENNY_CTNNB1_TARGETS_UP_221.png
- fig 5 raw/fig 5-G raw/inflammation.Gsea.1649955060129/neg_snapshot.html
- fig 5 raw/fig 5-G raw/inflammation.Gsea.1649955060129/NUMATA_CSF3_SIGNALING_VIA_STAT3.html
- fig 5 raw/fig 5-G raw/inflammation.Gsea.1649955060129/NUMATA_CSF3_SIGNALING_VIA_STAT3.tsv
- fig 5 raw/fig 5-G raw/inflammation.Gsea.1649955060129/NUMATA_CSF3_SIGNALING_VIA_STAT3_191.png
- fig 5 raw/fig 5-G raw/inflammation.Gsea.1649955060129/PARENT_MTOR_SIGNALING_DN.html
- fig 5 raw/fig 5-G raw/inflammation.Gsea.1649955060129/PARENT_MTOR_SIGNALING_DN.tsv
- fig 5 raw/fig 5-G raw/inflammation.Gsea.1649955060129/PARENT_MTOR_SIGNALING_DN_218.png
- fig 5 raw/fig 5-G raw/inflammation.Gsea.1649955060129/PHONG_TNF_RESPONSE_VIA_P38_COMPLETE.html
- fig 5 raw/fig 5-G raw/inflammation.Gsea.1649955060129/PHONG_TNF_RESPONSE_VIA_P38_COMPLETE.tsv
- fig 5 raw/fig 5-G raw/inflammation.Gsea.1649955060129/PHONG_TNF_RESPONSE_VIA_P38_COMPLETE_257.png
- fig 5 raw/fig 5-G raw/inflammation.Gsea.1649955060129/PID_BETA_CATENIN_NUC_PATHWAY.html
- fig 5 raw/fig 5-G raw/inflammation.Gsea.1649955060129/PID_BETA_CATENIN_NUC_PATHWAY.tsv
- fig 5 raw/fig 5-G raw/inflammation.Gsea.1649955060129/PID_BETA_CATENIN_NUC_PATHWAY_260.png
- fig 5 raw/fig 5-G raw/inflammation.Gsea.1649955060129/PID_FAK_PATHWAY.html
- fig 5 raw/fig 5-G raw/inflammation.Gsea.1649955060129/PID_FAK_PATHWAY.tsv
- fig 5 raw/fig 5-G raw/inflammation.Gsea.1649955060129/PID_FAK_PATHWAY_230.png
- fig 5 raw/fig 5-G raw/inflammation.Gsea.1649955060129/PID_IGF1_PATHWAY.html
- fig 5 raw/fig 5-G raw/inflammation.Gsea.1649955060129/PID_IGF1_PATHWAY.tsv
- fig 5 raw/fig 5-G raw/inflammation.Gsea.1649955060129/PID_IGF1_PATHWAY_239.png
- fig 5 raw/fig 5-G raw/inflammation.Gsea.1649955060129/PID_RHOA_REG_PATHWAY.html
- fig 5 raw/fig 5-G raw/inflammation.Gsea.1649955060129/PID_RHOA_REG_PATHWAY.tsv
- fig 5 raw/fig 5-G raw/inflammation.Gsea.1649955060129/PID_RHOA_REG_PATHWAY_251.png
[truncated: 284 more entries]
