# Supplementary material for: Regulation of microglia related neuroinflammation contributes to the protective effect of Gelsevirine on ischemic stroke
Source: Front Immunol. 2023 Mar 30;14:1164278. doi: 10.3389/fimmu.2023.1164278 (PMC10098192; doi:10.3389/fimmu.2023.1164278)
Supplement: Supplementary file 6 [file DataSheet_6.zip › fig 5 raw/fig 5-A B raw/treat-vs-model-all.gene.xls]

gene_id	BaseMean	BaseMean_control_model	BaseMean_case_treat	FoldChange	log2FoldChange	pValue	qValue	Expression_sample04	Expression_sample05	Expression_sample06	Expression_sample07	Expression_sample08	Expression_sample09	Dbxref	product	TF_Family	GO_id	GO_term	pathway	pathway_description
0610007P14Rik	684.877071512645	662.429360191682	707.324782833607	1.06777390215454	0.094606193118298	0.584067448378252	1	23.6901180190492	25.3756182842686	23.0622760424189	25.5300315776451	24.0381305879334	25.0472789519367	GeneID:58520,Genbank:XM_006516117.2,MGI:MGI:1915571	RIKEN cDNA 0610007P14 gene		GO:0006694,GO:0006696,GO:0008202,GO:0016020,GO:0016021,GO:0016126,GO:0030133,GO:0030674,GO:0005783,GO:0005789,GO:0006629	steroid biosynthetic process|ergosterol biosynthetic process|steroid metabolic process|membrane|integral component of membrane|sterol biosynthetic process|transport vesicle|protein binding, bridging|endoplasmic reticulum|endoplasmic reticulum membrane|lipid metabolic process
0610009B22Rik	244.800096841435	236.74595448206	252.85423920081	1.06804038005208	0.0949661929052456	0.617034064613834	1	8.38531457908061	11.3557954307416	8.52817382408905	10.0131198519765	9.60937096441639	9.64405411323118	GeneID:66050,Genbank:XM_006533917.3,MGI:MGI:1913300	RIKEN cDNA 0610009B22 gene		GO:0003674,GO:0005575,GO:0008150	molecular_function|cellular_component|biological_process
0610009O20Rik	644.742803873362	643.494313834995	645.991293911729	1.00388034520749	0.00558732141699541	0.970279541333152	1	14.9533459236766	15.6863603378354	15.0659718440068	13.9884951056905	14.9735881485114	15.5892535654204	GeneID:66839,Genbank:NM_024179.5,MGI:MGI:1914089	RIKEN cDNA 0610009O20 gene		GO:0008625,GO:0043281,GO:0003674,GO:0005739	extrinsic apoptotic signaling pathway via death domain receptors|regulation of cysteine-type endopeptidase activity involved in apoptotic process|molecular_function|mitochondrion
0610010B08Rik	0.532374325398569	0	1.06474865079714	Inf	Inf	0.551571444382567	1	0	0	0	0.0367984555858935	0	0	GeneID:100039060,Genbank:NM_001177543.1,MGI:MGI:3615377	RIKEN cDNA 0610010B08 gene
0610010F05Rik	1020.88811950119	1085.35677779416	956.419461208212	0.881202827287818	-0.182453971038341	0.278684923639716	1	7.48379514769705	6.08400952978768	7.50756620482732	4.72034813307045	6.58923440933615	6.79117084388617	GeneID:71675,Genbank:XM_006514811.3,MGI:MGI:1918925	RIKEN cDNA 0610010F05 gene		GO:0003674,GO:0005575,GO:0008150	molecular_function|cellular_component|biological_process
0610010K14Rik	744.202851808129	670.521466877615	817.884236738643	1.21977338107793	0.286613137653683	0.265675799134565	1	38.538130980011	48.0080943817929	38.7966392270304	60.2496720063959	43.0783813650702	44.0308359095967	GeneID:104457,Genbank:NM_001177606.1,MGI:MGI:1915609	RIKEN cDNA 0610010K14 gene		GO:0005654,GO:0005829,GO:0006325,GO:0008150,GO:0016589,GO:0071339,GO:0003674,GO:0003677,GO:0005634	nucleoplasm|cytosol|chromatin organization|biological_process|NURF complex|MLL1 complex|molecular_function|DNA binding|nucleus
0610011F06Rik	391.105502872857	362.561805251717	419.649200493997	1.15745562388362	0.210956882530616	0.280165042133712	1	25.0505280854042	26.6314134598476	24.6468125108771	33.1584939267617	24.0391526607506	28.0754530883332	GeneID:68347,Genbank:NM_026686.2,MGI:MGI:1915597	RIKEN cDNA 0610011F06 gene		GO:0003674,GO:0005575,GO:0008150	molecular_function|cellular_component|biological_process
0610030E20Rik	850.98285165617	858.020178627935	843.945524684404	0.983596360209106	-0.0238616986255796	0.908436403823139	1	10.7782874748611	9.47937314300224	10.0786781411744	7.98665118358718	10.0011511708668	11.0725027411953	GeneID:68364,Genbank:XM_006506534.3,MGI:MGI:1915614	RIKEN cDNA 0610030E20 gene		GO:0003674,GO:0005575,GO:0008150	molecular_function|cellular_component|biological_process
0610037L13Rik	570.26574751274	531.90540743234	608.62608759314	1.14423745103693	0.19438646984894	0.2696625639693	1	15.3914216400174	18.1699160011977	14.9365448362489	19.9267961602437	17.4177031000561	16.294968631913	GeneID:74098,Genbank:XM_006503438.3,MGI:MGI:1921348	RIKEN cDNA 0610037L13 gene		GO:0003674,GO:0008150	molecular_function|biological_process
0610040J01Rik	0.336500488582088	0.318084760231797	0.354916216932379	1.1157913276755	0.158067243406519	1	1	0.0215708632466358	0	0	0.0220499260599829	0	0	GeneID:76261,Genbank:XM_011240792.2,MGI:MGI:1923511	RIKEN cDNA 0610040J01 gene		GO:0030054,GO:0003674,GO:0005654,GO:0008150	cell junction|molecular_function|nucleoplasm|biological_process
1110001J03Rik	267.619578592123	226.653139314613	308.586017869634	1.36149015541008	0.445186550657574	0.279319233034363	1	26.8009415973082	34.1779009692326	26.7304490822368	53.151071768511	31.7785447852473	29.6444910388155	GeneID:66117,Genbank:NM_025363.3,MGI:MGI:1913367	RIKEN cDNA 1110001J03 gene		GO:0050995,GO:0061469,GO:0003674,GO:0005739	negative regulation of lipid catabolic process|regulation of type B pancreatic cell proliferation|molecular_function|mitochondrion
1110004E09Rik	628.636003542764	578.737182238993	678.534824846535	1.17244035059481	0.229514525648856	0.389030874077047	1	27.2097984990507	29.7930527024472	27.9595960548769	40.2131497620153	28.0846514460307	27.5871557138195	GeneID:68001,Genbank:NM_026502.2,MGI:MGI:1915251	RIKEN cDNA 1110004E09 gene		GO:0005829,GO:0005856,GO:0005929,GO:0042995,GO:0048858,GO:0060271,GO:0003352,GO:0003674,GO:0005737	cytosol|cytoskeleton|cilium|cell projection|cell projection morphogenesis|cilium assembly|regulation of cilium movement|molecular_function|cytoplasm
1110004F10Rik	1993.61460035234	1879.99621654623	2107.23298415846	1.12087086431998	0.164620074631495	0.317305969592398	1	71.7914305586882	81.7262293093065	72.3365226288416	90.1160771241034	77.3872960746414	77.2417880731206	GeneID:56372,Genbank:NM_019772.2,MGI:MGI:1929274	RIKEN cDNA 1110004F10 gene		GO:0003674,GO:0005575,GO:0008150	molecular_function|cellular_component|biological_process
1110008F13Rik	2341.27213639296	2096.073731333	2586.47054145292	1.23395971372059	0.303295294192135	0.175595017819073	1	104.942454936208	127.750824105772	107.717970711076	160.936137307161	119.686001600452	124.595711218184	GeneID:67388,Genbank:NM_026124.3,MGI:MGI:1914638	RIKEN cDNA 1110008F13 gene		GO:0003674,GO:0005739,GO:0008150	molecular_function|mitochondrion|biological_process
1110008L16Rik	199.266084994856	184.899633738204	213.632536251508	1.15539729274957	0.208389019367141	0.289898645316534	1	3.42490222032726	3.66835922254483	3.03281406082931	3.71530996686014	3.42646197401551	4.21164334308677	GeneID:66132,Genbank:NM_025373.1,MGI:MGI:1913382	RIKEN cDNA 1110008L16 gene		GO:0004526,GO:0005634,GO:0005739,GO:0008033,GO:0016787,GO:0030678,GO:0042645,GO:0046872,GO:0097745,GO:0001682,GO:0004518	ribonuclease P activity|nucleus|mitochondrion|tRNA processing|hydrolase activity|mitochondrial ribonuclease P complex|mitochondrial nucleoid|metal ion binding|mitochondrial tRNA 5'-end processing|tRNA 5'-leader removal|nuclease activity
1110008P14Rik	713.543042680257	645.385511327425	781.70057403309	1.211214941013	0.276454906995403	0.315137436262258	1	49.6581299679688	67.6813207142784	50.2732686729646	79.8277802587099	59.2617902394351	56.6274076253447	GeneID:73737,Genbank:NM_198001.2,MGI:MGI:1920987	RIKEN cDNA 1110008P14 gene		GO:0003674,GO:0005575,GO:0008150	molecular_function|cellular_component|biological_process
1110012L19Rik	284.793597375375	262.100076696941	307.48711805381	1.17316683737315	0.23040819523793	0.334221154499848	1	12.4700813499118	16.0079641214652	13.8462648715646	19.2258875165864	14.3278399421629	14.3265346593216	GeneID:68618,Genbank:NM_026787.2,MGI:MGI:1915868	RIKEN cDNA 1110012L19 gene		GO:0003674,GO:0005575,GO:0008150	molecular_function|cellular_component|biological_process
1110017D15Rik	5.00131976277134	3.93094020215996	6.07169932338273	1.54459213601023	0.627225931308999	0.517318389986293	1	0.121468398077064	0.0515154925556737	0.127001513112283	0.148999277345558	0.201639352109206	0.0971842146009341	GeneID:73721,Genbank:XM_006538307.3,MGI:MGI:1920971	RIKEN cDNA 1110017D15 gene		GO:0005856,GO:0007283,GO:0030154,GO:0034622,GO:0043014,GO:0048471,GO:0002177,GO:0005634,GO:0005737	cytoskeleton|spermatogenesis|cell differentiation|cellular protein-containing complex assembly|alpha-tubulin binding|perinuclear region of cytoplasm|manchette|nucleus|cytoplasm
1110025L11Rik	0	0	0					0	0	0	0	0	0	GeneID:68637,Genbank:NM_001276278.1,MGI:MGI:1915887	RIKEN cDNA 1110025L11 gene		GO:0003674,GO:0005575,GO:0008150	molecular_function|cellular_component|biological_process
1110032A03Rik	47.1072133311733	46.0389549927291	48.1754716696176	1.04640671529634	0.065443704447904	0.856930350611161	1	0.720455419282479	0.993036075415123	0.88509639171255	0.994215416097445	0.822227133220444	0.810591551842612	GeneID:68721,Genbank:NM_023483.3,MGI:MGI:1915971	RIKEN cDNA 1110032A03 gene		GO:0008150,GO:0003674,GO:0005634,GO:0005654	biological_process|molecular_function|nucleus|nucleoplasm
1110032F04Rik	0	0	0					0	0	0	0	0	0	GeneID:68725,Genbank:NM_001167996.1,MGI:MGI:1915975	RIKEN cDNA 1110032F04 gene		GO:0016020,GO:0016021,GO:0003674,GO:0005575,GO:0008150	membrane|integral component of membrane|molecular_function|cellular_component|biological_process
1110034G24Rik	31.0389879215919	32.1421709546129	29.9358048885709	0.931356034750808	-0.10259531445131	0.799520134026424	1	0.279366190059929	0.401988816978675	0.323387402979664	0.305968473904325	0.3416030661557	0.259436812489359	GeneID:73747,Genbank:XM_011239801.2,MGI:MGI:1920997	RIKEN cDNA 1110034G24 gene		GO:0003674,GO:0005575,GO:0008150	molecular_function|cellular_component|biological_process
1110037F02Rik	1619.68172174963	1727.89251185869	1511.47093164057	0.874748238832684	-0.193060240057746	0.246075743595529	1	14.6028748908918	12.451187528066	14.3807571286786	8.85471360479375	13.0723663742758	13.4344285180626	GeneID:66185,Genbank:XM_006538160.3,MGI:MGI:1913435	RIKEN cDNA 1110037F02 gene		GO:0006397,GO:0008380,GO:0016604,GO:0016607,GO:0036396,GO:0080009,GO:0005634,GO:0005654,GO:0005829	mRNA processing|RNA splicing|nuclear body|nuclear speck|RNA N6-methyladenosine methyltransferase complex|mRNA methylation|nucleus|nucleoplasm|cytosol
1110038F14Rik	665.229364544732	613.290417004265	717.168312085199	1.16937798504719	0.225741336208792	0.425597905516284	1	18.9378554261971	23.55635608267	19.2962530385245	29.2512965397265	19.6815600784398	20.6439580674231	GeneID:117171,Genbank:XM_006520348.2,MGI:MGI:2152337	RIKEN cDNA 1110038F14 gene		GO:0003674,GO:0005575,GO:0008150	molecular_function|cellular_component|biological_process
1110051M20Rik	275.207886857377	267.626138273049	282.789635441706	1.0566592533394	0.0795102179955724	0.703134774671868	1	2.65209132925409	2.39393231173505	2.47312622447782	2.80257861000918	2.33325654475734	2.54482277489815	GeneID:228356,Genbank:NM_001311144.1,MGI:MGI:1915079	RIKEN cDNA 1110051M20 gene		GO:0003674,GO:0008150	molecular_function|biological_process
1110059E24Rik	795.824012527269	754.433140309738	837.214884744799	1.10972707853353	0.150204910034913	0.386642963610966	1	29.5217202983632	32.4736276788466	28.1945849335016	35.6357996201202	31.0247842353126	30.0967875013563	GeneID:66206,Genbank:NM_025423.2,MGI:MGI:1913456	RIKEN cDNA 1110059E24 gene		GO:0003674,GO:0005575,GO:0008150	molecular_function|cellular_component|biological_process
1110059G10Rik	251.241775702634	222.145814296002	280.337737109265	1.26195372169256	0.33565900484595	0.23430287224994	1	3.28970104987931	4.38142253034874	3.60898926395231	5.6984724116933	3.85024073494512	4.16520093333611	GeneID:66202,Genbank:NM_025419.4,MGI:MGI:1913452	RIKEN cDNA 1110059G10 gene		GO:0003674,GO:0005575,GO:0008150	molecular_function|cellular_component|biological_process
1110065P20Rik	624.187730348369	549.385233494695	698.990227202044	1.27231345982071	0.347454151138554	0.252801537339029	1	30.98316091159	39.9549159886681	34.9012198808064	55.0476652957971	39.7351850011523	34.7979817072733	GeneID:68920,Genbank:NM_001142727.1,MGI:MGI:1916170	RIKEN cDNA 1110065P20 gene		GO:0003674,GO:0005575,GO:0008150	molecular_function|cellular_component|biological_process
1190002N15Rik	584.106646172642	604.102621038769	564.110671306514	0.933799410332821	-0.0988154173269464	0.578999592163354	1	8.74220669072834	8.04098150258244	9.34226988727773	6.49788991948649	8.89844670445375	8.3569321225309	GeneID:68861,Genbank:NM_001033145.2,MGI:MGI:1916111	RIKEN cDNA 1190002N15 gene		GO:0005615,GO:0005794,GO:0009966,GO:0014066,GO:0030126,GO:0030137,GO:0031410,GO:0048199,GO:0000139,GO:0060038,GO:0003674,GO:0005576	extracellular space|Golgi apparatus|regulation of signal transduction|regulation of phosphatidylinositol 3-kinase signaling|COPI vesicle coat|COPI-coated vesicle|cytoplasmic vesicle|vesicle targeting, to, from or within Golgi|Golgi membrane|cardiac muscle cell proliferation|molecular_function|extracellular region
1190003K10Rik	0	0	0					0	0	0	0	0	0	GeneID:68880,Genbank:NM_001195435.1,MGI:MGI:1916130	RIKEN cDNA 1190003K10 gene		GO:0003674,GO:0005575,GO:0008150	molecular_function|cellular_component|biological_process
1190005I06Rik	0	0	0					0	0	0	0	0	0	GeneID:68918,Genbank:NM_197988.1,MGI:MGI:1916168	RIKEN cDNA 1190005I06 gene		GO:0003674,GO:0005575,GO:0008150	molecular_function|cellular_component|biological_process
1190007I07Rik	73.9612942374926	59.7763764108432	88.146212064142	1.47459945477981	0.560323128658646	0.0671342843235492	1	4.44178103150145	4.7866708069578	4.41571357194355	8.18765636786131	5.06167340202746	6.11714865219409	GeneID:544717,Genbank:NM_001135569.1,MGI:MGI:3698433	RIKEN cDNA 1190007I07 gene		GO:0008150,GO:0003674,GO:0005575,GO:0005576	biological_process|molecular_function|cellular_component|extracellular region
1300017J02Rik	0.698265059389943	0.331781467982748	1.06474865079714	3.20918662899069	1.68220769142408	0.774168454514769	1	0	0	0.0249550738297756	0.0731937729642291	0	0	GeneID:71775,Genbank:XM_006511835.3,MGI:MGI:1919025	RIKEN cDNA 1300017J02 gene		GO:0005575,GO:0005576,GO:0005615,GO:0005785,GO:0043086,GO:0004857,GO:0005047,GO:0005506	cellular_component|extracellular region|extracellular space|signal recognition particle receptor complex|negative regulation of catalytic activity|enzyme inhibitor activity|signal recognition particle binding|iron ion binding	mmu04066,mmu04216,mmu04978	HIF-1 signaling pathway|Ferroptosis|Mineral absorption
1500009L16Rik	0	0	0					0	0	0	0	0	0	GeneID:69784,Genbank:XM_011243557.2,MGI:MGI:1917034	RIKEN cDNA 1500009L16 gene		GO:0003674,GO:0005575,GO:0008150	molecular_function|cellular_component|biological_process
1500015O10Rik	0	0	0					0	0	0	0	0	0	GeneID:78896,Genbank:NM_024283.3,MGI:MGI:1926146	RIKEN cDNA 1500015O10 gene		GO:0005615,GO:0031045,GO:0031145,GO:0031410,GO:0070314,GO:0090398,GO:0003674,GO:0005576	extracellular space|dense core granule|anaphase-promoting complex-dependent catabolic process|cytoplasmic vesicle|G1 to G0 transition|cellular senescence|molecular_function|extracellular region
1520401A03Rik	6.7898962572886	6.61661055107533	6.96318196350187	1.05237899521987	0.0736543586767387	0.973754498922052	1	0.0702943811973613	0.0869524779703961	0.0857458269212379	0.0359277672412069	0.13370697197562	0.0820181256155657	GeneID:320309,Genbank:XM_017317755.1,MGI:MGI:2443785	RIKEN cDNA 1520401A03 gene		GO:0003674,GO:0005575,GO:0008150	molecular_function|cellular_component|biological_process
1600002H07Rik	580.562022766381	556.632707417138	604.491338115625	1.08597883318887	0.118995983850334	0.491722739088711	1	11.6333998612543	13.5070563942957	11.963195401014	13.2831217013628	13.0847680820628	12.676752971948	GeneID:72016,Genbank:NM_028056.1,MGI:MGI:1919266	RIKEN cDNA 1600002H07 gene		GO:0003674,GO:0005575,GO:0008150	molecular_function|cellular_component|biological_process
1600002K03Rik	118.191518474146	100.520532599466	135.862504348826	1.35158957911797	0.434657132343573	0.270444548218498	1	9.62156592203053	8.87079372579266	7.87292329210339	15.6508749372759	8.50679567742441	10.0408759970182	GeneID:69770,Genbank:NM_027207.2,MGI:MGI:1917020	RIKEN cDNA 1600002K03 gene		GO:0008150,GO:0016020,GO:0016021,GO:0003674,GO:0005576,GO:0005737	biological_process|membrane|integral component of membrane|molecular_function|extracellular region|cytoplasm
1600012H06Rik	649.363757112249	631.46233846073	667.265175763767	1.05669829397951	0.0795635206068273	0.643499786765577	1	6.74276363027662	7.68280077089776	6.32627937672298	7.57854770006355	6.0056227363477	7.64534220541151	GeneID:67912,Genbank:NM_001083882.1,MGI:MGI:1915162	RIKEN cDNA 1600012H06 gene		GO:0008150,GO:0003674,GO:0005576,GO:0006915	biological_process|molecular_function|extracellular region|apoptotic process
1600014C10Rik	255.479025919522	259.708166150582	251.249885688463	0.967431596058423	-0.0477684382981104	0.799940913273637	1	4.46394428162896	4.58244703169574	3.79320013040719	3.91812435049349	4.17315500993173	3.95957423204162	GeneID:72244,Genbank:NM_001085385.1,MGI:MGI:1919494	RIKEN cDNA 1600014C10 gene		GO:0005739,GO:0005783,GO:0006914,GO:0006915,GO:0006979,GO:0016020,GO:0016021,GO:0031966,GO:0051560,GO:0003674,GO:0005623,GO:0005737	mitochondrion|endoplasmic reticulum|autophagy|apoptotic process|response to oxidative stress|membrane|integral component of membrane|mitochondrial membrane|mitochondrial calcium ion homeostasis|molecular_function|cell|cytoplasm
1600014C23Rik	0	0	0					0	0	0	0	0	0	GeneID:72240,Genbank:XM_006524968.2,MGI:MGI:1919490	RIKEN cDNA 1600014C23 gene		GO:0003674,GO:0005575,GO:0008150	molecular_function|cellular_component|biological_process
1600015I10Rik	0	0	0					0	0	0	0	0	0	GeneID:69761,Genbank:NM_001081273.2,MGI:MGI:1917011	RIKEN cDNA 1600015I10 gene		GO:0003674,GO:0005575,GO:0008150	molecular_function|cellular_component|biological_process
1700001C02Rik	0	0	0					0	0	0	0	0	0	GeneID:75434,Genbank:XM_017321128.1,MGI:MGI:1922684	RIKEN cDNA 1700001C02 gene		GO:0003674,GO:0008150	molecular_function|biological_process
1700001C19Rik	19.3652633809338	21.3854686233812	17.3450581384864	0.811067479696129	-0.302106145212938	0.467188426476968	1	0.657689446260911	0.542364136964721	0.432963834594058	0.547796687223637	0.505451059289848	0.219251239067268	GeneID:75462,Genbank:NM_029296.2,MGI:MGI:1922712	RIKEN cDNA 1700001C19 gene		GO:0003674,GO:0005575,GO:0008150	molecular_function|cellular_component|biological_process
1700001F09Rik	0	0	0					0	0	0	0	0	0	GeneID:71826,Genbank:NM_027940.2,MGI:MGI:1919076	RIKEN cDNA 1700001F09 gene		GO:0003674,GO:0008150	molecular_function|biological_process
1700001J03Rik	1.15107803738547	1.33147528930178	0.970680785469159	0.729026511620941	-0.455956814644359	1	1	0.0700082643930019	0.148454671349384	0.0731972731099587	0	0.0726342267719859	0.140030211526539	GeneID:69282,Genbank:NM_001008547.1,MGI:MGI:1916532	RIKEN cDNA 1700001J03 gene		GO:0003674,GO:0005575,GO:0008150	molecular_function|cellular_component|biological_process
1700001K19Rik	0.344194812703701	0	0.688389625407402	Inf	Inf	0.664778627574634	1	0	0	0	0.0384503199595697	0.0390258483622963	0	GeneID:66323,Genbank:NM_025488.2,MGI:MGI:1913573	RIKEN cDNA 1700001K19 gene		GO:0003674,GO:0005575,GO:0008150	molecular_function|cellular_component|biological_process
1700001L19Rik	12.95914374711	10.3066483664998	15.6116391277201	1.51471541208909	0.599046762585969	0.269845930654086	1	0.210876663652814	0.415229686401456	0.346472490749462	0.646679938789046	0.406317792904793	0.361538178874935	GeneID:69315,Genbank:NM_027035.1,MGI:MGI:1916565	RIKEN cDNA 1700001L19 gene		GO:0003674,GO:0005575,GO:0008150	molecular_function|cellular_component|biological_process
1700001O22Rik	0.490823848098646	0.981647696197293	0	0	-Inf	0.454352544656429	1	0.0234062869350045	0	0.048944975057626	0	0	0	GeneID:73598,Genbank:XM_011239200.2,MGI:MGI:1923631	RIKEN cDNA 1700001O22 gene		GO:0003674,GO:0005575,GO:0008150	molecular_function|cellular_component|biological_process
1700001P01Rik	22.5075631121142	23.780771855386	21.2343543688425	0.892921159076391	-0.163395297402989	0.701786484102847	1	2.00757673565445	2.12856401372265	2.3728116033145	2.05216258963703	1.99231959203415	1.57130054664876	GeneID:72215,Genbank:NM_028156.2,MGI:MGI:1919465	RIKEN cDNA 1700001P01 gene		GO:0003674,GO:0005575,GO:0008150	molecular_function|cellular_component|biological_process
1700003E16Rik	22.3100715255363	26.7848511923524	17.8352918587202	0.665872351899139	-0.586682456528498	0.149489090952493	1	0.61108677221872	0.704254477498905	0.916715507231746	0.543181105380068	0.413483622648329	0.478288556638451	GeneID:71837,Genbank:NM_027948.1,MGI:MGI:1919087	RIKEN cDNA 1700003E16 gene		GO:0003674,GO:0005575,GO:0008150	molecular_function|cellular_component|biological_process
1700003F12Rik	2.14450059737648	2.60848797541905	1.68051321933392	0.644248022291131	-0.634311891572599	0.722401241907375	1	0.281480256835945	0.0746109394766282	0.220726660773441	0.143865796644592	0.0730095974529781	0.140753881870345	GeneID:75480,Genbank:NM_029305.2,MGI:MGI:1922730	RIKEN cDNA 1700003F12 gene		GO:0003674,GO:0005575,GO:0008150	molecular_function|cellular_component|biological_process
1700006A11Rik	0	0	0					0	0	0	0	0	0	GeneID:71824,Genbank:XM_006502121.1,MGI:MGI:1919074	RIKEN cDNA 1700006A11 gene		GO:0008150,GO:0003674,GO:0005096,GO:0005575	biological_process|molecular_function|GTPase activator activity|cellular_component
1700006E09Rik	0.165890733991374	0.331781467982748	0	0	-Inf	1	1	0	0	0.0815866453861717	0	0	0	GeneID:75437,Genbank:NM_029287.1,MGI:MGI:1922687	RIKEN cDNA 1700006E09 gene		GO:0003674,GO:0005575,GO:0008150	molecular_function|cellular_component|biological_process
1700007B14Rik	0	0	0					0	0	0	0	0	0	GeneID:71831,Genbank:NM_001164235.1,MGI:MGI:1919081	RIKEN cDNA 1700007B14 gene		GO:0003674,GO:0005575,GO:0008150	molecular_function|cellular_component|biological_process
1700007G11Rik	0.865847733873592	0	1.73169546774718	Inf	Inf	0.186314736770235	1	0	0	0	0.128384465722037	0.0868707585374405	0	GeneID:75784,Genbank:XM_006535280.3,MGI:MGI:1916571	RIKEN cDNA 1700007G11 gene		GO:0003674,GO:0005575,GO:0008150	molecular_function|cellular_component|biological_process
1700007K09Rik	3.97436810506103	4.63059538836893	3.31814082175312	0.716568938432321	-0.48082258739913	0.697155757850725	1	0.308416929205863	0.392404533328948	0.193479541833118	0.126106598644297	0.255988350752458	0.246757654739858	GeneID:69318,Genbank:XM_006508181.2,MGI:MGI:1916568	RIKEN cDNA 1700007K09 gene		GO:0008150,GO:0003674,GO:0005575,GO:0005576	biological_process|molecular_function|cellular_component|extracellular region
1700007K13Rik	2.15686216551264	1.65423369472366	2.65949063630163	1.60768738104195	0.684986898016829	0.694079042775232	1	0.0677443155444719	0.0718269491976496	0.212490591341597	0.0692488349520609	0.35142679371023	0.135501871352795	GeneID:69327,Genbank:NM_027040.1,MGI:MGI:1916577	RIKEN cDNA 1700007K13 gene		GO:0003674,GO:0005575,GO:0008150	molecular_function|cellular_component|biological_process
1700008O03Rik	2.35247633996755	1.90850856139078	2.79644411854432	1.46525102119871	0.551147842815401	0.896710215449615	1	0.166140609144145	0	0	0.169830391361841	0.0574574767957346	0	GeneID:69349,Genbank:XM_011250899.2,MGI:MGI:1916599	RIKEN cDNA 1700008O03 gene		GO:0003674,GO:0005575,GO:0008150	molecular_function|cellular_component|biological_process
1700008P02Rik	0	0	0					0	0	0	0	0	0	GeneID:69347,Genbank:NM_027048.1,MGI:MGI:1916597	RIKEN cDNA 1700008P02 gene		GO:0003674,GO:0005575,GO:0008150	molecular_function|cellular_component|biological_process
1700009N14Rik	1.6757060638487	1.6131435714708	1.73826855622659	1.07756593211458	0.107776144975323	1	1	0.172362119296694	0.0456873949010366	0	0.176190073738788	0	0.0430947407308731	GeneID:75471,Genbank:NM_001081095.1,MGI:MGI:1922721	RIKEN cDNA 1700009N14 gene		GO:0005737,GO:0006606,GO:0019904,GO:0000054,GO:0003924,GO:0005634	cytoplasm|protein import into nucleus|protein domain specific binding|ribosomal subunit export from nucleus|GTPase activity|nucleus	mmu03013,mmu03008,mmu05166,mmu05169	RNA transport|Ribosome biogenesis in eukaryotes|HTLV-I infection|Epstein-Barr virus infection
1700010B08Rik	0.32577908435341	0.318084760231797	0.333473408475023	1.04837908056963	0.0681604714272328	1	1	0.0607884260019592	0	0	0	0.0630685585140681	0	GeneID:75485,Genbank:NM_029308.1,MGI:MGI:1922735	RIKEN cDNA 1700010B08 gene		GO:0003674,GO:0005575,GO:0008150	molecular_function|cellular_component|biological_process
1700010D01Rik	0	0	0					0	0	0	0	0	0	GeneID:76386,Genbank:NM_029590.3,MGI:MGI:1923636	RIKEN cDNA 1700010D01 gene		GO:0003674,GO:0005575,GO:0008150	molecular_function|cellular_component|biological_process
1700010I14Rik	18.7128046126816	18.273104559818	19.1525046655453	1.04812538027398	0.0678113072188684	0.973083825426807	1	0.345635725210505	0.64131475952042	0.662530156821816	0.942165005630154	0.298833571806478	0.403281085126139	GeneID:66931,Genbank:XM_006523342.1,MGI:MGI:1914181	RIKEN cDNA 1700010I14 gene		GO:0003674,GO:0005575,GO:0008150	molecular_function|cellular_component|biological_process
1700011E24Rik	0.343348842457564	0.331781467982748	0.354916216932379	1.06972887633023	0.0972451907029212	1	1	0	0	0.0178072165351932	0.0174096508134637	0	0	GeneID:75467,Genbank:XM_006525072.3,MGI:MGI:1922717	RIKEN cDNA 1700011E24 gene		GO:0005634,GO:0005737,GO:0006325,GO:0007275,GO:0042393,GO:0042585,GO:0044727,GO:0090116,GO:1901537,GO:0001939,GO:0001940,GO:0003682	nucleus|cytoplasm|chromatin organization|multicellular organism development|histone binding|germinal vesicle|DNA demethylation of male pronucleus|C-5 methylation of cytosine|positive regulation of DNA demethylation|female pronucleus|male pronucleus|chromatin binding
1700011H14Rik	0.166736704237512	0	0.333473408475023	Inf	Inf	0.996027308430157	1	0	0	0	0	0.0272203412469196	0	GeneID:67082,Genbank:XM_011245156.2,MGI:MGI:1914332	RIKEN cDNA 1700011H14 gene		GO:0003674,GO:0005575,GO:0008150	molecular_function|cellular_component|biological_process
1700011I03Rik	0	0	0					0	0	0	0	0	0	GeneID:75444,Genbank:NM_001311063.1,MGI:MGI:1922694	RIKEN cDNA 1700011I03 gene		GO:0003674,GO:0005575,GO:0008150	molecular_function|cellular_component|biological_process
1700011L22Rik	0	0	0					0	0	0	0	0	0	GeneID:67687,Genbank:XM_006531314.1,MGI:MGI:1914937	RIKEN cDNA 1700011L22 gene		GO:0003674,GO:0005575,GO:0008150	molecular_function|cellular_component|biological_process
1700012A03Rik	0	0	0					0	0	0	0	0	0	GeneID:76382,Genbank:NM_029587.2,MGI:MGI:1923632	RIKEN cDNA 1700012A03 gene		GO:0003674,GO:0005575,GO:0008150	molecular_function|cellular_component|biological_process
1700012B07Rik	1.34302684903502	0.990670758758161	1.69538293931187	1.71134852252739	0.775133599990208	0.801936819214791	1	0.0356455691739237	0.0377937612270355	0.037269292198657	0.0728744284050483	0.0739652204562893	0.0356490525417693	GeneID:69324,Genbank:XM_006534114.3,MGI:MGI:1916574	RIKEN cDNA 1700012B07 gene		GO:0003674,GO:0005575,GO:0008150	molecular_function|cellular_component|biological_process
1700012B09Rik	0	0	0					0	0	0	0	0	0	GeneID:69325,Genbank:NM_029306.3,MGI:MGI:1916575	RIKEN cDNA 1700012B09 gene		GO:0003674,GO:0008150,GO:0097546	molecular_function|biological_process|ciliary base
1700012L04Rik	0	0	0					0	0	0	0	0	0	GeneID:76383,Genbank:NM_029588.3,MGI:MGI:1923633	RIKEN cDNA 1700012L04 gene		GO:0006342,GO:0000790,GO:0003677,GO:0006325	chromatin silencing|nuclear chromatin|DNA binding|chromatin organization
1700012P22Rik	0	0	0					0	0	0	0	0	0	GeneID:69364,Genbank:XM_006539154.2,MGI:MGI:1916614	RIKEN cDNA 1700012P22 gene		GO:0003674,GO:0005575,GO:0008150	molecular_function|cellular_component|biological_process
1700013D24Rik	0	0	0					0	0	0	0	0	0	GeneID:76921,Genbank:NM_001177502.1,MGI:MGI:1924171	RIKEN cDNA 1700013D24 gene		GO:0003674,GO:0005575,GO:0008150	molecular_function|cellular_component|biological_process
1700013F07Rik	0.984081869015321	1.64956004953358	0.318603688497068	0.193144643983804	-2.37224642355693	0.41266732715204	1	0.184008208438363	0.195097524171994	0.0961950649992363	0	0	0.0920130950740262	GeneID:75504,Genbank:NM_029314.1,MGI:MGI:1922754	RIKEN cDNA 1700013F07 gene		GO:0003674,GO:0005575,GO:0008150	molecular_function|cellular_component|biological_process
1700013G24Rik	0.166736704237512	0	0.333473408475023	Inf	Inf	0.996027308430157	1	0	0	0	0	0.0545457803364913	0	GeneID:69380,Genbank:NM_027063.2,MGI:MGI:1916630	RIKEN cDNA 1700013G24 gene		GO:0003674,GO:0005575,GO:0008150	molecular_function|cellular_component|biological_process
1700013H16Rik	0.159301844248534	0	0.318603688497068	Inf	Inf	0.99602709473273	1	0	0	0	0	0	0.039964601822321	GeneID:75514,Genbank:NM_001200013.1,MGI:MGI:1922764	RIKEN cDNA 1700013H16 gene		GO:0005515,GO:0005634,GO:0005730,GO:0051321,GO:0000785,GO:0000800,GO:0001741	protein binding|nucleus|nucleolus|meiotic cell cycle|chromatin|lateral element|XY body
1700015E13Rik	0	0	0					0	0	0	0	0	0	GeneID:76925,Genbank:NM_001039593.1,MGI:MGI:1924175	RIKEN cDNA 1700015E13 gene		GO:0007342,GO:0016020,GO:0030154,GO:0031965,GO:0003674,GO:0005634,GO:0007283	fusion of sperm to egg plasma membrane involved in single fertilization|membrane|cell differentiation|nuclear membrane|molecular_function|nucleus|spermatogenesis
1700015F17Rik	6.57550751174672	5.96674432286079	7.18427070063265	1.20405204444693	0.267897753096562	0.797410215377959	1	0.383566406322221	0.569355028287847	0.481246297010264	0.313667962261729	0.159181488531282	1.22753244583264	GeneID:381716,Genbank:NM_001200025.1,MGI:MGI:2686532	RIKEN cDNA 1700015F17 gene		GO:0005634,GO:0005737,GO:0006606,GO:0003674,GO:0005622,GO:0005623	nucleus|cytoplasm|protein import into nucleus|molecular_function|intracellular|cell
1700015G11Rik	0	0	0					0	0	0	0	0	0	GeneID:100503036,Genbank:NM_001195601.1,MGI:MGI:1922779	RIKEN cDNA 1700015G11 gene		GO:0003674,GO:0005575,GO:0008150	molecular_function|cellular_component|biological_process
1700016C15Rik	0.165890733991374	0.331781467982748	0	0	-Inf	1	1	0	0	0.0438394753499214	0	0	0	GeneID:69428,Genbank:XM_006496976.3,MGI:MGI:1916678	RIKEN cDNA 1700016C15 gene		GO:0003674,GO:0005575,GO:0008150	molecular_function|cellular_component|biological_process
1700016D06Rik	0	0	0					0	0	0	0	0	0	GeneID:76413,Genbank:NM_024271.1,MGI:MGI:1923663	RIKEN cDNA 1700016D06 gene		GO:0007338,GO:0016998,GO:0050829,GO:0050830,GO:0001669,GO:0003796,GO:0005615	single fertilization|cell wall macromolecule catabolic process|defense response to Gram-negative bacterium|defense response to Gram-positive bacterium|acrosomal vesicle|lysozyme activity|extracellular space
1700016G14Rik	0.159042380115898	0.318084760231797	0	0	-Inf	1	1	0.0416410012979782	0	0	0	0	0	GeneID:666145,Genbank:XM_011244363.1,MGI:MGI:1916676	RIKEN cDNA 1700016G14 gene		GO:0003674,GO:0005575,GO:0008150	molecular_function|cellular_component|biological_process
1700016H13Rik	0	0	0					0	0	0	0	0	0	GeneID:74218,Genbank:XM_006535261.3,MGI:MGI:1921468	RIKEN cDNA 1700016H13 gene		GO:0003674,GO:0005575,GO:0008150	molecular_function|cellular_component|biological_process
1700016K19Rik	0	0	0					0	0	0	0	0	0	GeneID:74230,Genbank:NM_198637.2,MGI:MGI:1921480	RIKEN cDNA 1700016K19 gene		GO:0016598,GO:0005515,GO:0005575	protein arginylation|protein binding|cellular_component
1700017B05Rik	710.014209278273	758.015589709402	662.012828847145	0.873349885984454	-0.195368345216392	0.248740089886632	1	7.52426510847503	6.79897668495922	6.81621517398899	5.30031758732028	6.21013150431927	6.43983485523975	GeneID:74211,Genbank:NM_028820.2,MGI:MGI:1921461	RIKEN cDNA 1700017B05 gene		GO:0003674,GO:0005829,GO:0008150	molecular_function|cytosol|biological_process
1700017D01Rik	0	0	0					0	0	0	0	0	0	GeneID:69369,Genbank:XM_006527323.3,MGI:MGI:1916619	RIKEN cDNA 1700017D01 gene		GO:0003674,GO:0005575,GO:0008150	molecular_function|cellular_component|biological_process
1700017N19Rik	0.822479362243899	0.340804530543617	1.30415419394418	3.82669265535857	1.93609803416664	0.546366331184989	1	0	0.0275650917207209	0	0	0.0539469483805299	0.0520016728246525	GeneID:66605,Genbank:XM_006513956.2,MGI:MGI:1913855	RIKEN cDNA 1700017N19 gene		GO:0003674,GO:0005575,GO:0008150	molecular_function|cellular_component|biological_process
1700018B08Rik	1.65362497269304	1.33614893449186	1.97110101089423	1.47521055476038	0.560920883036874	0.819513111602099	1	0	0.0245426549744625	0.0726062199059259	0	0.0960636267379601	0.0462998319454514	GeneID:76405,Genbank:XM_011248542.2,MGI:MGI:1923655	RIKEN cDNA 1700018B08 gene		GO:0003674,GO:0005575,GO:0008150	molecular_function|cellular_component|biological_process
1700018C11Rik	0	0	0					0	0	0	0	0	0	GeneID:75524,Genbank:XM_006538331.3,MGI:MGI:1922774	RIKEN cDNA 1700018C11 gene		GO:0003674,GO:0005575,GO:0008150	molecular_function|cellular_component|biological_process
1700018F24Rik	0	0	0					0	0	0	0	0	0	GeneID:69396,Genbank:XM_017321091.1,MGI:MGI:1916646	RIKEN cDNA 1700018F24 gene		GO:0003674,GO:0005575,GO:0008150	molecular_function|cellular_component|biological_process
1700019A02Rik	0.665945133969795	0.976974051007211	0.354916216932379	0.363281109223401	-1.46084174795672	0.755824145919451	1	0.0576364335425983	0.0305549561666192	0	0.0294582345510354	0	0	GeneID:69397,Genbank:XM_006496255.2,MGI:MGI:1916647	RIKEN cDNA 1700019A02 gene		GO:0003674,GO:0005575,GO:0008150	molecular_function|cellular_component|biological_process
1700019B03Rik	2.13711771220123	2.64490445348182	1.62933097092065	0.616026400793329	-0.69893591364668	0.722674129190564	1	0.039975361246059	0.04238448965498	0.0835926289608042	0.02043158286292	0	0.0799585354624933	GeneID:76406,Genbank:XM_017313004.1,MGI:MGI:1923656	RIKEN cDNA 1700019B03 gene		GO:0003674,GO:0005575,GO:0008150	molecular_function|cellular_component|biological_process
1700019D03Rik	0	0	0					0	0	0	0	0	0	GeneID:67080,Genbank:XM_011238566.2,MGI:MGI:1914330	RIKEN cDNA 1700019D03 gene		GO:0016020,GO:0034237,GO:0003674,GO:0005886,GO:0008150	membrane|protein kinase A regulatory subunit binding|molecular_function|plasma membrane|biological_process
1700019N19Rik	0.159042380115898	0.318084760231797	0	0	-Inf	1	1	0.0412937298694128	0	0	0	0	0	GeneID:67507,Genbank:NM_026208.2,MGI:MGI:1914757	RIKEN cDNA 1700019N19 gene		GO:0003674,GO:0005575,GO:0008150	molecular_function|cellular_component|biological_process
1700019O17Rik	0	0	0					0	0	0	0	0	0	GeneID:71863,Genbank:NM_027966.1,MGI:MGI:1919113	RIKEN cDNA 1700019O17 gene		GO:0003674,GO:0005737,GO:0008150	molecular_function|cytoplasm|biological_process
1700020A23Rik	0	0	0					0	0	0	0	0	0	GeneID:75656,Genbank:NM_029375.1,MGI:MGI:1922906	RIKEN cDNA 1700020A23 gene		GO:0003674,GO:0005575,GO:0008150	molecular_function|cellular_component|biological_process
1700020D05Rik	16.2061366318934	14.6876425333917	17.7246307303951	1.20677165788171	0.271152719003903	0.626868127738428	1	0.320076961984851	1.07466060327453	1.05974739579962	1.03608736799969	0.553471385196915	1.28043296259722	GeneID:75555,Genbank:NM_023781.5,MGI:MGI:1922805	RIKEN cDNA 1700020D05 gene		GO:0003674,GO:0005575,GO:0008150	molecular_function|cellular_component|biological_process
1700020L24Rik	7.85705872209505	7.93873854999695	7.77537889419316	0.979422466834627	-0.0299968046818703	1	1	0.452629609676638	0.586553590677759	0.210332330487711	0.359863751717635	0.678321855560356	0.150891280564608	GeneID:66330,Genbank:NM_025492.3,MGI:MGI:1913580	RIKEN cDNA 1700020L24 gene		GO:0003674,GO:0005575,GO:0008150	molecular_function|cellular_component|biological_process
1700020N15Rik	0	0	0					0	0	0	0	0	0	GeneID:75509,Genbank:NM_029316.1,MGI:MGI:1922759	RIKEN cDNA 1700020N15 gene		GO:0003674,GO:0005575,GO:0008150	molecular_function|cellular_component|biological_process
1700021F05Rik	693.385346265973	627.956795061941	758.813897470006	1.20838551861702	0.273080799916165	0.254956301208312	1	10.183525099297	11.3861789064639	8.79217443947694	14.1792580475948	10.7095772291039	10.4931420830028	GeneID:67851,Genbank:NM_026411.1,MGI:MGI:1915101	RIKEN cDNA 1700021F05 gene		GO:0003674,GO:0005739,GO:0008150	molecular_function|mitochondrion|biological_process
1700021F07Rik	0	0	0					0	0	0	0	0	0	GeneID:72221,Genbank:NM_028158.1,MGI:MGI:1919471	RIKEN cDNA 1700021F07 gene		GO:0003674,GO:0005575,GO:0008150	molecular_function|cellular_component|biological_process
1700022I11Rik	0	0	0					0	0	0	0	0	0	GeneID:67317,Genbank:NM_026088.3,MGI:MGI:1914567	RIKEN cDNA 1700022I11 gene		GO:0003674,GO:0005575,GO:0008150	molecular_function|cellular_component|biological_process
1700023F06Rik	2.18065761130662	2.99940569177639	1.36190953083685	0.454059794102166	-1.13904579963016	0.458609660358427	1	0.0445351019605523	0.141657073969526	0.232818799998152	0.0910483455461275	0.0462055833430949	0.0445394540341975	GeneID:69441,Genbank:XM_011249227.1,MGI:MGI:1916691	RIKEN cDNA 1700023F06 gene		GO:0003674,GO:0005575,GO:0008150	molecular_function|cellular_component|biological_process
1700024G13Rik	0	0	0					0	0	0	0	0	0	GeneID:67085,Genbank:NM_001034037.1,MGI:MGI:1914335	RIKEN cDNA 1700024G13 gene		GO:0003674,GO:0005575,GO:0008150	molecular_function|cellular_component|biological_process
1700024P04Rik	0	0	0					0	0	0	0	0	0	GeneID:69382,Genbank:NM_027064.1,MGI:MGI:1916632	RIKEN cDNA 1700024P04 gene		GO:0006334,GO:0046982,GO:0000786,GO:0003677,GO:0005737	nucleosome assembly|protein heterodimerization activity|nucleosome|DNA binding|cytoplasm	mmu05203,mmu05322,mmu05034	Viral carcinogenesis|Systemic lupus erythematosus|Alcoholism
1700024P16Rik	283.68009558844	281.714019788173	285.646171388707	1.01395795496259	0.0199978304235214	0.891023544551866	1	2.73249416849225	2.92788087330337	2.86705972135997	2.3885139725142	2.78490003601351	3.24455039308008	GeneID:242594,Genbank:XM_017320219.1,MGI:MGI:2685466	RIKEN cDNA 1700024P16 gene		GO:0016020,GO:0033627,GO:0045121,GO:0050852,GO:0001772,GO:0003674,GO:0007165	membrane|cell adhesion mediated by integrin|membrane raft|T cell receptor signaling pathway|immunological synapse|molecular_function|signal transduction
1700025F22Rik	0	0	0					0	0	0	0	0	0	GeneID:69416,Genbank:XM_011247336.1,MGI:MGI:1916666	RIKEN cDNA 1700025F22 gene		GO:0003674,GO:0005575,GO:0008150	molecular_function|cellular_component|biological_process
1700025G04Rik	817.418687837649	787.428896441612	847.408479233686	1.07617142711313	0.105907908142623	0.549061963791976	1	4.44712894070126	4.46666743153348	4.54143889815886	5.10298919192861	4.40472731097492	4.49116708844012	GeneID:69399,Genbank:NM_197990.3,MGI:MGI:1916649	RIKEN cDNA 1700025G04 gene		GO:0003674,GO:0005575,GO:0008150	molecular_function|cellular_component|biological_process
1700028K03Rik	0.676822250932587	0.331781467982748	1.02186303388243	3.07992800229445	1.62289662626212	0.739026828871021	1	0	0	0.0175061415553483	0.0171152976641429	0.0347429624522625	0	GeneID:76421,Genbank:NM_175241.1,MGI:MGI:1923671	RIKEN cDNA 1700028K03 gene		GO:0003674,GO:0005575,GO:0008150	molecular_function|cellular_component|biological_process
1700028P14Rik	0	0	0					0	0	0	0	0	0	GeneID:67483,Genbank:NM_026188.2,MGI:MGI:1914733	RIKEN cDNA 1700028P14 gene		GO:0008150,GO:0016020,GO:0016021,GO:0003674,GO:0005737,GO:0005886	biological_process|membrane|integral component of membrane|molecular_function|cytoplasm|plasma membrane
1700029F12Rik	0	0	0					0	0	0	0	0	0	GeneID:66479,Genbank:NM_001284205.1,MGI:MGI:1913729	RIKEN cDNA 1700029F12 gene		GO:0003674,GO:0005575,GO:0008150	molecular_function|cellular_component|biological_process
1700029H14Rik	0.33713896950932	0.340804530543617	0.333473408475023	0.9784887775497	-0.0313727904494269	1	1	0	0.034788474189705	0	0	0.0340418243545813	0	GeneID:66501,Genbank:NM_025601.3,MGI:MGI:1913751	RIKEN cDNA 1700029H14 gene		GO:0003674,GO:0005575,GO:0008150	molecular_function|cellular_component|biological_process
1700029I15Rik	3.52216199198772	1.98134151751632	5.06298246645911	2.55533052817958	1.35350991367727	0.217394856368182	1	0.299266097240414	0.317301467884122	0.312898233404109	1.07069352502802	0.310491364992335	0.897886026656432	GeneID:75641,Genbank:NM_183112.3,MGI:MGI:1916742	RIKEN cDNA 1700029I15 gene		GO:0008150,GO:0003674,GO:0005575,GO:0005576	biological_process|molecular_function|cellular_component|extracellular region
1700029J07Rik	23.4181357251251	22.6898747250004	24.1463967252499	1.06419259770724	0.0897592735947939	0.869514738911696	1	0.488644675276242	0.370066434828005	0.383177522611504	0.41030101119305	0.452654825605615	0.418879222945135	GeneID:69479,Genbank:XM_006509484.3,MGI:MGI:1916729	RIKEN cDNA 1700029J07 gene		GO:0005856,GO:0008150,GO:0003674,GO:0005737,GO:0005813	cytoskeleton|biological_process|molecular_function|cytoplasm|centrosome
1700029P11Rik	0	0	0					0	0	0	0	0	0	GeneID:66346,Genbank:NM_025503.4,MGI:MGI:1913596	RIKEN cDNA 1700029P11 gene		GO:0003674,GO:0005739,GO:0008150	molecular_function|mitochondrion|biological_process
1700030F18Rik	0.166736704237512	0	0.333473408475023	Inf	Inf	0.996027308430157	1	0	0	0	0	0.090997469289219	0	GeneID:72277,Genbank:NM_028180.3,MGI:MGI:1919527	RIKEN cDNA 1700030F18 gene
1700030J22Rik	16.2720781032837	17.4458295864797	15.0983266200877	0.865440450695948	-0.208493540969948	0.680757486109793	1	0.355989736586637	0.283082682131913	0.334985167526752	0.25472708700013	0.313941269047806	0.249217167311611	GeneID:69528,Genbank:NM_027103.2,MGI:MGI:1916778	RIKEN cDNA 1700030J22 gene		GO:0005829,GO:0008150,GO:0003674,GO:0005634,GO:0005654	cytosol|biological_process|molecular_function|nucleus|nucleoplasm
1700030K09Rik	182.24407525756	189.435641107728	175.052509407393	0.924073782440151	-0.113920047022179	0.609685464749535	1	3.79521261547448	4.48070306362015	3.9037442874869	3.12457003085389	4.7676504587599	3.05698346150271	GeneID:72254,Genbank:NM_028170.2,MGI:MGI:1919504	RIKEN cDNA 1700030K09 gene		GO:0003674,GO:0005575,GO:0008150	molecular_function|cellular_component|biological_process
1700031F05Rik	0.159301844248534	0	0.318603688497068	Inf	Inf	0.99602709473273	1	0	0	0	0	0	0.0394437018709801	GeneID:73300,Genbank:XM_006528312.2,MGI:MGI:1920550	RIKEN cDNA 1700031F05 gene		GO:0003674,GO:0005575,GO:0008150	molecular_function|cellular_component|biological_process
1700034E13Rik	0.989112328561027	1.02241359163085	0.955811065491204	0.934857550129582	-0.0971815452650139	1	1	0	0.363200422357926	0	0	0	0.342589637005179	GeneID:78414,Genbank:NM_030097.1,MGI:MGI:1925664	RIKEN cDNA 1700034E13 gene		GO:0003674,GO:0005575,GO:0008150	molecular_function|cellular_component|biological_process
1700034J05Rik	0.485080928601944	0.318084760231797	0.652077096972091	2.05001049562043	1.0356312960433	0.992850409306592	1	0.0134617967616795	0	0	0	0.0139667396017313	0.0134631122797389	GeneID:73344,Genbank:XM_006507112.3,MGI:MGI:1920594	RIKEN cDNA 1700034J05 gene		GO:0003674,GO:0005575,GO:0008150	molecular_function|cellular_component|biological_process
1700034O15Rik	0	0	0					0	0	0	0	0	0	GeneID:76606,Genbank:XM_006506737.1,MGI:MGI:1923856	RIKEN cDNA 1700034O15 gene		GO:0008150,GO:0003674,GO:0005575,GO:0005576	biological_process|molecular_function|cellular_component|extracellular region
1700037C18Rik	43.8043093673534	41.8170071938863	45.7916115408205	1.0950475563329	0.130993525347741	0.763528866885049	1	2.02185989029547	1.70621652957689	1.68253913689573	2.57290898590066	1.62678657597499	1.48559324410428	GeneID:73261,Genbank:NM_028484.2,MGI:MGI:1920511	RIKEN cDNA 1700037C18 gene		GO:0003674,GO:0005575,GO:0008150	molecular_function|cellular_component|biological_process
1700037H04Rik	925.82828851729	872.594633138109	979.061943896471	1.12201233736159	0.16608853954076	0.329784562285548	1	33.7886654658703	36.8973160845334	31.763689853448	40.6274437158499	35.0171905186885	35.5152827820253	GeneID:67326,Genbank:NM_001311138.1,MGI:MGI:1914576	RIKEN cDNA 1700037H04 gene		GO:0003674,GO:0005575,GO:0008150	molecular_function|cellular_component|biological_process
1700039E15Rik	0	0	0					0	0	0	0	0	0	GeneID:76713,Genbank:XM_006541270.1,MGI:MGI:1923963	RIKEN cDNA 1700039E15 gene		GO:0003333,GO:0005887,GO:0015171	amino acid transmembrane transport|integral component of plasma membrane|amino acid transmembrane transporter activity
1700040L02Rik	0	0	0					0	0	0	0	0	0	GeneID:73287,Genbank:NM_028491.1,MGI:MGI:1920537	RIKEN cDNA 1700040L02 gene		GO:0005856,GO:0005929,GO:0008150,GO:0031514,GO:0036126,GO:0042995,GO:0046872,GO:0005509,GO:0005737,GO:0005813	cytoskeleton|cilium|biological_process|motile cilium|sperm flagellum|cell projection|metal ion binding|calcium ion binding|cytoplasm|centrosome
1700042G07Rik	0	0	0					0	0	0	0	0	0	GeneID:67323,Genbank:NM_001099295.2,MGI:MGI:1914573	RIKEN cDNA 1700042G07 gene		GO:0003674,GO:0005575,GO:0008150	molecular_function|cellular_component|biological_process
1700047I17Rik2	54.806420419044	39.3398399673288	70.2730008707592	1.78630622110105	0.836979418530199	0.198091777921858	1	0.577382646972672	0.699632918585485	0.416829095382859	0.702625735757912	0.57051416889051	1.69107156257201	GeneID:100101807,Genbank:XM_006515319.3,MGI:MGI:3714351	RIKEN cDNA 1700047I17 gene 2		GO:0003674,GO:0005575,GO:0008150	molecular_function|cellular_component|biological_process
1700049G17Rik	90.6046724909386	98.794114404255	82.4152305776222	0.834211947488975	-0.26151412039738	0.294775303081324	1	1.2037946850609	1.0188342208408	1.04885817284937	0.604470636851801	1.00792311272425	1.05606344094268	GeneID:73430,Genbank:NM_028538.1,MGI:MGI:1920680	RIKEN cDNA 1700049G17 gene		GO:0003700,GO:0005575,GO:0006355	DNA binding transcription factor activity|cellular_component|regulation of transcription, DNA-templated
1700056E22Rik	34.3394676397356	33.6009497790911	35.07798550038	1.04395815389147	0.0620638839545435	0.912840622108024	1	2.14035607912586	1.85130804736527	1.94339895535169	2.30304294938808	1.92844998773936	1.74625059027769	GeneID:73363,Genbank:NM_028516.1,MGI:MGI:1920613	RIKEN cDNA 1700056E22 gene		GO:0003674,GO:0005575,GO:0008150	molecular_function|cellular_component|biological_process
1700057G04Rik	2.63530224303616	2.61283739278983	2.65776709328248	1.01719575072549	0.0245973403808522	1	1	0.189910842739733	0.120813529612783	0	0.116477119877525	0	0.189929401268562	GeneID:78459,Genbank:XM_011242838.2,MGI:MGI:1925709	RIKEN cDNA 1700057G04 gene		GO:0017121,GO:0017128,GO:0005886,GO:0015914,GO:0016020	phospholipid scrambling|phospholipid scramblase activity|plasma membrane|phospholipid transport|membrane
1700061G19Rik	0	0	0					0	0	0	0	0	0	GeneID:78625,Genbank:XM_006525141.2,MGI:MGI:1925875	RIKEN cDNA 1700061G19 gene		GO:0003674,GO:0005575,GO:0008150	molecular_function|cellular_component|biological_process	mmu00061,mmu00071,mmu04920,mmu03320	Fatty acid biosynthesis|Fatty acid degradation|Adipocytokine signaling pathway|PPAR signaling pathway
1700065D16Rik	1.97554662320589	3.26270362100438	0.688389625407402	0.210987483195146	-2.24477068111093	0.156607146190226	1	0.629669707488502	0.333808480664221	0.109725392060786	0.10727565183325	0.108881364987678	0	GeneID:73410,Genbank:NM_001271569.1,MGI:MGI:1920660	RIKEN cDNA 1700065D16 gene		GO:0003674,GO:0005575,GO:0008150	molecular_function|cellular_component|biological_process
1700066B19Rik	0.326038548486045	0	0.652077096972091	Inf	Inf	0.670832843494144	1	0	0	0	0	0.020430017508534	0.0196933305436817	GeneID:73449,Genbank:XM_006526290.3,MGI:MGI:1920699	RIKEN cDNA 1700066B19 gene		GO:0003674,GO:0005575,GO:0008150	molecular_function|cellular_component|biological_process
1700066C05Rik	0	0	0					0	0	0	0	0	0	GeneID:78654,Genbank:XM_001473318.2,MGI:MGI:1925904	RIKEN cDNA 1700066C05 gene		GO:0003674,GO:0005575,GO:0008150	molecular_function|cellular_component|biological_process
1700066M21Rik	481.475098911103	475.83603972633	487.114158095875	1.02370169013686	0.0337953707483505	0.854017249812318	1	9.19845288778582	8.58169668159737	9.23881964694793	8.49578226574758	9.09260749981544	9.25367866257774	GeneID:73467,Genbank:NM_028546.1,MGI:MGI:1920717	RIKEN cDNA 1700066M21 gene		GO:0008150,GO:0003674,GO:0005575,GO:0005576	biological_process|molecular_function|cellular_component|extracellular region
1700067K01Rik	11.204467041612	10.4339519016762	11.9749821815477	1.14769382630794	0.198737821298618	0.777772290542963	1	0.382724143682076	0.101447285296285	0.300118463660331	0.220063491310106	0.29780989949199	0.358838947851275	GeneID:73453,Genbank:XM_006531403.3,MGI:MGI:1920703	RIKEN cDNA 1700067K01 gene		GO:0003674,GO:0005575,GO:0008150	molecular_function|cellular_component|biological_process
1700067P10Rik	0	0	0					0	0	0	0	0	0	GeneID:68224,Genbank:NM_026625.2,MGI:MGI:1915474	RIKEN cDNA 1700067P10 gene		GO:0003674,GO:0005575,GO:0008150	molecular_function|cellular_component|biological_process
1700071K01Rik	0	0	0					0	0	0	0	0	0	GeneID:237880,Genbank:NM_001033765.2,MGI:MGI:3588264	RIKEN cDNA 1700071K01 gene
1700074P13Rik	0	0	0					0	0	0	0	0	0	GeneID:73481,Genbank:XM_006506690.3,MGI:MGI:1920731	RIKEN cDNA 1700074P13 gene		GO:0005794	Golgi apparatus
1700080E11Rik	0	0	0					0	0	0	0	0	0	GeneID:73532,Genbank:NM_028562.3,MGI:MGI:1920782	RIKEN cDNA 1700080E11 gene		GO:0003674,GO:0005575,GO:0008150	molecular_function|cellular_component|biological_process	mmu00230,mmu03018	Purine metabolism|RNA degradation
1700080G18Rik	17.081530816156	17.2406952221684	16.9223664101437	0.981536196312119	-0.026886623653264	0.990426127573842	1	0.612747334099749	0.938419091267291	0.284737392397739	0.765545870395033	0.459139105982416	0.510672677660846	GeneID:73533,Genbank:XM_017321874.1,MGI:MGI:1920783	RIKEN cDNA 1700080G18 gene		GO:0003674,GO:0005575,GO:0008150	molecular_function|cellular_component|biological_process
1700080O16Rik	0	0	0					0	0	0	0	0	0	GeneID:74279,Genbank:XM_006541551.3,MGI:MGI:1921529	RIKEN cDNA 1700080O16 gene		GO:0003674,GO:0005575,GO:0008150	molecular_function|cellular_component|biological_process
1700088E04Rik	9.89384571212219	10.6521265422335	9.13556488201086	0.857628272231859	-0.221575628997943	0.757500830201336	1	0.239412877792332	0.549989210999145	0.542356937900456	0.448671572392693	0.372589637990802	0.279342319404223	GeneID:27660,Genbank:NM_001310576.1,MGI:MGI:1920774	RIKEN cDNA 1700088E04 gene		GO:0003674,GO:0005575,GO:0008150	molecular_function|cellular_component|biological_process
1700092M07Rik	8.84406846388605	6.60291384332438	11.0852230844477	1.67883806263124	0.747463077501842	0.251150080522187	1	1.00332896811655	1.06379492127466	0.899170712834967	1.46515956056466	2.08192631052755	1.2901204488274	GeneID:74307,Genbank:NM_001177347.1,MGI:MGI:1921557	RIKEN cDNA 1700092M07 gene		GO:0003674,GO:0005575,GO:0008150	molecular_function|cellular_component|biological_process
1700093K21Rik	1.15510680047278	0.672585998526364	1.6376276024192	2.43482261897697	1.28381667331638	0.604286721545025	1	0	0.0208479664819171	0.0205586564908115	0	0.0612015470345903	0.0393297850424719	GeneID:67358,Genbank:XM_006514789.2,MGI:MGI:1914608	RIKEN cDNA 1700093K21 gene		GO:0016020,GO:0016021,GO:0003674,GO:0005575,GO:0008150	membrane|integral component of membrane|molecular_function|cellular_component|biological_process
1700094D03Rik	108.427587279052	92.4454594758651	124.40971508224	1.34576339159977	0.428424781588782	0.0635016660040943	1	1.44212051508426	2.06978503525833	1.58136362584473	2.53481592686646	2.1165946715267	1.96991806773918	GeneID:73545,Genbank:NM_028567.1,MGI:MGI:1920795	RIKEN cDNA 1700094D03 gene		GO:0003674,GO:0005575,GO:0008150	molecular_function|cellular_component|biological_process
1700102P08Rik	11.6119856043803	10.3063241386805	12.9176470700801	1.25337092995155	0.325813437491174	0.551034061364658	1	0.283024172794341	0.533476832839817	0.197277639074646	0.225018731587874	0.522027052458245	0.503203254354028	GeneID:112418,Genbank:NM_053216.2,MGI:MGI:2148248	RIKEN cDNA 1700102P08 gene		GO:0003674,GO:0005575,GO:0008150	molecular_function|cellular_component|biological_process
1700109H08Rik	29.4692300097407	23.6855433567679	35.2529166627134	1.48837272304502	0.573735855984626	0.352026516408573	1	1.98059744355474	1.37304998829857	2.30975786840124	1.79097826004687	1.73875164395708	4.72342467356232	GeneID:77036,Genbank:NM_029843.2,MGI:MGI:1924286	RIKEN cDNA 1700109H08 gene		GO:0003674,GO:0005575,GO:0008150	molecular_function|cellular_component|biological_process
1700112E06Rik	0.32577908435341	0.318084760231797	0.333473408475023	1.04837908056963	0.0681604714272328	1	1	0.0208125447832463	0	0	0	0.0215932091817367	0	GeneID:76633,Genbank:XM_006519680.3,MGI:MGI:1923883	RIKEN cDNA 1700112E06 gene		GO:0030318,GO:0003674,GO:0005575,GO:0030154	melanocyte differentiation|molecular_function|cellular_component|cell differentiation
1700113H08Rik	0	0	0					0	0	0	0	0	0	GeneID:76640,Genbank:NM_029685.1,MGI:MGI:1923890	RIKEN cDNA 1700113H08 gene		GO:0003674,GO:0005575,GO:0008150	molecular_function|cellular_component|biological_process
1700122O11Rik	0	0	0					0	0	0	0	0	0	GeneID:76651,Genbank:NM_029689.1,MGI:MGI:1923901	RIKEN cDNA 1700122O11 gene		GO:0003674,GO:0005575,GO:0008150	molecular_function|cellular_component|biological_process
1700123K08Rik	1.64269588091652	1.94492503945355	1.34046672237949	0.689212537854987	-0.536979148204529	0.845548913347589	1	0.0472593750088984	0.0125268692310001	0.0123530322081449	0.0120772371586674	0.0245160210102408	0.011815998326209	GeneID:76658,Genbank:XM_011240960.1,MGI:MGI:1923908	RIKEN cDNA 1700123K08 gene		GO:0003674,GO:0005575,GO:0008150	molecular_function|cellular_component|biological_process
1700123O20Rik	705.752566955626	667.917344271299	743.587789639952	1.11329312828552	0.154833501974777	0.364690933060772	1	19.4049270442506	22.3780681616698	18.5704853061945	22.9601129231524	20.5815176066068	21.5118725271214	GeneID:58248,Genbank:NM_021437.2,MGI:MGI:1920893	RIKEN cDNA 1700123O20 gene		GO:0008150,GO:0003674,GO:0005739,GO:0005829	biological_process|molecular_function|mitochondrion|cytosol
1700125H20Rik	1.14737631627902	2.29475263255804	0	0	-Inf	0.0879530942396864	1	0.0337201236327228	0.0268142085535878	0	0	0	0	GeneID:73634,Genbank:XM_006534343.3,MGI:MGI:1920884	RIKEN cDNA 1700125H20 gene		GO:0003674,GO:0005575,GO:0008150	molecular_function|cellular_component|biological_process
1700129C05Rik	0	0	0					0	0	0	0	0	0	GeneID:67932,Genbank:NM_026461.2,MGI:MGI:1915182	RIKEN cDNA 1700129C05 gene		GO:0003674,GO:0005575,GO:0008150	molecular_function|cellular_component|biological_process
1810009A15Rik	2.65876423219559	1.99938764263806	3.31814082175312	1.65957853844443	0.730816905609743	0.596323612461575	1	0.166564005191913	0.353204080458167	0	0.170263190524333	0.345623415465474	0.333160564427055	GeneID:66276,Genbank:NM_025463.3,MGI:MGI:1913526	RIKEN cDNA 1810009A15 gene		GO:0003674,GO:0005575,GO:0008150	molecular_function|cellular_component|biological_process
1810009J06Rik	0	0	0					0	0	0	0	0	0	GeneID:73626,Genbank:NM_023707.3,MGI:MGI:1920876	RIKEN cDNA 1810009J06 gene		GO:0004252,GO:0005615,GO:0006508	serine-type endopeptidase activity|extracellular space|proteolysis	mmu04080,mmu04972,mmu04974,mmu05164	Neuroactive ligand-receptor interaction|Pancreatic secretion|Protein digestion and absorption|Influenza A
1810010H24Rik	4.52871055487962	3.63122579486919	5.42619531489004	1.49431503889323	0.579484336303237	0.582462020420256	1	0.0375501066513309	0.0199065381437126	0.157042339826399	0.134344172047638	0.0973964640272406	0.0751075522700083	GeneID:69066,Genbank:XM_017314738.1,MGI:MGI:1916316	RIKEN cDNA 1810010H24 gene		GO:0003674,GO:0005575,GO:0008150	molecular_function|cellular_component|biological_process
1810011H11Rik	0	0	0					0	0	0	0	0	0	GeneID:69069,Genbank:NM_001163616.1,MGI:MGI:1916319	RIKEN cDNA 1810011H11 gene		GO:0003674,GO:0005575,GO:0008150	molecular_function|cellular_component|biological_process
1810011O10Rik	141.615535925296	125.901059594658	157.330012255933	1.2496321537123	0.321503480395091	0.292142037480534	1	4.54227926104497	6.46474921568867	5.13425801468501	8.07323832996333	6.1986300154593	5.156604648957	GeneID:69068,Genbank:NM_026931.2,MGI:MGI:1916318	RIKEN cDNA 1810011O10 gene		GO:0043620,GO:0005634,GO:0045746,GO:1900020,GO:0005654,GO:0005730,GO:0005737,GO:0005829,GO:1901224,GO:0005886,GO:1902806,GO:0006915,GO:1903706,GO:0010739,GO:0016607,GO:0002264,GO:0034605,GO:0005112,GO:0043066,GO:0005622	regulation of DNA-templated transcription in response to stress|nucleus|negative regulation of Notch signaling pathway|positive regulation of protein kinase C activity|nucleoplasm|nucleolus|cytoplasm|cytosol|positive regulation of NIK/NF-kappaB signaling|plasma membrane|regulation of cell cycle G1/S phase transition|apoptotic process|regulation of hemopoiesis|positive regulation of protein kinase…
1810013L24Rik	1321.15463926706	1304.86265360623	1337.44662492789	1.02497118852441	0.0355833567969175	0.818562789535262	1	18.0084145318794	17.4635749471894	19.2341017152327	15.7297861708338	20.40387069673	18.3979212426463	GeneID:69053,Genbank:NM_001081400.3,MGI:MGI:1916303	RIKEN cDNA 1810013L24 gene		GO:0003674,GO:0005575,GO:0008150	molecular_function|cellular_component|biological_process
1810022K09Rik	1507.26001554969	1246.40999381061	1768.11003728877	1.41856214734221	0.504429356603374	0.14233601918687	1	49.7583877968392	67.8240065475195	51.0766044094914	100.093287473753	63.5450987404932	66.5237894663666	GeneID:69126,Genbank:NM_001099674.1,MGI:MGI:1916376	RIKEN cDNA 1810022K09 gene		GO:0003674,GO:0005575	molecular_function|cellular_component
1810024B03Rik	13.4300156525783	12.6334680597498	14.2265632454067	1.12610117650374	0.171336454667417	0.793762258492197	1	0.217539409676507	0.432467801958888	0.426466389013089	0.555926742900219	0.22569916496697	0.380731169232915	GeneID:329509,Genbank:XM_006499778.2,MGI:MGI:1925560	RIKEN cDNA 1810024B03 gene		GO:0003674,GO:0005575,GO:0008150	molecular_function|cellular_component|biological_process
1810026J23Rik	1015.05711847955	1006.40725954283	1023.70697741628	1.01718957977441	0.0245885880561193	0.873189074669368	1	18.1268401675495	18.016917860002	18.0722912777366	16.0705356217139	18.646328749628	18.8846863595969	GeneID:69773,Genbank:NM_178619.4,MGI:MGI:1917023	RIKEN cDNA 1810026J23 gene		GO:0005739,GO:0005743,GO:0005758,GO:0015031,GO:0016020,GO:0016021,GO:0042721,GO:0045039,GO:0003674,GO:0005622,GO:0005623	mitochondrion|mitochondrial inner membrane|mitochondrial intermembrane space|protein transport|membrane|integral component of membrane|mitochondrial inner membrane protein insertion complex|protein import into mitochondrial inner membrane|molecular_function|intracellular|cell
1810030O07Rik	689.896230721418	685.040312900103	694.752148542733	1.01417702792047	0.0203095014649649	0.909296455376378	1	7.52906092166231	7.15813261954428	7.59010566178285	7.15562504350408	6.84310671755385	7.91354664747855	GeneID:69155,Genbank:XM_006527698.3,MGI:MGI:1916405	RIKEN cDNA 1810030O07 gene		GO:0003674,GO:0005575,GO:0008150	molecular_function|cellular_component|biological_process
1810037I17Rik	1576.13782397459	1310.86011960398	1841.4155283452	1.40473838574134	0.490301472270336	0.182747564770052	1	66.9669217595354	94.670274024443	67.5084350418411	136.737216940156	86.1537187518077	86.6190159267358	GeneID:67704,Genbank:NM_024461.2,MGI:MGI:1914954	RIKEN cDNA 1810037I17 gene		GO:0016020,GO:0016021,GO:0003674,GO:0005575,GO:0008150	membrane|integral component of membrane|molecular_function|cellular_component|biological_process
1810041L15Rik	0	0	0					0	0	0	0	0	0	GeneID:72301,Genbank:XM_006521444.3,MGI:MGI:1919551	RIKEN cDNA 1810041L15 gene		GO:0008150,GO:0016020,GO:0016021,GO:0003674,GO:0004871,GO:0005575	biological_process|membrane|integral component of membrane|molecular_function|signal transducer activity|cellular_component
1810043G02Rik	318.097044952466	310.338239571657	325.855850333275	1.05000225168202	0.070392421688548	0.737801359114734	1	7.70893963344735	8.84129279753714	7.95473566180549	9.68279361764468	7.78899614788358	7.35696191807422	GeneID:67884,Genbank:XM_006514008.1,MGI:MGI:1915134	RIKEN cDNA 1810043G02 gene		GO:0060271,GO:0005739,GO:0005856,GO:0005886,GO:0006974,GO:0007010,GO:0007224,GO:0008360,GO:0030030,GO:0032391,GO:0036064,GO:0001750,GO:0042769,GO:0003674,GO:0042995,GO:0005737	cilium assembly|mitochondrion|cytoskeleton|plasma membrane|cellular response to DNA damage stimulus|cytoskeleton organization|smoothened signaling pathway|regulation of cell shape|cell projection organization|photoreceptor connecting cilium|ciliary basal body|photoreceptor outer segment|DNA damage response, detection of DNA damage|molecular_function|cell projection|cytoplasm
1810043H04Rik	269.822611744701	240.212503531964	299.432719957437	1.24653261405934	0.317920629741673	0.299124974694473	1	27.6742385711267	31.680046556641	23.6320507860472	42.2642180932112	29.6274128805844	27.6769429620237	GeneID:208501,Genbank:NM_001110242.1,MGI:MGI:1913676	RIKEN cDNA 1810043H04 gene		GO:0032981,GO:0003674,GO:0005739	mitochondrial respiratory chain complex I assembly|molecular_function|mitochondrion
1810046K07Rik	0	0	0					0	0	0	0	0	0	GeneID:69809,Genbank:XM_006510589.3,MGI:MGI:1917059	RIKEN cDNA 1810046K07 gene		GO:0003674,GO:0005575,GO:0008150	molecular_function|cellular_component|biological_process
1810055G02Rik	1032.69323215679	1047.12437844723	1018.26208586635	0.972436614813911	-0.0403238792089578	0.790426808930909	1	27.9873654139236	24.5718256729464	26.0581648778942	24.056953945201	25.5348098569697	24.5422180619425	GeneID:72056,Genbank:XM_006531840.1,MGI:MGI:1919306	RIKEN cDNA 1810055G02 gene		GO:0005886,GO:0008150,GO:0016020,GO:0016021,GO:0003674,GO:0005575,GO:0005794	plasma membrane|biological_process|membrane|integral component of membrane|molecular_function|cellular_component|Golgi apparatus
1810062G17Rik	4.26297287599141	3.93996326472083	4.58598248726199	1.1639657984443	0.219048667232692	0.87400066945128	1	0.298937594389437	0.190171900619902	0.250043813302076	0.0611153274439703	0.372180648267432	0.41855353017208	GeneID:72282,Genbank:NM_028183.1,MGI:MGI:1919532	RIKEN cDNA 1810062G17 gene		GO:0003674,GO:0005575,GO:0008150	molecular_function|cellular_component|biological_process
1810065E05Rik	0	0	0					0	0	0	0	0	0	GeneID:69864,Genbank:NM_027239.2,MGI:MGI:1917114	RIKEN cDNA 1810065E05 gene		GO:0003674,GO:0005575,GO:0008150	molecular_function|cellular_component|biological_process
2010003K11Rik	0.343348842457564	0.331781467982748	0.354916216932379	1.06972887633023	0.0972451907029212	1	1	0	0	0.0487981820733058	0.0477087089129879	0	0	GeneID:69861,Genbank:NM_027237.1,MGI:MGI:1917111	RIKEN cDNA 2010003K11 gene		GO:0003674,GO:0005575,GO:0008150	molecular_function|cellular_component|biological_process
2010005H15Rik	0.873178855942186	0.681609061087233	1.06474865079714	1.562110470038	0.643496482251016	0.992268236013491	1	0	0.167874613822413	0	0.242773531837748	0	0	GeneID:76770,Genbank:NM_029733.3,MGI:MGI:1924020	RIKEN cDNA 2010005H15 gene		GO:0004869,GO:0005198,GO:0005615,GO:0005634,GO:0005737,GO:0005829,GO:0030674,GO:0001533,GO:0002020	cysteine-type endopeptidase inhibitor activity|structural molecule activity|extracellular space|nucleus|cytoplasm|cytosol|protein binding, bridging|cornified envelope|protease binding
2010106E10Rik	0	0	0					0	0	0	0	0	0	GeneID:67715,Genbank:NM_001168590.1,MGI:MGI:1914965	RIKEN cDNA 2010106E10 gene		GO:0003674,GO:0005575,GO:0008150	molecular_function|cellular_component|biological_process
2010107E04Rik	984.167718449114	779.850810863287	1188.48462603494	1.52398972916281	0.607853179907476	0.1548204174091	1	57.3067036390494	87.3318757894808	59.3930757148659	136.884554405269	80.9506229330017	80.7886264700266	GeneID:70257,Genbank:XM_006516214.3,MGI:MGI:1917507	RIKEN cDNA 2010107E04 gene		GO:0008150,GO:0016020,GO:0016021,GO:0003674,GO:0005739,GO:0005753	biological_process|membrane|integral component of membrane|molecular_function|mitochondrion|mitochondrial proton-transporting ATP synthase complex
2010107G12Rik	1.99660421192205	2.02210741294988	1.97110101089423	0.974775621844319	-0.0368579237236148	1	1	0.0157054295552928	0.0832596123917391	0	0	0.0651781181414129	0.0314139286527241	GeneID:243753,Genbank:NM_001025573.2,MGI:MGI:1917272	RIKEN cDNA 2010107G12 gene		GO:0003674,GO:0005575,GO:0008150	molecular_function|cellular_component|biological_process
2010107G23Rik	0	0	0					0	0	0	0	0	0	GeneID:69894,Genbank:NM_027251.3,MGI:MGI:1917144	RIKEN cDNA 2010107G23 gene		GO:0016020,GO:0016021,GO:0005515,GO:0005575,GO:0008150	membrane|integral component of membrane|protein binding|cellular_component|biological_process
2010109A12Rik	0.825039488899423	1.33147528930178	0.318603688497068	0.239286219621952	-2.06319077973065	0.561260721019915	1	0.0993912950688968	0.210762288886534	0.10391875634954	0	0	0.0994010078171962	GeneID:75610,Genbank:NM_029363.1,MGI:MGI:1922860	RIKEN cDNA 2010109A12 gene		GO:0003674,GO:0005575,GO:0008150	molecular_function|cellular_component|biological_process
2010109I03Rik	0	0	0					0	0	0	0	0	0	GeneID:67038,Genbank:NM_025929.2,MGI:MGI:1914288	RIKEN cDNA 2010109I03 gene		GO:0003674,GO:0008150,GO:0009986	molecular_function|biological_process|cell surface
2010111I01Rik	196.124278625604	183.545438678591	208.703118572617	1.13706513261863	0.185314896107543	0.369500211160307	1	1.35750511454223	1.43197216368356	1.19485426616549	1.63544896015216	1.34375166787247	1.39919811308906	GeneID:72061,Genbank:NM_001289926.1,MGI:MGI:1919311	RIKEN cDNA 2010111I01 gene		GO:0044255,GO:0005730,GO:0046872,GO:0070006,GO:0005737,GO:0006508,GO:0008233,GO:0008237,GO:0008270,GO:0016787,GO:0004177,GO:0042277,GO:0043171,GO:0004301	cellular lipid metabolic process|nucleolus|metal ion binding|metalloaminopeptidase activity|cytoplasm|proteolysis|peptidase activity|metallopeptidase activity|zinc ion binding|hydrolase activity|aminopeptidase activity|peptide binding|peptide catabolic process|epoxide hydrolase activity
2010300C02Rik	0.336292999263182	0.672585998526364	0	0	-Inf	0.677645653269334	1	0	0.009893586971888	0.0097562923555847	0	0	0	GeneID:72097,Genbank:NM_028096.1,MGI:MGI:1919347	RIKEN cDNA 2010300C02 gene		GO:0003674,GO:0005575,GO:0008150	molecular_function|cellular_component|biological_process
2010315B03Rik	93.1765536746272	91.2319404313595	95.1211669178948	1.04263009718029	0.0602274113404752	0.772372926843254	1	1.79666960637989	2.11200589809998	1.67432529054246	1.53713046762717	1.6411845474066	2.49995851284669	GeneID:630836,Genbank:XM_011249866.2,MGI:MGI:1919321	RIKEN cDNA 2010315B03 gene	zf-C2H2	GO:0003700,GO:0006355	DNA binding transcription factor activity|regulation of transcription, DNA-templated
2200002D01Rik	94.7545598217938	76.8814014667793	112.627718176808	1.46495402045285	0.550855384438898	0.0647240570352052	1	8.70173728899051	8.65663491868477	8.53650564979416	15.4838755927129	10.5885516779437	10.4216173008499	GeneID:72275,Genbank:NM_028179.1,MGI:MGI:1919525	RIKEN cDNA 2200002D01 gene		GO:0003674,GO:0005730,GO:0008150	molecular_function|nucleolus|biological_process
2200002J24Rik	0	0	0					0	0	0	0	0	0	GeneID:69147,Genbank:XM_017312282.1,MGI:MGI:1916397	RIKEN cDNA 2200002J24 gene		GO:0003674,GO:0008150,GO:0016020	molecular_function|biological_process|membrane
2210010C04Rik	0	0	0					0	0	0	0	0	0	GeneID:67373,Genbank:NM_023333.4,MGI:MGI:1914623	RIKEN cDNA 2210010C04 gene		GO:0004252,GO:0005615,GO:0006508	serine-type endopeptidase activity|extracellular space|proteolysis	mmu04080,mmu04972,mmu04974,mmu05164	Neuroactive ligand-receptor interaction|Pancreatic secretion|Protein digestion and absorption|Influenza A
2210011C24Rik	0	0	0					0	0	0	0	0	0	GeneID:70134,Genbank:NM_001291292.1,MGI:MGI:1917384	RIKEN cDNA 2210011C24 gene		GO:0003674,GO:0005575,GO:0008150	molecular_function|cellular_component|biological_process
2210013O21Rik	548.302221533705	463.870578596305	632.733864471105	1.3640310329355	0.447876467348048	0.0576294169736056	1	28.8239400152841	36.7676782703576	26.8770809646464	47.6758813083738	37.3648790777926	36.7175246118764	GeneID:70123,Genbank:NM_027327.1,MGI:MGI:1917373	RIKEN cDNA 2210013O21 gene
2210016F16Rik	4.51747023586381	5.27611219921269	3.75882827251493	0.712423870189081	-0.489192239275339	0.61994558723123	1	0.096503241845775	0.0818552333875411	0.14125880558357	0.138105047168745	0	0.0772101378934423	GeneID:70153,Genbank:NM_027335.1,MGI:MGI:1917403	RIKEN cDNA 2210016F16 gene		GO:0003674,GO:0005575,GO:0006400	molecular_function|cellular_component|tRNA modification
2210016L21Rik	629.219869589445	588.447122093319	669.992617085571	1.13857743870369	0.187232417635671	0.342480554237859	1	16.4652700655349	19.3905715028517	16.6791777973571	22.4218455764236	17.8217496560925	17.4924978568345	GeneID:72357,Genbank:XM_017321112.1,MGI:MGI:1919607	RIKEN cDNA 2210016L21 gene		GO:0003674,GO:0005575,GO:0008150	molecular_function|cellular_component|biological_process
2210404O09Rik	179.92269697162	173.439567283165	186.405826660074	1.07475952333149	0.104013893947396	0.619277449153028	1	4.29159171414102	4.75823624013893	4.2819580846846	4.83812706761872	4.40167992712682	4.63537198633167	GeneID:70081,Genbank:NM_001256493.1,MGI:MGI:1917331	RIKEN cDNA 2210404O09 gene		GO:0006355,GO:0008150,GO:0003700,GO:0005575,GO:0005634	regulation of transcription, DNA-templated|biological_process|DNA binding transcription factor activity|cellular_component|nucleus
2210407C18Rik	0	0	0					0	0	0	0	0	0	GeneID:78354,Genbank:NM_144544.2,MGI:MGI:1925604	RIKEN cDNA 2210407C18 gene		GO:0003674,GO:0005575,GO:0008150	molecular_function|cellular_component|biological_process
2210408I21Rik	61.9902012186348	54.3642698175789	69.6161326196907	1.28054939123233	0.356762899254577	0.18979687747238	1	0.488050445320389	0.422594756659289	0.476263260880329	0.565408050253744	0.497917604134961	0.658932487304317	GeneID:72371,Genbank:XM_017315609.1,MGI:MGI:1919621	RIKEN cDNA 2210408I21 gene		GO:0003674,GO:0005575,GO:0008150	molecular_function|cellular_component|biological_process
2210418O10Rik	3.4309137174479	2.65392751604269	4.2078999188531	1.58553686693281	0.664971423403768	0.62332320263237	1	0.027669001624463	0.0440047247814912	0.0433940653895463	0.0141417483620668	0.0287068470554255	0.138358527517967	GeneID:100504263,Genbank:NM_001305137.1,MGI:MGI:1924208	predicted gene 2210418O10Rik		GO:0003674,GO:0005575,GO:0008150	molecular_function|cellular_component|biological_process
2300002M23Rik	0.17745810846619	0	0.354916216932379	Inf	Inf	0.99602761654435	1	0	0	0	0.0446122302095007	0	0	GeneID:69542,Genbank:NM_175148.3,MGI:MGI:1916792	RIKEN cDNA 2300002M23 gene		GO:0005540,GO:0005576,GO:0005578,GO:0005614,GO:0008201,GO:0030198,GO:0043236,GO:0070052,GO:0001968,GO:0005518,GO:0005539	hyaluronic acid binding|extracellular region|proteinaceous extracellular matrix|interstitial matrix|heparin binding|extracellular matrix organization|laminin binding|collagen V binding|fibronectin binding|collagen binding|glycosaminoglycan binding
2300003K06Rik	0	0	0					0	0	0	0	0	0	GeneID:100502865,Genbank:NM_001195383.1,MGI:MGI:1916701	RIKEN cDNA 2300003K06 gene		GO:0003674,GO:0005575,GO:0008150	molecular_function|cellular_component|biological_process
2300009A05Rik	250.966523930704	217.987019959219	283.94602790219	1.30258227281289	0.381374497901581	0.38439737522052	1	17.9429542649796	25.3979131467247	18.855519630352	36.6828912053077	20.8839192018758	20.1308649744565	GeneID:69478,Genbank:NM_027090.1,MGI:MGI:1916728	RIKEN cDNA 2300009A05 gene		GO:0008150,GO:0003674,GO:0005575,GO:0005576	biological_process|molecular_function|cellular_component|extracellular region
2310002L09Rik	0	0	0					0	0	0	0	0	0	GeneID:71886,Genbank:NM_027104.3,MGI:MGI:1916780	RIKEN cDNA 2310002L09 gene		GO:0005886,GO:0031032,GO:0005200,GO:0005739,GO:0005856	plasma membrane|actomyosin structure organization|structural constituent of cytoskeleton|mitochondrion|cytoskeleton
2310007B03Rik	0	0	0					0	0	0	0	0	0	GeneID:71874,Genbank:XM_006529877.1,MGI:MGI:1919124	RIKEN cDNA 2310007B03 gene		GO:0003674,GO:0005575,GO:0008150	molecular_function|cellular_component|biological_process
2310009A05Rik	88.8494967186796	68.1371270544316	109.561866382928	1.6079613438266	0.685232723842701	0.269292371054503	1	7.64058132032641	9.6055229937025	6.04852977838885	18.7446465624144	9.05962780418517	7.96881346035896	GeneID:66364,Genbank:NM_001308425.1,MGI:MGI:1913614	RIKEN cDNA 2310009A05 gene
2310009B15Rik	198.40003804144	167.39966577636	229.40041030652	1.37037555745775	0.454571324303832	0.128538888388117	1	16.7882515355603	17.9011374543242	15.3588645986872	27.9842910114153	17.6158988796702	20.4149824671423	GeneID:69549,Genbank:NM_001081226.1,MGI:MGI:1916799	RIKEN cDNA 2310009B15 gene		GO:0003674,GO:0005575,GO:0008150	molecular_function|cellular_component|biological_process
2310011J03Rik	993.8183423745	953.469361309482	1034.16732343952	1.08463613557462	0.117211140877776	0.499356569889496	1	32.1742622687163	33.5911132034288	32.3697843316538	37.9899358994872	32.0526655523311	32.8340881759033	GeneID:66374,Genbank:NM_025521.3,MGI:MGI:1913624	RIKEN cDNA 2310011J03 gene		GO:0003674,GO:0005575,GO:0008150	molecular_function|cellular_component|biological_process
2310022A10Rik	413.406465475921	431.41281415176	395.400116800082	0.916523811601456	-0.125755731925712	0.471880825329007	1	8.58766374569544	7.96963272141414	9.79325604170988	7.6238585071355	7.96021265672877	7.82897548019201	GeneID:66367,Genbank:XM_017312231.1,MGI:MGI:1913617	RIKEN cDNA 2310022A10 gene		GO:0003674,GO:0005654,GO:0008150	molecular_function|nucleoplasm|biological_process
2310022B05Rik	3332.66082506778	3451.5807807301	3213.74086940547	0.931092468514	-0.10300364327722	0.506714266926749	1	58.8474609344059	58.8664745023291	60.5292975069885	53.5884213754271	53.519059521739	53.7469996075344	GeneID:69551,Genbank:NM_175149.4,MGI:MGI:1916801	RIKEN cDNA 2310022B05 gene		GO:0008150,GO:0003674,GO:0005737,GO:0005829	biological_process|molecular_function|cytoplasm|cytosol
2310030G06Rik	2.64497017422165	2.29040321518725	2.99953713325605	1.30961095119264	0.389138291039895	0.849732870821238	1	0.131561424390714	0.046496672427464	0.137554295844319	0.089655496459673	0.181994938578438	0.131574280878801	GeneID:66952,Genbank:NM_025865.2,MGI:MGI:1914202	RIKEN cDNA 2310030G06 gene		GO:0003674,GO:0008150	molecular_function|biological_process
2310033P09Rik	456.339894252975	421.934025921992	490.745762583959	1.16308648374969	0.217958375433591	0.455846635094625	1	20.2879782381824	21.928773368558	15.7143886713475	27.009385495397	18.0939280085155	19.8079099213904	GeneID:67862,Genbank:NM_024210.2,MGI:MGI:1915112	RIKEN cDNA 2310033P09 gene		GO:0005575,GO:0008150	cellular_component|biological_process
2310034C09Rik	0	0	0					0	0	0	0	0	0	GeneID:117172,Genbank:NM_054100.2,MGI:MGI:2152338	RIKEN cDNA 2310034C09 gene		GO:0003674,GO:0005575,GO:0008150	molecular_function|cellular_component|biological_process
2310034P14Rik	10.1487454465103	9.73396451178161	10.5635263812389	1.08522343269829	0.117992104476453	0.92549901157805	1	0.131561424390714	0.790443431266887	0.412662887532956	0.627588475217711	0.545984815735314	0.219290468131335	GeneID:69579,Genbank:XM_006508373.3,MGI:MGI:1916829	RIKEN cDNA 2310034P14 gene
2310035C23Rik	1021.97014785234	1070.2370955177	973.703200186976	0.909801392854894	-0.13637645157093	0.416794069429655	1	11.3127128927551	10.042373500185	11.6942038237105	8.16219944639942	10.6644691394547	10.4374651881513	GeneID:227446,Genbank:XM_006529501.3,MGI:MGI:1922832	RIKEN cDNA 2310035C23 gene		GO:0003674,GO:0005575,GO:0008150	molecular_function|cellular_component|biological_process
2310036O22Rik	2859.75910723321	2668.13562545608	3051.38258901034	1.14363848670127	0.193631076707019	0.556752116168223	1	160.468360140921	191.244566788795	158.840052081968	246.360338397814	163.573255832576	151.323993452147	GeneID:68544,Genbank:NM_026760.2,MGI:MGI:1922833	RIKEN cDNA 2310036O22 gene		GO:0005575,GO:0008408,GO:0008409,GO:0016075,GO:0016787,GO:0090503,GO:0003723,GO:0004518,GO:0004527	cellular_component|3'-5' exonuclease activity|5'-3' exonuclease activity|rRNA catabolic process|hydrolase activity|RNA phosphodiester bond hydrolysis, exonucleolytic|RNA binding|nuclease activity|exonuclease activity
2310039H08Rik	232.678109046788	227.257249750251	238.098968343326	1.04770681069577	0.0672350509084821	0.829892624424007	1	16.6992805153532	18.5274502644473	14.9551592902306	20.8875269824353	16.0828903677789	13.6707890595883	GeneID:67101,Genbank:NM_025966.3,MGI:MGI:1914351	RIKEN cDNA 2310039H08 gene		GO:0003674,GO:0005575,GO:0008150	molecular_function|cellular_component|biological_process
2310045n01rik-mef2b	0	0	0					0	0	0	0	0	0	GeneID:105980076,Genbank:NM_001310055.1	2310045N01Rik-mef2b readthrough
2310050C09Rik	0.499364142466397	0.331781467982748	0.666946816950046	2.01019912596422	1.00733841872363	0.992877425391599	1	0	0	0.0533715824550589	0	0.105922077654367	0	GeneID:66533,Genbank:NM_025621.2,MGI:MGI:1913783	RIKEN cDNA 2310050C09 gene		GO:0018149,GO:0030216,GO:0001533,GO:0005198,GO:0005737	peptide cross-linking|keratinocyte differentiation|cornified envelope|structural molecule activity|cytoplasm
2310057J18Rik	0	0	0					0	0	0	0	0	0	GeneID:67719,Genbank:NM_026336.3,MGI:MGI:1914969	RIKEN cDNA 2310057J18 gene		GO:0008150,GO:0003674,GO:0005576,GO:0007275	biological_process|molecular_function|extracellular region|multicellular organism development
2310057M21Rik	358.929628802039	340.123152887291	377.736104716787	1.1105862729726	0.151321469206569	0.41743877688193	1	4.50911690384428	4.75282009359421	4.83894573144981	5.4202722466337	4.9663542343178	4.76082321490082	GeneID:68277,Genbank:XM_011241888.2,MGI:MGI:1915527	RIKEN cDNA 2310057M21 gene		GO:0005575,GO:0008150,GO:0042802	cellular_component|biological_process|identical protein binding
2310057N15Rik	0	0	0					0	0	0	0	0	0	GeneID:69696,Genbank:NM_027170.1,MGI:MGI:1916946	RIKEN cDNA 2310057N15 gene		GO:0003674,GO:0005575,GO:0008150	molecular_function|cellular_component|biological_process
2310061I04Rik	613.942310629041	604.901648417135	622.982972840947	1.02989134592562	0.0424921403571865	0.828403895353191	1	16.6917518889187	17.7818269918471	15.6819914025758	18.1981498794951	15.6711430950624	16.0849079109105	GeneID:69662,Genbank:NM_001033630.1,MGI:MGI:1916912	RIKEN cDNA 2310061I04 gene		GO:0003674,GO:0005739,GO:0008150	molecular_function|mitochondrion|biological_process
2310061N02Rik	0	0	0					0	0	0	0	0	0	GeneID:69661,Genbank:NM_027155.1,MGI:MGI:1916911	RIKEN cDNA 2310061N02 gene		GO:0005515,GO:0005575,GO:0008150	protein binding|cellular_component|biological_process
2310079G19Rik	0	0	0					0	0	0	0	0	0	GeneID:69699,Genbank:NM_027173.1,MGI:MGI:1916949	RIKEN cDNA 2310079G19 gene		GO:0003674,GO:0005575,GO:0008150	molecular_function|cellular_component|biological_process
2410002F23Rik	1524.36534056409	1495.9710651208	1552.75961600737	1.03796099551028	0.0537522311320568	0.731674328180665	1	26.0421640812554	24.2838764661458	25.1753628266559	22.0466680921845	27.5199580527013	26.6563894154881	GeneID:668661,Genbank:XM_011250893.2,MGI:MGI:1914226	RIKEN cDNA 2410002F23 gene
2410004B18Rik	687.800565257916	635.036365398274	740.564765117558	1.16617693957274	0.221786699754186	0.322280168175211	1	21.2460130919008	24.8842480328319	21.9634119261573	30.4259893670022	24.5276476408078	21.6244644744827	GeneID:66421,Genbank:XM_006501885.3,MGI:MGI:1913671	RIKEN cDNA 2410004B18 gene		GO:0005634,GO:0008150	nucleus|biological_process
2410004P03Rik	0	0	0					0	0	0	0	0	0	GeneID:73667,Genbank:NM_001201333.1,MGI:MGI:1920917	RIKEN cDNA 2410004P03 gene		GO:0003674,GO:0005575,GO:0008150	molecular_function|cellular_component|biological_process
2410015M20Rik	745.26784747241	677.46486899953	813.07082594529	1.20016677343878	0.263234894579931	0.31137792795545	1	48.3344475463525	57.8253557206783	46.9910981361038	72.7107263777967	53.88978605112	50.5036113889755	GeneID:224904,Genbank:NM_153152.3,MGI:MGI:2442174	RIKEN cDNA 2410015M20 gene		GO:0005739,GO:0005743,GO:0016020,GO:0016021,GO:0042407,GO:0044284,GO:0061617,GO:0003674,GO:0005654	mitochondrion|mitochondrial inner membrane|membrane|integral component of membrane|cristae formation|mitochondrial crista junction|MICOS complex|molecular_function|nucleoplasm
2410016O06Rik	153.417851610502	150.921470926373	155.914232294631	1.03308184937247	0.0469545610818199	0.832165600045301	1	4.06292634147792	3.71699869581903	3.20420595025589	3.20386553525008	4.11897368341494	3.71503851893085	GeneID:71952,Genbank:NM_023633.3,MGI:MGI:1919202	RIKEN cDNA 2410016O06 gene		GO:0051864,GO:0032453,GO:0005634,GO:0055114,GO:0034720,GO:0070544,GO:0042254,GO:0005730,GO:0006325,GO:0006338,GO:0006351,GO:0045668,GO:0006355,GO:0045892,GO:0016491,GO:0016706,GO:0046872,GO:0030685,GO:0003723,GO:0051213,GO:0030961,GO:0005506,GO:0005515	histone demethylase activity (H3-K36 specific)|histone demethylase activity (H3-K4 specific)|nucleus|oxidation-reduction process|histone H3-K4 demethylation|histone H3-K36 demethylation|ribosome biogenesis|nucleolus|chromatin organization|chromatin remodeling|transcription, DNA-templated|negative regulation of osteoblast differentiation|regulation of transcription, DNA-templated|negative regulati…
2410089E03Rik	1216.56249075856	1387.36739420091	1045.75758731622	0.753771201260319	-0.407801418739701	0.111531809728628	1	8.51422179812543	5.82811648393705	7.95936352714524	3.67089168306258	6.1973282117902	6.56304690327106	GeneID:73692,Genbank:XM_011245335.1,MGI:MGI:1920942	RIKEN cDNA 2410089E03 gene		GO:0060976,GO:0003281,GO:1904491,GO:0003674,GO:0007507,GO:0016020,GO:0016021,GO:0021549,GO:0030030,GO:0035869,GO:0042733,GO:0042995,GO:0060021,GO:0001736,GO:0060271,GO:0001822,GO:0003279	coronary vasculature development|ventricular septum development|protein localization to ciliary transition zone|molecular_function|heart development|membrane|integral component of membrane|cerebellum development|cell projection organization|ciliary transition zone|embryonic digit morphogenesis|cell projection|roof of mouth development|establishment of planar polarity|cilium assembly|kidney develo…
2410124H12Rik	0	0	0					0	0	0	0	0	0	GeneID:76785,Genbank:NM_029740.1,MGI:MGI:1924035	RIKEN cDNA 2410124H12 gene		GO:0003674,GO:0005575,GO:0008150	molecular_function|cellular_component|biological_process
2410131K14Rik	611.982315985986	613.778421985634	610.186209986338	0.994147379786218	-0.00846835142430848	0.97059850176216	1	12.9332271267329	12.0256067933072	14.3115198725755	11.0309503694647	14.0109519175043	12.9140895863896	GeneID:76792,Genbank:NM_001081236.1,MGI:MGI:1924042	RIKEN cDNA 2410131K14 gene		GO:0008150,GO:0003674,GO:0005575,GO:0005576	biological_process|molecular_function|cellular_component|extracellular region
2410137M14Rik	0.511206795815425	1.02241359163085	0	0	-Inf	0.556635890763298	1	0	0.200285088398533	0	0	0	0	GeneID:76797,Genbank:NM_029747.3,MGI:MGI:1924047	RIKEN cDNA 2410137M14 gene		GO:0003674,GO:0005575,GO:0008150	molecular_function|cellular_component|biological_process
2410141K09Rik	0.336500488582088	0.318084760231797	0.354916216932379	1.1157913276755	0.158067243406519	1	1	0.0316849503768211	0	0	0.0323886348466881	0	0	GeneID:76803,Genbank:NM_183119.3,MGI:MGI:1924053	RIKEN cDNA 2410141K09 gene	zf-C2H2	GO:0003700,GO:0005575,GO:0006355	DNA binding transcription factor activity|cellular_component|regulation of transcription, DNA-templated
2510002D24Rik	59.5029050898974	62.4707455945002	56.5350645852946	0.90498462996209	-0.144034804863642	0.595268366093432	1	2.82942491936392	3.3280597142846	2.49607454374642	3.253795907228	2.20166604267292	2.07806197836015	GeneID:72307,Genbank:NM_001033164.2,MGI:MGI:1919557	RIKEN cDNA 2510002D24 gene		GO:0003674,GO:0005575,GO:0008150	molecular_function|cellular_component|biological_process
2510009E07Rik	0.982753130576066	1.31342916418004	0.652077096972091	0.49646917759678	-1.01022394150145	0.798830371808672	1	0.0105473334039031	0	0.0330833531058566	0	0.0109429567057717	0.010548364113831	GeneID:72190,Genbank:NM_001001881.2,MGI:MGI:1919440	RIKEN cDNA 2510009E07 gene		GO:0003674,GO:0005575,GO:0008150	molecular_function|cellular_component|biological_process
2510039O18Rik	1511.91475703736	1493.69140068366	1530.13811339106	1.02440043016296	0.0347797638600468	0.843906901915969	1	28.9138189701347	29.9081245169822	28.1339571486072	28.9485156954387	29.6515548420127	27.7280348311451	GeneID:77034,Genbank:XM_006539279.3,MGI:MGI:1924284	RIKEN cDNA 2510039O18 gene		GO:0016021,GO:0003674,GO:0008150,GO:0016020	integral component of membrane|molecular_function|biological_process|membrane
2610002M06Rik	475.211583655568	459.271599560955	491.15156775018	1.06941419460663	0.0968207312345159	0.581154723037757	1	4.05561398810743	4.80416799679671	4.56203696138795	4.75562403071328	4.49792609026041	4.65275665690311	GeneID:67028,Genbank:NM_025921.3,MGI:MGI:1914278	RIKEN cDNA 2610002M06 gene		GO:0005768,GO:0007034,GO:0007049,GO:0008150,GO:0015031,GO:0016020,GO:0051301,GO:0003674,GO:0005575,GO:0005737	endosome|vacuolar transport|cell cycle|biological_process|protein transport|membrane|cell division|molecular_function|cellular_component|cytoplasm	mmu04144,mmu04217	Endocytosis|Necroptosis
2610008E11Rik	351.007950601252	358.208868907699	343.807032294806	0.959794863100937	-0.0592020032321258	0.744102158546237	1	5.10062094581333	4.53838155993883	4.75678937887988	4.3099823120422	4.1617531995655	4.9344999127699	GeneID:72128,Genbank:XM_011243581.2,MGI:MGI:1919378	RIKEN cDNA 2610008E11 gene	zf-C2H2	GO:0032502,GO:0003674,GO:0005575,GO:0008150	developmental process|molecular_function|cellular_component|biological_process
2610020H08Rik	164.303795763965	165.311020191571	163.29657133636	0.987814188958021	-0.0176884031578911	0.937195982737716	1	1.45243812527348	1.41163897489781	1.61803153140303	1.34329549552721	1.57867609578325	1.37476327192507	GeneID:434234,Genbank:XM_017322343.1,MGI:MGI:1919402	RIKEN cDNA 2610020H08 gene		GO:0003674,GO:0005730,GO:0008150	molecular_function|nucleolus|biological_process
2610028H24Rik	0.657560552336158	0.981647696197293	0.333473408475023	0.339707829771141	-1.55763362426572	0.756815772928447	1	0.0265043453517058	0	0.0554233367197546	0	0.027498505318056	0	GeneID:76964,Genbank:XM_006514295.3,MGI:MGI:1924214	RIKEN cDNA 2610028H24 gene		GO:0003674,GO:0005575,GO:0008150	molecular_function|cellular_component|biological_process
2610042L04Rik	9.94263077212293	10.828894807585	9.05636673666083	0.836314960813671	-0.257881723358866	0.69631102417848	1	0.174153252430873	0.126945950980018	0.06828234829682	0.0890104928880207	0.124221365450571	0.0870851355456811	GeneID:554327,Genbank:XM_017316088.1,MGI:MGI:1914305	RIKEN cDNA 2610042L04 gene		GO:0007416,GO:0010821,GO:0060025,GO:0001933,GO:0005515,GO:0005575	synapse assembly|regulation of mitochondrion organization|regulation of synaptic activity|negative regulation of protein phosphorylation|protein binding|cellular_component
2610044O15Rik8	248.92647558361	216.673598770906	281.179352396315	1.29770933787652	0.375967283366074	0.24895089710498	1	6.47095533008243	8.09654725313775	6.25267922495036	11.1916411028266	6.71367646308314	8.09715236651431	GeneID:72139,Genbank:NM_153780.3,MGI:MGI:1919389	RIKEN cDNA 2610044O15 gene		GO:0003700,GO:0005575,GO:0006355	DNA binding transcription factor activity|cellular_component|regulation of transcription, DNA-templated
2610301B20Rik	413.880218708575	403.47258355222	424.28785386493	1.05159029674198	0.0725727350613524	0.67864448081864	1	8.88214696380803	9.8809848744143	10.3453382958199	9.36167012842411	10.409003293144	9.94161258411988	GeneID:67157,Genbank:XM_006538200.3,MGI:MGI:1914407	RIKEN cDNA 2610301B20 gene		GO:0005886,GO:0008150,GO:0030054,GO:0097546,GO:0003674,GO:0005737,GO:0005829	plasma membrane|biological_process|cell junction|ciliary base|molecular_function|cytoplasm|cytosol
2610305D13Rik	1215.1531347909	1139.5000255696	1290.80624401219	1.13278298819428	0.179871504721374	0.274532278727553	1	25.4571356196031	25.7134901501095	24.3618483247134	27.7299647576744	26.8946270393904	28.3143153369719	GeneID:112422,Genbank:NM_145078.2,MGI:MGI:2148252	RIKEN cDNA 2610305D13 gene		GO:0005634,GO:0006355,GO:0008150,GO:0003674,GO:0003700,GO:0005575	nucleus|regulation of transcription, DNA-templated|biological_process|molecular_function|DNA binding transcription factor activity|cellular_component
2610318N02Rik	175.391544164872	175.978923264191	174.804165065553	0.993324438081289	-0.00966308935600628	0.967425351427841	1	6.3521642575546	6.80662826267552	5.47571908457191	5.90608363805778	6.13470842121953	5.91349668093618	GeneID:70458,Genbank:XM_006522540.1,MGI:MGI:1917708	RIKEN cDNA 2610318N02 gene		GO:0003674,GO:0005575,GO:0008150	molecular_function|cellular_component|biological_process
2610507B11Rik	5078.13578379216	5647.83061445975	4508.44095312457	0.798260652786208	-0.325068194202189	0.148084580813832	1	41.6923539083366	31.4100513761417	41.7416072624958	20.6035883945182	34.3131381807677	34.6443974246831	GeneID:72503,Genbank:XM_006534313.2,MGI:MGI:1919753	RIKEN cDNA 2610507B11 gene		GO:0008150,GO:0003674,GO:0005575,GO:0005576	biological_process|molecular_function|cellular_component|extracellular region
2610524H06Rik	0	0	0					0	0	0	0	0	0	GeneID:330173,Genbank:NM_181075.3,MGI:MGI:2447819	RIKEN cDNA 2610524H06 gene		GO:0003674,GO:0005575,GO:0008150	molecular_function|cellular_component|biological_process
2610528A11Rik	5.27996119001852	5.93935090735889	4.62057147267815	0.777958996656224	-0.362233976796239	0.742648952535197	1	0.504318793497735	0.534711732915836	0.301309409944698	0.294582345510354	0.0747479212018585	0.64847324147409	GeneID:70045,Genbank:NM_001206684.1,MGI:MGI:1917295	RIKEN cDNA 2610528A11 gene		GO:0005615,GO:0006935,GO:0008009,GO:0042742,GO:0048247,GO:0005125,GO:0005575,GO:0005576	extracellular space|chemotaxis|chemokine activity|defense response to bacterium|lymphocyte chemotaxis|cytokine activity|cellular_component|extracellular region
2610528J11Rik	0.165890733991374	0.331781467982748	0	0	-Inf	1	1	0	0	0.0489660176092415	0	0	0	GeneID:66451,Genbank:XM_006503272.2,MGI:MGI:1913701	RIKEN cDNA 2610528J11 gene		GO:0016020,GO:0016021,GO:0003674,GO:0005768,GO:0005886	membrane|integral component of membrane|molecular_function|endosome|plasma membrane
2700049A03Rik	237.468650342975	261.64232848439	213.294972201559	0.815215846140445	-0.294746000049424	0.181489738563652	1	2.51113092198043	1.95247437745201	2.4067245400147	1.24922471830532	2.01478214160694	2.2100111576655	GeneID:76967,Genbank:NM_001163378.1,MGI:MGI:1924217	RIKEN cDNA 2700049A03 gene		GO:0005813,GO:0005814,GO:0005856,GO:0007224,GO:0030030,GO:0036064,GO:0042995,GO:0060271,GO:0005515,GO:0070201,GO:0005737	centrosome|centriole|cytoskeleton|smoothened signaling pathway|cell projection organization|ciliary basal body|cell projection|cilium assembly|protein binding|regulation of establishment of protein localization|cytoplasm
2700060E02Rik	2466.77033866805	2137.74651993337	2795.79415740274	1.30782304231743	0.38716734722591	0.0987960036084073	1	76.8661997919979	90.2947518892338	74.4842847662961	122.118623612202	90.3402385606971	92.3133868174202	GeneID:68045,Genbank:NM_026528.3,MGI:MGI:1915295	RIKEN cDNA 2700060E02 gene		GO:0005654,GO:0005737,GO:0005813,GO:0005856,GO:0006351,GO:0006355,GO:0006388,GO:0006469,GO:0042802,GO:0045944,GO:0048471,GO:0000993,GO:0072669,GO:0003723,GO:0072686,GO:0005634	nucleoplasm|cytoplasm|centrosome|cytoskeleton|transcription, DNA-templated|regulation of transcription, DNA-templated|tRNA splicing, via endonucleolytic cleavage and ligation|negative regulation of protein kinase activity|identical protein binding|positive regulation of transcription by RNA polymerase II|perinuclear region of cytoplasm|RNA polymerase II core binding|tRNA-splicing ligase complex|R…
2700062C07Rik	463.212778174322	414.274219400023	512.151336948622	1.23626166670557	0.305984135883354	0.0857681475569732	1	22.7471232555548	25.5728995056143	20.1964894607699	30.1578676216225	26.72151266779	25.0190025024538	GeneID:68046,Genbank:NM_026529.4,MGI:MGI:1915296	RIKEN cDNA 2700062C07 gene		GO:0003674,GO:0005575,GO:0008150	molecular_function|cellular_component|biological_process
2700081O15Rik	1065.85108439739	1117.79300087569	1013.9091679191	0.907063442985233	-0.140724633792676	0.403949740920254	1	7.86213319204939	6.8769852477203	7.90955963700042	5.36223026933733	7.43986069929446	7.2103517434168	GeneID:108899,Genbank:NM_175381.6,MGI:MGI:1919667	RIKEN cDNA 2700081O15 gene	zf-BED	GO:0008150,GO:0003674,GO:0003676,GO:0005575	biological_process|molecular_function|nucleic acid binding|cellular_component
2700094K13Rik	1064.83237067678	920.162906389108	1209.50183496444	1.31444315627844	0.394451753269452	0.273071704977411	1	72.9134540625427	87.5928072612434	68.7526492008556	129.396047848058	82.7430025020304	77.3737444849056	GeneID:72657,Genbank:NM_001037279.2,MGI:MGI:1919907	RIKEN cDNA 2700094K13 gene
2700097O09Rik	113.387400917371	96.0903819784853	130.684419856256	1.36001561410711	0.443623214906191	0.0851859404320678	1	2.73816696845167	3.91754883182916	3.2768082710824	5.15956249856021	4.20996953162836	3.66224379376403	GeneID:72658,Genbank:NM_028314.2,MGI:MGI:1919908	RIKEN cDNA 2700097O09 gene
2810004N23Rik	1188.47143183114	1111.64358040393	1265.29928325834	1.13822389258847	0.186784368678348	0.264769572074599	1	43.4706743535631	49.2662187956868	44.5855077531627	56.8443743258725	45.1830089823506	48.9930449267675	GeneID:66523,Genbank:NM_025615.2,MGI:MGI:1913773	RIKEN cDNA 2810004N23 gene		GO:0005694,GO:0008150	chromosome|biological_process
2810006K23Rik	203.360411748158	201.520125742395	205.200697753921	1.0182640418567	0.0261117092368241	0.910779981414033	1	3.72565508696452	4.0704930668218	4.15242030580037	3.8663932848234	4.31669244940733	3.61253634937857	GeneID:72650,Genbank:NM_001134717.2,MGI:MGI:1919900	RIKEN cDNA 2810006K23 gene		GO:0005762,GO:0006412,GO:0006415,GO:0016150,GO:0070126,GO:0072344,GO:0003747,GO:0004045,GO:0005739	mitochondrial large ribosomal subunit|translation|translational termination|translation release factor activity, codon nonspecific|mitochondrial translational termination|rescue of stalled ribosome|translation release factor activity|aminoacyl-tRNA hydrolase activity|mitochondrion
2810021J22Rik	208.932679314237	210.766330875971	207.099027752503	0.982600147242557	-0.0253236396106729	0.911320263132281	1	1.86755904114317	1.82581396823451	1.64832392808547	1.54540950532469	1.74468771161494	1.81114331476569	GeneID:69944,Genbank:XM_017314749.1,MGI:MGI:1917194	RIKEN cDNA 2810021J22 gene	zf-C2H2	GO:0005634,GO:0008150,GO:0043565,GO:0003674,GO:0003700,GO:0005575	nucleus|biological_process|sequence-specific DNA binding|molecular_function|DNA binding transcription factor activity|cellular_component
2810403A07Rik	1958.35031835001	1967.79917204358	1948.90146465644	0.990396526405938	-0.0139218402561416	0.948559133407565	1	28.3425658760054	26.1060452612858	29.0395363433959	21.9744820134166	30.3460964388088	28.1965056531267	GeneID:74200,Genbank:XM_017319752.1,MGI:MGI:1921450	RIKEN cDNA 2810403A07 gene		GO:0005515,GO:0005634,GO:0005681,GO:0005737,GO:0006376,GO:0006397,GO:0008380,GO:0003723	protein binding|nucleus|spliceosomal complex|cytoplasm|mRNA splice site selection|mRNA processing|RNA splicing|RNA binding
2810408A11Rik	10.8750496278382	11.9558841882141	9.79421506746235	0.819196214456252	-0.287719046294825	0.649467825317925	1	0.2497418618905	0.433297044096867	0.166166048085384	0.278496356655891	0.188443279461793	0.204354218655445	GeneID:70419,Genbank:XM_006534171.3,MGI:MGI:1917669	RIKEN cDNA 2810408A11 gene		GO:0000164,GO:0004864,GO:0043666	protein phosphatase type 1 complex|protein phosphatase inhibitor activity|regulation of phosphoprotein phosphatase activity
2810417H13Rik	2227.95171340544	2074.12865901048	2381.7747678004	1.14832547029011	0.199531603532962	0.217862853977834	1	46.9365085413837	54.6279606350177	46.7603928864323	58.8015733485433	53.4318307345461	52.6004981207429	GeneID:68026,Genbank:NM_026515.2,MGI:MGI:1915276	RIKEN cDNA 2810417H13 gene		GO:0005634,GO:0005737,GO:0005813,GO:0006260,GO:0006281,GO:0006974,GO:0007098,GO:0009411,GO:0019985,GO:0048471,GO:0003682,GO:0051726	nucleus|cytoplasm|centrosome|DNA replication|DNA repair|cellular response to DNA damage stimulus|centrosome cycle|response to UV|translesion synthesis|perinuclear region of cytoplasm|chromatin binding|regulation of cell cycle
2810428I15Rik	887.420855861648	788.673612415606	986.16809930769	1.25041345847388	0.322405211576446	0.405631409868385	1	61.0779616263847	74.022030587291	59.4162998009156	106.846549225917	68.1052937997928	58.4862889405793	GeneID:66462,Genbank:XM_006509716.2,MGI:MGI:1913712	RIKEN cDNA 2810428I15 gene		GO:0003674,GO:0005575,GO:0008150	molecular_function|cellular_component|biological_process
2810459M11Rik	0	0	0					0	0	0	0	0	0	GeneID:72792,Genbank:NM_001144992.1,MGI:MGI:1920042	RIKEN cDNA 2810459M11 gene		GO:0005515,GO:0005575,GO:0008150	protein binding|cellular_component|biological_process
2810474O19Rik	3694.83781380215	3874.27854136727	3515.39708623703	0.907368184476591	-0.140240020279756	0.422014524280957	1	32.8742361551211	29.2909123963418	36.260089643037	21.7405713352604	33.0317566026537	32.3509559288612	GeneID:67246,Genbank:XM_006507086.3,MGI:MGI:1914496	RIKEN cDNA 2810474O19 gene		GO:0003674,GO:0005575,GO:0008150	molecular_function|cellular_component|biological_process
2900011O08Rik	0	0	0					0	0	0	0	0	0	GeneID:67254,Genbank:NM_144518.3,MGI:MGI:1914504	RIKEN cDNA 2900011O08 gene		GO:0021822,GO:0005515,GO:0007026,GO:0015630	negative regulation of cell motility involved in cerebral cortex radial glia guided migration|protein binding|negative regulation of microtubule depolymerization|microtubule cytoskeleton
2900026A02Rik	3.40990170236993	3.2854233913162	3.53438001342366	1.07577611542107	0.105377863415339	0.985512800343319	1	0.022770246529162	0.0193140023929466	0.00476149485614949	0	0.0094497371954189	0.040990449043011	GeneID:243219,Genbank:XM_006534937.3,MGI:MGI:1920194	RIKEN cDNA 2900026A02 gene		GO:0003674,GO:0005575,GO:0008150	molecular_function|cellular_component|biological_process
2900092C05Rik	0.654844712946521	0.636169520463594	0.673519905429447	1.05871137136315	0.0823093316736533	1	1	0.0870766262154364	0	0	0.0445052464440103	0	0.0435425677728406	GeneID:73090,Genbank:XM_017312332.1,MGI:MGI:1920340	RIKEN cDNA 2900092C05 gene		GO:0003674,GO:0008150	molecular_function|biological_process
3010026O09Rik	58.4751425724945	59.267826677509	57.6824584674801	0.973250778729322	-0.039116500967533	0.889509059810384	1	1.36433591089662	1.81528855496771	1.79009755534925	2.02358972706671	1.55428683300682	1.07017195056628	GeneID:68067,Genbank:NM_026543.3,MGI:MGI:1915317	RIKEN cDNA 3010026O09 gene		GO:0006281,GO:0006974,GO:0007095,GO:0010212,GO:0030870,GO:0045860,GO:0071168,GO:1905168,GO:2001032,GO:0003682,GO:0005634,GO:0005654	DNA repair|cellular response to DNA damage stimulus|mitotic G2 DNA damage checkpoint|response to ionizing radiation|Mre11 complex|positive regulation of protein kinase activity|protein localization to chromatin|positive regulation of double-strand break repair via homologous recombination|regulation of double-strand break repair via nonhomologous end joining|chromatin binding|nucleus|nucleoplasm
3110001I22Rik	68.8753083828747	62.1486436205832	75.6019731451661	1.21647020338393	0.282700982868441	0.298937685811361	1	2.53568108462549	1.86402302424291	2.19164721646925	2.76479519808601	2.38525210002802	2.60355364733359	GeneID:66598,Genbank:NM_025653.2,MGI:MGI:1913848	RIKEN cDNA 3110001I22 gene
3110002H16Rik	620.781571371671	617.228340325682	624.334802417661	1.01151350582546	0.0165155830275197	0.925956384600953	1	13.6426828886756	13.2926346840678	13.4353300434322	12.2184543361681	14.0461964956586	13.3936671643871	GeneID:76482,Genbank:XM_006526341.2,MGI:MGI:1916528	RIKEN cDNA 3110002H16 gene		GO:0010506,GO:0016020,GO:0031902,GO:0035658,GO:0005764,GO:0005768,GO:0006914	regulation of autophagy|membrane|late endosome membrane|Mon1-Ccz1 complex|lysosome|endosome|autophagy
3110009E18Rik	83.0171869678416	70.8244265183098	95.2099474173734	1.34430947199776	0.42686529758201	0.270541234586135	1	0.95116007744242	0.782900542771072	1.0468286485211	1.62473806049748	0.934898632090892	1.02635195020072	GeneID:73103,Genbank:XM_006529893.2,MGI:MGI:1920353	RIKEN cDNA 3110009E18 gene		GO:0003674,GO:0005575,GO:0008150	molecular_function|cellular_component|biological_process
3110035E14Rik	0.503496656952235	0	1.00699331390447	Inf	Inf	0.44054194474961	1	0	0	0	0.0174697406029046	0.0177312295037983	0.0170918582628878	GeneID:76982,Genbank:NM_178399.4,MGI:MGI:1924232	RIKEN cDNA 3110035E14 gene		GO:0003674,GO:0005575,GO:0008150	molecular_function|cellular_component|biological_process
3110040M04Rik	0	0	0					0	0	0	0	0	0	GeneID:73176,Genbank:XM_993996.5,MGI:MGI:1920426	RIKEN cDNA 3110040M04 gene		GO:0003674,GO:0005575,GO:0008150	molecular_function|cellular_component|biological_process
3110040N11Rik	190.922693239547	168.744829797546	213.100556681548	1.26285680537423	0.336691062016694	0.145013987893943	1	2.98573210123889	3.79486937722086	3.02478945958783	4.64441113682565	3.27088962644292	4.04318760567706	GeneID:67290,Genbank:XM_011250896.2,MGI:MGI:1914540	RIKEN cDNA 3110040N11 gene		GO:0003674,GO:0005575,GO:0008150	molecular_function|cellular_component|biological_process
3110043O21Rik	457.446735020959	449.736790881151	465.156679160767	1.03428647287095	0.0486358333789596	0.75926227552615	1	6.45215386400203	7.75206215613935	7.04553636323219	6.48757892330843	7.03826260527879	7.8398314939353	GeneID:73205,Genbank:NM_001081343.1,MGI:MGI:1920455	RIKEN cDNA 3110043O21 gene		GO:0005634,GO:0005737,GO:0005764,GO:0005768,GO:0005776,GO:0031410,GO:0031965,GO:0006897,GO:0032045,GO:0034063,GO:0042995,GO:0043005,GO:0043204,GO:0044295,GO:0044304,GO:0000932,GO:0001933,GO:0005085,GO:0005515,GO:0005576,GO:0005615,GO:0006914,GO:0010494,GO:0010506,GO:0016239,GO:0017112,GO:0048675,GO:0017137,GO:0110053,GO:0030425,GO:1902774,GO:1903432,GO:1904425,GO:1990316,GO:2000785	nucleus|cytoplasm|lysosome|endosome|autophagosome|cytoplasmic vesicle|nuclear membrane|endocytosis|guanyl-nucleotide exchange factor complex|stress granule assembly|cell projection|neuron projection|perikaryon|axonal growth cone|main axon|P-body|negative regulation of protein phosphorylation|guanyl-nucleotide exchange factor activity|protein binding|extracellular region|extracellular space|autoph…
3110052M02Rik	140.978788867293	135.785063363661	146.172514370926	1.07649921685013	0.106347269949325	0.6343476766973	1	1.16309318826339	1.05469973730519	1.04006352941012	1.1028835242351	1.14320844250058	1.15555417179789	GeneID:73229,Genbank:XM_017317664.1,MGI:MGI:1920479	RIKEN cDNA 3110052M02 gene		GO:0006355,GO:0003700,GO:0005575,GO:0005634	regulation of transcription, DNA-templated|DNA binding transcription factor activity|cellular_component|nucleus
3110062M04Rik	76.6986298061269	76.4447120061127	76.9525476061412	1.00664317500454	0.00955238157764202	0.969748211396773	1	1.04467928742411	1.35040703541435	1.03241618893558	0.994737862453776	1.20264416781845	1.15927796505247	GeneID:78412,Genbank:NM_001135611.1,MGI:MGI:1925662	RIKEN cDNA 3110062M04 gene		GO:0005737,GO:0006281,GO:0006303,GO:0006974,GO:2001033,GO:0003674,GO:0005634	cytoplasm|DNA repair|double-strand break repair via nonhomologous end joining|cellular response to DNA damage stimulus|negative regulation of double-strand break repair via nonhomologous end joining|molecular_function|nucleus
3110067G11Rik	1.63896274203399	0.981647696197293	2.2962777878707	2.33920763708408	1.22601992654549	0.510792807717382	1	0.0124295823134996	0	0.0259915465447503	0.0127056283207341	0.0257916149833889	0.0497231878446586	GeneID:73187,Genbank:XM_017319868.1,MGI:MGI:1920437	RIKEN cDNA 3110067G11 gene
3110079O15Rik	0.496061796963258	0	0.992123593926515	Inf	Inf	0.442660032992111	1	0	0	0	0.089945174961966	0	0.175999199624632	GeneID:73234,Genbank:XM_006529895.3,MGI:MGI:1920484	RIKEN cDNA 3110079O15 gene		GO:0005737,GO:0016020,GO:0016021,GO:0031012,GO:0051216,GO:0071944,GO:0005515,GO:0005576,GO:0005578	cytoplasm|membrane|integral component of membrane|extracellular matrix|cartilage development|cell periphery|protein binding|extracellular region|proteinaceous extracellular matrix
3110082I17Rik	849.795254444707	841.039839357022	858.550669532391	1.02082045267767	0.0297291396631589	0.886816762121704	1	23.8030771007366	23.0334222049165	21.6813396119653	24.836411825793	19.7351629817456	23.0517386811791	GeneID:73212,Genbank:NM_028469.3,MGI:MGI:1920462	RIKEN cDNA 3110082I17 gene		GO:0005575,GO:0008150	cellular_component|biological_process
3110082J24Rik	0.33713896950932	0.340804530543617	0.333473408475023	0.9784887775497	-0.0313727904494269	1	1	0	0.0752918737352154	0	0	0.0736759171168253	0	GeneID:433868,Genbank:NM_001256263.1,MGI:MGI:3641994	RIKEN cDNA 3110082J24 gene		GO:0003674,GO:0005575,GO:0008150	molecular_function|cellular_component|biological_process
3300002I08Rik	28.9085450459622	29.679032639492	28.1380574524325	0.948078658567563	-0.0769213357451609	0.862106002826389	1	0.597537293891599	0.575952797422642	0.511164201777857	0.481242568430146	0.544804994823652	0.525159845821437	GeneID:69277,Genbank:XM_006500134.3,MGI:MGI:1916527	RIKEN cDNA 3300002I08 gene		GO:0003674,GO:0005575,GO:0008150	molecular_function|cellular_component|biological_process
3425401B19Rik	0	0	0					0	0	0	0	0	0	GeneID:100504518,Genbank:XM_006518317.3,MGI:MGI:3588196	RIKEN cDNA 3425401B19 gene		GO:0003674,GO:0005575,GO:0008150	molecular_function|cellular_component|biological_process
3632451O06Rik	0	0	0					0	0	0	0	0	0	GeneID:67419,Genbank:XM_006519450.3,MGI:MGI:1914669	RIKEN cDNA 3632451O06 gene		GO:0016020,GO:0016021,GO:0003674,GO:0005575,GO:0008150	membrane|integral component of membrane|molecular_function|cellular_component|biological_process
3830403N18Rik	1182.40176659125	1005.73713229181	1359.06640089069	1.35131373522396	0.434362664822512	0.165478773690718	1	37.7351730677265	50.3397383043902	37.7423171154775	69.4726244421405	45.9035532983097	48.3217157356499	GeneID:70691,Genbank:XM_011247677.1,MGI:MGI:1917941	RIKEN cDNA 3830403N18 gene		GO:0051321,GO:0000800,GO:0002244,GO:0003674	meiotic cell cycle|lateral element|hematopoietic progenitor cell differentiation|molecular_function
3830406C13Rik	261.093423631815	255.287695023667	266.899152239963	1.04548381078539	0.0641707221087822	0.753844827739698	1	1.68658605139013	1.82235522164768	1.64226270523693	1.85564943281064	1.65634537883159	1.69962682932625	GeneID:218734,Genbank:XM_006517987.3,MGI:MGI:1917937	RIKEN cDNA 3830406C13 gene		GO:0003674,GO:0005575,GO:0008150	molecular_function|cellular_component|biological_process
3830417A13Rik	0.495802332830622	0.318084760231797	0.673519905429447	2.11742274272629	1.08230933167365	0.992870796768714	1	0.0330299755595849	0	0	0.0337635314138611	0	0.0330332033255449	GeneID:70696,Genbank:NM_027512.2,MGI:MGI:1917946	RIKEN cDNA 3830417A13 gene		GO:0003674,GO:0005575,GO:0008150	molecular_function|cellular_component|biological_process
4430402I18Rik	1.1724170944443	1.00436746650911	1.34046672237949	1.33463773676239	0.41644820161325	0.98902349917967	1	0	0.0203627881364281	0.0401604220589195	0.0196318982022063	0.0398515010074789	0.019207246926595	GeneID:381218,Genbank:NM_198651.2,MGI:MGI:1918036	RIKEN cDNA 4430402I18 gene		GO:0003674,GO:0005575,GO:0008150	molecular_function|cellular_component|biological_process
4833420G17Rik	680.202687677252	650.948875464532	709.456499889973	1.08988052154432	0.124169987824896	0.475643356566667	1	5.65180012106271	5.04445622516877	5.60043354239728	5.66307898742651	5.79753772534421	5.75613856025748	GeneID:67392,Genbank:XM_006517749.1,MGI:MGI:1914642	RIKEN cDNA 4833420G17 gene		GO:0003674,GO:0005575,GO:0008150	molecular_function|cellular_component|biological_process
4833423E24Rik	0	0	0					0	0	0	0	0	0	GeneID:228151,Genbank:NM_001081664.2,MGI:MGI:2687041	RIKEN cDNA 4833423E24 gene		GO:0006631,GO:0006633,GO:0008150,GO:0016020,GO:0016021,GO:0016491,GO:0046872,GO:0055114,GO:0005575,GO:0005783,GO:0006629	fatty acid metabolic process|fatty acid biosynthetic process|biological_process|membrane|integral component of membrane|oxidoreductase activity|metal ion binding|oxidation-reduction process|cellular_component|endoplasmic reticulum|lipid metabolic process
4833427G06Rik	18.334685207449	13.5877223404452	23.0816480744528	1.69871355155293	0.764442596138822	0.0832300236307943	1	0.773071905387496	1.11772000944988	1.10220926089448	1.43680163358599	1.82288478801952	1.68686716749905	GeneID:235345,Genbank:NM_177702.3,MGI:MGI:1921013	RIKEN cDNA 4833427G06 gene		GO:0048741,GO:0003674,GO:0005575,GO:0008150	skeletal muscle fiber development|molecular_function|cellular_component|biological_process
4833439L19Rik	1486.11496165536	1470.35490200864	1501.87502130208	1.02143708246926	0.0306003410215694	0.86044192522538	1	29.7053801027903	30.6810437072561	30.4200454662901	29.5797963796891	31.3101064566448	29.0384675827689	GeneID:97820,Genbank:NM_001252648.1,MGI:MGI:1921162	RIKEN cDNA 4833439L19 gene		GO:0016491,GO:0055114,GO:0003674,GO:0005737,GO:0008150	oxidoreductase activity|oxidation-reduction process|molecular_function|cytoplasm|biological_process
4921501E09Rik	0.166736704237512	0	0.333473408475023	Inf	Inf	0.996027308430157	1	0	0	0	0	0.0144303954107776	0	GeneID:74042,Genbank:NM_001009544.2,MGI:MGI:1921292	RIKEN cDNA 4921501E09 gene		GO:0003674,GO:0005575,GO:0008150	molecular_function|cellular_component|biological_process
4921504E06Rik	0	0	0					0	0	0	0	0	0	GeneID:70909,Genbank:NM_027600.4,MGI:MGI:1918087	RIKEN cDNA 4921504E06 gene		GO:0003674,GO:0005575,GO:0008150	molecular_function|cellular_component|biological_process
4921507P07Rik	0.477905532745602	0	0.955811065491204	Inf	Inf	0.541633678729652	1	0	0	0	0	0	0.0592298864992645	GeneID:70821,Genbank:XM_006506605.1,MGI:MGI:1918071	RIKEN cDNA 4921507P07 gene		GO:0005856,GO:0008150,GO:0003674,GO:0005737,GO:0005813	cytoskeleton|biological_process|molecular_function|cytoplasm|centrosome
4921509C19Rik	0	0	0					0	0	0	0	0	0	GeneID:381393,Genbank:XM_006499822.3,MGI:MGI:2685851	RIKEN cDNA 4921509C19 gene		GO:0035174,GO:0004674,GO:0035404,GO:0004679,GO:0035556,GO:0004715,GO:0005524,GO:0005634,GO:0005737,GO:0006468,GO:0042149,GO:0016301,GO:0016310,GO:0016740,GO:0000166,GO:0031588,GO:0004672,GO:0032007	histone serine kinase activity|protein serine/threonine kinase activity|histone-serine phosphorylation|AMP-activated protein kinase activity|intracellular signal transduction|non-membrane spanning protein tyrosine kinase activity|ATP binding|nucleus|cytoplasm|protein phosphorylation|cellular response to glucose starvation|kinase activity|phosphorylation|transferase activity|nucleotide binding|nuc…
4921511H03Rik	0	0	0					0	0	0	0	0	0	GeneID:70920,Genbank:XM_006503604.3,MGI:MGI:1918170	RIKEN cDNA 4921511H03 gene		GO:0003674,GO:0005575,GO:0008150	molecular_function|cellular_component|biological_process
4921511M17Rik	0	0	0					0	0	0	0	0	0	GeneID:667256,Genbank:NM_001201358.1,MGI:MGI:1925342	RIKEN cDNA 4921511M17 gene		GO:0003674,GO:0005575,GO:0008150	molecular_function|cellular_component|biological_process
4921517D22Rik	0	0	0					0	0	0	0	0	0	GeneID:70900,Genbank:NM_183290.2,MGI:MGI:1918150	RIKEN cDNA 4921517D22 gene		GO:0003674,GO:0005575,GO:0008150	molecular_function|cellular_component|biological_process
4921524J17Rik	407.412535485267	384.774216644751	430.050854325783	1.11767066430762	0.160495142595269	0.537712445054532	1	12.9421798466767	15.1341858750799	13.1032756125355	18.360883571515	12.789908252493	13.1825055683736	GeneID:66714,Genbank:NM_025722.3,MGI:MGI:1913964	RIKEN cDNA 4921524J17 gene		GO:0003674,GO:0005575,GO:0008150	molecular_function|cellular_component|biological_process
4921524L21Rik	0	0	0					0	0	0	0	0	0	GeneID:70901,Genbank:NM_027598.1,MGI:MGI:1918151	RIKEN cDNA 4921524L21 gene		GO:0003674,GO:0005575,GO:0008150	molecular_function|cellular_component|biological_process
4921528I07Rik	0.846378545958257	1.00436746650911	0.688389625407402	0.685396180543406	-0.544989942607808	1	1	0	0.014683159713936	0.0289587991251197	0.0141561310199484	0.0143680214667188	0	GeneID:77049,Genbank:XM_006512410.3,MGI:MGI:1924299	RIKEN cDNA 4921528I07 gene		GO:0003674,GO:0005575,GO:0008150	molecular_function|cellular_component|biological_process
4921530L21Rik	0	0	0					0	0	0	0	0	0	GeneID:66732,Genbank:XM_006519396.1,MGI:MGI:1913982	RIKEN cDNA 4921530L21 gene		GO:0008150,GO:0003674,GO:0005575,GO:0005737	biological_process|molecular_function|cellular_component|cytoplasm
4921536K21Rik	11.9979825903519	11.1790466285088	12.8169185521949	1.1465126658931	0.197252292921525	0.782164007753148	1	0.291264329934521	0.220583908154737	0.217522836056333	0.276466318914798	0.345359379242811	0.187259652618186	GeneID:67430,Genbank:NM_026150.3,MGI:MGI:1914680	RIKEN cDNA 4921536K21 gene		GO:0003674,GO:0005575,GO:0008150	molecular_function|cellular_component|biological_process
4921539E11Rik	0	0	0					0	0	0	0	0	0	GeneID:70941,Genbank:XM_006503395.1,MGI:MGI:1918191	RIKEN cDNA 4921539E11 gene		GO:0003674,GO:0005575,GO:0008150	molecular_function|cellular_component|biological_process
4922502D21Rik	0	0	0					0	0	0	0	0	0	GeneID:381816,Genbank:XM_006506355.3,MGI:MGI:2685920	RIKEN cDNA 4922502D21 gene		GO:0003674,GO:0005575,GO:0008150	molecular_function|cellular_component|biological_process
4930401G09Rik	0	0	0					0	0	0	0	0	0	GeneID:73792,Genbank:XM_011248250.2,MGI:MGI:1921042	RIKEN cDNA 4930401G09 gene
4930402F06Rik	0.159301844248534	0	0.318603688497068	Inf	Inf	0.99602709473273	1	0	0	0	0	0	0.0397314021034453	GeneID:74854,Genbank:NM_001272040.1,MGI:MGI:1922104	RIKEN cDNA 4930402F06 gene		GO:0030259,GO:0031982,GO:0005794,GO:0009247,GO:0016757	lipid glycosylation|vesicle|Golgi apparatus|glycolipid biosynthetic process|transferase activity, transferring glycosyl groups
4930402H24Rik	712.244095708209	763.534415206546	660.953776209872	0.865650274625899	-0.208143805464748	0.22864661081583	1	5.43399029629153	4.6741349867405	5.841659670417	3.49889919757291	4.87781592744775	5.0815438308543	GeneID:228602,Genbank:XM_011239473.2,MGI:MGI:1923029	RIKEN cDNA 4930402H24 gene		GO:0003674,GO:0005575,GO:0008150	molecular_function|cellular_component|biological_process
4930402K13Rik	0	0	0					0	0	0	0	0	0	GeneID:75775,Genbank:NM_001270700.1,MGI:MGI:1923025	RIKEN cDNA 4930402K13 gene		GO:0003674,GO:0005575,GO:0008150	molecular_function|cellular_component|biological_process
4930404N11Rik	7.3505479990939	9.66612942866544	5.03496656952235	0.520887559666942	-0.940956113205023	0.193128474864991	1	0.313475854375571	0.914010847056133	1.14714345138658	0.400547217996093	0.406542650565504	0.391883109955565	GeneID:432479,Genbank:NM_001014836.3,MGI:MGI:1921072	RIKEN cDNA 4930404N11 gene		GO:0003674,GO:0005575,GO:0008150	molecular_function|cellular_component|biological_process
4930407I10Rik	0.654377759494979	1.30875551898996	0	0	-Inf	0.301911302900092	1	0.0233111190660199	0.0123579856954655	0.0121864922917928	0	0	0	GeneID:328573,Genbank:NM_001166475.1,MGI:MGI:2685593	RIKEN cDNA 4930407I10 gene		GO:0003674,GO:0005575,GO:0008150	molecular_function|cellular_component|biological_process
4930415F15Rik	11.5810717196991	8.92071047401354	14.2414329653847	1.59644604618328	0.674863796115564	0.243230632640976	1	0.138152009379215	0.146477786061916	0.198612004843065	0.353050496521604	0.161250746942754	0.224518953611194	GeneID:73862,Genbank:XM_006514821.3,MGI:MGI:1921112	RIKEN cDNA 4930415F15 gene		GO:0003674,GO:0005575,GO:0008150	molecular_function|cellular_component|biological_process
4930415L06Rik	0	0	0					0	0	0	0	0	0	GeneID:245511,Genbank:NM_001033880.3,MGI:MGI:3588286	RIKEN cDNA 4930415L06 gene		GO:0003674,GO:0005575,GO:0008150	molecular_function|cellular_component|biological_process	mmu04922	Glucagon signaling pathway
4930415O20Rik	0.166736704237512	0	0.333473408475023	Inf	Inf	0.996027308430157	1	0	0	0	0	0.0998399795558393	0	GeneID:73863,Genbank:NM_001201322.1,MGI:MGI:1921113	RIKEN cDNA 4930415O20 gene		GO:0003674,GO:0005575,GO:0008150	molecular_function|cellular_component|biological_process
4930426D05Rik	0.159042380115898	0.318084760231797	0	0	-Inf	1	1	0.0282942491936392	0	0	0	0	0	GeneID:74644,Genbank:NM_001271580.1,MGI:MGI:1921894	RIKEN cDNA 4930426D05 gene
4930427A07Rik	601.70944037069	600.431080056139	602.987800685241	1.00425814171522	0.00613015763885192	0.983234769521043	1	10.43872259185	10.2932407030213	9.82789568991303	9.64166699795722	10.2407548389245	9.88771896895635	GeneID:104732,Genbank:NM_134041.3,MGI:MGI:2144738	RIKEN cDNA 4930427A07 gene		GO:0003674,GO:0005575,GO:0008150	molecular_function|cellular_component|biological_process
4930430A15Rik	0	0	0					0	0	0	0	0	0	GeneID:67575,Genbank:XM_006500082.2,MGI:MGI:1914825	RIKEN cDNA 4930430A15 gene		GO:0003674,GO:0005575,GO:0008150	molecular_function|cellular_component|biological_process
4930430F08Rik	263.421823872316	256.655918994717	270.187728749915	1.05272354445672	0.0741266202130886	0.703699968411589	1	3.79740502218448	3.7176751628988	3.63710358737062	3.74007142788413	3.68102129204145	3.96410207459886	GeneID:68281,Genbank:NM_175128.2,MGI:MGI:1921197	RIKEN cDNA 4930430F08 gene		GO:0002244,GO:0003674,GO:0005575	hematopoietic progenitor cell differentiation|molecular_function|cellular_component
4930431P22Rik	0.17745810846619	0	0.354916216932379	Inf	Inf	0.99602761654435	1	0	0	0	0.0424037039615057	0	0	GeneID:73883,Genbank:XM_017316332.1,MGI:MGI:1921133	RIKEN cDNA 4930431P22 gene
4930432K21Rik	158.54483958124	158.894213928112	158.195465234368	0.995602428329708	-0.00635834575066036	0.979072515734959	1	3.07584531479807	3.32474226011034	3.55008116667515	3.18498931977531	3.43988453214097	2.97627102687558	GeneID:74666,Genbank:XM_006531445.3,MGI:MGI:1921916	RIKEN cDNA 4930432K21 gene		GO:0003674,GO:0005575,GO:0008150	molecular_function|cellular_component|biological_process
4930432M17Rik	0	0	0					0	0	0	0	0	0	GeneID:619318,Genbank:NM_001033814.1,MGI:MGI:3588188	RIKEN cDNA 4930432M17 gene		GO:0003674,GO:0005575,GO:0008150	molecular_function|cellular_component|biological_process
4930433I11Rik	0	0	0					0	0	0	0	0	0	GeneID:243944,Genbank:NM_207248.3,MGI:MGI:2685327	RIKEN cDNA 4930433I11 gene		GO:0003674,GO:0005575,GO:0008150	molecular_function|cellular_component|biological_process
4930435E12Rik	0	0	0					0	0	0	0	0	0	GeneID:74663,Genbank:XM_006522676.2,MGI:MGI:1921913	RIKEN cDNA 4930435E12 gene		GO:0003674,GO:0005575,GO:0008150	molecular_function|cellular_component|biological_process
4930438A08Rik	1.47234559045844	1.64053698697271	1.30415419394418	0.794955678720018	-0.331053667035386	1	1	0.0380750994042331	0.0201848539513842	0.0398094921213197	0	0.0395032704848689	0.0380788201914181	GeneID:73988,Genbank:XM_001477470.6,MGI:MGI:1921238	RIKEN cDNA 4930438A08 gene		GO:0003674,GO:0005575,GO:0008150	molecular_function|cellular_component|biological_process	mmu00250,mmu00270,mmu00280,mmu00350,mmu00360,mmu00380,mmu00400	Alanine, aspartate and glutamate metabolism|Cysteine and methionine metabolism|Valine, leucine and isoleucine degradation|Tyrosine metabolism|Phenylalanine metabolism|Tryptophan metabolism|Phenylalanine, tyrosine and tryptophan biosynthesis
4930439D14Rik	0	0	0					0	0	0	0	0	0	GeneID:78167,Genbank:XM_017313158.1,MGI:MGI:1925417	RIKEN cDNA 4930439D14 gene		GO:0003674,GO:0005575,GO:0008150	molecular_function|cellular_component|biological_process
4930444G20Rik	0.17745810846619	0	0.354916216932379	Inf	Inf	0.99602761654435	1	0	0	0	0.0314376416157295	0	0	GeneID:114671,Genbank:NM_053264.2,MGI:MGI:2149738	RIKEN cDNA 4930444G20 gene		GO:0016926,GO:0016929,GO:0004175,GO:0005634,GO:0006508	protein desumoylation|SUMO-specific protease activity|endopeptidase activity|nucleus|proteolysis	mmu03013,mmu04310	RNA transport|Wnt signaling pathway
4930444P10Rik	0.490823848098646	0.981647696197293	0	0	-Inf	0.454352544656429	1	0.0291576176112181	0	0.0609716043678243	0	0	0	GeneID:75799,Genbank:XM_006495584.3,MGI:MGI:1923049	RIKEN cDNA 4930444P10 gene		GO:0003674,GO:0005575,GO:0008150	molecular_function|cellular_component|biological_process
4930447A16Rik	0	0	0					0	0	0	0	0	0	GeneID:74892,Genbank:NM_029113.1,MGI:MGI:1922142	RIKEN cDNA 4930447A16 gene		GO:0003674,GO:0005575,GO:0008150	molecular_function|cellular_component|biological_process
4930447C04Rik	0	0	0					0	0	0	0	0	0	GeneID:75801,Genbank:XM_011244201.2,MGI:MGI:1923051	RIKEN cDNA 4930447C04 gene		GO:0006310,GO:0007129,GO:0007275,GO:0007283,GO:0010705,GO:0048477,GO:0051090,GO:0051321,GO:0000801,GO:0003674,GO:0005694	DNA recombination|synapsis|multicellular organism development|spermatogenesis|meiotic DNA double-strand break processing involved in reciprocal meiotic recombination|oogenesis|regulation of DNA binding transcription factor activity|meiotic cell cycle|central element|molecular_function|chromosome
4930449I24Rik	0	0	0					0	0	0	0	0	0	GeneID:67410,Genbank:XM_006504863.3,MGI:MGI:1914660	RIKEN cDNA 4930449I24 gene		GO:0003674,GO:0005575,GO:0008150	molecular_function|cellular_component|biological_process
4930451I11Rik	0.477905532745602	0	0.955811065491204	Inf	Inf	0.541633678729652	1	0	0	0	0	0	0.308913529019793	GeneID:78118,Genbank:XM_006508347.2,MGI:MGI:1925368	RIKEN cDNA 4930451I11 gene		GO:0003674,GO:0005575,GO:0008150	molecular_function|cellular_component|biological_process
4930452B06Rik	205.968130813332	214.129909324242	197.806352302422	0.923767973034061	-0.114397565961605	0.536067175051883	1	4.06974310118186	4.02987486400295	3.9364616460517	3.99518821583858	3.58996698048742	3.15570388477714	GeneID:74430,Genbank:XM_011244772.2,MGI:MGI:1926154	RIKEN cDNA 4930452B06 gene		GO:0003674,GO:0005575,GO:0008150	molecular_function|cellular_component|biological_process
4930453H23Rik	0.165890733991374	0.331781467982748	0	0	-Inf	1	1	0	0	0.0329939041017079	0	0	0	GeneID:100503481,Genbank:XM_006527553.2,MGI:MGI:1921933	RIKEN cDNA 4930453H23 gene		GO:0003674,GO:0005575,GO:0008150	molecular_function|cellular_component|biological_process
4930453N24Rik	1015.0462120263	910.426197647319	1119.66622640528	1.22982645852972	0.298454750456818	0.0706610818810936	1	8.72782546368218	10.9498127333007	8.84316571103111	12.1203764822922	10.6940566648113	11.1383135176541	GeneID:67609,Genbank:XM_006522489.2,MGI:MGI:1914859	RIKEN cDNA 4930453N24 gene		GO:0043065,GO:0003674,GO:0005634,GO:0006915	positive regulation of apoptotic process|molecular_function|nucleus|apoptotic process
4930467E23Rik	35.6350799459416	34.6056414734195	36.6645184184638	1.05949541338876	0.0833773422210656	0.814837454507736	1	0.314683272206579	0.268771809900882	0.365575210910274	0.259124672723841	0.34462498479971	0.375908417301302	GeneID:626415,Genbank:XM_017312928.1,MGI:MGI:1923056	RIKEN cDNA 4930467E23 gene		GO:0003674,GO:0005575,GO:0008150	molecular_function|cellular_component|biological_process
4930469G21Rik	0.166736704237512	0	0.333473408475023	Inf	Inf	0.996027308430157	1	0	0	0	0	0.0592342017071332	0	GeneID:100502590,Genbank:NM_001195189.1,MGI:MGI:1922183	RIKEN cDNA 4930469G21 gene		GO:0003674,GO:0005575,GO:0008150	molecular_function|cellular_component|biological_process
4930474N05Rik	0	0	0					0	0	0	0	0	0	GeneID:218921,Genbank:XM_006518825.2,MGI:MGI:3586330	RIKEN cDNA 4930474N05 gene		GO:0002244,GO:0003674,GO:0005575	hematopoietic progenitor cell differentiation|molecular_function|cellular_component
4930480E11Rik	0	0	0					0	0	0	0	0	0	GeneID:74910,Genbank:NM_001177966.2,MGI:MGI:1922160	RIKEN cDNA 4930480E11 gene		GO:0003674,GO:0005575,GO:0008150	molecular_function|cellular_component|biological_process
4930486L24Rik	13.1720231038652	15.2242341378664	11.1198120698639	0.730402066150977	-0.453237248484242	0.453791871254921	1	0.396696501804482	0.462663902916251	1.03691694245353	0.527158647428216	0.370418685985029	0.436408794699242	GeneID:214639,Genbank:NM_178098.2,MGI:MGI:1922258	RIKEN cDNA 4930486L24 gene		GO:0005764,GO:0006508,GO:0008234,GO:0030054,GO:0051603,GO:0004197,GO:0005576,GO:0005615	lysosome|proteolysis|cysteine-type peptidase activity|cell junction|proteolysis involved in cellular protein catabolic process|cysteine-type endopeptidase activity|extracellular region|extracellular space
4930488N24Rik	0	0	0					0	0	0	0	0	0	GeneID:75011,Genbank:XM_011246738.1,MGI:MGI:1922261	RIKEN cDNA 4930488N24 gene
4930502E18Rik	0.331781467982748	0.663562935965496	0	0	-Inf	0.679177019020924	1	0	0	0.0695329407564687	0	0	0	GeneID:75013,Genbank:NM_029142.1,MGI:MGI:1922263	RIKEN cDNA 4930502E18 gene		GO:0003674,GO:0005575,GO:0008150	molecular_function|cellular_component|biological_process
4930503B20Rik	0	0	0					0	0	0	0	0	0	GeneID:75015,Genbank:XM_011240265.1,MGI:MGI:1922264	RIKEN cDNA 4930503B20 gene		GO:0003674,GO:0005739,GO:0008150	molecular_function|mitochondrion|biological_process
4930503E14Rik	9.19974271440763	7.28452290441162	11.1149625244036	1.52583260019297	0.609596692107649	0.345633805711721	1	0.251162719291362	0.342384587874962	0.225088847745249	0.366772485516844	0.595619798983979	0.251187263495892	GeneID:74954,Genbank:XM_006519637.2,MGI:MGI:1922204	RIKEN cDNA 4930503E14 gene		GO:0003674,GO:0005575,GO:0008150	molecular_function|cellular_component|biological_process
4930503L19Rik	960.947260462579	981.687535301861	940.206985623297	0.957745669383682	-0.0622854976240714	0.739096525439475	1	16.6861496252348	17.5305863394286	17.7640816590466	12.8961300112212	17.9778832768213	17.6505367865413	GeneID:269033,Genbank:XM_006525964.3,MGI:MGI:1922045	RIKEN cDNA 4930503L19 gene		GO:0005576,GO:0008285	extracellular region|negative regulation of cell proliferation
4930504O13Rik	0	0	0					0	0	0	0	0	0	GeneID:403200,Genbank:NM_207527.3,MGI:MGI:2685370	RIKEN cDNA 4930504O13 gene		GO:0003674,GO:0005575,GO:0008150	molecular_function|cellular_component|biological_process
4930505A04Rik	0.166736704237512	0	0.333473408475023	Inf	Inf	0.996027308430157	1	0	0	0	0	0.0610912739768703	0	GeneID:75087,Genbank:NM_001100394.1,MGI:MGI:1922337	RIKEN cDNA 4930505A04 gene		GO:0003674,GO:0005575,GO:0008150	molecular_function|cellular_component|biological_process
4930512M02Rik	0	0	0					0	0	0	0	0	0	GeneID:102631730,Genbank:NM_001305143.1,MGI:MGI:1922360	RIKEN cDNA 4930512M02 gene		GO:0003674,GO:0005575,GO:0008150	molecular_function|cellular_component|biological_process
4930513O06Rik	0	0	0					0	0	0	0	0	0	GeneID:75125,Genbank:NM_029174.1,MGI:MGI:1922375	RIKEN cDNA 4930513O06 gene		GO:0003674,GO:0005575,GO:0008150	molecular_function|cellular_component|biological_process
4930519F16Rik	113.826455379004	118.652969120042	108.999941637965	0.918644872069651	-0.122420839816126	0.598087535643162	1	2.57413846047394	2.33642033243998	2.34477623528393	1.77413878762251	2.58976256314409	2.12582205475717	GeneID:75106,Genbank:XM_011247690.1,MGI:MGI:1922356	RIKEN cDNA 4930519F16 gene
4930519G04Rik	0	0	0					0	0	0	0	0	0	GeneID:67593,Genbank:XM_006530441.3,MGI:MGI:1914843	RIKEN cDNA 4930519G04 gene		GO:0003674,GO:0005575,GO:0008150	molecular_function|cellular_component|biological_process
4930521O11Rik	0	0	0					0	0	0	0	0	0	GeneID:74715,Genbank:XM_017316320.1,MGI:MGI:1921965	RIKEN cDNA 4930521O11 gene
4930522H14Rik	0	0	0					0	0	0	0	0	0	GeneID:67646,Genbank:NM_026291.3,MGI:MGI:1914896	RIKEN cDNA 4930522H14 gene		GO:0016020,GO:0016021,GO:0003674,GO:0005575,GO:0008150	membrane|integral component of membrane|molecular_function|cellular_component|biological_process
4930522L14Rik	694.625714837118	656.828733992231	732.422695682005	1.11508930376768	0.157159255386407	0.35892100503152	1	2.33366941057638	2.47430877189306	2.47324481321848	2.64211907773079	2.7146830068273	2.51070787597473	GeneID:100041734,Genbank:XM_011249625.2,MGI:MGI:1925270	RIKEN cDNA 4930522L14 gene	zf-C2H2	GO:0005634,GO:0006355,GO:0008150,GO:0003674,GO:0003700,GO:0005575	nucleus|regulation of transcription, DNA-templated|biological_process|molecular_function|DNA binding transcription factor activity|cellular_component
4930523C07Rik	58.8977479164159	59.2908786515064	58.5046171813253	0.986738913504681	-0.01925969006381	0.968760422976966	1	0.55461210133483	0.448027416104039	0.635101990478229	0.485939456647596	0.484079474174247	0.598687434184581	GeneID:67647,Genbank:XM_011238859.1,MGI:MGI:1914897	RIKEN cDNA 4930523C07 gene		GO:0003674,GO:0005575,GO:0008150	molecular_function|cellular_component|biological_process
4930524B15Rik	0.663177517995365	0.340804530543617	0.985550505447114	2.89183510522898	1.53198529099902	0.740556784845969	1	0	0.028280542191435	0	0	0.0553471385196915	0.0266756867207755	GeneID:67592,Genbank:XM_006514795.1,MGI:MGI:1914842	RIKEN cDNA 4930524B15 gene		GO:0003674,GO:0005575,GO:0008150	molecular_function|cellular_component|biological_process
4930524N10Rik	0	0	0					0	0	0	0	0	0	GeneID:75071,Genbank:NM_001256259.1,MGI:MGI:1922321	RIKEN cDNA 4930524N10 gene		GO:0003674,GO:0005575,GO:0008150	molecular_function|cellular_component|biological_process
4930538K18Rik	5.94488242509095	5.9072838466669	5.982481003515	1.01272956553299	0.0182489751733036	1	1	0.123871798266444	0.105069578630721	0	0.0759737047552289	0.0257036290327974	0.123883903306399	GeneID:75180,Genbank:XM_006503455.2,MGI:MGI:1922430	RIKEN cDNA 4930538K18 gene		GO:0016020,GO:0016021,GO:0046474,GO:0003882,GO:0005737,GO:0006659	membrane|integral component of membrane|glycerophospholipid biosynthetic process|CDP-diacylglycerol-serine O-phosphatidyltransferase activity|cytoplasm|phosphatidylserine biosynthetic process
4930539E08Rik	4.14301083851419	4.0037731582855	4.28224851874288	1.06955323127663	0.0970082866990403	0.979570831647974	1	0.00942651950463057	0.0399784473208101	0.0689914069499542	0.00963587111482467	0.0684607128764685	0.0471372034301	GeneID:207819,Genbank:XM_006523956.3,MGI:MGI:1925441	RIKEN cDNA 4930539E08 gene		GO:0042981,GO:0003674,GO:0005575,GO:0008150	regulation of apoptotic process|molecular_function|cellular_component|biological_process
4930544D05Rik	0.159301844248534	0	0.318603688497068	Inf	Inf	0.99602709473273	1	0	0	0	0	0	0.0599249200042063	GeneID:668433,Genbank:XM_006533966.3,MGI:MGI:2148639	RIKEN cDNA 4930544D05 gene		GO:0003674,GO:0005575,GO:0008150	molecular_function|cellular_component|biological_process
4930544G11Rik	0	0	0					0	0	0	0	0	0	GeneID:67653,Genbank:NM_001161773.1,MGI:MGI:1914903	RIKEN cDNA 4930544G11 gene		GO:0043231,GO:0030334,GO:0004871,GO:0051017,GO:0030950,GO:0005525,GO:0031410,GO:0005575,GO:0005737,GO:0005886,GO:0005938,GO:0007015,GO:0032153,GO:0007163,GO:0032154,GO:0007266,GO:0032956,GO:0008150,GO:0043005,GO:0008360,GO:0000910,GO:0043149,GO:0016477,GO:0003674,GO:0043197,GO:0019901,GO:0003924	intracellular membrane-bounded organelle|regulation of cell migration|signal transducer activity|actin filament bundle assembly|establishment or maintenance of actin cytoskeleton polarity|GTP binding|cytoplasmic vesicle|cellular_component|cytoplasm|plasma membrane|cell cortex|actin filament organization|cell division site|establishment or maintenance of cell polarity|cleavage furrow|Rho protein s…	mmu04014,mmu04015,mmu04310,mmu04350,mmu04072,mmu04071,mmu04024,mmu04022,mmu04150,mmu04144,mmu04510,mmu04520,mmu04530,mmu04810,mmu04611,mmu04621,mmu04625,mmu04660,mmu04670,mmu04062,mmu04921,mmu04270,mmu04972,mmu04722,mmu04360,mmu05200,mmu05206,mmu05205,mmu05203,mmu05210,mmu05418,mmu05133,mmu05152,mmu05100	Ras signaling pathway|Rap1 signaling pathway|Wnt signaling pathway|TGF-beta signaling pathway|Phospholipase D signaling pathway|Sphingolipid signaling pathway|cAMP signaling pathway|cGMP - PKG signaling pathway|mTOR signaling pathway|Endocytosis|Focal adhesion|Adherens junction|Tight junction|Regulation of actin cytoskeleton|Platelet activation|NOD-like receptor signaling pathway|C-type lectin re…
4930548H24Rik	5.89732214042387	4.9850966266635	6.80954765418425	1.36598107602617	0.449937497015773	0.625290638115265	1	0.152673944492657	0.283281058223106	0.159628531126974	0.390161620893181	0.198000800380536	0.190861080181582	GeneID:67656,Genbank:NM_026296.3,MGI:MGI:1914906	RIKEN cDNA 4930548H24 gene		GO:0003674,GO:0005575,GO:0008150	molecular_function|cellular_component|biological_process
4930549C01Rik	0	0	0					0	0	0	0	0	0	GeneID:67663,Genbank:XM_011250327.2,MGI:MGI:1914913	RIKEN cDNA 4930549C01 gene		GO:0003674,GO:0005575,GO:0008150	molecular_function|cellular_component|biological_process
4930550C14Rik	5.63335678222724	6.54377759494979	4.72293596950469	0.721744573524266	-0.470439739366266	0.582684557171862	1	0.0924099587678239	0.048989537796836	0.0483097034946962	0.0566773633879779	0.02876285803967	0.0462094946418591	GeneID:75311,Genbank:XM_006510654.3,MGI:MGI:1922561	RIKEN cDNA 4930550C14 gene		GO:0003674,GO:0005575,GO:0008150	molecular_function|cellular_component|biological_process
4930550L24Rik	1932.99476132532	1792.12894575058	2073.86057690006	1.15720500012988	0.210644462088234	0.19594155228643	1	61.2574094819539	72.2962917053838	61.0410313219072	79.2994311272023	69.342676487773	69.1638788540151	GeneID:75352,Genbank:NM_023774.3,MGI:MGI:1922602	RIKEN cDNA 4930550L24 gene		GO:0003674,GO:0008150	molecular_function|biological_process
4930555G01Rik	0.159042380115898	0.318084760231797	0	0	-Inf	1	1	0.0263759950110196	0	0	0	0	0	GeneID:108978,Genbank:NM_175393.4,MGI:MGI:1922055	RIKEN cDNA 4930555G01 gene		GO:0003674,GO:0005575,GO:0008150	molecular_function|cellular_component|biological_process
4930557A04Rik	0	0	0					0	0	0	0	0	0	GeneID:385317,Genbank:NM_029229.1,MGI:MGI:1922521	RIKEN cDNA 4930557A04 gene		GO:0006342,GO:0000790,GO:0003677,GO:0006325	chromatin silencing|nuclear chromatin|DNA binding|chromatin organization
4930558K02Rik	0.166736704237512	0	0.333473408475023	Inf	Inf	0.996027308430157	1	0	0	0	0	0.0144933132671467	0	GeneID:75368,Genbank:NM_001204904.1,MGI:MGI:1922618	RIKEN cDNA 4930558K02 gene		GO:0003674,GO:0005575,GO:0008150	molecular_function|cellular_component|biological_process
4930562C15Rik	0	0	0					0	0	0	0	0	0	GeneID:78809,Genbank:NM_030192.1,MGI:MGI:1926059	RIKEN cDNA 4930562C15 gene		GO:0003674,GO:0005575,GO:0008150	molecular_function|cellular_component|biological_process
4930563D23Rik	0.17745810846619	0	0.354916216932379	Inf	Inf	0.99602761654435	1	0	0	0	0.0207824051143923	0	0	GeneID:75328,Genbank:NM_029252.2,MGI:MGI:1922578	RIKEN cDNA 4930563D23 gene		GO:0003674,GO:0005575,GO:0008150	molecular_function|cellular_component|biological_process
4930563E22Rik	25.0390191943558	24.9889767749292	25.0890616137823	1.00400515954513	0.00576668326383099	1	1	0.542527069129469	0.435774729511849	0.309403746644087	0.352911961765951	0.49464938859932	0.411045519799453	GeneID:75304,Genbank:NM_001163728.1,MGI:MGI:1922554	RIKEN cDNA 4930563E22 gene		GO:0003674,GO:0005575,GO:0008150	molecular_function|cellular_component|biological_process
4930563M21Rik	0	0	0					0	0	0	0	0	0	GeneID:75258,Genbank:XM_017313674.1,MGI:MGI:1922508	RIKEN cDNA 4930563M21 gene		GO:0003674,GO:0005575,GO:0008150	molecular_function|cellular_component|biological_process
4930564C03Rik	0	0	0					0	0	0	0	0	0	GeneID:75341,Genbank:NM_029257.1,MGI:MGI:1922591	RIKEN cDNA 4930564C03 gene		GO:0003674,GO:0005575,GO:0008150	molecular_function|cellular_component|biological_process
4930564D02Rik	0.525318482204188	0.340804530543617	0.709832433864759	2.08281396005067	1.05853398152986	0.992923680446712	1	0	0.0555812003415883	0	0.107172402890196	0	0	GeneID:75269,Genbank:XM_017319782.1,MGI:MGI:1922519	RIKEN cDNA 4930564D02 gene		GO:0003674,GO:0005575,GO:0008150	molecular_function|cellular_component|biological_process
4930567H17Rik	0	0	0					0	0	0	0	0	0	GeneID:619303,Genbank:NM_001033807.2,MGI:MGI:3588249	RIKEN cDNA 4930567H17 gene		GO:0003674,GO:0005575,GO:0008150	molecular_function|cellular_component|biological_process
4930568D16Rik	0	0	0					0	0	0	0	0	0	GeneID:75859,Genbank:NM_029463.1,MGI:MGI:1923109	RIKEN cDNA 4930568D16 gene		GO:0016020,GO:0016021,GO:0016740,GO:0016757,GO:0016758,GO:0030259,GO:0031982,GO:0046872,GO:0047276,GO:0005794,GO:0005975,GO:0009247	membrane|integral component of membrane|transferase activity|transferase activity, transferring glycosyl groups|transferase activity, transferring hexosyl groups|lipid glycosylation|vesicle|metal ion binding|N-acetyllactosaminide 3-alpha-galactosyltransferase activity|Golgi apparatus|carbohydrate metabolic process|glycolipid biosynthetic process
4930571K23Rik	0	0	0					0	0	0	0	0	0	GeneID:75861,Genbank:NM_001145759.1,MGI:MGI:1923111	RIKEN cDNA 4930571K23 gene		GO:0003674,GO:0005575,GO:0008150	molecular_function|cellular_component|biological_process
4930578C19Rik	0	0	0					0	0	0	0	0	0	GeneID:75905,Genbank:XM_006527709.2,MGI:MGI:1923155	RIKEN cDNA 4930578C19 gene		GO:0009966,GO:0003674,GO:0005575,GO:0005576	regulation of signal transduction|molecular_function|cellular_component|extracellular region
4930578I06Rik	0	0	0					0	0	0	0	0	0	GeneID:67750,Genbank:XM_006519472.3,MGI:MGI:1915000	RIKEN cDNA 4930578I06 gene		GO:0003674,GO:0005575,GO:0008150	molecular_function|cellular_component|biological_process
4930579F01Rik	0	0	0					0	0	0	0	0	0	GeneID:67741,Genbank:XM_006501945.3,MGI:MGI:1914991	RIKEN cDNA 4930579F01 gene		GO:0003674,GO:0005575,GO:0008150	molecular_function|cellular_component|biological_process
4930579G24Rik	676.991768137959	655.109053313114	698.874482962804	1.06680632702044	0.0932982863700097	0.61760102495027	1	17.7776214698765	20.5492161805036	18.4428889695186	22.2704253205828	16.4364987256805	19.7978551447805	GeneID:75939,Genbank:NM_029482.1,MGI:MGI:1923189	RIKEN cDNA 4930579G24 gene		GO:0008150,GO:0003674,GO:0005575,GO:0005737	biological_process|molecular_function|cellular_component|cytoplasm
4930583I09Rik	0	0	0					0	0	0	0	0	0	GeneID:78057,Genbank:XM_128729.5,MGI:MGI:1925307	RIKEN cDNA 4930583I09 gene		GO:0003674,GO:0005575,GO:0008150	molecular_function|cellular_component|biological_process
4930590J08Rik	8.69619870569605	9.51144045385349	7.88095695753861	0.828576596339379	-0.271293023812288	0.742210432498519	1	0.109885197776238	0.0582537328395194	0.105316453139715	0.0374418717561916	0.0570034584014173	0.12821192534861	GeneID:381798,Genbank:XM_006506332.3,MGI:MGI:2685917	RIKEN cDNA 4930590J08 gene		GO:0016020,GO:0016021,GO:0003674,GO:0005737,GO:0008150	membrane|integral component of membrane|molecular_function|cytoplasm|biological_process
4930591A17Rik	0	0	0					0	0	0	0	0	0	GeneID:68175,Genbank:NM_026596.2,MGI:MGI:1915425	RIKEN cDNA 4930591A17 gene		GO:0003674,GO:0005575,GO:0008150	molecular_function|cellular_component|biological_process
4930595M18Rik	0	0	0					0	0	0	0	0	0	GeneID:245492,Genbank:NM_173435.3,MGI:MGI:3045300	RIKEN cDNA 4930595M18 gene		GO:0003674,GO:0005575,GO:0008150	molecular_function|cellular_component|biological_process
4930596D02Rik	0	0	0					0	0	0	0	0	0	GeneID:239036,Genbank:NM_001033766.3,MGI:MGI:3588288	RIKEN cDNA 4930596D02 gene		GO:0003674,GO:0005575,GO:0008150	molecular_function|cellular_component|biological_process
4931406B18Rik	0	0	0					0	0	0	0	0	0	GeneID:74054,Genbank:NM_028737.3,MGI:MGI:1921304	RIKEN cDNA 4931406B18 gene		GO:0003674,GO:0005575,GO:0008150	molecular_function|cellular_component|biological_process
4931406C07Rik	300.10361237253	292.884375557807	307.322849187253	1.049297520914	0.0694238019271873	0.703242814690506	1	5.51423684072638	5.24303888604345	5.579439433006	5.0548483337051	5.49961125791127	6.1018324733349	GeneID:70984,Genbank:NM_001199484.1,MGI:MGI:1918234	RIKEN cDNA 4931406C07 gene		GO:0016604,GO:0016787,GO:0016788,GO:0046872,GO:0005634,GO:0005654,GO:0008270	nuclear body|hydrolase activity|hydrolase activity, acting on ester bonds|metal ion binding|nucleus|nucleoplasm|zinc ion binding
4931406P16Rik	839.180582584812	948.606697444162	729.754467725462	0.769290865952817	-0.378398916040606	0.181522122494101	1	8.53763485933672	6.29494041853142	8.9851023779983	3.65611874478496	7.03150960467584	7.25009660190159	GeneID:233103,Genbank:XM_006539893.3,MGI:MGI:1924311	RIKEN cDNA 4931406P16 gene		GO:0003674,GO:0005575,GO:0008150	molecular_function|cellular_component|biological_process
4931408C20Rik	0	0	0					0	0	0	0	0	0	GeneID:210940,Genbank:NM_001033764.3,MGI:MGI:3588222	RIKEN cDNA 4931408C20 gene		GO:0003674,GO:0005575,GO:0008150	molecular_function|cellular_component|biological_process
4931409K22Rik	7.39622437799705	6.95274143642887	7.83970731956523	1.12757066996467	0.173217856551615	0.892344911384808	1	0.14279588310273	0.19465910276936	0.106643218126494	0.208524581653397	0.211645799358071	0.0612042160492399	GeneID:231045,Genbank:NM_177676.6,MGI:MGI:3045319	RIKEN cDNA 4931409K22 gene		GO:0005575,GO:0008150,GO:0000166,GO:0003674,GO:0005524	cellular_component|biological_process|nucleotide binding|molecular_function|ATP binding
4931414P19Rik	140.743130277964	150.172667261942	131.313593293985	0.874417400237945	-0.193605985063244	0.368433624155375	1	1.27269377326203	1.29782392326112	1.24591149523642	1.02750883306752	1.08494065594434	1.12688994901793	GeneID:74359,Genbank:XM_006519619.3,MGI:MGI:1921609	RIKEN cDNA 4931414P19 gene		GO:0005575,GO:0005576,GO:0008150	cellular_component|extracellular region|biological_process
4931417E11Rik	0	0	0					0	0	0	0	0	0	GeneID:66740,Genbank:NM_025737.3,MGI:MGI:1913990	RIKEN cDNA 4931417E11 gene		GO:0003674,GO:0005575,GO:0008150	molecular_function|cellular_component|biological_process
4931423N10Rik	5.64045819905982	5.59387273162519	5.68704366649444	1.01665589106855	0.0238314508222123	1	1	0.0641347420638863	0.0594998631269314	0.0167640501853247	0.0409744357532065	0.0499052944615293	0.0481057570949281	GeneID:70981,Genbank:XM_017319257.1,MGI:MGI:1918231	RIKEN cDNA 4931423N10 gene		GO:0003674,GO:0005575,GO:0008150	molecular_function|cellular_component|biological_process
4931428F04Rik	457.812115866703	468.059408026343	447.564823707063	0.956213711405357	-0.0645950018615687	0.732632843650058	1	4.48676298006642	3.84335464000256	4.07272534580695	3.06624301458536	4.19042922570171	4.30129101961933	GeneID:74356,Genbank:NM_001166394.1,MGI:MGI:1921606	RIKEN cDNA 4931428F04 gene		GO:0003674,GO:0005575,GO:0008150	molecular_function|cellular_component|biological_process
4931429L15Rik	0	0	0					0	0	0	0	0	0	GeneID:74361,Genbank:XM_011242616.1,MGI:MGI:1921611	RIKEN cDNA 4931429L15 gene		GO:0003674,GO:0005575,GO:0008150	molecular_function|cellular_component|biological_process
4931431F19Rik	0	0	0					0	0	0	0	0	0	GeneID:70980,Genbank:NM_027634.1,MGI:MGI:1918230	RIKEN cDNA 4931431F19 gene		GO:0003674,GO:0005739,GO:0008150	molecular_function|mitochondrion|biological_process
4931440F15Rik	1.48906937831646	1.9860151627064	0.992123593926515	0.499554893918593	-1.00128487666394	0.665715994331077	1	0.016636050610188	0.0176386277198871	0.0695754165907732	0.0170055171965354	0	0.0332753526474182	GeneID:216622,Genbank:NM_176829.2,MGI:MGI:2441689	RIKEN cDNA 4931440F15 gene		GO:0008150,GO:0003674,GO:0005575,GO:0005737	biological_process|molecular_function|cellular_component|cytoplasm
4932411N23Rik	0.17745810846619	0	0.354916216932379	Inf	Inf	0.99602761654435	1	0	0	0	0.0153208759772859	0	0	GeneID:237029,Genbank:NM_177705.3,MGI:MGI:3045322	RIKEN cDNA 4932411N23 gene	MYB	GO:0006357,GO:0006361,GO:0006363,GO:0030154,GO:0043565,GO:0044212,GO:0000981,GO:0001135,GO:0005634	regulation of transcription by RNA polymerase II|transcription initiation from RNA polymerase I promoter|termination of RNA polymerase I transcription|cell differentiation|sequence-specific DNA binding|transcription regulatory region DNA binding|RNA polymerase II transcription factor activity, sequence-specific DNA binding|transcription factor activity, RNA polymerase II transcription factor recr…
4932414N04Rik	0	0	0					0	0	0	0	0	0	GeneID:75721,Genbank:XM_006500335.2,MGI:MGI:1922971	RIKEN cDNA 4932414N04 gene		GO:0003674,GO:0005575,GO:0008150	molecular_function|cellular_component|biological_process
4932429P05Rik	0	0	0					0	0	0	0	0	0	GeneID:245509,Genbank:NM_001085511.1,MGI:MGI:3588287	RIKEN cDNA 4932429P05 gene		GO:0003674,GO:0005575,GO:0008150	molecular_function|cellular_component|biological_process	mmu04922	Glucagon signaling pathway
4932438A13Rik	1264.88946384275	1509.35903962402	1020.41988806147	0.676061733009303	-0.564773106013016	0.093595883319131	1	6.09148508953568	3.79875082861357	6.06266200567428	2.05149512999495	4.03164639298981	4.48234326366424	GeneID:229227,Genbank:XM_006535446.3,MGI:MGI:2444631	RIKEN cDNA 4932438A13 gene		GO:0006629,GO:0007283,GO:0016020,GO:0016021,GO:0019915,GO:0045444,GO:0051647,GO:0060612,GO:0001558,GO:0003674,GO:0005634	lipid metabolic process|spermatogenesis|membrane|integral component of membrane|lipid storage|fat cell differentiation|nucleus localization|adipose tissue development|regulation of cell growth|molecular_function|nucleus
4932438H23Rik	0.165890733991374	0.331781467982748	0	0	-Inf	1	1	0	0	0.00796245504467951	0	0	0	GeneID:74387,Genbank:XM_017317151.1,MGI:MGI:1921637	RIKEN cDNA 4932438H23 gene		GO:0003674,GO:0005575,GO:0008150	molecular_function|cellular_component|biological_process
4932443I19Rik	0	0	0					0	0	0	0	0	0	GeneID:403185,Genbank:XM_006508821.3,MGI:MGI:2685952	RIKEN cDNA 4932443I19 gene		GO:0003674,GO:0005575,GO:0008150	molecular_function|cellular_component|biological_process
4933402D24Rik	0.159301844248534	0	0.318603688497068	Inf	Inf	0.99602709473273	1	0	0	0	0	0	0.0310203600705145	GeneID:74426,Genbank:NM_001256158.1,MGI:MGI:1921676	RIKEN cDNA 4933402D24 gene		GO:0003674,GO:0005575,GO:0008150	molecular_function|cellular_component|biological_process
4933402E13Rik	1.50748510666675	1.66793040247461	1.34703981085889	0.807611521955816	-0.308266601565746	1	1	0	0.0271631548235702	0.107144832510909	0.0523763530587553	0	0.0512434170120635	GeneID:74437,Genbank:XM_006528321.2,MGI:MGI:1921687	RIKEN cDNA 4933402E13 gene		GO:0003674,GO:0005575,GO:0008150	molecular_function|cellular_component|biological_process
4933402J07Rik	0	0	0					0	0	0	0	0	0	GeneID:330820,Genbank:NM_177901.3,MGI:MGI:3607717	RIKEN cDNA 4933402J07 gene		GO:0003674,GO:0008150	molecular_function|biological_process
4933402N03Rik	0	0	0					0	0	0	0	0	0	GeneID:233918,Genbank:NM_173409.4,MGI:MGI:1914681	RIKEN cDNA 4933402N03 gene		GO:0008150,GO:0000151,GO:0003674,GO:0005634	biological_process|ubiquitin ligase complex|molecular_function|nucleus
4933402N22Rik	0	0	0					0	0	0	0	0	0	GeneID:545732,Genbank:NM_001177510.1,MGI:MGI:3703021	RIKEN cDNA 4933402N22 gene		GO:0003674,GO:0005575,GO:0008150	molecular_function|cellular_component|biological_process
4933402P03Rik	0.166736704237512	0	0.333473408475023	Inf	Inf	0.996027308430157	1	0	0	0	0	0.033878554213792	0	GeneID:108803,Genbank:XM_006531970.2,MGI:MGI:1918293	RIKEN cDNA 4933402P03 gene		GO:0016020,GO:0016021,GO:0003674,GO:0005575,GO:0008150	membrane|integral component of membrane|molecular_function|cellular_component|biological_process
4933403O08Rik	0	0	0					0	0	0	0	0	0	GeneID:71030,Genbank:XM_011247708.1,MGI:MGI:1918280	RIKEN cDNA 4933403O08 gene		GO:0005938,GO:0007165,GO:0007265,GO:0008150,GO:0019887,GO:0003674,GO:0005575,GO:0005886	cell cortex|signal transduction|Ras protein signal transduction|biological_process|protein kinase regulator activity|molecular_function|cellular_component|plasma membrane
4933405L10Rik	3.28299396079424	3.65394556518101	2.91204235640748	0.796958330238074	-0.327423801450148	0.921640639146219	1	0.0447914717909173	0.0949816893995234	0.374654463681236	0	0.139414708294256	0.268775093505708	GeneID:71046,Genbank:XM_006531369.2,MGI:MGI:1918296	RIKEN cDNA 4933405L10 gene		GO:0003674,GO:0005575,GO:0008150	molecular_function|cellular_component|biological_process
4933405O20Rik	0	0	0					0	0	0	0	0	0	GeneID:243996,Genbank:NM_172901.2,MGI:MGI:2142174	RIKEN cDNA 4933405O20 gene		GO:0005739,GO:0006099,GO:0016616,GO:0046872,GO:0055114,GO:0000166,GO:0004449,GO:0005524	mitochondrion|tricarboxylic acid cycle|oxidoreductase activity, acting on the CH-OH group of donors, NAD or NADP as acceptor|metal ion binding|oxidation-reduction process|nucleotide binding|isocitrate dehydrogenase (NAD+) activity|ATP binding	mmu00020	Citrate cycle (TCA cycle)
4933406M09Rik	0	0	0					0	0	0	0	0	0	GeneID:240755,Genbank:NM_173771.4,MGI:MGI:3045320	RIKEN cDNA 4933406M09 gene
4933408B17Rik	7.97424394173888	7.29821961216257	8.65026827131519	1.18525732726642	0.245200311839466	0.744803793009714	1	0.0634930208250501	0.100979173187137	0.0774494558688236	0.0649031241128311	0.109791001415592	0.105832042517629	GeneID:271508,Genbank:XM_011246940.2,MGI:MGI:3045347	RIKEN cDNA 4933408B17 gene		GO:0003674,GO:0005575,GO:0008150	molecular_function|cellular_component|biological_process
4933409G03Rik	0	0	0					0	0	0	0	0	0	GeneID:227998,Genbank:XM_006499181.3,MGI:MGI:3045336	RIKEN cDNA 4933409G03 gene		GO:0003674,GO:0005575,GO:0008150	molecular_function|cellular_component|biological_process
4933411K16Rik	13.7562349959081	17.5002921896642	10.012177802152	0.572114893491054	-0.805623193294759	0.119412520780492	1	0.699782822669235	0.741955466658376	0.691011516168675	0.317921846118241	0.443685733557927	0.427686848766637	GeneID:66765,Genbank:NM_025752.2,MGI:MGI:1914015	RIKEN cDNA 4933411K16 gene		GO:0003674,GO:0005575,GO:0008150	molecular_function|cellular_component|biological_process
4933412E24Rik	0	0	0					0	0	0	0	0	0	GeneID:71088,Genbank:NM_027668.1,MGI:MGI:1918338	RIKEN cDNA 4933412E24 gene		GO:0003674,GO:0005575,GO:0008150	molecular_function|cellular_component|biological_process
4933413G19Rik	6.66457011888034	6.61193690588525	6.71720333187542	1.01592066401851	0.0227877425666743	1	1	0.349143780113817	0.423068623845496	0.260748527836758	0.254927029768576	0.569234169152615	0.199530228145874	GeneID:71149,Genbank:NM_027697.1,MGI:MGI:1918399	RIKEN cDNA 4933413G19 gene		GO:0003674,GO:0005575,GO:0008150	molecular_function|cellular_component|biological_process
4933415F23Rik	0	0	0					0	0	0	0	0	0	GeneID:66755,Genbank:NM_025746.2,MGI:MGI:1914005	RIKEN cDNA 4933415F23 gene		GO:0045087,GO:0004865,GO:0005575,GO:0035304	innate immune response|protein serine/threonine phosphatase inhibitor activity|cellular_component|regulation of protein dephosphorylation
4933416C03Rik	0	0	0					0	0	0	0	0	0	GeneID:619332,Genbank:NM_001161855.1,MGI:MGI:3588269	RIKEN cDNA 4933416C03 gene		GO:0008134,GO:0035035,GO:0044212,GO:0051123,GO:0003713,GO:0005669,GO:0006357	transcription factor binding|histone acetyltransferase binding|transcription regulatory region DNA binding|RNA polymerase II transcriptional preinitiation complex assembly|transcription coactivator activity|transcription factor TFIID complex|regulation of transcription by RNA polymerase II	mmu03022	Basal transcription factors
4933416I08Rik	0	0	0					0	0	0	0	0	0	GeneID:71159,Genbank:NM_027700.1,MGI:MGI:1918409	RIKEN cDNA 4933416I08 gene
4933417A18Rik	0	0	0					0	0	0	0	0	0	GeneID:66761,Genbank:XM_017315571.1,MGI:MGI:1914011	RIKEN cDNA 4933417A18 gene		GO:0003674,GO:0005575,GO:0008150	molecular_function|cellular_component|biological_process
4933421I07Rik	0	0	0					0	0	0	0	0	0	GeneID:71162,Genbank:NM_027702.2,MGI:MGI:1918412	RIKEN cDNA 4933421I07 gene		GO:0003674,GO:0005575,GO:0008150	molecular_function|cellular_component|biological_process
4933425L06Rik	0.329704109520342	0.340804530543617	0.318603688497068	0.934857550129582	-0.0971815452650141	1	1	0	0.0267727710500279	0	0	0	0.0252534781102566	GeneID:66763,Genbank:NM_025751.3,MGI:MGI:1914013	RIKEN cDNA 4933425L06 gene		GO:0003674,GO:0005575,GO:0008150	molecular_function|cellular_component|biological_process	mmu00230,mmu00240,mmu00760	Purine metabolism|Pyrimidine metabolism|Nicotinate and nicotinamide metabolism
4933427D14Rik	550.596053874608	573.545227556667	527.646880192549	0.919974319096599	-0.120334505705859	0.496693757600417	1	6.81795696844498	6.10591627605087	6.92090076721262	5.05223341281197	6.14655925990701	6.56485570364088	GeneID:74477,Genbank:XM_006534367.2,MGI:MGI:1921727	RIKEN cDNA 4933427D14 gene		GO:0005829,GO:0005856,GO:0007099,GO:0034451,GO:0071539,GO:0003674,GO:0005737,GO:0005813	cytosol|cytoskeleton|centriole replication|centriolar satellite|protein localization to centrosome|molecular_function|cytoplasm|centrosome
4933427G17Rik	0.98249366644343	1.63151392441184	0.333473408475023	0.204395073486879	-2.29056767132075	0.4128892301703	1	0.0377976611365409	0	0.059279124024512	0	0.0196077128482321	0	GeneID:74466,Genbank:XM_006508266.2,MGI:MGI:1921716	RIKEN cDNA 4933427G17 gene		GO:0003674,GO:0005575,GO:0008150	molecular_function|cellular_component|biological_process
4933428G20Rik	1.14864386456744	1.64521063216279	0.652077096972091	0.396348701026125	-1.33515784670313	0.624050487334537	1	0.0382220559282494	0	0.159852571170661	0	0.0396557392481439	0.0382257910763674	GeneID:100141474,Genbank:NM_001289118.1,MGI:MGI:1918475	RIKEN cDNA 4933428G20 gene		GO:0003674,GO:0005575,GO:0008150	molecular_function|cellular_component|biological_process
4933430I17Rik	67.5723531031392	68.6336012191114	66.511104987167	0.969074969195214	-0.0453198157254159	0.892660796322797	1	0.582309367345375	0.573923389884667	0.608834659245279	0.494637514649294	0.553096348119158	0.615175639404723	GeneID:214106,Genbank:XM_006537739.3,MGI:MGI:3045314	RIKEN cDNA 4933430I17 gene		GO:0003674,GO:0005575,GO:0008150	molecular_function|cellular_component|biological_process
4933434E20Rik	1629.45508834148	1553.05050131903	1705.85967536393	1.09839292020132	0.135394231596045	0.402301326188514	1	29.0218370105625	35.4201208503104	29.1574307186951	34.7778799365386	31.4473372893649	33.3524076483581	GeneID:99650,Genbank:NM_001287087.1,MGI:MGI:1914027	RIKEN cDNA 4933434E20 gene		GO:0003674,GO:0005575,GO:0008150	molecular_function|cellular_component|biological_process
4933436I01Rik	0	0	0					0	0	0	0	0	0	GeneID:66780,Genbank:NM_025763.1,MGI:MGI:1914030	RIKEN cDNA 4933436I01 gene		GO:0003674,GO:0005575,GO:0008150	molecular_function|cellular_component|biological_process
4933440N22Rik	36.5827107567142	36.1229080906336	37.0425134227949	1.0254576771575	0.0362679499211317	0.978013644846123	1	1.19734433853812	0.810320867468338	0.878983531255884	1.01560639324454	1.03080809575098	0.815292831189127	GeneID:74471,Genbank:XM_017321877.1,MGI:MGI:1921721	RIKEN cDNA 4933440N22 gene		GO:0003674,GO:0005575,GO:0008150	molecular_function|cellular_component|biological_process
5031410I06Rik	0	0	0					0	0	0	0	0	0	GeneID:381622,Genbank:NM_207657.3,MGI:MGI:3036277	RIKEN cDNA 5031410I06 gene		GO:0003674,GO:0005575,GO:0008150	molecular_function|cellular_component|biological_process
5031414D18Rik	1.33002699820056	1.66793040247461	0.992123593926515	0.594823136777506	-0.749467330037404	0.825244702418732	1	0	0.0201989741710074	0.0796746813285035	0.0194739640788587	0	0.0381054580509434	GeneID:271221,Genbank:XM_006519070.2,MGI:MGI:2685590	RIKEN cDNA 5031414D18 gene		GO:0003674,GO:0005575,GO:0008150	molecular_function|cellular_component|biological_process
5031439G07Rik	2594.16965005313	2696.8671191567	2491.47218094955	0.92383942955581	-0.114285973023113	0.471525355529628	1	31.3030434590439	29.0465784517245	31.1898351926936	25.1051247279423	28.9622050710199	28.0694065325824	GeneID:223739,Genbank:NM_001033273.2,MGI:MGI:2444899	RIKEN cDNA 5031439G07 gene		GO:0003674,GO:0005575,GO:0008150	molecular_function|cellular_component|biological_process
5330417C22Rik	1.97835039925247	2.5947912676681	1.36190953083685	0.524862846505869	-0.929987617854625	0.569702637380878	1	0.0423073090708058	0.00897139461782045	0.0176937947738225	0.0172987613178365	0.00877884549147196	0.00846228868787068	GeneID:229722,Genbank:XM_006501412.2,MGI:MGI:1923930	RIKEN cDNA 5330417C22 gene		GO:0005770,GO:0005794,GO:0005802,GO:0005886,GO:0005887,GO:0006914,GO:0009267,GO:0016020,GO:0016021,GO:0044090,GO:2000786,GO:0000045,GO:0005764,GO:0005768	late endosome|Golgi apparatus|trans-Golgi network|plasma membrane|integral component of plasma membrane|autophagy|cellular response to starvation|membrane|integral component of membrane|positive regulation of vacuole organization|positive regulation of autophagosome assembly|autophagosome assembly|lysosome|endosome
5430401F13Rik	0	0	0					0	0	0	0	0	0	GeneID:71392,Genbank:NM_001244628.1,MGI:MGI:1918642	RIKEN cDNA 5430401F13 gene		GO:0008150,GO:0003674,GO:0004252,GO:0005575	biological_process|molecular_function|serine-type endopeptidase activity|cellular_component
5430402E10Rik	0.503875673746831	0.340804530543617	0.666946816950046	1.9569775550994	0.968627209550573	0.992885721019153	1	0	0.0723670014472559	0	0	0.141627640171942	0	GeneID:71351,Genbank:NM_027768.3,MGI:MGI:1918601	RIKEN cDNA 5430402E10 gene		GO:0005549,GO:0005575,GO:0008150	odorant binding|cellular_component|biological_process
5430419D17Rik	1.16254166046176	0.672585998526364	1.65249732239716	2.45693089956939	1.29685728291358	0.603648389809661	1	0	0.0197229737550923	0.0194492754370041	0	0.0771986727166735	0.0186037405340927	GeneID:71395,Genbank:NM_175166.3,MGI:MGI:1918645	RIKEN cDNA 5430419D17 gene		GO:0006952,GO:0008150,GO:0016020,GO:0031012,GO:0042494,GO:0050840,GO:0005044,GO:0005576,GO:0005615	defense response|biological_process|membrane|extracellular matrix|detection of bacterial lipoprotein|extracellular matrix binding|scavenger receptor activity|extracellular region|extracellular space	mmu04970	Salivary secretion
5430427O19Rik	0.326038548486045	0	0.652077096972091	Inf	Inf	0.670832843494144	1	0	0	0	0	0.0132775912661196	0.0127988139764623	GeneID:71398,Genbank:XM_011247682.2,MGI:MGI:1918648	RIKEN cDNA 5430427O19 gene		GO:0003674,GO:0005575,GO:0008150	molecular_function|cellular_component|biological_process
5530400C23Rik	0	0	0					0	0	0	0	0	0	GeneID:232426,Genbank:NM_027784.1,MGI:MGI:1918650	RIKEN cDNA 5530400C23 gene		GO:0003674,GO:0005575,GO:0008150	molecular_function|cellular_component|biological_process
5730409E04Rik	550.014752569136	535.862333610604	564.167171527668	1.05282110001341	0.0742603081102472	0.675457236103187	1	10.6452776782303	10.5181824590379	10.8908312608873	10.7451876984598	11.0049885135917	10.9706681482307	GeneID:230757,Genbank:NM_001145950.1,MGI:MGI:3609248	RIKEN cDNA 5730409E04Rik gene		GO:0003674,GO:0005575,GO:0008150	molecular_function|cellular_component|biological_process
5730455P16Rik	648.675297704309	652.228932680876	645.121662727743	0.989103105371422	-0.0158071776897855	0.929136870402519	1	8.2418615447344	7.72216017117602	7.94502275417603	7.03867810357547	7.98094095428678	7.9503738040352	GeneID:70591,Genbank:NM_027472.3,MGI:MGI:1917841	RIKEN cDNA 5730455P16 gene		GO:0003674,GO:0005575,GO:0008150	molecular_function|cellular_component|biological_process
5730507C01Rik	0.686697684915127	0.663562935965496	0.709832433864759	1.06972887633023	0.0972451907029212	1	1	0	0	0.0395743422373509	0.0386908014603592	0	0	GeneID:236366,Genbank:XM_011243861.1,MGI:MGI:1917882	RIKEN cDNA 5730507C01 gene	zf-C2H2	GO:0003700,GO:0005575,GO:0006355	DNA binding transcription factor activity|cellular_component|regulation of transcription, DNA-templated
5730508B09Rik	108.942866910688	98.8031215150832	119.082612306294	1.2052515191852	0.269334248211298	0.22967433572132	1	2.85413605403085	4.32305930042996	3.33940298008578	4.16788995394562	3.84250012396628	4.28162245025687	GeneID:70617,Genbank:NM_027482.3,MGI:MGI:1917867	RIKEN cDNA 5730508B09 gene		GO:0016020,GO:0016021,GO:0043231,GO:0003674,GO:0005794,GO:0008150	membrane|integral component of membrane|intracellular membrane-bounded organelle|molecular_function|Golgi apparatus|biological_process
5730559C18Rik	2.95928563549877	3.26737726619446	2.65119400480308	0.81141349431342	-0.301490799223672	0.891216790329447	1	0.0487177367600675	0.0206614909319894	0.0305621530301688	0.019919879535405	0.0202180423715939	0.0389779980564032	GeneID:67313,Genbank:NM_028872.3,MGI:MGI:1921579	RIKEN cDNA 5730559C18 gene		GO:0034334,GO:0002376,GO:0043123,GO:0003674,GO:0045087,GO:0005634,GO:0005737,GO:0031398,GO:0032494,GO:0060729,GO:0032495,GO:0070431,GO:0032731,GO:1903409,GO:0032733,GO:0032755,GO:0000187,GO:0032874,GO:0002221,GO:0002367	adherens junction maintenance|immune system process|positive regulation of I-kappaB kinase/NF-kappaB signaling|molecular_function|innate immune response|nucleus|cytoplasm|positive regulation of protein ubiquitination|response to peptidoglycan|intestinal epithelial structure maintenance|response to muramyl dipeptide|nucleotide-binding oligomerization domain containing 2 signaling pathway|positive …
5830411N06Rik	0	0	0					0	0	0	0	0	0	GeneID:244234,Genbank:XM_006536189.1,MGI:MGI:2443685	RIKEN cDNA 5830411N06 gene		GO:0009897,GO:0032620,GO:0002365,GO:0003674	external side of plasma membrane|interleukin-17 production|gamma-delta T cell lineage commitment|molecular_function
5830473C10Rik	3.99600258809571	2.93559579821171	5.05640937797971	1.7224474095037	0.784459934623918	0.471496505266921	1	0.0869237626839378	0.03686490083301	0.036353321723299	0.106625081330591	0.0721473711185509	0.0869322570760031	GeneID:622307,Genbank:XM_006535174.3,MGI:MGI:1923342	RIKEN cDNA 5830473C10 gene		GO:0003674,GO:0005575,GO:0008150	molecular_function|cellular_component|biological_process
6030419C18Rik	925.017834618061	943.194281440804	906.841387795319	0.961457682302788	-0.0567047348525627	0.728878698764694	1	22.1532463006298	26.5391007074693	26.5967886868015	24.4412451800225	22.7992691603021	22.8429928932163	GeneID:319477,Genbank:NM_176921.3,MGI:MGI:2442108	RIKEN cDNA 6030419C18 gene		GO:0003674,GO:0005575,GO:0008150	molecular_function|cellular_component|biological_process
6030458C11Rik	456.999620105555	472.607340557068	441.391899654042	0.933950579637144	-0.0985818837091404	0.591864491334979	1	3.99132973410038	3.93599637960031	4.60637110508375	3.31929953543851	3.87783998842469	4.18623154486767	GeneID:77877,Genbank:NM_029998.3,MGI:MGI:1925127	RIKEN cDNA 6030458C11 gene		GO:0003674,GO:0005575,GO:0008150	molecular_function|cellular_component|biological_process
6030468B19Rik	0	0	0					0	0	0	0	0	0	GeneID:77727,Genbank:XM_006534500.3,MGI:MGI:1924977	RIKEN cDNA 6030468B19 gene		GO:0008150,GO:0003674,GO:0005575,GO:0005576	biological_process|molecular_function|cellular_component|extracellular region
6030498E09Rik	0	0	0					0	0	0	0	0	0	GeneID:77883,Genbank:NM_183126.2,MGI:MGI:1925133	RIKEN cDNA 6030498E09 gene		GO:0003674,GO:0005575,GO:0008150	molecular_function|cellular_component|biological_process
6330403K07Rik	0.318603688497068	0	0.637207376994136	Inf	Inf	0.67344037689514	1	0	0	0	0	0	0.0681749089910182	GeneID:103712,Genbank:NM_134022.2,MGI:MGI:1918001	RIKEN cDNA 6330403K07 gene		GO:0003674,GO:0005575,GO:0008150	molecular_function|cellular_component|biological_process
6330408A02Rik	118.437397221606	115.591374673797	121.283419769414	1.04924281860719	0.0693485889371841	0.776284478583362	1	2.03415109417969	1.62186839335571	2.24591190896335	1.84644249371429	2.17798514110847	1.98552547912353	GeneID:321008,Genbank:NM_177312.4,MGI:MGI:2447816	RIKEN cDNA 6330408A02 gene		GO:0007275,GO:0002244,GO:0005634,GO:0006511	multicellular organism development|hematopoietic progenitor cell differentiation|nucleus|ubiquitin-dependent protein catabolic process
6330409D20Rik	0.165890733991374	0.331781467982748	0	0	-Inf	1	1	0	0	0.0508914016796675	0	0	0	GeneID:70730,Genbank:NM_027529.1,MGI:MGI:1917980	RIKEN cDNA 6330409D20 gene		GO:0003674,GO:0005575,GO:0008150	molecular_function|cellular_component|biological_process
6330416G13Rik	545.943675540079	519.21670980978	572.670641270378	1.1029511000911	0.141368829714491	0.408735994057947	1	5.75732104902481	5.85090237628528	6.0763663714715	5.94070479981641	6.39027640985621	6.60527032081466	GeneID:230279,Genbank:XM_006537868.3,MGI:MGI:1913920	RIKEN cDNA 6330416G13 gene		GO:0016020,GO:0016021,GO:0003674,GO:0005575,GO:0008150	membrane|integral component of membrane|molecular_function|cellular_component|biological_process
6430531B16Rik	0.510931516941213	0	1.02186303388243	Inf	Inf	0.43846973686404	1	0	0	0	0.0399971719119662	0.0811917075123635	0	GeneID:381933,Genbank:NM_001033465.2,MGI:MGI:2685939	RIKEN cDNA 6430531B16 gene		GO:0008150,GO:0031514,GO:0060285,GO:0003674,GO:0005575,GO:0005737	biological_process|motile cilium|cilium-dependent cell motility|molecular_function|cellular_component|cytoplasm
6430548M08Rik	245.539190011911	243.483147003951	247.595233019872	1.01688858578723	0.0241616206532365	0.923955126722637	1	2.40456665279957	1.82364843647085	2.30831884488976	1.97687200410515	2.3527099031548	2.12238720603114	GeneID:234797,Genbank:NM_172286.4,MGI:MGI:2443793	RIKEN cDNA 6430548M08 gene		GO:0003674,GO:0005575,GO:0008150	molecular_function|cellular_component|biological_process
6430550D23Rik	2.8164620726088	1.64956004953358	3.98336409568402	2.41480393321258	1.27190605611488	0.306614080036125	1	0.035786090471587	0.037942751087326	0.0187081072534651	0.0731617126168948	0.0185642011920516	0.125263556500251	GeneID:320095,Genbank:NM_001145352.1,MGI:MGI:2443361	RIKEN cDNA 6430550D23 gene		GO:0009311,GO:0018279,GO:0047288,GO:0097503,GO:0000139,GO:0003836,GO:0008373	oligosaccharide metabolic process|protein N-linked glycosylation via asparagine|monosialoganglioside sialyltransferase activity|sialylation|Golgi membrane|beta-galactoside (CMP) alpha-2,3-sialyltransferase activity|sialyltransferase activity
6430571L13Rik	12.3125797316787	13.8239510819906	10.8012083813668	0.781340176719684	-0.355977295027146	0.516258244579773	1	0.341482317854266	0.271546397280142	0.312407797301595	0.283616309921215	0.199288736621256	0.213447305187396	GeneID:235599,Genbank:NM_175486.3,MGI:MGI:2445137	RIKEN cDNA 6430571L13 gene		GO:0016020,GO:0016021,GO:0003674,GO:0005575,GO:0008150	membrane|integral component of membrane|molecular_function|cellular_component|biological_process
6430573F11Rik	0	0	0					0	0	0	0	0	0	GeneID:319582,Genbank:XM_006509136.3,MGI:MGI:2442328	RIKEN cDNA 6430573F11 gene		GO:0005737,GO:0008033,GO:0008152,GO:0008168,GO:0008175,GO:0008198,GO:0016300,GO:0016706,GO:0016740,GO:0032259,GO:0000049,GO:0002098,GO:0005634	cytoplasm|tRNA processing|metabolic process|methyltransferase activity|tRNA methyltransferase activity|ferrous iron binding|tRNA (uracil) methyltransferase activity|oxidoreductase activity, acting on paired donors, with incorporation or reduction of molecular oxygen, 2-oxoglutarate as one donor, and incorporation of one atom each of oxygen into both donors|transferase activity|methylation|tRNA bi…
6430590A07Rik	7.09171023895888	9.52481293378515	4.65860754413262	0.489102261274678	-1.03179196016009	0.15514538920492	1	0.637895122586325	0.468234058012786	0.359128242663815	0.150475846760694	0.305456369884351	0.245368253530737	GeneID:619719,Genbank:XM_006500806.1,MGI:MGI:3648839	RIKEN cDNA 6430590A07 gene		GO:0003674,GO:0005575,GO:0008150	molecular_function|cellular_component|biological_process
6430628N08Rik	0.499846910659515	0.99969382131903	0	0	-Inf	0.451691903714463	1	0.0330700848195236	0.0701261289069948	0	0	0	0	GeneID:76237,Genbank:XM_017320502.1,MGI:MGI:1923487	RIKEN cDNA 6430628N08 gene		GO:0003674,GO:0005575,GO:0008150	molecular_function|cellular_component|biological_process
6720489N17Rik	215.041444117055	208.367967162007	221.714921072103	1.06405473015782	0.0895723584486846	0.662256685804018	1	3.75323862384925	3.97942879480276	3.88700947166084	4.20025167297079	3.78328962373091	3.98487018666769	GeneID:211378,Genbank:XM_017315473.1,MGI:MGI:2443901	RIKEN cDNA 6720489N17 gene		GO:0003674,GO:0005575,GO:0008150	molecular_function|cellular_component|biological_process
6820408C15Rik	0.170402265271808	0.340804530543617	0	0	-Inf	1	1	0	0.012790446767422	0	0	0	0	GeneID:228778,Genbank:NM_001289738.1,MGI:MGI:3045333	RIKEN cDNA 6820408C15 gene		GO:0003674,GO:0005575,GO:0008150	molecular_function|cellular_component|biological_process
7420426K07Rik	0	0	0					0	0	0	0	0	0	GeneID:546157,Genbank:NM_001033983.3,MGI:MGI:3588253	RIKEN cDNA 7420426K07 gene		GO:0003674,GO:0005575,GO:0008150	molecular_function|cellular_component|biological_process
7420461P10Rik	0	0	0					0	0	0	0	0	0	GeneID:100038657,Genbank:NM_001177581.1,MGI:MGI:3642786	RIKEN cDNA 7420461P10 gene		GO:0003674,GO:0005575,GO:0008150	molecular_function|cellular_component|biological_process
7530416G11Rik	0	0	0					0	0	0	0	0	0	GeneID:328577,Genbank:NM_001256072.1,MGI:MGI:3036279	RIKEN cDNA 7530416G11 gene		GO:0003674,GO:0005575,GO:0008150	molecular_function|cellular_component|biological_process
8030411F24Rik	0	0	0					0	0	0	0	0	0	GeneID:78609,Genbank:NM_030135.2,MGI:MGI:1925859	RIKEN cDNA 8030411F24 gene		GO:0005615,GO:0010466,GO:0030414,GO:2000117,GO:0002020,GO:0004869,GO:0005576	extracellular space|negative regulation of peptidase activity|peptidase inhibitor activity|negative regulation of cysteine-type endopeptidase activity|protease binding|cysteine-type endopeptidase inhibitor activity|extracellular region
8030423J24Rik	0	0	0					0	0	0	0	0	0	GeneID:77166,Genbank:XM_011244587.2,MGI:MGI:1924416	RIKEN cDNA 8030423J24 gene		GO:0003674,GO:0005575,GO:0008150	molecular_function|cellular_component|biological_process
8030462N17Rik	602.013069215829	648.275937115776	555.750201315882	0.857274147469445	-0.222171457705142	0.285809784113573	1	5.4980692016479	4.69881090707823	5.17920000056982	2.9067203278739	5.12366797610095	4.85571576870518	GeneID:212163,Genbank:XM_006526426.1,MGI:MGI:2444951	RIKEN cDNA 8030462N17 gene		GO:0003674,GO:0005575,GO:0008150	molecular_function|cellular_component|biological_process
8030474K03Rik	0	0	0					0	0	0	0	0	0	GeneID:382231,Genbank:XM_017318680.1,MGI:MGI:2685988	RIKEN cDNA 8030474K03 gene		GO:0003674,GO:0005575,GO:0008150	molecular_function|cellular_component|biological_process
8430408G22Rik	0.324933114107272	0.649866228214545	0	0	-Inf	0.681554328777005	1	0.0413564386467391	0	0.0432403025660956	0	0	0	GeneID:213393,Genbank:NM_145980.2,MGI:MGI:1918730	RIKEN cDNA 8430408G22 gene		GO:0005739,GO:0005777,GO:0006914,GO:0010506,GO:0003674,GO:0005737	mitochondrion|peroxisome|autophagy|regulation of autophagy|molecular_function|cytoplasm
9030025P20Rik	24.526824952111	14.7003665576848	34.3532833465373	2.33689977809287	1.22459586302581	0.0102587657438269	1	0.168626717330512	0.455099431561353	0.0801399922312804	0.595465917662641	0.508950664147301	0.490598388145892	GeneID:100041574,Genbank:XM_011246223.2,MGI:MGI:3583895	RIKEN cDNA 9030025P20 gene		GO:0003674,GO:0005575,GO:0008150	molecular_function|cellular_component|biological_process
9030617O03Rik	342.199066874434	361.586460315673	322.811673433195	0.892764826291816	-0.163647906804036	0.391746348794753	1	5.80975250109391	5.63563412802528	6.07439770448511	3.75912143709128	5.86736193045942	5.64033747052357	GeneID:217830,Genbank:XM_006515735.2,MGI:MGI:2444813	RIKEN cDNA 9030617O03 gene		GO:0016829,GO:0047820,GO:0005739,GO:0005759,GO:0006536	lyase activity|D-glutamate cyclase activity|mitochondrion|mitochondrial matrix|glutamate metabolic process
9030624G23Rik	4.61250937548011	2.2767065074363	6.94831224352391	3.05191390318821	1.60971426322243	0.0816626149927711	1	0.0960607225709973	0.0254624634721826	0.050218234990783	0.0736455863775885	0.249159737339528	0.192140219696027	GeneID:66808,Genbank:NM_001256489.1,MGI:MGI:1914058	RIKEN cDNA 9030624G23 gene		GO:0003674,GO:0005575,GO:0008150	molecular_function|cellular_component|biological_process
9030624J02Rik	1266.00383987508	1277.28884143032	1254.71883831985	0.982329757860256	-0.0257206913552711	0.901440654108523	1	18.3195770114609	20.0563033559097	21.3689524834239	16.3627542926495	20.5235557645386	20.2161666240978	GeneID:71517,Genbank:XM_006508212.1,MGI:MGI:1918767	RIKEN cDNA 9030624J02 gene		GO:0015031,GO:0016020,GO:0016021,GO:0003674,GO:0005768,GO:0006893	protein transport|membrane|integral component of membrane|molecular_function|endosome|Golgi to plasma membrane transport
9130008F23Rik	174.582642386648	165.128273393886	184.037011379411	1.11450939077175	0.156408772688071	0.435670319618331	1	3.8345981074844	4.89487850363528	4.32579271451869	4.64182093296074	4.55425685344015	4.91986646380064	GeneID:71583,Genbank:NM_027834.3,MGI:MGI:1918833	RIKEN cDNA 9130008F23 gene		GO:0003674,GO:0005575,GO:0008150	molecular_function|cellular_component|biological_process
9130011E15Rik	554.221935302965	585.612124749752	522.831745856177	0.892795288484843	-0.16359868118071	0.345526913478818	1	9.08467314795768	8.16160460172528	8.22236320292937	6.35163645506817	8.00082561912513	7.76780781230995	GeneID:71617,Genbank:XM_011247345.2,MGI:MGI:1918867	RIKEN cDNA 9130011E15 gene		GO:0016020,GO:0016021,GO:0003674,GO:0005575,GO:0008150	membrane|integral component of membrane|molecular_function|cellular_component|biological_process
9130019O22Rik	70.7152226776673	65.9569539327569	75.4734914225776	1.14428406593068	0.194445242358227	0.436048470957628	1	0.983148550501001	0.923267087056327	0.998563315267988	0.775272671036275	1.16574375303981	1.3063107174821	GeneID:78921,Genbank:NM_030226.3,MGI:MGI:1926171	RIKEN cDNA 9130019O22 gene	zf-C2H2	GO:0003700,GO:0005634,GO:0006355	DNA binding transcription factor activity|nucleus|regulation of transcription, DNA-templated
9130023H24Rik	109.849115146302	113.136602989732	106.561627302872	0.941884628731013	-0.0863777396683637	0.741597580668326	1	1.8099707160103	1.72553163517883	1.86061295227788	1.22826277598858	1.84630078920603	1.88620421200618	GeneID:100043133,Genbank:NM_177001.3,MGI:MGI:2442738	RIKEN cDNA 9130023H24 gene	zf-C2H2	GO:0003700,GO:0005575,GO:0006355	DNA binding transcription factor activity|cellular_component|regulation of transcription, DNA-templated
9130204L05Rik	0	0	0					0	0	0	0	0	0	GeneID:229550,Genbank:XM_011240089.2,MGI:MGI:2684973	RIKEN cDNA 9130204L05 gene		GO:0003674,GO:0005575,GO:0008150	molecular_function|cellular_component|biological_process
9130401M01Rik	769.104104724136	694.347694225357	843.860515222915	1.21532846186572	0.281346277833964	0.144894957659305	1	29.0016054234802	33.3522869129963	28.1909595529007	41.0020817590561	33.0681605624992	32.1670469941907	GeneID:75758,Genbank:NM_029418.4,MGI:MGI:1923008	RIKEN cDNA 9130401M01 gene		GO:0003674,GO:0005575,GO:0008150	molecular_function|cellular_component|biological_process
9130409I23Rik	1.29661559603482	0.681609061087233	1.91162213098241	2.80457265038875	1.48778095545614	0.655293206452134	1	0	0.0525945966802461	0	0	0	0.148829924272742	GeneID:619326,Genbank:XM_017321873.1,MGI:MGI:3588271	RIKEN cDNA 9130409I23 gene		GO:0005575,GO:0042284,GO:0046513	cellular_component|sphingolipid delta-4 desaturase activity|ceramide biosynthetic process	mmu00600,mmu04071	Sphingolipid metabolism|Sphingolipid signaling pathway
9230104L09Rik	0.687543655161265	0.331781467982748	1.04330584233978	3.14455731564257	1.65285693173746	0.737852680204874	1	0	0	0.0201941413048042	0.0394865697173453	0.0200388044073067	0	GeneID:77705,Genbank:XM_011239843.2,MGI:MGI:1924955	RIKEN cDNA 9230104L09 gene		GO:2000117,GO:0002020,GO:0004869,GO:0005615	negative regulation of cysteine-type endopeptidase activity|protease binding|cysteine-type endopeptidase inhibitor activity|extracellular space
9230110C19Rik	68.152354441645	67.8063182699067	68.4983906133833	1.0102066055367	0.0146503804037051	0.975844945687927	1	2.04688872616345	2.50934595975535	2.24044689261874	2.48466283670624	1.65911416408118	2.4948894175797	GeneID:234912,Genbank:NM_199017.2,MGI:MGI:3045346	RIKEN cDNA 9230110C19 gene		GO:0003674,GO:0005575,GO:0008150	molecular_function|cellular_component|biological_process
9230110F15Rik	0	0	0					0	0	0	0	0	0	GeneID:77080,Genbank:NM_029863.1,MGI:MGI:1924330	RIKEN cDNA 9230110F15 gene		GO:0003674,GO:0005575,GO:0008150	molecular_function|cellular_component|biological_process
9230112D13Rik	0	0	0					0	0	0	0	0	0	GeneID:78243,Genbank:NM_030062.1,MGI:MGI:1925493	RIKEN cDNA 9230112D13 gene		GO:0003674,GO:0005575,GO:0008150	molecular_function|cellular_component|biological_process
9230113P08Rik	0	0	0					0	0	0	0	0	0	GeneID:77908,Genbank:XM_017313710.1,MGI:MGI:1925158	RIKEN cDNA 9230113P08 gene		GO:0003674,GO:0005575,GO:0008150	molecular_function|cellular_component|biological_process
9330159F19Rik	263.481365088601	279.096832978013	247.865897199188	0.888099999395964	-0.171205962782619	0.398320571018797	1	2.35333037377605	2.53118572305877	2.54935678109971	1.64136265231249	2.15953984791893	2.6424450101808	GeneID:212448,Genbank:XM_006512646.3,MGI:MGI:3036239	RIKEN cDNA 9330159F19 gene		GO:0003674,GO:0005575,GO:0008150	molecular_function|cellular_component|biological_process
9330182L06Rik	2.48418387879975	2.59946491285818	2.36890284474132	0.911304027618765	-0.133995651217795	1	1	0.0362867619571988	0	0.0379396925246821	0.027819485327177	0.0188239268582961	0.0181451539919465	GeneID:231014,Genbank:XM_006503570.1,MGI:MGI:2443264	RIKEN cDNA 9330182L06 gene		GO:0016020,GO:0016021,GO:0003674,GO:0005575,GO:0008150	membrane|integral component of membrane|molecular_function|cellular_component|biological_process
9330182O14Rik	0	0	0					0	0	0	0	0	0	GeneID:328531,Genbank:NM_001256056.1,MGI:MGI:3045378	RIKEN cDNA 9330182O14 gene		GO:0003674,GO:0005575,GO:0008150	molecular_function|cellular_component|biological_process
9430007A20Rik	0	0	0					0	0	0	0	0	0	GeneID:381572,Genbank:NM_198662.3,MGI:MGI:2685880	RIKEN cDNA 9430007A20 gene		GO:0016020,GO:0016021,GO:0016787,GO:0005575,GO:0008152,GO:0009056	membrane|integral component of membrane|hydrolase activity|cellular_component|metabolic process|catabolic process
9430015G10Rik	589.759335199757	596.984198270453	582.534472129062	0.975795462956552	-0.0353493195403114	0.863529909149623	1	12.2850470880662	12.8739512765723	13.0366839082067	10.492716313463	12.2800556345414	13.4903815135284	GeneID:230996,Genbank:NM_177205.1,MGI:MGI:2444364	RIKEN cDNA 9430015G10 gene		GO:0003674,GO:0005575,GO:0008150	molecular_function|cellular_component|biological_process
9430016H08Rik	457.610208276808	410.598186568436	504.622229985179	1.22899283653088	0.297476506653219	0.388632751517801	1	16.3193755396294	20.7460081250847	15.8163562871499	27.5649037930232	17.4432877187166	17.4720714872642	GeneID:68115,Genbank:NM_001081181.2,MGI:MGI:1915365	RIKEN cDNA 9430016H08 gene		GO:0007007,GO:0032979,GO:0036444,GO:0043022,GO:0051204,GO:0051560,GO:0005739,GO:0005743,GO:0005759	inner mitochondrial membrane organization|protein insertion into mitochondrial membrane from inner side|calcium import into the mitochondrion|ribosome binding|protein insertion into mitochondrial membrane|mitochondrial calcium ion homeostasis|mitochondrion|mitochondrial inner membrane|mitochondrial matrix
9430020K01Rik	1049.80282494384	1167.03089745105	932.574752436624	0.799100310431788	-0.323551479995711	0.125015253504787	1	10.6285512079169	8.08849534208838	9.95802902374608	5.20411865774331	8.70313457679551	8.4754725296372	GeneID:240185,Genbank:XM_006525904.3,MGI:MGI:2685174	RIKEN cDNA 9430020K01 gene		GO:0007155,GO:0030054,GO:0032587,GO:0043410,GO:0048471,GO:0090050,GO:1900748,GO:1903589,GO:1903672,GO:0003674,GO:0005911,GO:0005912	cell adhesion|cell junction|ruffle membrane|positive regulation of MAPK cascade|perinuclear region of cytoplasm|positive regulation of cell migration involved in sprouting angiogenesis|positive regulation of vascular endothelial growth factor signaling pathway|positive regulation of blood vessel endothelial cell proliferation involved in sprouting angiogenesis|positive regulation of sprouting ang…
9430038I01Rik	57.8570007362657	54.5911432928778	61.1228581796536	1.11964788595347	0.163045095623181	0.567911073875072	1	1.11726009636421	1.41239832883804	1.14568891615658	1.33973959029147	1.38208464006845	1.26778437268071	GeneID:77252,Genbank:XM_011241948.2,MGI:MGI:1924502	RIKEN cDNA 9430038I01 gene		GO:0003674,GO:0005575,GO:0008150	molecular_function|cellular_component|biological_process
9430069I07Rik	0.980935236246296	0.672585998526364	1.28928447396623	1.91690650235219	0.938779970870229	0.779340036321492	1	0	0.10095955796313	0.0995585288103984	0	0.0987927070430158	0.285691008481592	GeneID:77358,Genbank:NM_001256161.1,MGI:MGI:1924608	RIKEN cDNA 9430069I07 gene		GO:0003674,GO:0005575,GO:0008150	molecular_function|cellular_component|biological_process
9530002B09Rik	0	0	0					0	0	0	0	0	0	GeneID:77432,Genbank:NM_023865.3,MGI:MGI:1924682	RIKEN cDNA 9530002B09 gene
9530003J23Rik	0	0	0					0	0	0	0	0	0	GeneID:77397,Genbank:NM_029906.3,MGI:MGI:1924647	RIKEN cDNA 9530003J23 gene		GO:0050829,GO:0050830,GO:0003796,GO:0005615,GO:0016998	defense response to Gram-negative bacterium|defense response to Gram-positive bacterium|lysozyme activity|extracellular space|cell wall macromolecule catabolic process
9530053A07Rik	14.4924430703367	12.2061338653297	16.7787522753438	1.37461643960846	0.459029118368255	0.50540668285232	1	0.0893793973833402	0.0874761936201619	0.0862622748995928	0.182728811643257	0.106998412828714	0.0550080810742979	GeneID:319482,Genbank:NM_001164655.1,MGI:MGI:2442118	RIKEN cDNA 9530053A07 gene		GO:0003674,GO:0005575,GO:0008150	molecular_function|cellular_component|biological_process
9530057J20Rik	0.832941302339942	0.658889290775414	1.00699331390447	1.52831944304238	0.611946121074133	0.990737856343822	1	0.020884367215397	0.0221429705348582	0	0.0213481837812335	0.0216677256244651	0.0208864080842882	GeneID:78672,Genbank:XM_017313049.1,MGI:MGI:1925922	RIKEN cDNA 9530057J20 gene		GO:0003674,GO:0005575,GO:0008150	molecular_function|cellular_component|biological_process
9530068E07Rik	4844.21050136175	4836.17852824212	4852.24247448137	1.00332161977591	0.00478414321746128	0.972617514487689	1	112.178325615847	111.167154486692	111.425001467684	101.286652653806	111.507052124219	113.381616529158	GeneID:213673,Genbank:NM_153117.2,MGI:MGI:2654705	RIKEN cDNA 9530068E07 gene		GO:0016020,GO:0016021,GO:0003674,GO:0005575,GO:0008150	membrane|integral component of membrane|molecular_function|cellular_component|biological_process
9530077C05Rik	57.5842169251564	51.2425584636355	63.9258753866773	1.24751529399225	0.319057502481591	0.259219554392224	1	0.543392527232967	0.62517347164093	0.689027016203403	0.80364515060477	0.743702942596797	0.693760377208536	GeneID:68283,Genbank:XM_006510570.3,MGI:MGI:1915533	RIKEN cDNA 9530077C05 gene		GO:0003674,GO:0005575,GO:0008150	molecular_function|cellular_component|biological_process
9830107B12Rik	0.532374325398569	0	1.06474865079714	Inf	Inf	0.551571444382567	1	0	0	0	0.0300572592953699	0	0	GeneID:328829,Genbank:XM_017317514.1,MGI:MGI:3608415	RIKEN cDNA 9830107B12 gene		GO:0003674,GO:0005575,GO:0008150	molecular_function|cellular_component|biological_process
9830147E19Rik	422.309290825214	438.730835483861	405.887746166567	0.925140686131459	-0.112255321960265	0.527674762633307	1	1.57245043428064	1.51989614276549	1.56966979631905	1.31291861568269	1.413438914155	1.46075940980139	GeneID:208111,Genbank:XM_017322076.1,MGI:MGI:3036263	RIKEN cDNA 9830147E19 gene		GO:0006355,GO:0034605,GO:0003700,GO:0005575,GO:0005634	regulation of transcription, DNA-templated|cellular response to heat|DNA binding transcription factor activity|cellular_component|nucleus
9930012K11Rik	88.7834960302732	86.3697979225016	91.1971941380448	1.05589217911422	0.0784625235230991	0.749064829050856	1	2.63281835397005	2.44255027241312	2.35130575796723	2.32684453878194	2.3047652078132	2.98963796522496	GeneID:268759,Genbank:NM_001112735.1,MGI:MGI:2145726	RIKEN cDNA 9930012K11 gene		GO:0003674,GO:0008150	molecular_function|biological_process
9930021J03Rik	554.37224352916	618.574090129584	490.170396928736	0.792419864896138	-0.335663047789793	0.38032099062518	1	3.93127620608435	2.4908196052827	3.85034437747866	1.34673982534125	3.18942859112294	3.45541618820058	GeneID:240613,Genbank:XM_006527069.3,MGI:MGI:2444398	RIKEN cDNA 9930021J03 gene		GO:0003674,GO:0005575,GO:0008150	molecular_function|cellular_component|biological_process
9930104L06Rik	299.372086417564	289.616682039659	309.127490795468	1.06736769656499	0.0940572545401364	0.614535636403049	1	5.36500164046413	4.68138568248737	5.08677385011563	4.66663852694989	5.56623920281763	5.46550466475807	GeneID:194268,Genbank:XM_006502884.3,MGI:MGI:3041172	RIKEN cDNA 9930104L06 gene		GO:0008150,GO:0003674,GO:0005634,GO:0005737	biological_process|molecular_function|nucleus|cytoplasm
9930111J21Rik1	27.1462124165029	30.9249509483752	23.3674738846307	0.755618785738395	-0.40426952530147	0.535227606120704	1	0.465284022786935	0.313933784688873	0.589671017132259	0.0720632452775782	0.555878405458708	0.394825023025384	GeneID:667214,Genbank:NM_001114679.1,MGI:MGI:3041173	RIKEN cDNA 9930111J21 gene 1		GO:0035458,GO:0003924,GO:0005789,GO:0006952	cellular response to interferon-beta|GTPase activity|endoplasmic reticulum membrane|defense response
9930111J21Rik2	1.51040843537529	1.65890733991374	1.36190953083685	0.820967813010983	-0.284602434296844	1	1	0	0	0.118492464584994	0.0463387959229771	0.0235161999286746	0.0226682281663852	GeneID:245240,Genbank:NM_173434.1,MGI:MGI:3711310	RIKEN cDNA 9930111J21 gene 2		GO:0003674,GO:0005575,GO:0008150	molecular_function|cellular_component|biological_process
A130010J15Rik	106.353661393088	104.605845524485	108.101477261692	1.03341717396079	0.0474227646661808	0.875217800439979	1	1.66418034841555	1.31309598457399	1.25440916593983	1.45058431150172	1.36522067733721	1.41920718882534	GeneID:319266,Genbank:NM_001160360.1,MGI:MGI:2441776	RIKEN cDNA A130010J15 gene		GO:0003674,GO:0005575,GO:0008150	molecular_function|cellular_component|biological_process
A1bg	0	0	0					0	0	0	0	0	0	GeneID:117586,Genbank:NM_001081067.1,MGI:MGI:2152878	alpha-1-B glycoprotein		GO:0031012,GO:0003674,GO:0005576,GO:0008150	extracellular matrix|molecular_function|extracellular region|biological_process
A1cf	0	0	0					0	0	0	0	0	0	GeneID:69865,Genbank:XM_006527331.1,MGI:MGI:1917115	APOBEC1 complementation factor		GO:0016554,GO:0003729,GO:0016556,GO:0005515,GO:0030895,GO:0005634,GO:0005654,GO:0005720,GO:0005737,GO:0005783,GO:0045293,GO:0006397,GO:0050821,GO:0007566,GO:0010609,GO:0003676,GO:0003723,GO:0003727	cytidine to uridine editing|mRNA binding|mRNA modification|protein binding|apolipoprotein B mRNA editing enzyme complex|nucleus|nucleoplasm|nuclear heterochromatin|cytoplasm|endoplasmic reticulum|mRNA editing complex|mRNA processing|protein stabilization|embryo implantation|mRNA localization resulting in posttranscriptional regulation of gene expression|nucleic acid binding|RNA binding|single-str…
A230046K03Rik	1717.89597962424	1886.64209636494	1549.14986288355	0.821114861090161	-0.284344048359868	0.248396625750027	1	18.1030280248279	13.767709244169	17.1439877435768	8.56685054904583	14.5376239776797	16.2661580485677	GeneID:319277,Genbank:NM_001033375.2,MGI:MGI:2441787	RIKEN cDNA A230046K03 gene		GO:0005768,GO:0007032,GO:0015031,GO:0016197,GO:0031083,GO:0071203,GO:0003674,GO:0005654	endosome|endosome organization|protein transport|endosomal transport|BLOC-1 complex|WASH complex|molecular_function|nucleoplasm
A230050P20Rik	0.331781467982748	0.663562935965496	0	0	-Inf	0.679177019020924	1	0	0	0.0360998278792697	0	0	0	GeneID:319278,Genbank:XM_006510405.3,MGI:MGI:2441788	RIKEN cDNA A230050P20 gene		GO:0005737,GO:0005829,GO:0034340,GO:0034341,GO:0034342,GO:0045071,GO:0051607,GO:0003723,GO:0005634,GO:0005654	cytoplasm|cytosol|response to type I interferon|response to interferon-gamma|response to type III interferon|negative regulation of viral genome replication|defense response to virus|RNA binding|nucleus|nucleoplasm
A230065H16Rik	0	0	0					0	0	0	0	0	0	GeneID:380787,Genbank:XM_006516048.1,MGI:MGI:2685744	RIKEN cDNA A230065H16 gene		GO:0003674,GO:0005575,GO:0008150	molecular_function|cellular_component|biological_process
A2m	0	0	0					0	0	0	0	0	0	GeneID:232345,Genbank:XM_011241322.1,MGI:MGI:2449119	alpha-2-macroglobulin		GO:0043120,GO:0004867,GO:0048306,GO:0005102,GO:0048403,GO:0005515,GO:0005576,GO:0005615,GO:0007565,GO:0010466,GO:0048406,GO:0019838,GO:0048863,GO:0019899,GO:0019959,GO:0019966,GO:0001869,GO:0030414,GO:0002020,GO:0042803,GO:0004866	tumor necrosis factor binding|serine-type endopeptidase inhibitor activity|calcium-dependent protein binding|signaling receptor binding|brain-derived neurotrophic factor binding|protein binding|extracellular region|extracellular space|female pregnancy|negative regulation of peptidase activity|nerve growth factor binding|growth factor binding|stem cell differentiation|enzyme binding|interleukin-8 …	mmu04610	Complement and coagulation cascades
A330070K13Rik	0	0	0					0	0	0	0	0	0	GeneID:381673,Genbank:NM_198665.1,MGI:MGI:2685897	RIKEN cDNA A330070K13 gene		GO:0003674,GO:0005575,GO:0008150	molecular_function|cellular_component|biological_process
A3galt2	25.493676997938	23.3674585965361	27.6198953993398	1.18198114207568	0.241207018213472	0.590770285646679	1	0.289222757528438	0.208523946821044	0.350780984687105	0.18921346916383	0.480114090302507	0.312391102732208	GeneID:215493,Genbank:NM_001009819.2,MGI:MGI:2685279	alpha 1,3-galactosyltransferase 2 (isoglobotriaosylceramide synthase)		GO:0031982,GO:0005794,GO:0046872,GO:0005975,GO:0047276,GO:0006688,GO:0016020,GO:0016021,GO:0016740,GO:0016757,GO:0016758,GO:0030259,GO:0001962	vesicle|Golgi apparatus|metal ion binding|carbohydrate metabolic process|N-acetyllactosaminide 3-alpha-galactosyltransferase activity|glycosphingolipid biosynthetic process|membrane|integral component of membrane|transferase activity|transferase activity, transferring glycosyl groups|transferase activity, transferring hexosyl groups|lipid glycosylation|alpha-1,3-galactosyltransferase activity	mmu00603	Glycosphingolipid biosynthesis - globo and isoglobo series
A430005L14Rik	487.058027327198	411.926293099691	562.189761554705	1.36478241610726	0.448670964167525	0.0997218102289933	1	20.1396816550899	23.8253522961515	20.0716522509882	34.8355696612941	25.6299593419356	23.7135679341235	GeneID:97159,Genbank:NM_175287.4,MGI:MGI:2140680	RIKEN cDNA A430005L14 gene		GO:0003674,GO:0005634,GO:0008150	molecular_function|nucleus|biological_process
A430033K04Rik	210.667366758167	228.995300782309	192.339432734026	0.839927422427197	-0.251663423934151	0.2040373048762	1	4.35178829544527	3.77180299109433	4.27918592252785	2.77144639769459	3.76251742866425	3.60957394651843	GeneID:243308,Genbank:NM_183025.2,MGI:MGI:3583896	RIKEN cDNA A430033K04 gene	zf-C2H2	GO:0005634,GO:0043565,GO:0045892,GO:0003674,GO:0003700	nucleus|sequence-specific DNA binding|negative regulation of transcription, DNA-templated|molecular_function|DNA binding transcription factor activity
A430078G23Rik	0	0	0					0	0	0	0	0	0	GeneID:319493,Genbank:NM_001033378.3,MGI:MGI:2442135	RIKEN cDNA A430078G23 gene		GO:0003674,GO:0005575,GO:0008150	molecular_function|cellular_component|biological_process
A430089I19Rik	0	0	0					0	0	0	0	0	0	GeneID:331195,Genbank:NM_177913.4,MGI:MGI:2683305	RIKEN cDNA A430089I19 gene
A430105I19Rik	1695.34477854868	1818.47633368079	1572.21322341657	0.864577225612965	-0.209933261114774	0.205449013903832	1	19.4710438487603	17.2947704954381	18.6708045630786	11.6360289355713	17.7707679620207	17.3632963731767	GeneID:214239,Genbank:NM_001001982.2,MGI:MGI:2685199	RIKEN cDNA A430105I19 gene		GO:0005575,GO:0008150	cellular_component|biological_process
A4galt	0.509239576448937	0.663562935965496	0.354916216932379	0.534864438165116	-0.902754809297079	1	1	0	0	0.0523654974524578	0.0255981900236584	0	0	GeneID:239559,Genbank:NM_001004150.3,MGI:MGI:3512453	alpha 1,4-galactosyltransferase		GO:0006629,GO:0007009,GO:0008378,GO:0015643,GO:0016020,GO:0016021,GO:0016740,GO:0016757,GO:0050512,GO:0001576,GO:0005794	lipid metabolic process|plasma membrane organization|galactosyltransferase activity|toxic substance binding|membrane|integral component of membrane|transferase activity|transferase activity, transferring glycosyl groups|lactosylceramide 4-alpha-galactosyltransferase activity|globoside biosynthetic process|Golgi apparatus	mmu00601,mmu00603	Glycosphingolipid biosynthesis - lacto and neolacto series|Glycosphingolipid biosynthesis - globo and isoglobo series
A4gnt	0.520806950923753	0.331781467982748	0.709832433864759	2.13945775266046	1.09724519070292	0.992915889088243	1	0	0	0.0189951562640253	0.0371421369589439	0	0	GeneID:333424,Genbank:XM_006511246.3,MGI:MGI:2143261	alpha-1,4-N-acetylglucosaminyltransferase		GO:0008375,GO:0009101,GO:0016020,GO:0016021,GO:0016740,GO:0016757,GO:0050680,GO:0005575,GO:0005794,GO:0006493	acetylglucosaminyltransferase activity|glycoprotein biosynthetic process|membrane|integral component of membrane|transferase activity|transferase activity, transferring glycosyl groups|negative regulation of epithelial cell proliferation|cellular_component|Golgi apparatus|protein O-linked glycosylation
A530016L24Rik	6.0288285911127	6.67607102726922	5.38158615495618	0.806100793861305	-0.310967852024649	0.816837972750727	1	0.0178578458025428	0.113604328829332	0.242726957453811	0.12778112888859	0.0370553629040033	0.125017136389103	GeneID:319942,Genbank:XM_006515980.3,MGI:MGI:2443020	RIKEN cDNA A530016L24 gene		GO:0008150,GO:0016020,GO:0016021,GO:0003674,GO:0005886	biological_process|membrane|integral component of membrane|molecular_function|plasma membrane
A530032D15Rik	5.48672794506123	5.30785503208537	5.66560085803709	1.067399321155	0.0940999989134547	0.976361303419059	1	0.0734296322180727	0.116782340050375	0.115161736055709	0.0750604156406565	0.133321873609786	0.110155211898531	GeneID:381287,Genbank:NM_213615.2,MGI:MGI:3037746	RIKEN cDNA A530032D15Rik gene		GO:0005634,GO:0006338,GO:0006355,GO:0008150,GO:0003674,GO:0003682,GO:0005575	nucleus|chromatin remodeling|regulation of transcription, DNA-templated|biological_process|molecular_function|chromatin binding|cellular_component
A530064D06Rik	0	0	0					0	0	0	0	0	0	GeneID:328830,Genbank:NM_001113556.1,MGI:MGI:2443476	RIKEN cDNA A530064D06 gene		GO:0005515,GO:0005575,GO:0008150	protein binding|cellular_component|biological_process
A530099J19Rik	0	0	0					0	0	0	0	0	0	GeneID:319293,Genbank:NM_175688.4,MGI:MGI:2441809	RIKEN cDNA A530099J19 gene		GO:0003674,GO:0005575,GO:0008150	molecular_function|cellular_component|biological_process
A630001G21Rik	29.3524571624648	22.5077843588202	36.1971299661094	1.6082049387471	0.685451265518465	0.056317565927814	1	0.573856107672183	0.767163145896655	0.417388756606856	0.994670851468997	0.647153326026168	1.09791896495109	GeneID:319997,Genbank:NM_177055.3,MGI:MGI:2443131	RIKEN cDNA A630001G21 gene		GO:0003674,GO:0005575,GO:0008150	molecular_function|cellular_component|biological_process
A630023A22Rik	15.035604944118	10.7156122079789	19.3555976802571	1.80629881938475	0.853036580295657	0.208894772334605	1	0.162829386241421	0.733730001220833	0.468178074196582	1.16511941139073	0.506811017296906	0.692092517806428	GeneID:105518,Genbank:NM_001251843.1,MGI:MGI:2145657	RIKEN cDNA A630023A22 gene		GO:0003674,GO:0005575,GO:0008150	molecular_function|cellular_component|biological_process
A630033H20Rik	0.830299640203007	1.32712587193099	0.333473408475023	0.251274890745528	-1.99266158127637	0.666628971076045	1	0	0	0.0671946648726229	0	0.0166694479140428	0	GeneID:213438,Genbank:NM_001122596.1,MGI:MGI:2441814	RIKEN cDNA A630033H20 gene		GO:0035025,GO:0051482,GO:0004930,GO:0005623,GO:0005887	positive regulation of Rho protein signal transduction|positive regulation of cytosolic calcium ion concentration involved in phospholipase C-activating G-protein coupled signaling pathway|G-protein coupled receptor activity|cell|integral component of plasma membrane
A630073D07Rik	0	0	0					0	0	0	0	0	0	GeneID:381819,Genbank:NM_001142969.1,MGI:MGI:2686534	RIKEN cDNA A630073D07 gene		GO:0003674,GO:0005575,GO:0008150	molecular_function|cellular_component|biological_process
A630076J17Rik	0	0	0					0	0	0	0	0	0	GeneID:319929,Genbank:NM_001256174.1,MGI:MGI:2442999	RIKEN cDNA A630076J17 gene		GO:0003674,GO:0005575,GO:0008150	molecular_function|cellular_component|biological_process
A630095E13Rik	22.0992927002138	20.8579000814673	23.3406853189602	1.11903332683518	0.162253003020187	0.787666113808255	1	2.02379302592629	2.79881424014105	0.919991574790757	2.69835524885898	1.64324670713229	1.84799159605863	GeneID:235973,Genbank:NM_001033325.2,MGI:MGI:3055869	RIKEN cDNA A630095E13 gene		GO:0005576,GO:0005615	extracellular region|extracellular space
A630095N17Rik	0.325192578239908	0.331781467982748	0.318603688497068	0.960281749412341	-0.0584703360919527	1	1	0	0	0.0447700302512169	0	0	0.0428237046256474	GeneID:381272,Genbank:XM_006496500.3,MGI:MGI:2686470	RIKEN cDNA A630095N17 gene		GO:0003674,GO:0005575,GO:0008150	molecular_function|cellular_component|biological_process
A730017C20Rik	0	0	0					0	0	0	0	0	0	GeneID:225583,Genbank:XM_006525876.3,MGI:MGI:2442934	RIKEN cDNA A730017C20 gene		GO:0016020,GO:0016021,GO:0003674,GO:0005575,GO:0008150	membrane|integral component of membrane|molecular_function|cellular_component|biological_process
A830005F24Rik	10.3105218367674	9.87931417207971	10.741729501455	1.08729506060376	0.120743499432004	0.901079115385893	1	0.681540309043864	0.602177968247239	0.475057171883611	0.754732870614119	0.294626842693457	0.79520806253757	GeneID:442803,Genbank:XM_001473764.3,MGI:MGI:3045249	RIKEN cDNA A830005F24 gene		GO:0003674,GO:0005575,GO:0008150	molecular_function|cellular_component|biological_process
A830010M20Rik	102.365079764263	118.057249243059	86.6729102854666	0.7341600015347	-0.44583357914162	0.127720179568359	1	1.17704244166257	0.897517917594076	0.910350455268083	0.420289998279204	0.936805207815832	0.790146791565232	GeneID:231570,Genbank:NM_001007574.2,MGI:MGI:2445097	RIKEN cDNA A830010M20 gene		GO:0003674,GO:0005575,GO:0008150	molecular_function|cellular_component|biological_process
A830018L16Rik	0	0	0					0	0	0	0	0	0	GeneID:320492,Genbank:XM_006495540.2,MGI:MGI:2444149	RIKEN cDNA A830018L16 gene		GO:0003674,GO:0005575,GO:0008150	molecular_function|cellular_component|biological_process
A830021F12Rik	0	0	0					0	0	0	0	0	0	GeneID:442838,Genbank:XM_017318024.1,MGI:MGI:3045372	RIKEN cDNA A830021F12 gene
A830080D01Rik	624.309743796717	637.622687482632	610.996800110802	0.958241938540565	-0.0615381388576242	0.739855708656156	1	10.6734448369395	9.61073571545596	11.5760449088288	8.04445021085689	10.7762934587454	10.9134689425034	GeneID:382252,Genbank:XM_006528900.3,MGI:MGI:2685992	RIKEN cDNA A830080D01 gene		GO:0008150,GO:0003674,GO:0005575,GO:0005739	biological_process|molecular_function|cellular_component|mitochondrion
A930009A15Rik	0.340804530543617	0.681609061087233	0	0	-Inf	0.676141040064778	1	0	0.114694870218292	0	0	0	0	GeneID:77798,Genbank:NM_029982.1,MGI:MGI:1925048	RIKEN cDNA A930009A15 gene		GO:0003674,GO:0005575,GO:0008150	molecular_function|cellular_component|biological_process
A930018P22Rik	0	0	0					0	0	0	0	0	0	GeneID:68243,Genbank:NM_026634.2,MGI:MGI:1915493	RIKEN cDNA A930018P22 gene		GO:0003674,GO:0008150	molecular_function|biological_process
AA414768	0	0	0					0	0	0	0	0	0	GeneID:245350,Genbank:NM_001272033.1,MGI:MGI:3035137	expressed sequence AA414768
AA415398	13.975516791733	13.1647375633959	14.78629602007	1.1231743852747	0.167581939527779	0.794357553157055	1	0.485033685103113	0.423511859700756	0.268479468997345	0.437475615255031	0.444023795929322	0.399478539535636	GeneID:433752,Genbank:NM_001004178.1,MGI:MGI:3035485	expressed sequence AA415398
AA467197	1.35438673419093	1.01339052906998	1.69538293931187	1.67298084073055	0.742420923474712	0.801519716593117	1	0	0.106942346583167	0.0527291467403221	0.103103820928624	0.104647089682602	0.050436807670207	GeneID:433470,Genbank:XM_006499873.3,MGI:MGI:3034182	expressed sequence AA467197		GO:0005739,GO:0005751,GO:0008150,GO:0004129,GO:0005634	mitochondrion|mitochondrial respiratory chain complex IV|biological_process|cytochrome-c oxidase activity|nucleus
AA623943	0	0	0					0	0	0	0	0	0	GeneID:544808,Genbank:XM_006534607.3,MGI:MGI:3035046	expressed sequence AA623943
AA792892	0	0	0					0	0	0	0	0	0	GeneID:100554,Genbank:NM_178894.4,MGI:MGI:2140789	expressed sequence AA792892		GO:0003674,GO:0005575,GO:0008150	molecular_function|cellular_component|biological_process
AA986860	35.8434177688451	36.4319618124382	35.254873725252	0.967690784996805	-0.0473819711661563	0.955195147664874	1	0.606407618092419	0.837787209062463	0.653243680264719	0.413250132466954	0.877001925680105	0.698355798510558	GeneID:212439,Genbank:XM_017319617.1,MGI:MGI:2138143	expressed sequence AA986860		GO:0005829,GO:0005886,GO:0008150,GO:0003674,GO:0005737	cytosol|plasma membrane|biological_process|molecular_function|cytoplasm
AB124611	1.65445514167574	0.672585998526364	2.63632428482512	3.91968356552368	1.97073719085157	0.264415833310692	1	0	0.0355159084593544	0.0350230494954169	0.0684822426832189	0.0347536460200523	0.16750231329589	GeneID:382062,Genbank:XM_011242566.2,MGI:MGI:3043001	cDNA sequence AB124611		GO:0016020,GO:0016021,GO:0003674,GO:0005575,GO:0008150	membrane|integral component of membrane|molecular_function|cellular_component|biological_process
AF067061	0	0	0					0	0	0	0	0	0	GeneID:236546,Genbank:NM_199060.2,MGI:MGI:2681166	cDNA sequence AF067061
AF067063	0	0	0					0	0	0	0	0	0	GeneID:380878,Genbank:NM_001001449.2,MGI:MGI:2687009	cDNA sequence AF067063
AF366264	0	0	0					0	0	0	0	0	0	GeneID:231201,Genbank:NM_153093.3,MGI:MGI:2667157	cDNA sequence AF366264		GO:0016926,GO:0016929,GO:0004175,GO:0005634,GO:0006508	protein desumoylation|SUMO-specific protease activity|endopeptidase activity|nucleus|proteolysis
AF529169	0.491929282477419	0.331781467982748	0.652077096972091	1.96538131239445	0.974809243339698	0.992863508047046	1	0	0	0.00708566361572078	0	0.00703115944116026	0.00677762253127082	GeneID:209743,Genbank:XM_006510957.3,MGI:MGI:2667167	cDNA sequence AF529169		GO:0016020,GO:0016021,GO:0003674,GO:0005575,GO:0008150	membrane|integral component of membrane|molecular_function|cellular_component|biological_process
AI182371	3.22518844068713	3.00842875433726	3.44194812703701	1.14410159192727	0.194215163709138	0.982004763230103	1	0.0199437677399324	0.0845827420796928	0.0834089761692389	0.101933473638698	0.103459224512276	0	GeneID:98870,Genbank:NM_001243103.1,MGI:MGI:2138853	expressed sequence AI182371		GO:0003674,GO:0005575,GO:0008150	molecular_function|cellular_component|biological_process
AI314180	5721.38132946277	5965.02721193418	5477.73544699137	0.918308542839858	-0.122949128136791	0.440142364502036	1	35.9854818944509	31.0750789407444	34.9897626912395	26.0230533227741	32.2587623478266	32.884899626128	GeneID:230249,Genbank:XM_006537847.3,MGI:MGI:2140220	expressed sequence AI314180		GO:0005768,GO:0005769,GO:0005770,GO:0005771,GO:0005783,GO:0005813,GO:0005856,GO:0030134,GO:0030139,GO:0030433,GO:0031410,GO:0000502,GO:0032947,GO:0005634,GO:0043248,GO:0005737	endosome|early endosome|late endosome|multivesicular body|endoplasmic reticulum|centrosome|cytoskeleton|COPII-coated ER to Golgi transport vesicle|endocytic vesicle|ubiquitin-dependent ERAD pathway|cytoplasmic vesicle|proteasome complex|protein-containing complex scaffold activity|nucleus|proteasome assembly|cytoplasm
AI413582	304.748312003066	289.311953807627	320.184670198506	1.10671082195037	0.146278302301057	0.592021843975865	1	16.6361898240006	17.8804023826919	17.1557257344245	23.1207082956887	14.836680476548	17.0936461141706	GeneID:106672,Genbank:XM_011246240.2,MGI:MGI:2146839	expressed sequence AI413582		GO:0008150,GO:0003674,GO:0005575,GO:0005576	biological_process|molecular_function|cellular_component|extracellular region
AI429214	32.5945222050782	31.0602968867882	34.1287475233682	1.09879012579192	0.13591585089677	0.741169661179807	1	0.917504941309816	1.06123492474567	0.726741685548084	1.16524685827449	0.894227810764041	0.8063710139004	GeneID:621080,Genbank:NM_001039220.3,MGI:MGI:2142538	expressed sequence AI429214		GO:0003674,GO:0005575,GO:0008150	molecular_function|cellular_component|biological_process
AI464131	217.209993912831	240.561564165443	193.858423660218	0.80585784488371	-0.311402728304219	0.114328551250971	1	2.99113215453829	2.58136698649024	3.17587044734814	1.75395005717659	2.730447052638	2.38850169656612	GeneID:329828,Genbank:NM_001085515.2,MGI:MGI:2140300	expressed sequence AI464131		GO:0005783,GO:0005789,GO:0005975,GO:0008152,GO:0016020,GO:0016021,GO:0016787,GO:0016798,GO:0031965,GO:0043568,GO:0048741,GO:0004553,GO:0005515,GO:0051897,GO:0005634	endoplasmic reticulum|endoplasmic reticulum membrane|carbohydrate metabolic process|metabolic process|membrane|integral component of membrane|hydrolase activity|hydrolase activity, acting on glycosyl bonds|nuclear membrane|positive regulation of insulin-like growth factor receptor signaling pathway|skeletal muscle fiber development|hydrolase activity, hydrolyzing O-glycosyl compounds|protein bind…
AI467606	0.998365082879775	1.66325675728453	0.333473408475023	0.200494245410107	-2.31836726587521	0.410695331115035	1	0.0245898102472937	0.0521434466410025	0.0514198451282599	0	0.0255121573041106	0	GeneID:101602,Genbank:XM_006507162.3,MGI:MGI:2141979	expressed sequence AI467606		GO:0016020,GO:0016021,GO:0003674,GO:0005575,GO:0008150	membrane|integral component of membrane|molecular_function|cellular_component|biological_process
AI481877	0.344194812703701	0	0.688389625407402	Inf	Inf	0.664778627574634	1	0	0	0	0.00878587080660517	0.00891737863793672	0	GeneID:100155,Genbank:XM_017320490.1,MGI:MGI:2140313	expressed sequence AI481877		GO:0003674,GO:0005575,GO:0008150	molecular_function|cellular_component|biological_process
AI593442	0.318084760231797	0.636169520463594	0	0	-Inf	0.683997582252548	1	0.0165702554602237	0	0	0	0	0	GeneID:330941,Genbank:NM_001286641.1,MGI:MGI:2143099	expressed sequence AI593442		GO:0016020,GO:0016021,GO:0003674,GO:0005575,GO:0008150	membrane|integral component of membrane|molecular_function|cellular_component|biological_process
AI597479	540.491337578149	553.335240360632	527.647434795665	0.953576414998934	-0.0685795411183901	0.70500043918774	1	9.34295424089354	8.75337182215012	9.24140452040103	7.08633724403849	9.44820643093252	8.83964507701041	GeneID:98404,Genbank:NM_133818.1,MGI:MGI:2138299	expressed sequence AI597479		GO:0072669,GO:0003674,GO:0008150,GO:0048598	tRNA-splicing ligase complex|molecular_function|biological_process|embryonic morphogenesis
AI607873	63.8608874041565	57.1959303065647	70.5258445017482	1.23305703961342	0.302239538478835	0.263739250907468	1	0.757923032629066	0.86662692865486	1.04105895174071	1.07858130815919	1.07930695498018	1.02552548638031	GeneID:226691,Genbank:XM_011238800.2,MGI:MGI:2138302	expressed sequence AI607873		GO:0003690,GO:0005634,GO:0005730,GO:0005829,GO:0008134,GO:0042802,GO:0000978,GO:0001047,GO:0001078	double-stranded DNA binding|nucleus|nucleolus|cytosol|transcription factor binding|identical protein binding|RNA polymerase II proximal promoter sequence-specific DNA binding|core promoter binding|transcriptional repressor activity, RNA polymerase II proximal promoter sequence-specific DNA binding
AI661453	0.325192578239908	0.331781467982748	0.318603688497068	0.960281749412341	-0.0584703360919527	1	1	0	0	0.0113170664704984	0	0	0.010825070008709	GeneID:224833,Genbank:NM_145489.2,MGI:MGI:2146908	expressed sequence AI661453		GO:0003674,GO:0005575,GO:0008150	molecular_function|cellular_component|biological_process
AI837181	1025.60251135416	984.662235977078	1066.54278673124	1.08315597751437	0.115241010059229	0.492847577652163	1	32.658719488887	39.9311377675285	36.1354957234389	41.7030280097588	34.9071825027929	37.2775639820733	GeneID:107242,Genbank:NM_001256515.1,MGI:MGI:2147598	expressed sequence AI837181		GO:0005575,GO:0008150	cellular_component|biological_process
AI846148	671.105866879509	660.698932758653	681.512801000365	1.03150280287998	0.044747741433375	0.819827169652178	1	10.2531859149191	9.9344634536631	9.81174316797315	10.5845214731565	9.84144525943533	9.51553875311674	GeneID:68229,Genbank:XM_011247332.2,MGI:MGI:2147611	expressed sequence AI846148		GO:0006355,GO:0045892,GO:0003674,GO:0005575,GO:0006351	regulation of transcription, DNA-templated|negative regulation of transcription, DNA-templated|molecular_function|cellular_component|transcription, DNA-templated
AI987944	318.84330914067	313.205035579161	324.48158270218	1.03600372229702	0.0510291865474386	0.768559259732177	1	4.71711861881731	4.83618601401329	4.35437156644657	4.08339397945666	4.82057022745967	5.11425294524325	GeneID:233168,Genbank:XM_011250853.2,MGI:MGI:2142079	expressed sequence AI987944	zf-C2H2	GO:0003700,GO:0005575,GO:0006355	DNA binding transcription factor activity|cellular_component|regulation of transcription, DNA-templated
AK010878	181.970386981871	158.35632541236	205.584448551381	1.29823957468096	0.376556640125132	0.153318537783407	1	7.40593450279291	8.79651418796825	7.05717461364449	11.9305849931693	8.21866902274892	8.95361849071454	GeneID:100233175,Genbank:NM_001142938.1,MGI:MGI:4845848	cDNA sequence AK010878		GO:0000408,GO:0005634	EKC/KEOPS complex|nucleus
AU015228	0	0	0					0	0	0	0	0	0	GeneID:99169,Genbank:NM_001033197.2,MGI:MGI:2139152	expressed sequence AU015228
AU018091	2.78408281414621	4.93095825129828	0.637207376994136	0.129225871426992	-2.95203316384219	0.122242971085261	1	0.0622829384765642	0.0165091101071785	0.162800110004425	0	0	0.0311445124550163	GeneID:245128,Genbank:XM_006539984.2,MGI:MGI:2142124	expressed sequence AU018091		GO:0097638,GO:1903352,GO:0000064,GO:0015181,GO:0015189	L-arginine import across plasma membrane|L-ornithine transmembrane transport|L-ornithine transmembrane transporter activity|arginine transmembrane transporter activity|L-lysine transmembrane transporter activity
AU019823	817.721464685095	781.291014230315	854.151915139874	1.09325705733521	0.128632661521928	0.440089482539939	1	10.2066108140999	11.1333356840224	11.383908501553	11.1980308823141	12.0170896363995	11.4902396281796	GeneID:270156,Genbank:NM_212449.2,MGI:MGI:2143205	expressed sequence AU019823		GO:0003674,GO:0005575,GO:0008150	molecular_function|cellular_component|biological_process
AU021092	78.486875599555	76.3170922189833	80.6566589801267	1.05686231792862	0.0797874427759862	0.773298779819095	1	3.18310303428441	3.62492889067618	2.58852174907036	3.53498814612425	2.73169675664974	3.34061972880592	GeneID:239691,Genbank:XM_006522106.1,MGI:MGI:2146559	expressed sequence AU021092		GO:0016020,GO:0042803,GO:0005576,GO:0005829,GO:0008150	membrane|protein homodimerization activity|extracellular region|cytosol|biological_process
AU022252	475.647882058727	467.565827984437	483.729936133017	1.03457076454509	0.0490323287809672	0.794824493656148	1	4.45382991925263	4.66157026062224	4.86611267694263	4.74772243526695	4.82868167976874	4.43518907581473	GeneID:230696,Genbank:XM_006503016.3,MGI:MGI:2140466	expressed sequence AU022252		GO:0005575,GO:0008150,GO:0042802	cellular_component|biological_process|identical protein binding
AU022751	0	0	0					0	0	0	0	0	0	GeneID:102991,Genbank:NM_001033211.3,MGI:MGI:2147968	expressed sequence AU022751		GO:0003674,GO:0005575,GO:0008150	molecular_function|cellular_component|biological_process
AU040320	579.766407832855	604.235570902593	555.297244763117	0.919007869618841	-0.121850879280055	0.493177969477545	1	6.34676608423826	5.61829396468621	6.94888616111742	4.44755654075398	6.48129391650911	6.00806062199739	GeneID:100317,Genbank:NM_001035525.1,MGI:MGI:2140475	expressed sequence AU040320		GO:0008150,GO:0016020,GO:0016021,GO:0031410,GO:0003674,GO:0005794,GO:0005886	biological_process|membrane|integral component of membrane|cytoplasmic vesicle|molecular_function|Golgi apparatus|plasma membrane
AU041133	155.19505077563	153.290993906106	157.099107645154	1.0248423840306	0.0354020470356807	0.856148590111647	1	3.0603764598587	3.33250865890143	3.54570481041984	3.04379389347373	3.0678998729273	3.78448392860277	GeneID:216177,Genbank:NM_001163064.1,MGI:MGI:2143755	expressed sequence AU041133	zf-C2H2	GO:0005634,GO:0008150,GO:0043565,GO:0003674,GO:0003700,GO:0005575	nucleus|biological_process|sequence-specific DNA binding|molecular_function|DNA binding transcription factor activity|cellular_component
AV320801	0	0	0					0	0	0	0	0	0	GeneID:331531,Genbank:XM_006528574.3,MGI:MGI:3035227	expressed sequence AV320801		GO:0003674,GO:0005575,GO:0008150	molecular_function|cellular_component|biological_process
AW146154	63.3911810951384	65.6793108401394	61.1030513501376	0.93032418532618	-0.104194562468493	0.683714872607647	1	1.1177514156678	1.15125270200349	1.01840990538036	1.10993031500999	1.07684340306635	0.766533013668581	GeneID:101835,Genbank:NM_001033530.3,MGI:MGI:2142212	expressed sequence AW146154	zf-C2H2	GO:0003700,GO:0005575,GO:0006355	DNA binding transcription factor activity|cellular_component|regulation of transcription, DNA-templated
AW209491	251.430715700395	237.287876163229	265.573555237561	1.11920406356907	0.162473105714219	0.402233435036824	1	6.30012088446603	7.19363051064626	6.53080326606777	7.73355105670262	6.89956936325529	7.05467083458318	GeneID:105351,Genbank:NM_001104646.1,MGI:MGI:2145422	expressed sequence AW209491		GO:0003674,GO:0005575,GO:0008150	molecular_function|cellular_component|biological_process
AW549877	1084.97027375231	1175.64253825153	994.298009253083	0.84574858164953	-0.241699242316997	0.17658456790279	1	14.4522450161825	11.3248663559098	13.732810506673	8.09296042088448	12.2822420168388	12.2250726506378	GeneID:106064,Genbank:NM_145930.2,MGI:MGI:2146232	expressed sequence AW549877		GO:0008150,GO:0003674,GO:0005654,GO:0005829	biological_process|molecular_function|nucleoplasm|cytosol
AW551984	0	0	0					0	0	0	0	0	0	GeneID:244810,Genbank:NM_178737.5,MGI:MGI:2143322	expressed sequence AW551984		GO:0060923,GO:0003674,GO:0005575,GO:0055007	cardiac muscle cell fate commitment|molecular_function|cellular_component|cardiac muscle cell differentiation
AW554918	153.565140864949	163.521116330615	143.609165399283	0.878230094203412	-0.187329122921047	0.399358622552011	1	0.901020616574067	0.79704290023907	1.03682762306146	0.550438762083707	0.857376801726094	0.938432694004791	GeneID:225289,Genbank:XM_006525833.3,MGI:MGI:2147376	expressed sequence AW554918		GO:0003674,GO:0005575,GO:0008150	molecular_function|cellular_component|biological_process
AY074887	3.92657793040713	3.33988599450071	4.51326986631355	1.3513245283656	0.434374187794067	0.830179825526542	1	0.229816159062259	0.568554247657344	0	0.704760294955151	0.238436406871751	0.076612872410441	GeneID:246735,Genbank:NM_145229.2,MGI:MGI:3575512	cDNA sequence AY074887		GO:0007050,GO:0008285,GO:0097190,GO:0003674,GO:0005615,GO:0005737	cell cycle arrest|negative regulation of cell proliferation|apoptotic signaling pathway|molecular_function|extracellular space|cytoplasm
AY358078	6.44395754275703	8.25247389285796	4.63544119265611	0.561703224128684	-0.832120011000367	0.291564983266062	1	0.335522154195619	0.355742508141131	0.272848972865733	0.152432753734311	0.0773571915518207	0.298271059733462	GeneID:278676,Genbank:NM_194347.1,MGI:MGI:2682312	cDNA sequence AY358078		GO:0003674,GO:0005575,GO:0008150	molecular_function|cellular_component|biological_process
AY761184	0	0	0					0	0	0	0	0	0	GeneID:382000,Genbank:NM_001007582.3,MGI:MGI:3611585	cDNA sequence AY761184		GO:0005615,GO:0008150,GO:0019731,GO:0050829,GO:0050830,GO:0051673,GO:0061844,GO:0071222,GO:0002227,GO:0003674,GO:0005575	extracellular space|biological_process|antibacterial humoral response|defense response to Gram-negative bacterium|defense response to Gram-positive bacterium|membrane disruption in other organism|antimicrobial humoral immune response mediated by antimicrobial peptide|cellular response to lipopolysaccharide|innate immune response in mucosa|molecular_function|cellular_component
AY761185	0.17745810846619	0	0.354916216932379	Inf	Inf	0.99602761654435	1	0	0	0	0.114559801031804	0	0	GeneID:100503970,Genbank:NM_001012640.2,MGI:MGI:3630303	cDNA sequence AY761185		GO:0005615,GO:0008150,GO:0019731,GO:0050829,GO:0050830,GO:0051673,GO:0061844,GO:0071222,GO:0002227,GO:0003674,GO:0005575	extracellular space|biological_process|antibacterial humoral response|defense response to Gram-negative bacterium|defense response to Gram-positive bacterium|membrane disruption in other organism|antimicrobial humoral immune response mediated by antimicrobial peptide|cellular response to lipopolysaccharide|innate immune response in mucosa|molecular_function|cellular_component
Aaas	1643.84347915466	1614.93367261136	1672.75328569796	1.03580308842846	0.050749765235943	0.753254909699269	1	48.3479541149679	52.6290612011985	50.863882210257	49.5443382682568	52.0596221151191	50.9622836620133	GeneID:223921,Genbank:NM_153416.2,MGI:MGI:2443767	achalasia, adrenocortical insufficiency, alacrimia		GO:0005643,GO:0005654,GO:0005813,GO:0005829,GO:0006913,GO:0007612,GO:0009566,GO:0015031,GO:0031965,GO:0051028,GO:0003674,GO:0005634	nuclear pore|nucleoplasm|centrosome|cytosol|nucleocytoplasmic transport|learning|fertilization|protein transport|nuclear membrane|mRNA transport|molecular_function|nucleus	mmu03013	RNA transport
Aacs	2503.76903912861	2589.64909267093	2417.88898558629	0.933674370179825	-0.0990086139445292	0.53611575367656	1	47.5315297299353	43.8986030815139	47.9737188704165	38.1292422168503	44.3989930893515	43.9310476187534	GeneID:78894,Genbank:NM_030210.1,MGI:MGI:1926144	acetoacetyl-CoA synthetase		GO:0034201,GO:0005524,GO:0042493,GO:0005623,GO:0045471,GO:0005737,GO:0005829,GO:0006629,GO:0006631,GO:0007584,GO:0047760,GO:0008152,GO:0071333,GO:0010243,GO:0014070,GO:0016874,GO:0000166,GO:0030729,GO:0001889,GO:0032024,GO:0003824	response to oleic acid|ATP binding|response to drug|cell|response to ethanol|cytoplasm|cytosol|lipid metabolic process|fatty acid metabolic process|response to nutrient|butyrate-CoA ligase activity|metabolic process|cellular response to glucose stimulus|response to organonitrogen compound|response to organic cyclic compound|ligase activity|nucleotide binding|acetoacetate-CoA ligase activity|liver…	mmu00650,mmu00280	Butanoate metabolism|Valine, leucine and isoleucine degradation
Aadac	0	0	0					0	0	0	0	0	0	GeneID:67758,Genbank:NM_023383.1,MGI:MGI:1915008	arylacetamide deacetylase (esterase)		GO:0017171,GO:0005789,GO:0019213,GO:0008152,GO:0009056,GO:0010898,GO:0043231,GO:0016020,GO:0052689,GO:0016021,GO:0016298,GO:0016787,GO:0004806,GO:0005783	serine hydrolase activity|endoplasmic reticulum membrane|deacetylase activity|metabolic process|catabolic process|positive regulation of triglyceride catabolic process|intracellular membrane-bounded organelle|membrane|carboxylic ester hydrolase activity|integral component of membrane|lipase activity|hydrolase activity|triglyceride lipase activity|endoplasmic reticulum
Aadacl2	0	0	0					0	0	0	0	0	0	GeneID:639634,Genbank:NM_001128091.1,MGI:MGI:3646333	arylacetamide deacetylase-like 2		GO:0005575,GO:0009056,GO:0016787	cellular_component|catabolic process|hydrolase activity
Aadacl3	0	0	0					0	0	0	0	0	0	GeneID:230883,Genbank:NM_001085503.2,MGI:MGI:2685281	arylacetamide deacetylase-like 3		GO:0016020,GO:0016021,GO:0016787,GO:0052689,GO:0005575,GO:0008152,GO:0009056	membrane|integral component of membrane|hydrolase activity|carboxylic ester hydrolase activity|cellular_component|metabolic process|catabolic process
Aadat	0.33713896950932	0.340804530543617	0.333473408475023	0.9784887775497	-0.0313727904494269	1	1	0	0.0274471802067064	0	0	0.0268580933596031	0	GeneID:23923,Genbank:XM_006509397.3,MGI:MGI:1345167	aminoadipate aminotransferase		GO:0006103,GO:0006536,GO:0008483,GO:0009058,GO:0016212,GO:0016740,GO:0019441,GO:0030170,GO:0042803,GO:0047536,GO:0070189,GO:0003824,GO:0005739	2-oxoglutarate metabolic process|glutamate metabolic process|transaminase activity|biosynthetic process|kynurenine-oxoglutarate transaminase activity|transferase activity|tryptophan catabolic process to kynurenine|pyridoxal phosphate binding|protein homodimerization activity|2-aminoadipate transaminase activity|kynurenine metabolic process|catalytic activity|mitochondrion	mmu00310,mmu00380	Lysine degradation|Tryptophan metabolism
Aaed1	343.284435339463	337.176604611335	349.392266067591	1.03622926765734	0.0513432373088067	0.787795961520197	1	21.1813893269049	19.3684472145069	18.6895531224031	18.5586877671523	20.8131433924286	20.2307639654941	GeneID:66129,Genbank:NM_025370.2,MGI:MGI:1913379	AhpC/TSA antioxidant enzyme domain containing 1		GO:0005575,GO:0016209,GO:0055114	cellular_component|antioxidant activity|oxidation-reduction process
Aagab	823.462270981589	824.644125053762	822.280416909417	0.997133662785518	-0.00414118834534764	0.970679786872247	1	17.8178604931557	18.6067507455479	17.0086017318422	17.7275966261565	16.6633115328372	17.2201023348862	GeneID:66939,Genbank:XM_006511371.2,MGI:MGI:1914189	alpha- and gamma-adaptin binding protein		GO:0008150,GO:0015031,GO:0016607,GO:0003674,GO:0005737,GO:0005829	biological_process|protein transport|nuclear speck|molecular_function|cytoplasm|cytosol
Aak1	264.958096550109	350.843043863851	179.073149236368	0.510408150790813	-0.970276726968763	0.0777432599256672	1	1.18317396394253	0.585804234091573	1.20043672780877	0.121220584158746	0.721432655479247	0.654987174277259	GeneID:269774,Genbank:XM_006506191.1,MGI:MGI:1098687	AP2 associated kinase 1		GO:0050821,GO:0005634,GO:0071439,GO:0005737,GO:2000369,GO:0006468,GO:0030100,GO:0031252,GO:0032880,GO:0035612,GO:0043195,GO:0045747,GO:0004674,GO:0046777,GO:0005112	protein stabilization|nucleus|clathrin complex|cytoplasm|regulation of clathrin-dependent endocytosis|protein phosphorylation|regulation of endocytosis|cell leading edge|regulation of protein localization|AP-2 adaptor complex binding|terminal bouton|positive regulation of Notch signaling pathway|protein serine/threonine kinase activity|protein autophosphorylation|Notch binding
Aamdc	56.3204158674827	53.0996569279354	59.5411748070301	1.12130997169787	0.165185147737492	0.686999395931614	1	3.50336834236819	3.59842187296928	2.00317763495897	4.19668818855203	2.83966977028166	2.79201946379397	GeneID:66273,Genbank:XM_006508115.2,MGI:MGI:1913523	adipogenesis associated Mth938 domain containing		GO:0043066,GO:0045600,GO:0045944,GO:0003674,GO:0005737	negative regulation of apoptotic process|positive regulation of fat cell differentiation|positive regulation of transcription by RNA polymerase II|molecular_function|cytoplasm
Aamp	2381.69527236423	2261.3744634542	2502.01608127426	1.10641387426499	0.145891152895143	0.376887336708173	1	58.1163744910925	66.3335265007322	57.7268446314624	72.833434389636	60.642963778503	61.3096409612643	GeneID:227290,Genbank:NM_146110.3,MGI:MGI:107809	angio-associated migratory protein		GO:0015630,GO:0030687,GO:0042273,GO:0045171,GO:0051082,GO:0005829,GO:0008201,GO:0009986	microtubule cytoskeleton|preribosome, large subunit precursor|ribosomal large subunit biogenesis|intercellular bridge|unfolded protein binding|cytosol|heparin binding|cell surface
Aanat	0.655223729741117	0.976974051007211	0.333473408475023	0.341332922948392	-1.550748519936	0.757095090175389	1	0.0399460430493256	0.0211767022936965	0	0	0.0207221959767529	0	GeneID:11298,Genbank:XM_017314224.1,MGI:MGI:1328365	arylalkylamine N-acetyltransferase		GO:0030187,GO:0005737,GO:0032868,GO:0005829,GO:0006474,GO:0007623,GO:0008080,GO:0034695,GO:0009416,GO:0046688,GO:0009648,GO:0048471,GO:0010043,GO:0048511,GO:0014070,GO:0004059,GO:0071320,GO:0016740,GO:0071889,GO:0016746,GO:0004060	melatonin biosynthetic process|cytoplasm|response to insulin|cytosol|N-terminal protein amino acid acetylation|circadian rhythm|N-acetyltransferase activity|response to prostaglandin E|response to light stimulus|response to copper ion|photoperiodism|perinuclear region of cytoplasm|response to zinc ion|rhythmic process|response to organic cyclic compound|aralkylamine N-acetyltransferase activity|c…	mmu00380	Tryptophan metabolism
Aar2	802.661539728894	789.820601264139	815.502478193649	1.0325160889554	0.0461642622987831	0.791166470689953	1	11.581597963204	13.7074234125941	11.7493286643243	12.817731056764	12.3420317584453	11.8820250860868	GeneID:68295,Genbank:XM_006500097.3,MGI:MGI:1915545	AAR2 splicing factor homolog		GO:0005681,GO:0006397,GO:0008380,GO:0000244,GO:0003674,GO:0005575	spliceosomal complex|mRNA processing|RNA splicing|spliceosomal tri-snRNP complex assembly|molecular_function|cellular_component
Aard	0	0	0					0	0	0	0	0	0	GeneID:239435,Genbank:NM_175503.3,MGI:MGI:2181621	alanine and arginine rich domain containing protein		GO:0003674,GO:0005575,GO:0008150	molecular_function|cellular_component|biological_process
Aars	11959.954395536	11817.4240098807	12102.4847811914	1.02412207356462	0.0343876923199376	0.826117642891669	1	150.782771479662	152.026339771198	153.249847171629	143.70086304315	155.506284740141	154.096586460769	GeneID:234734,Genbank:XM_006530921.2,MGI:MGI:2384560	alanyl-tRNA synthetase		GO:0016597,GO:0005829,GO:0002161,GO:0016874,GO:0006400,GO:0021680,GO:0002196,GO:0043039,GO:0003676,GO:0003723,GO:0004812,GO:0004813,GO:0006412,GO:0043524,GO:0006419,GO:0046872,GO:0005515,GO:0050885,GO:0005524,GO:0000049,GO:0050905,GO:0005737,GO:0140018,GO:0005739,GO:0000166	amino acid binding|cytosol|aminoacyl-tRNA editing activity|ligase activity|tRNA modification|cerebellar Purkinje cell layer development|Ser-tRNA(Ala) hydrolase activity|tRNA aminoacylation|nucleic acid binding|RNA binding|aminoacyl-tRNA ligase activity|alanine-tRNA ligase activity|translation|negative regulation of neuron apoptotic process|alanyl-tRNA aminoacylation|metal ion binding|protein bind…	mmu00970	Aminoacyl-tRNA biosynthesis
Aars2	486.547634554052	499.329512922632	473.765756185473	0.948803833789972	-0.0758182555571908	0.649872086896348	1	8.08128486849575	6.8698100895941	7.44743809947869	6.63784998394471	7.07851821440247	6.89479637626128	GeneID:224805,Genbank:NM_198608.2,MGI:MGI:2681839	alanyl-tRNA synthetase 2, mitochondrial		GO:0016874,GO:0003723,GO:0033108,GO:0004812,GO:0043039,GO:0004813,GO:0005524,GO:0005737,GO:0005739,GO:0046872,GO:0070143,GO:0006400,GO:0006412,GO:0000049,GO:0006419,GO:0000166,GO:0016597,GO:0003676	ligase activity|RNA binding|mitochondrial respiratory chain complex assembly|aminoacyl-tRNA ligase activity|tRNA aminoacylation|alanine-tRNA ligase activity|ATP binding|cytoplasm|mitochondrion|metal ion binding|mitochondrial alanyl-tRNA aminoacylation|tRNA modification|translation|tRNA binding|alanyl-tRNA aminoacylation|nucleotide binding|amino acid binding|nucleic acid binding	mmu00970	Aminoacyl-tRNA biosynthesis
Aarsd1	843.156174534891	768.682313860048	917.630035209735	1.1937701943495	0.25552513862814	0.266480174615223	1	25.2258089272057	32.0575903123474	28.3065744301471	39.1512043307049	31.0377943489142	28.3551587230862	GeneID:69684,Genbank:XM_006534121.2,MGI:MGI:1916934	alanyl-tRNA synthetase domain containing 1		GO:0002196,GO:0003676,GO:0004812,GO:0004813,GO:0005515,GO:0005524,GO:0005737,GO:0006412,GO:0006419,GO:0006450,GO:0000166,GO:0043039,GO:0002161,GO:0046872	Ser-tRNA(Ala) hydrolase activity|nucleic acid binding|aminoacyl-tRNA ligase activity|alanine-tRNA ligase activity|protein binding|ATP binding|cytoplasm|translation|alanyl-tRNA aminoacylation|regulation of translational fidelity|nucleotide binding|tRNA aminoacylation|aminoacyl-tRNA editing activity|metal ion binding
Aasdh	235.269960992373	246.399716017717	224.140205967029	0.909660975221711	-0.136599132541972	0.485758238249359	1	1.91170818883404	1.63909607738215	1.78231464577399	1.39683990543442	1.52515309874466	1.79455848882338	GeneID:231326,Genbank:XM_006534859.3,MGI:MGI:2442517	aminoadipate-semialdehyde dehydrogenase		GO:0004043,GO:0005524,GO:0005575,GO:0006629,GO:0006631,GO:0008152,GO:0016491,GO:0016874,GO:0019482,GO:0043041,GO:0055114,GO:0000166,GO:0003674,GO:0003824	L-aminoadipate-semialdehyde dehydrogenase activity|ATP binding|cellular_component|lipid metabolic process|fatty acid metabolic process|metabolic process|oxidoreductase activity|ligase activity|beta-alanine metabolic process|amino acid activation for nonribosomal peptide biosynthetic process|oxidation-reduction process|nucleotide binding|molecular_function|catalytic activity
Aasdhppt	690.51339516385	633.803511293236	747.223279034463	1.17895099304483	0.237503749224674	0.250413050046485	1	12.2157218869451	13.3281850463836	11.5613536556558	16.5920778494397	12.150689857591	13.468495677859	GeneID:67618,Genbank:NM_001326359.1,MGI:MGI:1914868	aminoadipate-semialdehyde dehydrogenase-phosphopantetheinyl transferase		GO:0008897,GO:0016740,GO:0019878,GO:0046872,GO:0000287,GO:0005737,GO:0005829	holo-[acyl-carrier-protein] synthase activity|transferase activity|lysine biosynthetic process via aminoadipic acid|metal ion binding|magnesium ion binding|cytoplasm|cytosol	mmu00770	Pantothenate and CoA biosynthesis
Aass	3.35514566303779	3.68101475286362	3.02927657321196	0.822946056072	-0.281130229475029	0.89783372278048	1	0.0147166791942057	0.0780179237434615	0.0769352586862306	0.0300870377203226	0.091612150924515	0.0147181173422922	GeneID:30956,Genbank:NM_013930.4,MGI:MGI:1353573	aminoadipate-semialdehyde synthase		GO:0005739,GO:0006091,GO:0008152,GO:0016491,GO:0019477,GO:0019878,GO:0043231,GO:0047130,GO:0047131,GO:0003824,GO:0055114,GO:0004753,GO:0005737	mitochondrion|generation of precursor metabolites and energy|metabolic process|oxidoreductase activity|L-lysine catabolic process|lysine biosynthetic process via aminoadipic acid|intracellular membrane-bounded organelle|saccharopine dehydrogenase (NADP+, L-lysine-forming) activity|saccharopine dehydrogenase (NAD+, L-glutamate-forming) activity|catalytic activity|oxidation-reduction process|saccha…	mmu00310	Lysine degradation
Aatf	2738.21057428216	2509.77148729192	2966.6496612724	1.18203974995089	0.241278551668379	0.135163198354177	1	55.951072004407	62.0013264531359	56.3682730434255	72.256567099938	62.9696193921681	64.0674678000545	GeneID:56321,Genbank:NM_019816.1,MGI:MGI:1929608	apoptosis antagonizing transcription factor		GO:0042985,GO:0005634,GO:0043066,GO:0005730,GO:0043522,GO:0005737,GO:0005794,GO:0006357,GO:0045893,GO:0007155,GO:0045944,GO:0007346,GO:0048156,GO:0019904,GO:2000378,GO:0032929,GO:0003700,GO:0040016,GO:0005515,GO:0042254	negative regulation of amyloid precursor protein biosynthetic process|nucleus|negative regulation of apoptotic process|nucleolus|leucine zipper domain binding|cytoplasm|Golgi apparatus|regulation of transcription by RNA polymerase II|positive regulation of transcription, DNA-templated|cell adhesion|positive regulation of transcription by RNA polymerase II|regulation of mitotic cell cycle|tau prot…
Aatk	0.170402265271808	0.340804530543617	0	0	-Inf	1	1	0	0.00851627594085094	0	0	0	0	GeneID:11302,Genbank:XM_006531991.2,MGI:MGI:1197518	apoptosis-associated tyrosine kinase		GO:0051402,GO:0030517,GO:0004713,GO:0055037,GO:0005515,GO:0032482,GO:0005524,GO:0005737,GO:0005783,GO:0006468,GO:0006915,GO:0038083,GO:0007420,GO:0016020,GO:0042995,GO:0016021,GO:0044295,GO:0016301,GO:0000166,GO:0046777,GO:0016310,GO:0004672,GO:0048471,GO:0016740,GO:0004674	neuron apoptotic process|negative regulation of axon extension|protein tyrosine kinase activity|recycling endosome|protein binding|Rab protein signal transduction|ATP binding|cytoplasm|endoplasmic reticulum|protein phosphorylation|apoptotic process|peptidyl-tyrosine autophosphorylation|brain development|membrane|cell projection|integral component of membrane|axonal growth cone|kinase activity|nuc…
Abat	1.68542596984792	1.32712587193099	2.04372606776485	1.53996400114723	0.622896626262124	0.844370250462355	1	0	0	0.049135011630326	0.0240190091895845	0.0487570564526359	0	GeneID:268860,Genbank:NM_172961.3,MGI:MGI:2443582	4-aminobutyrate aminotransferase		GO:0007568,GO:0007620,GO:0007626,GO:0008483,GO:0009448,GO:0009449,GO:0009450,GO:0042493,GO:0010039,GO:0042803,GO:0014053,GO:0043005,GO:0016740,GO:0045471,GO:0045776,GO:0045964,GO:0046872,GO:0047298,GO:0048148,GO:0051536,GO:0001666,GO:0003824,GO:0003867,GO:0005739,GO:0005759,GO:0030170,GO:0031652,GO:0032024,GO:0032144,GO:0033602,GO:0035094,GO:0070474,GO:0035640,GO:0090331,GO:0042135,GO:0097151,GO:…	aging|copulation|locomotory behavior|transaminase activity|gamma-aminobutyric acid metabolic process|gamma-aminobutyric acid biosynthetic process|gamma-aminobutyric acid catabolic process|response to drug|response to iron ion|protein homodimerization activity|negative regulation of gamma-aminobutyric acid secretion|neuron projection|transferase activity|response to ethanol|negative regulation of …	mmu00640,mmu00650,mmu00250,mmu00280,mmu00410,mmu04727	Propanoate metabolism|Butanoate metabolism|Alanine, aspartate and glutamate metabolism|Valine, leucine and isoleucine degradation|beta-Alanine metabolism|GABAergic synapse
Abca1	3.10669306329162	3.29477068169636	2.91861544488688	0.885832650235974	-0.174893921478288	1	1	0.0155263482604776	0.0109746991932555	0.027056004598797	0.00529038989941628	0.00536957700765916	0.0362316862397154	GeneID:11303,Genbank:NM_013454.3,MGI:MGI:99607	ATP-binding cassette, sub-family A (ABC1), member 1		GO:0005886,GO:0005887,GO:0006497,GO:0006869,GO:0006911,GO:0016197,GO:0007040,GO:0016887,GO:0007186,GO:0017127,GO:0007189,GO:0019905,GO:0030139,GO:0034364,GO:0030301,GO:0034380,GO:0031267,GO:0042157,GO:0032367,GO:0042158,GO:0042626,GO:0000166,GO:0055091,GO:0042632,GO:0002790,GO:0060155,GO:0043231,GO:0005102,GO:0071222,GO:0005515,GO:0071300,GO:0005524,GO:0071403,GO:0005548,GO:0090554,GO:0090556,GO:…	plasma membrane|integral component of plasma membrane|protein lipidation|lipid transport|phagocytosis, engulfment|endosomal transport|lysosome organization|ATPase activity|G-protein coupled receptor signaling pathway|cholesterol transporter activity|adenylate cyclase-activating G-protein coupled receptor signaling pathway|syntaxin binding|endocytic vesicle|high-density lipoprotein particle|choles…	mmu02010,mmu04975,mmu04979	ABC transporters|Fat digestion and absorption|Cholesterol metabolism
Abca12	0	0	0					0	0	0	0	0	0	GeneID:74591,Genbank:NM_175210.3,MGI:MGI:2676312	ATP-binding cassette, sub-family A (ABC1), member 12		GO:0055088,GO:0034191,GO:0005737,GO:0061436,GO:0035627,GO:0005743,GO:0072659,GO:0042626,GO:0005829,GO:0097209,GO:0005886,GO:0006869,GO:0010875,GO:0043129,GO:2000010,GO:0043231,GO:0030216,GO:0045055,GO:0031424,GO:0005102,GO:0048286,GO:0032940,GO:0005319,GO:0033700,GO:0005515	lipid homeostasis|apolipoprotein A-I receptor binding|cytoplasm|establishment of skin barrier|ceramide transport|mitochondrial inner membrane|protein localization to plasma membrane|ATPase activity, coupled to transmembrane movement of substances|cytosol|epidermal lamellar body|plasma membrane|lipid transport|positive regulation of cholesterol efflux|surfactant homeostasis|positive regulation of …	mmu02010	ABC transporters
Abca13	1.35779283109259	1.67227981984539	1.04330584233978	0.623882337129582	-0.680654129335158	0.824124191986745	1	0.00328012223413161	0.0104333996666504	0.00342953799937054	0.00670593957259343	0.00340315738805209	0	GeneID:268379,Genbank:NM_178259.3,MGI:MGI:2388707	ATP-binding cassette, sub-family A (ABC1), member 13		GO:0016020,GO:0016021,GO:0016887,GO:0042626,GO:0043231,GO:0055085,GO:0000166,GO:0005524,GO:0006869	membrane|integral component of membrane|ATPase activity|ATPase activity, coupled to transmembrane movement of substances|intracellular membrane-bounded organelle|transmembrane transport|nucleotide binding|ATP binding|lipid transport	mmu02010	ABC transporters
Abca14	0.17745810846619	0	0.354916216932379	Inf	Inf	0.99602761654435	1	0	0	0	0.00939997692072547	0	0	GeneID:67928,Genbank:XM_017312273.1,MGI:MGI:2388708	ATP-binding cassette, sub-family A (ABC1), member 14		GO:0006869,GO:0042626,GO:0043231	lipid transport|ATPase activity, coupled to transmembrane movement of substances|intracellular membrane-bounded organelle	mmu02010	ABC transporters
Abca15	0	0	0					0	0	0	0	0	0	GeneID:320631,Genbank:XM_006507945.3,MGI:MGI:2388709	ATP-binding cassette, sub-family A (ABC1), member 15		GO:0043231,GO:0002244,GO:0006869,GO:0042626	intracellular membrane-bounded organelle|hematopoietic progenitor cell differentiation|lipid transport|ATPase activity, coupled to transmembrane movement of substances
Abca16	0	0	0					0	0	0	0	0	0	GeneID:233810,Genbank:NM_001278943.1,MGI:MGI:2388711	ATP-binding cassette, sub-family A (ABC1), member 16		GO:0006869,GO:0042626,GO:0043231	lipid transport|ATPase activity, coupled to transmembrane movement of substances|intracellular membrane-bounded organelle
Abca17	0.318603688497068	0	0.637207376994136	Inf	Inf	0.67344037689514	1	0	0	0	0	0	0.0130346380195797	GeneID:381072,Genbank:XM_017317536.1,MGI:MGI:3625331	ATP-binding cassette, sub-family A (ABC1), member 17		GO:0005783,GO:0006629,GO:0006638,GO:0006869,GO:0016020,GO:0016021,GO:0016887,GO:0042626,GO:0043231,GO:0055085,GO:0000166,GO:0005524,GO:0005737	endoplasmic reticulum|lipid metabolic process|neutral lipid metabolic process|lipid transport|membrane|integral component of membrane|ATPase activity|ATPase activity, coupled to transmembrane movement of substances|intracellular membrane-bounded organelle|transmembrane transport|nucleotide binding|ATP binding|cytoplasm	mmu02010	ABC transporters
Abca2	1339.44413668024	1533.31591533739	1145.5723580231	0.747120894372917	-0.420586385205841	0.184912369448816	1	9.18820588305842	6.00287806282811	9.15709105881072	3.52209931335738	7.19688122393103	7.09423099878501	GeneID:11305,Genbank:XM_006497612.1,MGI:MGI:99606	ATP-binding cassette, sub-family A (ABC1), member 2		GO:0055085,GO:0005765,GO:0005768,GO:0005815,GO:0006357,GO:0006869,GO:0008203,GO:0016020,GO:0016021,GO:0016887,GO:0031410,GO:0032383,GO:0000166,GO:0042626,GO:0005524,GO:0043231,GO:0005764	transmembrane transport|lysosomal membrane|endosome|microtubule organizing center|regulation of transcription by RNA polymerase II|lipid transport|cholesterol metabolic process|membrane|integral component of membrane|ATPase activity|cytoplasmic vesicle|regulation of intracellular cholesterol transport|nucleotide binding|ATPase activity, coupled to transmembrane movement of substances|ATP binding|…	mmu02010,mmu04142	ABC transporters|Lysosome
Abca3	110.244778497045	116.059150535832	104.430406458259	0.899803298370835	-0.152318439534611	0.535816782470983	1	1.00189084728313	0.904246475669771	1.10812971197661	0.634798532625307	0.962155059897197	1.05167414716412	GeneID:27410,Genbank:NM_013855.3,MGI:MGI:1351617	ATP-binding cassette, sub-family A (ABC1), member 3		GO:0006810,GO:0006869,GO:0016020,GO:0016021,GO:0016887,GO:0042626,GO:0043231,GO:0055085,GO:0097208,GO:0097233,GO:0000166,GO:0005524,GO:0005886	transport|lipid transport|membrane|integral component of membrane|ATPase activity|ATPase activity, coupled to transmembrane movement of substances|intracellular membrane-bounded organelle|transmembrane transport|alveolar lamellar body|alveolar lamellar body membrane|nucleotide binding|ATP binding|plasma membrane	mmu02010	ABC transporters
Abca4	19.0557154780691	17.8410967202078	20.2703342359305	1.1361596517198	0.184165574772976	0.679550248846715	1	0.109187630533422	0.122199407054605	0.107819037103499	0.0868097657000108	0.138457225239928	0.151664306392203	GeneID:11304,Genbank:XM_017319439.1,MGI:MGI:109424	ATP-binding cassette, sub-family A (ABC1), member 4		GO:0045332,GO:0005524,GO:0045494,GO:0005548,GO:0050896,GO:0005887,GO:0006649,GO:0006869,GO:0007601,GO:0055085,GO:0016020,GO:0090555,GO:0016021,GO:0016887,GO:0042626,GO:0000166,GO:0001750,GO:0043231,GO:0004012	phospholipid translocation|ATP binding|photoreceptor cell maintenance|phospholipid transporter activity|response to stimulus|integral component of plasma membrane|phospholipid transfer to membrane|lipid transport|visual perception|transmembrane transport|membrane|phosphatidylethanolamine-translocating ATPase activity|integral component of membrane|ATPase activity|ATPase activity, coupled to trans…	mmu02010	ABC transporters
Abca5	585.743178418577	637.42162616307	534.064730674085	0.83785160206889	-0.255233354444769	0.289453024635	1	5.01075350580173	3.49760426071204	4.66071602159743	2.49034615830985	4.11250917722682	4.17493846082497	GeneID:217265,Genbank:NM_147219.2,MGI:MGI:2386607	ATP-binding cassette, sub-family A (ABC1), member 5		GO:0043691,GO:0005768,GO:0055085,GO:0005770,GO:0005794,GO:0006869,GO:0010745,GO:0016020,GO:0016021,GO:0016887,GO:0030301,GO:0033344,GO:0034375,GO:0000166,GO:0042626,GO:0005524,GO:0043231,GO:0005764	reverse cholesterol transport|endosome|transmembrane transport|late endosome|Golgi apparatus|lipid transport|negative regulation of macrophage derived foam cell differentiation|membrane|integral component of membrane|ATPase activity|cholesterol transport|cholesterol efflux|high-density lipoprotein particle remodeling|nucleotide binding|ATPase activity, coupled to transmembrane movement of substan…	mmu02010	ABC transporters
Abca6	1.999148523836	1.67227981984539	2.32601722782661	1.39092584878627	0.476045510865201	0.831781627759006	1	0.0067643355312662	0.0215159713691916	0.0070724637952742	0.00691456325154706	0.0280722446242449	0.0135299931157038	GeneID:76184,Genbank:XM_006534413.1,MGI:MGI:1923434	ATP-binding cassette, sub-family A (ABC1), member 6		GO:0006869,GO:0016020,GO:0016021,GO:0016887,GO:0042626,GO:0043231,GO:0055085,GO:0000166,GO:0005524,GO:0005654	lipid transport|membrane|integral component of membrane|ATPase activity|ATPase activity, coupled to transmembrane movement of substances|intracellular membrane-bounded organelle|transmembrane transport|nucleotide binding|ATP binding|nucleoplasm	mmu02010	ABC transporters
Abca7	782.796892177497	848.069858362659	717.523925992336	0.846067006057303	-0.241156169747202	0.167264898070821	1	7.56679649152128	5.92953303824644	7.94518008673083	4.61290064341114	6.49620149268029	6.56820211737183	GeneID:27403,Genbank:XM_006513714.2,MGI:MGI:1351646	ATP-binding cassette, sub-family A (ABC1), member 7		GO:0006869,GO:0006909,GO:0007613,GO:0009986,GO:0010875,GO:0016020,GO:0016021,GO:0038027,GO:0016324,GO:0042626,GO:0016887,GO:0042985,GO:0018149,GO:0043231,GO:0045332,GO:0050766,GO:0055085,GO:0070374,GO:0090554,GO:0090556,GO:0000166,GO:0001891,GO:0005515,GO:0005524,GO:0005548,GO:0005622,GO:0005768,GO:0005794,GO:0005886,GO:0030054,GO:0032587,GO:0033344,GO:0033700,GO:0034188,GO:1900223,GO:0034380,GO:…	lipid transport|phagocytosis|memory|cell surface|positive regulation of cholesterol efflux|membrane|integral component of membrane|apolipoprotein A-I-mediated signaling pathway|apical plasma membrane|ATPase activity, coupled to transmembrane movement of substances|ATPase activity|negative regulation of amyloid precursor protein biosynthetic process|peptide cross-linking|intracellular membrane-bou…	mmu02010	ABC transporters
Abca8a	1.8723899090681	2.01308435038901	1.73169546774718	0.860220023772252	-0.217222380879035	1	1	0.00867576134083393	0.0367944359062824	0.00907095866192225	0.0266053185575614	0.0180023664952549	0	GeneID:217258,Genbank:XM_006533063.2,MGI:MGI:2386846	ATP-binding cassette, sub-family A (ABC1), member 8a		GO:0005886,GO:0006869,GO:0016020,GO:0016021,GO:0016887,GO:0042626,GO:0043231,GO:0055085,GO:0000166,GO:0005524,GO:0005743	plasma membrane|lipid transport|membrane|integral component of membrane|ATPase activity|ATPase activity, coupled to transmembrane movement of substances|intracellular membrane-bounded organelle|transmembrane transport|nucleotide binding|ATP binding|mitochondrial inner membrane	mmu02010	ABC transporters
Abca8b	18.533175895992	23.4620386395156	13.6043131524684	0.579843608711628	-0.786264255613382	0.082733490100762	1	0.198281597891577	0.234488539273648	0.127577661113521	0.0779558433232385	0.0949472334280678	0.144912250545036	GeneID:27404,Genbank:XM_006533462.3,MGI:MGI:1351668	ATP-binding cassette, sub-family A (ABC1), member 8b		GO:0005743,GO:0005886,GO:0006810,GO:0006869,GO:0016020,GO:0016021,GO:0016887,GO:0042626,GO:0043231,GO:0055085,GO:0000166,GO:0005524	mitochondrial inner membrane|plasma membrane|transport|lipid transport|membrane|integral component of membrane|ATPase activity|ATPase activity, coupled to transmembrane movement of substances|intracellular membrane-bounded organelle|transmembrane transport|nucleotide binding|ATP binding	mmu02010	ABC transporters
Abca9	0.165890733991374	0.331781467982748	0	0	-Inf	1	1	0	0	0.00796691081135253	0	0	0	GeneID:217262,Genbank:XM_017314486.1,MGI:MGI:2386796	ATP-binding cassette, sub-family A (ABC1), member 9		GO:0006869,GO:0016020,GO:0016021,GO:0016887,GO:0042626,GO:0043231,GO:0055085,GO:0000166,GO:0005524,GO:0005739	lipid transport|membrane|integral component of membrane|ATPase activity|ATPase activity, coupled to transmembrane movement of substances|intracellular membrane-bounded organelle|transmembrane transport|nucleotide binding|ATP binding|mitochondrion	mmu02010	ABC transporters
Abcb10	949.953820597701	974.890653786352	925.01698740905	0.948841784272319	-0.0757605514504097	0.661033269539596	1	13.534597966384	11.5291626374403	12.0805380401628	9.47598400602535	11.987612410351	12.8554793478218	GeneID:56199,Genbank:NM_019552.2,MGI:MGI:1860508	ATP-binding cassette, sub-family B (MDR/TAP), member 10		GO:0005524,GO:0005739,GO:0005743,GO:0016020,GO:0016021,GO:0016887,GO:0032592,GO:0042626,GO:0042803,GO:0000166,GO:0055085,GO:0005215,GO:0005515	ATP binding|mitochondrion|mitochondrial inner membrane|membrane|integral component of membrane|ATPase activity|integral component of mitochondrial membrane|ATPase activity, coupled to transmembrane movement of substances|protein homodimerization activity|nucleotide binding|transmembrane transport|transporter activity|protein binding	mmu02010	ABC transporters
Abcb11	0.324933114107272	0.649866228214545	0	0	-Inf	0.681554328777005	1	0.00894799239325701	0	0.00935559035313749	0	0	0	GeneID:27413,Genbank:XM_006499669.3,MGI:MGI:1351619	ATP-binding cassette, sub-family B (MDR/TAP), member 11		GO:0042493,GO:0005794,GO:0042626,GO:0005886,GO:0015126,GO:0015238,GO:0015721,GO:0015722,GO:0045177,GO:0046581,GO:0016020,GO:0046618,GO:0016021,GO:0055085,GO:0000139,GO:0016324,GO:0000166,GO:0016887,GO:0005524	response to drug|Golgi apparatus|ATPase activity, coupled to transmembrane movement of substances|plasma membrane|canalicular bile acid transmembrane transporter activity|drug transmembrane transporter activity|bile acid and bile salt transport|canalicular bile acid transport|apical part of cell|intercellular canaliculus|membrane|drug export|integral component of membrane|transmembrane transport|…	mmu02010,mmu04976,mmu04979,mmu01522	ABC transporters|Bile secretion|Cholesterol metabolism|Endocrine resistance
Abcb1a	0.986366716796633	1.61781721666089	0.354916216932379	0.219379676070522	-2.18849821814546	0.41234902073917	1	0.0299320917921352	0	0.0208637034180428	0.0101989491301442	0	0	GeneID:18671,Genbank:XM_006503555.3,MGI:MGI:97570	ATP-binding cassette, sub-family B (MDR/TAP), member 1A		GO:0016020,GO:0016021,GO:0016324,GO:0016787,GO:0016887,GO:0050892,GO:0031526,GO:0055085,GO:0033231,GO:0035633,GO:0060548,GO:0060856,GO:0072089,GO:0090554,GO:0090555,GO:0000086,GO:0000166,GO:0005524,GO:0005886,GO:0006855,GO:0008559,GO:0009914,GO:0009986,GO:0015893,GO:0042623,GO:0042626,GO:0043215,GO:0045177,GO:0045332,GO:0099038,GO:0046581,GO:0046618,GO:0099040,GO:0047484,GO:1901529,GO:1904478,GO:…	membrane|integral component of membrane|apical plasma membrane|hydrolase activity|ATPase activity|intestinal absorption|brush border membrane|transmembrane transport|carbohydrate export|maintenance of permeability of blood-brain barrier|negative regulation of cell death|establishment of blood-brain barrier|stem cell proliferation|phosphatidylcholine-translocating ATPase activity|phosphatidylethan…	mmu02010,mmu04976,mmu05206,mmu05226	ABC transporters|Bile secretion|MicroRNAs in cancer|Gastric cancer
Abcb1b	1399.24596027921	1451.32163047831	1347.17029008012	0.928236899243442	-0.107435046272354	0.523231896486805	1	19.8732253846552	17.4815286161848	19.7166223833425	14.3547861182394	17.7567610048448	19.4613626944047	GeneID:18669,Genbank:NM_011075.2,MGI:MGI:97568	ATP-binding cassette, sub-family B (MDR/TAP), member 1B		GO:0042493,GO:0005524,GO:0042626,GO:0005739,GO:0005886,GO:0008559,GO:0014045,GO:0015238,GO:0015893,GO:0046581,GO:0016020,GO:0055085,GO:0016021,GO:0016324,GO:0000139,GO:0016787,GO:0000166,GO:0016887,GO:0005215	response to drug|ATP binding|ATPase activity, coupled to transmembrane movement of substances|mitochondrion|plasma membrane|xenobiotic transmembrane transporting ATPase activity|establishment of endothelial blood-brain barrier|drug transmembrane transporter activity|drug transport|intercellular canaliculus|membrane|transmembrane transport|integral component of membrane|apical plasma membrane|Golg…	mmu02010,mmu04976,mmu05206,mmu05226	ABC transporters|Bile secretion|MicroRNAs in cancer|Gastric cancer
Abcb4	1.17326306469044	0.672585998526364	1.67394013085452	2.48881203968283	1.31545727907072	0.602737472782084	1	0	0.0137562808849238	0.0135653831537751	0.0132625210341727	0.0403831075001942	0.0129756437074377	GeneID:18670,Genbank:XM_006503552.1,MGI:MGI:97569	ATP-binding cassette, sub-family B (MDR/TAP), member 4		GO:1903413,GO:0042626,GO:0016021,GO:0005654,GO:2001140,GO:0045332,GO:0005737,GO:0046581,GO:0016324,GO:0005829,GO:0055085,GO:0005886,GO:0005925,GO:0016787,GO:0006855,GO:0016887,GO:0006869,GO:0055088,GO:0031410,GO:0008525,GO:0061092,GO:0032376,GO:0008559,GO:0000139,GO:0090554,GO:0032782,GO:0015629,GO:0000166,GO:1901557,GO:0016020,GO:0005524	cellular response to bile acid|ATPase activity, coupled to transmembrane movement of substances|integral component of membrane|nucleoplasm|positive regulation of phospholipid transport|phospholipid translocation|cytoplasm|intercellular canaliculus|apical plasma membrane|cytosol|transmembrane transport|plasma membrane|focal adhesion|hydrolase activity|drug transmembrane transport|ATPase activity|l…	mmu02010,mmu04976	ABC transporters|Bile secretion
Abcb5	0	0	0					0	0	0	0	0	0	GeneID:77706,Genbank:XM_006516370.3,MGI:MGI:1924956	ATP-binding cassette, sub-family B (MDR/TAP), member 5		GO:0055085,GO:0005887,GO:0015562,GO:0016020,GO:0016021,GO:0016887,GO:0030154,GO:0042391,GO:0042626,GO:0000166,GO:0048058,GO:0005524,GO:0005886	transmembrane transport|integral component of plasma membrane|efflux transmembrane transporter activity|membrane|integral component of membrane|ATPase activity|cell differentiation|regulation of membrane potential|ATPase activity, coupled to transmembrane movement of substances|nucleotide binding|compound eye corneal lens development|ATP binding|plasma membrane	mmu02010	ABC transporters
Abcb6	227.972006508459	221.192224422678	234.75178859424	1.0613021737403	0.0858354785803858	0.64893231719578	1	4.04515711853195	4.19405180454655	4.17327890270758	3.80565927265956	4.41973183240486	4.58257265351917	GeneID:74104,Genbank:NM_023732.3,MGI:MGI:1921354	ATP-binding cassette, sub-family B (MDR/TAP), member 6		GO:0042626,GO:0015439,GO:0005739,GO:0015562,GO:0043588,GO:0015886,GO:0055085,GO:0005740,GO:0005741,GO:0005768,GO:0005783,GO:0016020,GO:0005794,GO:0016021,GO:0005829,GO:0005886,GO:0016887,GO:0006779,GO:0000166,GO:0020037,GO:0006810,GO:0005524,GO:0031307,GO:0007420,GO:0005654	ATPase activity, coupled to transmembrane movement of substances|heme-transporting ATPase activity|mitochondrion|efflux transmembrane transporter activity|skin development|heme transport|transmembrane transport|mitochondrial envelope|mitochondrial outer membrane|endosome|endoplasmic reticulum|membrane|Golgi apparatus|integral component of membrane|cytosol|plasma membrane|ATPase activity|porphyrin…	mmu02010	ABC transporters
Abcb7	717.377724763104	723.535820404162	711.219629122046	0.98297777257906	-0.0247693006536713	0.888758218375758	1	7.56609546070574	6.55804117369531	7.33721636253247	6.2163064252191	6.73128458100765	7.54791775004188	GeneID:11306,Genbank:NM_009592.1,MGI:MGI:109533	ATP-binding cassette, sub-family B (MDR/TAP), member 7		GO:0005743,GO:0006879,GO:0016020,GO:0016021,GO:0016887,GO:0042626,GO:0055085,GO:0000166,GO:0005524,GO:0005739	mitochondrial inner membrane|cellular iron ion homeostasis|membrane|integral component of membrane|ATPase activity|ATPase activity, coupled to transmembrane movement of substances|transmembrane transport|nucleotide binding|ATP binding|mitochondrion	mmu02010	ABC transporters
Abcb8	376.472008562511	368.569323445878	384.374693679143	1.04288303238451	0.0605773572232467	0.746225031432797	1	7.20825133069552	7.21373424960054	6.82523796767032	6.84202803569559	7.74572179001136	6.9147126464273	GeneID:74610,Genbank:XM_006535812.1,MGI:MGI:1351667	ATP-binding cassette, sub-family B (MDR/TAP), member 8		GO:0005730,GO:0005739,GO:0005743,GO:0016020,GO:0016021,GO:0016887,GO:0042626,GO:0055085,GO:0000166,GO:0005524,GO:0005634	nucleolus|mitochondrion|mitochondrial inner membrane|membrane|integral component of membrane|ATPase activity|ATPase activity, coupled to transmembrane movement of substances|transmembrane transport|nucleotide binding|ATP binding|nucleus	mmu02010	ABC transporters
Abcb9	9.44815250646159	6.92132283137547	11.9749821815477	1.73015801650852	0.790903806198757	0.198875757192898	1	0.065281377983726	0.0461437212584181	0.125134291505199	0.10009679778528	0.135460076137287	0.163219393579176	GeneID:56325,Genbank:NM_019875.2,MGI:MGI:1861729	ATP-binding cassette, sub-family B (MDR/TAP), member 9		GO:0042803,GO:0005765,GO:0043231,GO:0005789,GO:0055085,GO:0015031,GO:0015440,GO:0015833,GO:0016020,GO:0016021,GO:0016887,GO:0022857,GO:0030176,GO:0000166,GO:0042626,GO:0005524,GO:0005764	protein homodimerization activity|lysosomal membrane|intracellular membrane-bounded organelle|endoplasmic reticulum membrane|transmembrane transport|protein transport|peptide-transporting ATPase activity|peptide transport|membrane|integral component of membrane|ATPase activity|transmembrane transporter activity|integral component of endoplasmic reticulum membrane|nucleotide binding|ATPase activit…	mmu02010,mmu04142	ABC transporters|Lysosome
Abcc1	2522.17771606612	2731.26375210304	2313.09168002921	0.846894291423945	-0.239746189976689	0.257082139403049	1	27.7430978417019	22.3291758156649	27.9406301132519	14.8823178233082	25.2695956279703	24.3948218603081	GeneID:17250,Genbank:XM_017316888.1,MGI:MGI:102676	ATP-binding cassette, sub-family C (CFTR/MRP), member 1		GO:0006855,GO:0006979,GO:0008514,GO:0008559,GO:0015238,GO:0033700,GO:0015431,GO:0034040,GO:0034634,GO:0015562,GO:0034775,GO:0042493,GO:1901215,GO:0042626,GO:1905701,GO:0042908,GO:0000166,GO:0004012,GO:0005324,GO:0005524,GO:0005737,GO:0005774,GO:0005886,GO:0005887,GO:0015911,GO:0016020,GO:0016021,GO:0016323,GO:0016787,GO:0016887,GO:0045332,GO:0022857,GO:0046618,GO:0030335,GO:0046623,GO:0046624,GO:…	drug transmembrane transport|response to oxidative stress|organic anion transmembrane transporter activity|xenobiotic transmembrane transporting ATPase activity|drug transmembrane transporter activity|phospholipid efflux|glutathione S-conjugate-exporting ATPase activity|lipid-transporting ATPase activity|glutathione transmembrane transporter activity|efflux transmembrane transporter activity|glut…	mmu02010,mmu04071,mmu04977,mmu05206,mmu01523	ABC transporters|Sphingolipid signaling pathway|Vitamin digestion and absorption|MicroRNAs in cancer|Antifolate resistance
Abcc10	144.868543748664	164.382546163147	125.35454133418	0.762578170615316	-0.391042861483684	0.0707127872150207	1	1.62870825245396	1.42374334484032	1.4130438432972	0.770449738703158	1.25836169556302	1.29962825553897	GeneID:224814,Genbank:XM_006524142.3,MGI:MGI:2386976	ATP-binding cassette, sub-family C (CFTR/MRP), member 10		GO:0005887,GO:0016020,GO:0016021,GO:0016887,GO:0042626,GO:0055085,GO:0000166,GO:0005524,GO:0005886	integral component of plasma membrane|membrane|integral component of membrane|ATPase activity|ATPase activity, coupled to transmembrane movement of substances|transmembrane transport|nucleotide binding|ATP binding|plasma membrane	mmu02010	ABC transporters
Abcc12	1.86796631444461	0.990670758758161	2.74526187013106	2.77111426360493	1.47046619986209	0.396673441945051	1	0.0110839295274228	0.0117519062179305	0.0115888234594115	0.0566504510596835	0.0114996801849013	0.0221700253495415	GeneID:244562,Genbank:XM_006530984.3,MGI:MGI:2441679	ATP-binding cassette, sub-family C (CFTR/MRP), member 12		GO:0016020,GO:0016021,GO:0016887,GO:0042626,GO:0055085,GO:0000166,GO:0005524,GO:0005739	membrane|integral component of membrane|ATPase activity|ATPase activity, coupled to transmembrane movement of substances|transmembrane transport|nucleotide binding|ATP binding|mitochondrion	mmu02010	ABC transporters
Abcc2	3.85224510482452	1.65423369472366	6.05025651492538	3.65743760039665	1.87083325072979	0.0724590129286916	1	0.00964861464973524	0.0102300916129159	0.0302643818314692	0.0493144936239654	0.0900947486018503	0.0385982301391132	GeneID:12780,Genbank:NM_013806.2,MGI:MGI:1352447	ATP-binding cassette, sub-family C (CFTR/MRP), member 2		GO:0031526,GO:0009986,GO:0032870,GO:0015694,GO:0042493,GO:0015722,GO:0015732,GO:0016020,GO:0042626,GO:0016324,GO:0043627,GO:0046581,GO:0055085,GO:0016999,GO:0005515,GO:0070327,GO:0019904,GO:0005887,GO:1901086,GO:0030644,GO:0006855	brush border membrane|cell surface|cellular response to hormone stimulus|mercury ion transport|response to drug|canalicular bile acid transport|prostaglandin transport|membrane|ATPase activity, coupled to transmembrane movement of substances|apical plasma membrane|response to estrogen|intercellular canaliculus|transmembrane transport|antibiotic metabolic process|protein binding|thyroid hormone tr…	mmu02010,mmu04976,mmu01524,mmu01523	ABC transporters|Bile secretion|Platinum drug resistance|Antifolate resistance
Abcc3	4.82963434617661	3.65362133736172	6.00564735499151	1.64375199300982	0.71699264363909	0.432259207972391	1	0.0323883625556524	0.0572337632853422	0.033863713664746	0.0551794482670534	0.0672064560102339	0.0755802311172973	GeneID:76408,Genbank:XM_006534428.3,MGI:MGI:1923658	ATP-binding cassette, sub-family C (CFTR/MRP), member 3		GO:0016323,GO:0005887,GO:0006855,GO:0016887,GO:0008514,GO:0008559,GO:0015238,GO:0022857,GO:0015432,GO:0042626,GO:0015722,GO:0015893,GO:0042908,GO:0016020,GO:0000166,GO:0055085,GO:0005524,GO:0016021	basolateral plasma membrane|integral component of plasma membrane|drug transmembrane transport|ATPase activity|organic anion transmembrane transporter activity|xenobiotic transmembrane transporting ATPase activity|drug transmembrane transporter activity|transmembrane transporter activity|bile acid-exporting ATPase activity|ATPase activity, coupled to transmembrane movement of substances|canalicul…	mmu02010,mmu04976,mmu01523	ABC transporters|Bile secretion|Antifolate resistance
Abcc4	572.955584021975	601.975945812687	543.935222231262	0.903582985358213	-0.146270990126306	0.413619595181202	1	4.60587653362268	3.94116200344959	4.77143467706132	2.97054365192958	4.74936791636424	4.013782316692	GeneID:239273,Genbank:NM_001163676.1,MGI:MGI:2443111	ATP-binding cassette, sub-family C (CFTR/MRP), member 4		GO:0060271,GO:0005887,GO:0005929,GO:0006855,GO:0015132,GO:0015238,GO:0016020,GO:0016323,GO:0031088,GO:0032310,GO:0042626,GO:0005886,GO:0048661,GO:0055085	cilium assembly|integral component of plasma membrane|cilium|drug transmembrane transport|prostaglandin transmembrane transporter activity|drug transmembrane transporter activity|membrane|basolateral plasma membrane|platelet dense granule membrane|prostaglandin secretion|ATPase activity, coupled to transmembrane movement of substances|plasma membrane|positive regulation of smooth muscle cell prol…	mmu02010,mmu04024,mmu04976,mmu01523	ABC transporters|cAMP signaling pathway|Bile secretion|Antifolate resistance
Abcc5	1209.21530071435	1309.80224801934	1108.62835340935	0.846408956073938	-0.240573201822125	0.312977837649851	1	6.36247331801557	4.94053632811657	6.59310376896021	3.33869412937497	6.01827445965475	5.44412651753254	GeneID:27416,Genbank:NM_013790.2,MGI:MGI:1351644	ATP-binding cassette, sub-family C (CFTR/MRP), member 5		GO:0008514,GO:0015711,GO:0016020,GO:0016021,GO:0016887,GO:0042626,GO:0048471,GO:0055085,GO:0000166,GO:0005524,GO:0005887	organic anion transmembrane transporter activity|organic anion transport|membrane|integral component of membrane|ATPase activity|ATPase activity, coupled to transmembrane movement of substances|perinuclear region of cytoplasm|transmembrane transport|nucleotide binding|ATP binding|integral component of plasma membrane	mmu02010,mmu01523	ABC transporters|Antifolate resistance
Abcc6	0.485080928601944	0.318084760231797	0.652077096972091	2.05001049562043	1.0356312960433	0.992850409306592	1	0.00703700642089864	0	0	0	0.00730095974529781	0.00703769409351725	GeneID:27421,Genbank:XM_006540945.3,MGI:MGI:1351634	ATP-binding cassette, sub-family C (CFTR/MRP), member 6		GO:0005774,GO:0005886,GO:0016020,GO:0016021,GO:0016323,GO:0016324,GO:0016328,GO:0016887,GO:0042626,GO:0000166,GO:0055085,GO:0005524,GO:0005634	vacuolar membrane|plasma membrane|membrane|integral component of membrane|basolateral plasma membrane|apical plasma membrane|lateral plasma membrane|ATPase activity|ATPase activity, coupled to transmembrane movement of substances|nucleotide binding|transmembrane transport|ATP binding|nucleus	mmu02010	ABC transporters
Abcc8	0	0	0					0	0	0	0	0	0	GeneID:20927,Genbank:XM_006540749.1,MGI:MGI:1352629	ATP-binding cassette, sub-family C (CFTR/MRP), member 8		GO:0007613,GO:0008076,GO:0008282,GO:0008542,GO:0009268,GO:0010043,GO:0050768,GO:0010989,GO:0055085,GO:0016020,GO:0060253,GO:0016525,GO:0061045,GO:0061855,GO:0071310,GO:1900721,GO:1903818,GO:1905075,GO:1905604,GO:0001678,GO:0005267,GO:0005524,GO:0005739,GO:0005886,GO:0005887,GO:0006813,GO:0019905,GO:0030672,GO:0032760,GO:0042383,GO:0042493,GO:0042626,GO:0043268,GO:0044325,GO:0046676	memory|voltage-gated potassium channel complex|inward rectifying potassium channel|visual learning|response to pH|response to zinc ion|negative regulation of neurogenesis|negative regulation of low-density lipoprotein particle clearance|transmembrane transport|membrane|negative regulation of glial cell proliferation|negative regulation of angiogenesis|negative regulation of wound healing|negative…	mmu02010,mmu04911,mmu04930	ABC transporters|Insulin secretion|Type II diabetes mellitus
Abcc9	0.170402265271808	0.340804530543617	0	0	-Inf	1	1	0	0.00709881587644871	0	0	0	0	GeneID:20928,Genbank:NM_021042.2,MGI:MGI:1352630	ATP-binding cassette, sub-family C (CFTR/MRP), member 9		GO:0055085,GO:0030315,GO:0008282,GO:0005267,GO:0042383,GO:0010107,GO:0015459,GO:0005524,GO:0042493,GO:0005739,GO:0005886,GO:0005887,GO:0016020,GO:0006813,GO:0042626,GO:0042802,GO:0016021,GO:0008076,GO:0044325,GO:0016887,GO:0008144,GO:0000166,GO:0051607,GO:0019905,GO:0008281,GO:0001669,GO:0030017	transmembrane transport|T-tubule|inward rectifying potassium channel|potassium channel activity|sarcolemma|potassium ion import|potassium channel regulator activity|ATP binding|response to drug|mitochondrion|plasma membrane|integral component of plasma membrane|membrane|potassium ion transport|ATPase activity, coupled to transmembrane movement of substances|identical protein binding|integral comp…	mmu02010	ABC transporters
Abcd1	68.4747920531707	69.1969298075831	67.7526542987582	0.979128040610458	-0.0304305614372884	0.959335060431697	1	0.925690417012291	1.2347619621938	1.07713158308355	0.824152252817619	1.16178923578547	1.10496427330125	GeneID:11666,Genbank:NM_007435.2,MGI:MGI:1349215	ATP-binding cassette, sub-family D (ALD), member 1		GO:0016887,GO:0005524,GO:0019899,GO:0005737,GO:0042626,GO:0005739,GO:0005777,GO:0005778,GO:0005779,GO:0042758,GO:0006635,GO:0042760,GO:0042802,GO:0007031,GO:0042803,GO:0015910,GO:0000166,GO:0048471,GO:0016020,GO:0005324,GO:0055085,GO:0016021,GO:0005515	ATPase activity|ATP binding|enzyme binding|cytoplasm|ATPase activity, coupled to transmembrane movement of substances|mitochondrion|peroxisome|peroxisomal membrane|integral component of peroxisomal membrane|long-chain fatty acid catabolic process|fatty acid beta-oxidation|very long-chain fatty acid catabolic process|identical protein binding|peroxisome organization|protein homodimerization activi…	mmu02010,mmu04146	ABC transporters|Peroxisome
Abcd2	5.46523316179014	5.2714385540226	5.65902776955769	1.07352627021315	0.102357495754215	0.976338890067448	1	0.0508003385957613	0.0448848648802349	0.0442619916676107	0.0259642763725122	0.0790587371144793	0.0423377524357404	GeneID:26874,Genbank:XM_006521017.3,MGI:MGI:1349467	ATP-binding cassette, sub-family D (ALD), member 2		GO:0005739,GO:0005777,GO:0005778,GO:0006635,GO:0016020,GO:0016021,GO:0016887,GO:0032000,GO:0042626,GO:0042760,GO:0000038,GO:0042803,GO:0000166,GO:0055085,GO:0005524	mitochondrion|peroxisome|peroxisomal membrane|fatty acid beta-oxidation|membrane|integral component of membrane|ATPase activity|positive regulation of fatty acid beta-oxidation|ATPase activity, coupled to transmembrane movement of substances|very long-chain fatty acid catabolic process|very long-chain fatty acid metabolic process|protein homodimerization activity|nucleotide binding|transmembrane …	mmu02010,mmu04146	ABC transporters|Peroxisome
Abcd3	1326.27618869938	1381.00153075581	1271.55084664294	0.920745428824417	-0.119125765215475	0.474179883984088	1	22.5958886761296	20.4657726061463	20.892065722025	15.9721461423377	20.8232953455733	20.5302970917882	GeneID:19299,Genbank:XM_006501152.2,MGI:MGI:1349216	ATP-binding cassette, sub-family D (ALD), member 3		GO:0016020,GO:0005524,GO:0016021,GO:0005739,GO:0016887,GO:0005743,GO:0005777,GO:0005778,GO:0042626,GO:0042760,GO:0005782,GO:0042803,GO:0006633,GO:0043231,GO:0006635,GO:0000166,GO:0043621,GO:0007031,GO:0005324,GO:0055085,GO:0015910,GO:0005515	membrane|ATP binding|integral component of membrane|mitochondrion|ATPase activity|mitochondrial inner membrane|peroxisome|peroxisomal membrane|ATPase activity, coupled to transmembrane movement of substances|very long-chain fatty acid catabolic process|peroxisomal matrix|protein homodimerization activity|fatty acid biosynthetic process|intracellular membrane-bounded organelle|fatty acid beta-oxid…	mmu02010,mmu04146	ABC transporters|Peroxisome
Abcd4	375.200183591894	361.978477195342	388.421889988446	1.07305244499063	0.1017205889359	0.584138750847187	1	7.39619378554257	8.11091219087238	6.63129004150952	7.97937130798379	7.61287892839681	7.41643348901933	GeneID:19300,Genbank:NM_008992.2,MGI:MGI:1349217	ATP-binding cassette, sub-family D (ALD), member 4		GO:0005789,GO:0009235,GO:0016020,GO:0016021,GO:0016887,GO:0042626,GO:0055085,GO:1990830,GO:0000166,GO:0005524,GO:0005777	endoplasmic reticulum membrane|cobalamin metabolic process|membrane|integral component of membrane|ATPase activity|ATPase activity, coupled to transmembrane movement of substances|transmembrane transport|cellular response to leukemia inhibitory factor|nucleotide binding|ATP binding|peroxisome	mmu02010,mmu04146	ABC transporters|Peroxisome
Abce1	5883.10344122945	6010.39103382701	5755.81584863189	0.957644155968829	-0.0624384199152837	0.699070650458345	1	93.0628873540196	85.4646885274478	90.7007702088367	73.6652870065172	87.2465263989504	89.7719620643974	GeneID:24015,Genbank:NM_015751.2,MGI:MGI:1195458	ATP-binding cassette, sub-family E (OABP), member 1		GO:0005524,GO:0005737,GO:0005739,GO:0005829,GO:0005852,GO:0006413,GO:0006415,GO:0016887,GO:0043024,GO:0060698,GO:0000054,GO:0060702,GO:0000166,GO:0005506	ATP binding|cytoplasm|mitochondrion|cytosol|eukaryotic translation initiation factor 3 complex|translational initiation|translational termination|ATPase activity|ribosomal small subunit binding|endoribonuclease inhibitor activity|ribosomal subunit export from nucleus|negative regulation of endoribonuclease activity|nucleotide binding|iron ion binding
Abcf1	5693.88090858737	5741.09892585082	5646.66289132392	0.983550878369005	-0.023928410891839	0.871175096156377	1	102.23847618958	98.5613461329621	97.4707982737866	92.787792748823	94.2282254995997	97.508910994225	GeneID:224742,Genbank:XM_006524122.2,MGI:MGI:1351658	ATP-binding cassette, sub-family F (GCN20), member 1		GO:0005635,GO:0005654,GO:0005737,GO:0005829,GO:0005840,GO:0006413,GO:0008494,GO:0016887,GO:0042788,GO:0043022,GO:0045727,GO:0000166,GO:0005524,GO:0005634	nuclear envelope|nucleoplasm|cytoplasm|cytosol|ribosome|translational initiation|translation activator activity|ATPase activity|polysomal ribosome|ribosome binding|positive regulation of translation|nucleotide binding|ATP binding|nucleus
Abcf2	4263.14517413566	4211.74374195901	4314.54660631231	1.02440862280607	0.0347913017684383	0.824103534948555	1	83.0662178073345	75.4201341459011	77.4366171781586	71.0878696072718	80.7515840155566	82.985007988967	GeneID:27407,Genbank:NM_001190443.1,MGI:MGI:1351657	ATP-binding cassette, sub-family F (GCN20), member 2		GO:0008150,GO:0016887,GO:0000166,GO:0005524,GO:0005739	biological_process|ATPase activity|nucleotide binding|ATP binding|mitochondrion
Abcf3	1031.52744530709	1041.23219077185	1021.82269984232	0.981359113652513	-0.0271469292072466	0.869636080238115	1	18.5033460986596	18.3538826572023	17.2158739685738	16.3573835611945	17.341244916199	17.8093472339143	GeneID:27406,Genbank:NM_013852.2,MGI:MGI:1351656	ATP-binding cassette, sub-family F (GCN20), member 3		GO:0016887,GO:0045296,GO:0051607,GO:0000166,GO:0005515,GO:0005524	ATPase activity|cadherin binding|defense response to virus|nucleotide binding|protein binding|ATP binding
Abcg1	0.318344224364432	0.318084760231797	0.318603688497068	1.0016314150508	0.00235171661164556	1	1	0.00935688536295404	0	0	0	0	0.00935779973953333	GeneID:11307,Genbank:NM_009593.2,MGI:MGI:107704	ATP-binding cassette, sub-family G (WHITE), member 1		GO:0009897,GO:0010033,GO:0010745,GO:0010872,GO:0010875,GO:0010888,GO:0033993,GO:0016020,GO:0034041,GO:0016021,GO:0016887,GO:0034374,GO:0034375,GO:0034436,GO:0034437,GO:0042626,GO:0042632,GO:0042803,GO:0000166,GO:0005524,GO:0005548,GO:0005739,GO:0005768,GO:0005886,GO:0006355,GO:0006869,GO:0008203,GO:0017127,GO:0019534,GO:0030301,GO:0032367,GO:0033344,GO:0042987,GO:0043531,GO:0043691,GO:0033700,GO:…	external side of plasma membrane|response to organic substance|negative regulation of macrophage derived foam cell differentiation|regulation of cholesterol esterification|positive regulation of cholesterol efflux|negative regulation of lipid storage|response to lipid|membrane|sterol-transporting ATPase activity|integral component of membrane|ATPase activity|low-density lipoprotein particle remod…	mmu02010	ABC transporters
Abcg2	325.715048234624	335.418767811071	316.011328658178	0.942139674295672	-0.0859871364548167	0.655574790887292	1	7.03033902037626	6.18525456654034	6.4513106413494	5.02670945701448	6.18829648771885	6.82533113065417	GeneID:26357,Genbank:XM_011241362.1,MGI:MGI:1347061	ATP-binding cassette, sub-family G (WHITE), member 2		GO:0046618,GO:0016887,GO:0005739,GO:0046983,GO:0017127,GO:0005886,GO:0055085,GO:0019389,GO:0006855,GO:0008092,GO:0008559,GO:0015238,GO:0033344,GO:0015747,GO:0060136,GO:0042626,GO:0015893,GO:1904479,GO:0042802,GO:0016020,GO:0042803,GO:0016021,GO:0000166,GO:0043235,GO:0016324,GO:0005524,GO:0046415,GO:0005634	drug export|ATPase activity|mitochondrion|protein dimerization activity|cholesterol transporter activity|plasma membrane|transmembrane transport|glucuronoside metabolic process|drug transmembrane transport|cytoskeletal protein binding|xenobiotic transmembrane transporting ATPase activity|drug transmembrane transporter activity|cholesterol efflux|urate transport|embryonic process involved in femal…	mmu02010,mmu04976,mmu01523	ABC transporters|Bile secretion|Antifolate resistance
Abcg3	0.17745810846619	0	0.354916216932379	Inf	Inf	0.99602761654435	1	0	0	0	0.0145939877592286	0	0	GeneID:27405,Genbank:XM_017320904.1,MGI:MGI:1351624	ATP-binding cassette, sub-family G (WHITE), member 3		GO:0016020,GO:0016021,GO:0016324,GO:0016887,GO:0017127,GO:0033344,GO:0042626,GO:0043235,GO:0055085,GO:0005524,GO:0005886,GO:0006855	membrane|integral component of membrane|apical plasma membrane|ATPase activity|cholesterol transporter activity|cholesterol efflux|ATPase activity, coupled to transmembrane movement of substances|receptor complex|transmembrane transport|ATP binding|plasma membrane|drug transmembrane transport	mmu02010	ABC transporters
Abcg4	35.4407315898696	36.9819258968446	33.8995372828945	0.916651484767236	-0.125554776301023	0.75878558887588	1	0.460757864762847	0.488525590357656	0.456391189951853	0.260284356484995	0.540940655037849	0.460802891092007	GeneID:192663,Genbank:NM_138955.3,MGI:MGI:1890594	ATP-binding cassette, sub-family G (WHITE), member 4		GO:0030301,GO:0033344,GO:0034041,GO:0042626,GO:0042803,GO:0046982,GO:0055085,GO:1990830,GO:0005886,GO:0016021,GO:0017127	cholesterol transport|cholesterol efflux|sterol-transporting ATPase activity|ATPase activity, coupled to transmembrane movement of substances|protein homodimerization activity|protein heterodimerization activity|transmembrane transport|cellular response to leukemia inhibitory factor|plasma membrane|integral component of membrane|cholesterol transporter activity	mmu02010	ABC transporters
Abcg5	0.159301844248534	0	0.318603688497068	Inf	Inf	0.99602709473273	1	0	0	0	0	0	0.0225930121459243	GeneID:27409,Genbank:NM_031884.2,MGI:MGI:1351659	ATP-binding cassette, sub-family G (WHITE), member 5		GO:0007588,GO:0010949,GO:0015238,GO:0016020,GO:0016021,GO:0016324,GO:0043190,GO:0043235,GO:0016887,GO:0045177,GO:0045796,GO:0046872,GO:0046982,GO:0055085,GO:0000166,GO:0005515,GO:0005524,GO:0005886,GO:0005887,GO:0006855,GO:0006869,GO:0017127,GO:0030299,GO:0033344,GO:0042626,GO:0042632	excretion|negative regulation of intestinal phytosterol absorption|drug transmembrane transporter activity|membrane|integral component of membrane|apical plasma membrane|ATP-binding cassette (ABC) transporter complex|receptor complex|ATPase activity|apical part of cell|negative regulation of intestinal cholesterol absorption|metal ion binding|protein heterodimerization activity|transmembrane tran…	mmu02010,mmu04976,mmu04975,mmu04979	ABC transporters|Bile secretion|Fat digestion and absorption|Cholesterol metabolism
Abcg8	0	0	0					0	0	0	0	0	0	GeneID:67470,Genbank:NM_001286005.1,MGI:MGI:1914720	ATP-binding cassette, sub-family G (WHITE), member 8		GO:0015248,GO:0015914,GO:0015918,GO:0016020,GO:0016021,GO:0016324,GO:0042632,GO:0016887,GO:0043190,GO:0017127,GO:0043235,GO:0045796,GO:0046872,GO:0046982,GO:0055085,GO:0005515,GO:0005524,GO:0005886,GO:0005887,GO:0006869,GO:0007588,GO:0010949,GO:0030299,GO:0030301,GO:0033344,GO:0055092,GO:0034041,GO:0042626	sterol transporter activity|phospholipid transport|sterol transport|membrane|integral component of membrane|apical plasma membrane|cholesterol homeostasis|ATPase activity|ATP-binding cassette (ABC) transporter complex|cholesterol transporter activity|receptor complex|negative regulation of intestinal cholesterol absorption|metal ion binding|protein heterodimerization activity|transmembrane transp…	mmu02010,mmu04976,mmu04975,mmu04979	ABC transporters|Bile secretion|Fat digestion and absorption|Cholesterol metabolism
Abhd10	357.297445436375	339.463939368696	375.130951504054	1.10506863321532	0.144135974797224	0.425113276890528	1	5.7741844254905	6.1042664909561	6.09016741334285	6.47195404155188	5.885668924988	6.8891738784253	GeneID:213012,Genbank:XM_006521976.3,MGI:MGI:2442422	abhydrolase domain containing 10		GO:0005829,GO:0016787,GO:0019391,GO:0102390,GO:0004553,GO:0005739	cytosol|hydrolase activity|glucuronoside catabolic process|mycophenolic acid acyl-glucuronide esterase activity|hydrolase activity, hydrolyzing O-glycosyl compounds|mitochondrion
Abhd11	303.044092618631	281.632163769487	324.456021467776	1.15205599078286	0.204210834542208	0.27194822308329	1	9.60188287669276	10.0386544255771	9.89934668901232	11.42248473138	9.8926210701182	11.6438389402768	GeneID:68758,Genbank:NM_001190437.1,MGI:MGI:1916008	abhydrolase domain containing 11		GO:0008152,GO:0016787,GO:0003824,GO:0005739	metabolic process|hydrolase activity|catalytic activity|mitochondrion
Abhd12	1163.29997113853	1105.21985482814	1221.38008744891	1.10510147109041	0.144178844836456	0.389854463401416	1	26.021591568699	27.901947456967	24.5312214988822	29.1923142715747	28.1019860293603	26.6583170220625	GeneID:76192,Genbank:XM_006500366.3,MGI:MGI:1923442	abhydrolase domain containing 12		GO:0047372,GO:0005739,GO:0006660,GO:0052651,GO:0007628,GO:0008474,GO:0010996,GO:0016020,GO:0016021,GO:0016787,GO:0032281,GO:0032839,GO:0046464,GO:0002084,GO:0004622,GO:0046475,GO:0005737	acylglycerol lipase activity|mitochondrion|phosphatidylserine catabolic process|monoacylglycerol catabolic process|adult walking behavior|palmitoyl-(protein) hydrolase activity|response to auditory stimulus|membrane|integral component of membrane|hydrolase activity|AMPA glutamate receptor complex|dendrite cytoplasm|acylglycerol catabolic process|protein depalmitoylation|lysophospholipase activity…
Abhd12b	0.159301844248534	0	0.318603688497068	Inf	Inf	0.99602709473273	1	0	0	0	0	0	0.050436807670207	GeneID:100504285,Genbank:NM_001195033.1,MGI:MGI:2685650	abhydrolase domain containing 12B		GO:0003674,GO:0005575,GO:0008150	molecular_function|cellular_component|biological_process
Abhd13	674.433803641261	702.519498482685	646.348108799837	0.920042945705894	-0.120226890118938	0.485459498753011	1	7.56916220466781	7.43456753374351	8.15576703953378	6.26503472394314	7.06776869749779	7.37014058115428	GeneID:68904,Genbank:NM_026868.1,MGI:MGI:1916154	abhydrolase domain containing 13		GO:0016020,GO:0016021,GO:0016787,GO:0032839,GO:0002084,GO:0005737,GO:0008474	membrane|integral component of membrane|hydrolase activity|dendrite cytoplasm|protein depalmitoylation|cytoplasm|palmitoyl-(protein) hydrolase activity
Abhd14a	132.833474770087	125.624064957679	140.042884582495	1.11477752793363	0.156755825507821	0.475345332378101	1	2.13632990383425	3.15417199636423	2.56764657367463	3.12259445935591	2.71361258216542	2.63572994921727	GeneID:68644,Genbank:XM_017313555.1,MGI:MGI:1915894	abhydrolase domain containing 14A		GO:0016021,GO:0016787,GO:0005737,GO:0008152,GO:0016020	integral component of membrane|hydrolase activity|cytoplasm|metabolic process|membrane
Abhd14b	93.34802004523	94.4819200280709	92.2141200623891	0.975997524552761	-0.035050606238529	0.8995831940339	1	2.986661534134	3.26880380122133	3.25701970077603	2.98733594365129	2.89877374604283	3.11542451151585	GeneID:76491,Genbank:XM_017313683.1,MGI:MGI:1923741	abhydrolase domain containing 14b		GO:0005829,GO:0008152,GO:0016787,GO:0045944,GO:0005634,GO:0005730,GO:0005737	cytosol|metabolic process|hydrolase activity|positive regulation of transcription by RNA polymerase II|nucleus|nucleolus|cytoplasm
Abhd15	3.84473812292017	4.00812257565629	3.68135367018406	0.918473325277802	-0.122690272351233	1	1	0.0335281192353065	0.106646107395956	0.0701107768292372	0.0342727382588224	0.121750076639038	0.033531395681024	GeneID:67477,Genbank:NM_026185.4,MGI:MGI:1914727	abhydrolase domain containing 15		GO:0044255,GO:0005576,GO:0016787,GO:0016788	cellular lipid metabolic process|extracellular region|hydrolase activity|hydrolase activity, acting on ester bonds
Abhd16a	558.240210383606	549.784897900992	566.69552286622	1.03075862038006	0.0437065267390147	0.830820365324562	1	14.2472839923992	13.6284269642157	13.5397842525259	14.9075299620575	13.086656340987	13.2875513952159	GeneID:193742,Genbank:XM_017317351.1,MGI:MGI:99476	abhydrolase domain containing 16A		GO:0047372,GO:0052651,GO:1905344,GO:0016020,GO:0016021,GO:0016787	acylglycerol lipase activity|monoacylglycerol catabolic process|prostaglandin catabolic process|membrane|integral component of membrane|hydrolase activity
Abhd16b	0.170402265271808	0.340804530543617	0	0	-Inf	1	1	0	0.0325345730450199	0	0	0	0	GeneID:241850,Genbank:NM_183181.2,MGI:MGI:3607711	abhydrolase domain containing 16B		GO:0016787,GO:0003674,GO:0005575,GO:0008150	hydrolase activity|molecular_function|cellular_component|biological_process
Abhd17a	1030.79098711003	995.828685061147	1065.75328915892	1.07021750341875	0.0979040295377437	0.655957068481295	1	24.752720687187	31.144523273861	25.5799555778218	32.9358878782348	25.7895378063432	25.4340780078831	GeneID:216169,Genbank:NM_145421.2,MGI:MGI:106388	abhydrolase domain containing 17A		GO:0008474,GO:0010008,GO:0014069,GO:0016787,GO:0018345,GO:0055038,GO:0072657,GO:1902817,GO:1905668,GO:0002084,GO:0005576,GO:0005886	palmitoyl-(protein) hydrolase activity|endosome membrane|postsynaptic density|hydrolase activity|protein palmitoylation|recycling endosome membrane|protein localization to membrane|negative regulation of protein localization to microtubule|positive regulation of protein localization to endosome|protein depalmitoylation|extracellular region|plasma membrane
Abhd17b	636.463374339794	613.630288730682	659.296459948906	1.07441968243237	0.103557639036113	0.54985297118911	1	13.7655631450382	13.745580978781	12.0081631346915	13.5882357435091	13.5145143808886	14.075122713851	GeneID:226016,Genbank:XM_011247228.2,MGI:MGI:1917816	abhydrolase domain containing 17B		GO:0008474,GO:0014069,GO:0016787,GO:0018345,GO:0055038,GO:1902473,GO:1902817,GO:1902950,GO:1905668,GO:0002084,GO:0005576,GO:0005886	palmitoyl-(protein) hydrolase activity|postsynaptic density|hydrolase activity|protein palmitoylation|recycling endosome membrane|regulation of protein localization to synapse|negative regulation of protein localization to microtubule|regulation of dendritic spine maintenance|positive regulation of protein localization to endosome|protein depalmitoylation|extracellular region|plasma membrane
Abhd17c	980.408574305107	958.503622366101	1002.31352624411	1.04570656057602	0.0644780686076144	0.705771948299797	1	25.1158871528524	24.2555563563966	23.7662845844047	24.0317592266342	25.3509678920105	24.8019283186846	GeneID:70178,Genbank:NM_133722.2,MGI:MGI:1917428	abhydrolase domain containing 17C		GO:0014069,GO:0016787,GO:0018345,GO:1902817,GO:1905668,GO:0002084,GO:0008474	postsynaptic density|hydrolase activity|protein palmitoylation|negative regulation of protein localization to microtubule|positive regulation of protein localization to endosome|protein depalmitoylation|palmitoyl-(protein) hydrolase activity
Abhd18	42.4679108442619	43.880204730089	41.0556169584348	0.935629567158392	-0.0959906413642108	0.762952014868165	1	0.588758554690549	0.5843951598013	0.550090638486893	0.55061424148175	0.545859244250555	0.463536070492519	GeneID:269423,Genbank:XM_017319591.1,MGI:MGI:1915468	abhydrolase domain containing 18		GO:0008150,GO:0003674,GO:0005575,GO:0005576	biological_process|molecular_function|cellular_component|extracellular region
Abhd2	718.817385146865	831.544310508598	606.090459785133	0.72887331694258	-0.456260008593964	0.135752100908096	1	18.9872638147187	12.4926932736079	17.4785405874189	6.88519005346987	13.9375648483917	14.1292557594623	GeneID:54608,Genbank:NM_018811.6,MGI:MGI:1914344	abhydrolase domain containing 2		GO:0047372,GO:0036126,GO:0006629,GO:0048240,GO:0007340,GO:0042562,GO:0009611,GO:0051792,GO:0016020,GO:0016021,GO:0016042,GO:0016298,GO:0043401,GO:0016787,GO:0051793,GO:0016788,GO:0052689,GO:0044255,GO:0030336,GO:0097524,GO:0046464,GO:0031410,GO:0001669,GO:0032570,GO:0003707,GO:0034338,GO:0005886	acylglycerol lipase activity|sperm flagellum|lipid metabolic process|sperm capacitation|acrosome reaction|hormone binding|response to wounding|medium-chain fatty acid biosynthetic process|membrane|integral component of membrane|lipid catabolic process|lipase activity|steroid hormone mediated signaling pathway|hydrolase activity|medium-chain fatty acid catabolic process|hydrolase activity, acting …
Abhd3	8.32225062812308	7.30756690254273	9.33693435370343	1.27770768002884	0.35355780748085	0.61009714048447	1	0.0558916672116526	0.103704994890809	0.160703505201392	0.128549145642153	0.0869821884483402	0.181665669494537	GeneID:106861,Genbank:NM_134130.1,MGI:MGI:2147183	abhydrolase domain containing 3		GO:0047372,GO:0006629,GO:0051792,GO:0008970,GO:0051793,GO:0016020,GO:0016021,GO:0016298,GO:0016787,GO:0052689,GO:0016788,GO:0052739,GO:0034338,GO:0052740,GO:0044255,GO:0046470,GO:0004623,GO:0005575	acylglycerol lipase activity|lipid metabolic process|medium-chain fatty acid biosynthetic process|phosphatidylcholine 1-acylhydrolase activity|medium-chain fatty acid catabolic process|membrane|integral component of membrane|lipase activity|hydrolase activity|carboxylic ester hydrolase activity|hydrolase activity, acting on ester bonds|phosphatidylserine 1-acylhydrolase activity|short-chain carbo…
Abhd4	844.943247412041	883.285026948933	806.601467875148	0.913183676011505	-0.13102302457983	0.447454548886976	1	18.1234110827572	16.6045841978442	18.5667688578674	12.8619376189166	17.1664106141294	17.3747765144093	GeneID:105501,Genbank:NM_001205181.1,MGI:MGI:1915938	abhydrolase domain containing 4		GO:0016787,GO:0052689,GO:0055088,GO:0070291,GO:0004622,GO:0006629,GO:0016042	hydrolase activity|carboxylic ester hydrolase activity|lipid homeostasis|N-acylethanolamine metabolic process|lysophospholipase activity|lipid metabolic process|lipid catabolic process
Abhd5	1104.44506062409	1051.23962277924	1157.65049846894	1.10122418655451	0.139108201786988	0.406826645112933	1	17.8965950029823	18.5813155941714	19.1707878576531	20.4858918595255	19.6013795448261	19.2491623073648	GeneID:67469,Genbank:XM_006512244.2,MGI:MGI:1914719	abhydrolase domain containing 5		GO:0052689,GO:0010898,GO:0005737,GO:0055088,GO:0005811,GO:0016740,GO:0005829,GO:0006629,GO:0006631,GO:0016746,GO:0006654,GO:0030154,GO:0042171,GO:0008654,GO:0010891,GO:0003841,GO:0050996,GO:0004806,GO:0051006,GO:0005515	carboxylic ester hydrolase activity|positive regulation of triglyceride catabolic process|cytoplasm|lipid homeostasis|lipid droplet|transferase activity|cytosol|lipid metabolic process|fatty acid metabolic process|transferase activity, transferring acyl groups|phosphatidic acid biosynthetic process|cell differentiation|lysophosphatidic acid acyltransferase activity|phospholipid biosynthetic proce…	mmu04923	Regulation of lipolysis in adipocyte
Abhd6	1.9831575547377	0.981647696197293	2.9846674132781	3.04046698712797	1.60429292507429	0.310985358610833	1	0.0105228805443886	0	0.0220044352703044	0.0215131620175645	0.0327527599083878	0.0420956354589054	GeneID:66082,Genbank:XM_006518075.3,MGI:MGI:1913332	abhydrolase domain containing 6		GO:0047372,GO:0005739,GO:0009395,GO:0016020,GO:0016021,GO:0016787,GO:0030336,GO:0060292,GO:0032281,GO:2000124,GO:0046464,GO:0003824,GO:0046889,GO:0004620	acylglycerol lipase activity|mitochondrion|phospholipid catabolic process|membrane|integral component of membrane|hydrolase activity|negative regulation of cell migration|long term synaptic depression|AMPA glutamate receptor complex|regulation of endocannabinoid signaling pathway|acylglycerol catabolic process|catalytic activity|positive regulation of lipid biosynthetic process|phospholipase acti…	mmu04723	Retrograde endocannabinoid signaling
Abhd8	691.97307387955	700.628530022364	683.317617736736	0.975292310341579	-0.0360934129721464	0.812418387713253	1	20.8536456273522	20.4230250593184	18.9920557951943	19.3814406757213	19.5007347474027	18.0566312356453	GeneID:64296,Genbank:NM_022419.3,MGI:MGI:1918946	abhydrolase domain containing 8		GO:0003824,GO:0016787	catalytic activity|hydrolase activity
Abi1	2386.8974454826	2380.3112211777	2393.4836697875	1.00553391862905	0.00796174739421917	0.968644750424385	1	39.6726947270669	36.7912183614592	39.5301612384422	35.9948529075896	38.7424127001249	38.4332791434795	GeneID:11308,Genbank:NM_001077193.2,MGI:MGI:104913	abl-interactor 1		GO:0045296,GO:0031209,GO:0005634,GO:0048813,GO:0031252,GO:0005737,GO:0072673,GO:0032433,GO:0005856,GO:0005886,GO:0008134,GO:0008154,GO:0016020,GO:0035855,GO:0017124,GO:0042995,GO:0018108,GO:0043005,GO:0030027,GO:0044877,GO:0001756,GO:0045202,GO:0030054,GO:0005515,GO:0045211,GO:0030296,GO:0005622	cadherin binding|SCAR complex|nucleus|dendrite morphogenesis|cell leading edge|cytoplasm|lamellipodium morphogenesis|filopodium tip|cytoskeleton|plasma membrane|transcription factor binding|actin polymerization or depolymerization|membrane|megakaryocyte development|SH3 domain binding|cell projection|peptidyl-tyrosine phosphorylation|neuron projection|lamellipodium|protein-containing complex bindi…
Abi2	775.814113507298	823.500283907034	728.127943107562	0.884186632763518	-0.177577171262152	0.29360225019471	1	6.50911780417978	5.65573712355833	6.68354650965755	4.67696834003396	5.66305633234145	5.8675360177109	GeneID:329165,Genbank:XM_006496075.3,MGI:MGI:106913	abl-interactor 2		GO:0042995,GO:0005913,GO:0043010,GO:0007611,GO:0044877,GO:0008154,GO:0016358,GO:0016477,GO:0016601,GO:0017124,GO:0048365,GO:0018108,GO:0070064,GO:0030027,GO:2000601,GO:0030425,GO:0031209,GO:0005737,GO:0031625,GO:0005829,GO:0032433,GO:0005856	cell projection|cell-cell adherens junction|camera-type eye development|learning or memory|protein-containing complex binding|actin polymerization or depolymerization|dendrite development|cell migration|Rac protein signal transduction|SH3 domain binding|Rac GTPase binding|peptidyl-tyrosine phosphorylation|proline-rich region binding|lamellipodium|positive regulation of Arp2/3 complex-mediated act…	mmu04810	Regulation of actin cytoskeleton
Abi3	14.6780785348557	16.5326654290371	12.8234916406743	0.775645747850906	-0.366530198287373	0.4693496997202	1	0.0861421165576792	0.0978573212069197	0.135099079086139	0.0880552288997285	0.0893732487573961	0.061536096118192	GeneID:66610,Genbank:NM_001163464.1,MGI:MGI:1913860	ABI gene family, member 3		GO:0030027,GO:0030334,GO:0042802,GO:0005622,GO:0005737,GO:0018108	lamellipodium|regulation of cell migration|identical protein binding|intracellular|cytoplasm|peptidyl-tyrosine phosphorylation
Abi3bp	1.66732148221506	1.61781721666089	1.71682574776923	1.06119883636341	0.0856949987214124	1	1	0.0267166921342816	0	0.0186224586264055	0.0273100375906427	0.00923960569467054	0.00890643431717193	GeneID:320712,Genbank:XM_006522277.3,MGI:MGI:2444583	ABI gene family, member 3 (NESH) binding protein		GO:0005614,GO:0008201,GO:0010811,GO:0030198,GO:0005518,GO:0005539,GO:0005578	interstitial matrix|heparin binding|positive regulation of cell-substrate adhesion|extracellular matrix organization|collagen binding|glycosaminoglycan binding|proteinaceous extracellular matrix
Abl1	2360.6357144372	2629.9818422223	2091.28958665209	0.795172633163498	-0.330659989243084	0.11330821772423	1	18.6911292934794	14.8130554763897	18.4883286606053	9.28256475962044	15.6458477646248	15.4661205720818	GeneID:11350,Genbank:XM_006497621.3,MGI:MGI:87859	c-abl oncogene 1, non-receptor tyrosine kinase		GO:0043123,GO:0043124,GO:0043542,GO:0045087,GO:0002322,GO:0045184,GO:0002333,GO:0045202,GO:0003677,GO:0045580,GO:0004672,GO:0048668,GO:0045930,GO:0050731,GO:0050798,GO:0045931,GO:0004713,GO:0050853,GO:0005730,GO:0050885,GO:0005737,GO:0051015,GO:0051019,GO:0005739,GO:0071222,GO:0051281,GO:0005783,GO:0071901,GO:0051353,GO:0005829,GO:0072358,GO:0051444,GO:0090050,GO:0006979,GO:0005856,GO:0090135,GO:…	positive regulation of I-kappaB kinase/NF-kappaB signaling|negative regulation of I-kappaB kinase/NF-kappaB signaling|endothelial cell migration|innate immune response|B cell proliferation involved in immune response|establishment of protein localization|transitional one stage B cell differentiation|synapse|DNA binding|regulation of T cell differentiation|protein kinase activity|collateral sprout…	mmu04014,mmu04012,mmu04110,mmu04722,mmu04360,mmu05200,mmu05206,mmu05220,mmu05416	Ras signaling pathway|ErbB signaling pathway|Cell cycle|Neurotrophin signaling pathway|Axon guidance|Pathways in cancer|MicroRNAs in cancer|Chronic myeloid leukemia|Viral myocarditis
Abl2	3496.05144496511	3873.36520565747	3118.73768427276	0.805175220688589	-0.312625320963644	0.291692541410103	1	19.9281258197314	13.2704445228224	19.8324098060932	8.74941419282807	16.7921489363336	16.23026980343	GeneID:11352,Genbank:XM_011238737.2,MGI:MGI:87860	v-abl Abelson murine leukemia viral oncogene 2 (arg, Abelson-related gene)		GO:0004713,GO:0004715,GO:0005102,GO:0005515,GO:0005524,GO:0007628,GO:0005737,GO:0008542,GO:0005856,GO:0009791,GO:0006468,GO:0010863,GO:0010976,GO:0015629,GO:0030145,GO:0016301,GO:0030154,GO:0016310,GO:0030182,GO:0016322,GO:0031223,GO:0031234,GO:0031410,GO:0032092,GO:0000166,GO:0048008,GO:0034613,GO:0000287,GO:0048813,GO:0035024,GO:0035264,GO:0001784,GO:0050885,GO:0001843,GO:0001891,GO:0051017,GO:…	protein tyrosine kinase activity|non-membrane spanning protein tyrosine kinase activity|signaling receptor binding|protein binding|ATP binding|adult walking behavior|cytoplasm|visual learning|cytoskeleton|post-embryonic development|protein phosphorylation|positive regulation of phospholipase C activity|positive regulation of neuron projection development|actin cytoskeleton|manganese ion binding|k…	mmu04014,mmu04012,mmu05416	Ras signaling pathway|ErbB signaling pathway|Viral myocarditis
Ablim1	307.756612316051	348.68231633083	266.830908301272	0.76525506400532	-0.385987408201167	0.0785279564580291	1	2.13994462188615	1.54491046386779	2.19807147931917	1.08274279075884	1.67910542517375	1.62931302487646	GeneID:226251,Genbank:NM_001290813.1,MGI:MGI:1194500	actin-binding LIM protein 1		GO:0051015,GO:0005515,GO:0060271,GO:0005737,GO:0005856,GO:0007010,GO:0007411,GO:0014069,GO:0015629,GO:0030027,GO:0030032,GO:0001725,GO:0045944,GO:0046872,GO:0003779	actin filament binding|protein binding|cilium assembly|cytoplasm|cytoskeleton|cytoskeleton organization|axon guidance|postsynaptic density|actin cytoskeleton|lamellipodium|lamellipodium assembly|stress fiber|positive regulation of transcription by RNA polymerase II|metal ion binding|actin binding	mmu04360	Axon guidance
Ablim2	0.650971662593318	0.649866228214545	0.652077096972091	1.00340203669857	0.00489977159031328	1	1	0.012515264176874	0	0.0130853581065138	0	0.0129847032234846	0.0125164871975697	GeneID:231148,Genbank:XM_006503906.1,MGI:MGI:2385758	actin-binding LIM protein 2		GO:0006351,GO:0007010,GO:0015629,GO:0030016,GO:0030032,GO:0030036,GO:0045944,GO:0046872,GO:0051015,GO:0003674,GO:0003779,GO:0005737	transcription, DNA-templated|cytoskeleton organization|actin cytoskeleton|myofibril|lamellipodium assembly|actin cytoskeleton organization|positive regulation of transcription by RNA polymerase II|metal ion binding|actin filament binding|molecular_function|actin binding|cytoplasm	mmu04360	Axon guidance
Ablim3	1.02383665442445	1.00436746650911	1.04330584233978	1.03876905328884	0.0548749394102774	1	1	0	0.0120636864748089	0.023792554200772	0.023261359223504	0.0118047688382296	0	GeneID:319713,Genbank:XM_017317925.1,MGI:MGI:2442582	actin binding LIM protein family, member 3		GO:0060271,GO:0003779,GO:1903955,GO:0005737,GO:0006351,GO:0007010,GO:0015629,GO:0030027,GO:0030032,GO:0030036,GO:0045944,GO:0046872,GO:0001725,GO:0051015,GO:0003674	cilium assembly|actin binding|positive regulation of protein targeting to mitochondrion|cytoplasm|transcription, DNA-templated|cytoskeleton organization|actin cytoskeleton|lamellipodium|lamellipodium assembly|actin cytoskeleton organization|positive regulation of transcription by RNA polymerase II|metal ion binding|stress fiber|actin filament binding|molecular_function	mmu04360	Axon guidance
Abo	0	0	0					0	0	0	0	0	0	GeneID:80908,Genbank:XM_006498456.3,MGI:MGI:2135738	ABO blood group (transferase A, alpha 1-3-N-acetylgalactosaminyltransferase, transferase B, alpha 1-3-galactosyltransferase)		GO:0016757,GO:0004380,GO:0016758,GO:0030145,GO:0004381,GO:0005576,GO:0005794,GO:0030259,GO:0005975,GO:0031410,GO:0009247,GO:0031982,GO:0016020,GO:0046872,GO:0016021,GO:0000166,GO:0016740,GO:0001962,GO:0003823	transferase activity, transferring glycosyl groups|glycoprotein-fucosylgalactoside alpha-N-acetylgalactosaminyltransferase activity|transferase activity, transferring hexosyl groups|manganese ion binding|fucosylgalactoside 3-alpha-galactosyltransferase activity|extracellular region|Golgi apparatus|lipid glycosylation|carbohydrate metabolic process|cytoplasmic vesicle|glycolipid biosynthetic proce…	mmu00601	Glycosphingolipid biosynthesis - lacto and neolacto series
Abr	1107.84052649151	1221.85683014261	993.824222840405	0.813372072998445	-0.298012637943133	0.115171505296639	1	10.9792101932373	8.58725485885168	10.9303223374417	5.92056296866209	9.07980883310919	9.2059330108653	GeneID:109934,Genbank:NM_198894.2,MGI:MGI:107771	active BCR-related gene		GO:0042472,GO:0005096,GO:0043114,GO:0043314,GO:0005829,GO:0005886,GO:0007165,GO:0007420,GO:0050728,GO:0016020,GO:0050766,GO:0030036,GO:0050885,GO:0030336,GO:0060313,GO:0032496,GO:0002692,GO:0035023,GO:0005085,GO:0035556,GO:0005089	inner ear morphogenesis|GTPase activator activity|regulation of vascular permeability|negative regulation of neutrophil degranulation|cytosol|plasma membrane|signal transduction|brain development|negative regulation of inflammatory response|membrane|positive regulation of phagocytosis|actin cytoskeleton organization|neuromuscular process controlling balance|negative regulation of cell migration|n…
Abra	0	0	0					0	0	0	0	0	0	GeneID:223513,Genbank:NM_175456.4,MGI:MGI:2444891	actin-binding Rho activating protein		GO:1902531,GO:0035025,GO:0003779,GO:0005737,GO:0045893,GO:0005856,GO:0005886,GO:0006351,GO:0006355,GO:0015031,GO:0015629,GO:0045944,GO:0030016,GO:0030017,GO:0000060,GO:0051091,GO:0032970	regulation of intracellular signal transduction|positive regulation of Rho protein signal transduction|actin binding|cytoplasm|positive regulation of transcription, DNA-templated|cytoskeleton|plasma membrane|transcription, DNA-templated|regulation of transcription, DNA-templated|protein transport|actin cytoskeleton|positive regulation of transcription by RNA polymerase II|myofibril|sarcomere|prot…
Abracl	1312.27779473904	1140.47530669871	1484.08028277937	1.30128225842546	0.379933927977015	0.202519053960485	1	66.7553407066594	84.3971539259402	69.5379073950942	117.285856705337	78.6775262021848	80.472441299118	GeneID:73112,Genbank:NM_028440.1,MGI:MGI:1920362	ABRA C-terminal like		GO:0008150,GO:0015629,GO:0032970,GO:1902531,GO:0003674,GO:0003779,GO:0005575	biological_process|actin cytoskeleton|regulation of actin filament-based process|regulation of intracellular signal transduction|molecular_function|actin binding|cellular_component
Abt1	567.334761745609	535.585449501746	599.084073989473	1.11855927853679	0.161641714675891	0.476712757975606	1	6.55161721678566	7.81475917738126	6.14715824700685	8.70875586200976	7.03831525535812	6.3933407640125	GeneID:30946,Genbank:NM_013924.3,MGI:MGI:1353636	activator of basal transcription 1		GO:0003676,GO:0003677,GO:0003723,GO:0005634,GO:0005667,GO:0005730,GO:0006351,GO:0006355,GO:0006357,GO:0006366,GO:0021522,GO:0000447,GO:0034462,GO:0000472,GO:0000480	nucleic acid binding|DNA binding|RNA binding|nucleus|transcription factor complex|nucleolus|transcription, DNA-templated|regulation of transcription, DNA-templated|regulation of transcription by RNA polymerase II|transcription by RNA polymerase II|spinal cord motor neuron differentiation|endonucleolytic cleavage in ITS1 to separate SSU-rRNA from 5.8S rRNA and LSU-rRNA from tricistronic rRNA trans…
Abtb1	98.6996386734393	93.7004088231755	103.698868523703	1.10670668171145	0.146272905124841	0.547142812624557	1	2.30810121480222	2.24536879719834	2.43811834469012	2.48097791906885	2.56748822917209	2.45110986685619	GeneID:80283,Genbank:XM_006506791.3,MGI:MGI:1933148	ankyrin repeat and BTB (POZ) domain containing 1		GO:0005829,GO:0005886,GO:0006412,GO:0006414,GO:0006511,GO:0006950,GO:0019005,GO:0030162,GO:0031625,GO:0043161,GO:0003746,GO:0005730,GO:0005737	cytosol|plasma membrane|translation|translational elongation|ubiquitin-dependent protein catabolic process|response to stress|SCF ubiquitin ligase complex|regulation of proteolysis|ubiquitin protein ligase binding|proteasome-mediated ubiquitin-dependent protein catabolic process|translation elongation factor activity|nucleolus|cytoplasm
Abtb2	387.106315350453	421.364774117566	352.847856583339	0.837392867788447	-0.256023464425648	0.15717785814883	1	4.89934975341811	5.09325243446115	5.79719833578548	3.68893618188679	4.79797033827779	4.37399327246148	GeneID:99382,Genbank:NM_178890.3,MGI:MGI:2139365	ankyrin repeat and BTB (POZ) domain containing 2		GO:0005829,GO:0006511,GO:0006950,GO:0019005,GO:0022008,GO:0030162,GO:0031625,GO:0043161,GO:0046982,GO:0097237,GO:0005634,GO:0005654,GO:0005737	cytosol|ubiquitin-dependent protein catabolic process|response to stress|SCF ubiquitin ligase complex|neurogenesis|regulation of proteolysis|ubiquitin protein ligase binding|proteasome-mediated ubiquitin-dependent protein catabolic process|protein heterodimerization activity|cellular response to toxic substance|nucleus|nucleoplasm|cytoplasm
Acaa1a	288.828983792523	277.782106902555	299.87586068249	1.07953627404693	0.110411720904081	0.671310857005171	1	8.28519873281336	9.06289131033139	8.05256257021995	10.4373980479432	9.29212347486971	6.71049974573081	GeneID:113868,Genbank:XM_006511923.1,MGI:MGI:2148491	acetyl-Coenzyme A acyltransferase 1A		GO:0008775,GO:0003988,GO:0010124,GO:0016401,GO:0005739,GO:0005777,GO:0016740,GO:0006629,GO:0016746,GO:0006631,GO:0016747,GO:0006635,GO:0043231,GO:0000038,GO:0008152,GO:0003824,GO:0008206,GO:0003985	acetate CoA-transferase activity|acetyl-CoA C-acyltransferase activity|phenylacetate catabolic process|palmitoyl-CoA oxidase activity|mitochondrion|peroxisome|transferase activity|lipid metabolic process|transferase activity, transferring acyl groups|fatty acid metabolic process|transferase activity, transferring acyl groups other than amino-acyl groups|fatty acid beta-oxidation|intracellular mem…	mmu00071,mmu00592,mmu01040,mmu00280,mmu04146,mmu03320	Fatty acid degradation|alpha-Linolenic acid metabolism|Biosynthesis of unsaturated fatty acids|Valine, leucine and isoleucine degradation|Peroxisome|PPAR signaling pathway
Acaa1b	18.916511823588	11.9334886457216	25.8995350014545	2.17032384831908	1.11791033276383	0.0112859802754516	1	0.201354638439022	0.298885079544822	0.252632067192079	0.55573150060604	0.543159016319309	0.483298356677177	GeneID:235674,Genbank:NM_146230.3,MGI:MGI:3605455	acetyl-Coenzyme A acyltransferase 1B		GO:0005739,GO:0005777,GO:0006629,GO:0006631,GO:0006635,GO:0008152,GO:0010124,GO:0016740,GO:0016746,GO:0016747,GO:0003824,GO:0003988	mitochondrion|peroxisome|lipid metabolic process|fatty acid metabolic process|fatty acid beta-oxidation|metabolic process|phenylacetate catabolic process|transferase activity|transferase activity, transferring acyl groups|transferase activity, transferring acyl groups other than amino-acyl groups|catalytic activity|acetyl-CoA C-acyltransferase activity	mmu00071,mmu00592,mmu01040,mmu00280,mmu04146,mmu03320	Fatty acid degradation|alpha-Linolenic acid metabolism|Biosynthesis of unsaturated fatty acids|Valine, leucine and isoleucine degradation|Peroxisome|PPAR signaling pathway
Acaa2	451.228388453471	423.283404904829	479.173372002113	1.13203911717222	0.178923810798181	0.314585491617292	1	15.3232222216352	17.2861609017031	15.5656441177431	18.3731008894808	17.4049039560103	17.0315012140755	GeneID:52538,Genbank:NM_177470.3,MGI:MGI:1098623	acetyl-Coenzyme A acyltransferase 2 (mitochondrial 3-oxoacyl-Coenzyme A thiolase)		GO:0016747,GO:0005739,GO:0071456,GO:1901029,GO:0005743,GO:0005759,GO:0006084,GO:0006629,GO:1902109,GO:0006631,GO:0006635,GO:0008152,GO:0003824,GO:0016740,GO:0003988,GO:0016746	transferase activity, transferring acyl groups other than amino-acyl groups|mitochondrion|cellular response to hypoxia|negative regulation of mitochondrial outer membrane permeabilization involved in apoptotic signaling pathway|mitochondrial inner membrane|mitochondrial matrix|acetyl-CoA metabolic process|lipid metabolic process|negative regulation of mitochondrial membrane permeability involved …	mmu00062,mmu00071,mmu00280	Fatty acid elongation|Fatty acid degradation|Valine, leucine and isoleucine degradation
Acaca	1815.23138171541	2075.79684474531	1554.6659186855	0.748948974761665	-0.417060662406105	0.137815510900614	1	13.4310576109434	9.08173362545172	13.3013490664857	5.6254910028019	9.96487044158403	10.6447272051562	GeneID:107476,Genbank:XM_006531953.1,MGI:MGI:108451	acetyl-Coenzyme A carboxylase alpha		GO:0019900,GO:0006629,GO:0003824,GO:0042802,GO:0006631,GO:0003989,GO:0046872,GO:0006633,GO:0051289,GO:0004075,GO:0005515,GO:0005524,GO:0005737,GO:0055088,GO:0008152,GO:0005739,GO:0071380,GO:0009374,GO:0005829,GO:0014070,GO:0000166,GO:0015629,GO:0006084,GO:0001650,GO:0016874,GO:0001894	kinase binding|lipid metabolic process|catalytic activity|identical protein binding|fatty acid metabolic process|acetyl-CoA carboxylase activity|metal ion binding|fatty acid biosynthetic process|protein homotetramerization|biotin carboxylase activity|protein binding|ATP binding|cytoplasm|lipid homeostasis|metabolic process|mitochondrion|cellular response to prostaglandin E stimulus|biotin binding…	mmu00620,mmu00640,mmu00061,mmu04152,mmu04910,mmu04922	Pyruvate metabolism|Propanoate metabolism|Fatty acid biosynthesis|AMPK signaling pathway|Insulin signaling pathway|Glucagon signaling pathway
Acacb	32.6338126953367	35.4192277148732	29.8483976758001	0.84271734878246	-0.246879269043551	0.561680823152429	1	0.253091446478112	0.128073313998639	0.258606143692107	0.105836850715622	0.208874220614761	0.212847696113789	GeneID:100705,Genbank:XM_006530111.3,MGI:MGI:2140940	acetyl-Coenzyme A carboxylase beta		GO:0042802,GO:0009374,GO:0003989,GO:0043086,GO:0010629,GO:0046322,GO:0010884,GO:0004075,GO:0046872,GO:0005524,GO:0005634,GO:0005739,GO:0010906,GO:0050995,GO:0014070,GO:0006084,GO:0051289,GO:0016020,GO:0006629,GO:0060421,GO:0016874,GO:0006631,GO:0000166,GO:0097009,GO:0031667,GO:0006633,GO:0003824,GO:2001295,GO:0031999,GO:0008152	identical protein binding|biotin binding|acetyl-CoA carboxylase activity|negative regulation of catalytic activity|negative regulation of gene expression|negative regulation of fatty acid oxidation|positive regulation of lipid storage|biotin carboxylase activity|metal ion binding|ATP binding|nucleus|mitochondrion|regulation of glucose metabolic process|negative regulation of lipid catabolic proce…	mmu00620,mmu00640,mmu00061,mmu04152,mmu04910,mmu04922,mmu04920,mmu04931	Pyruvate metabolism|Propanoate metabolism|Fatty acid biosynthesis|AMPK signaling pathway|Insulin signaling pathway|Glucagon signaling pathway|Adipocytokine signaling pathway|Insulin resistance
Acad10	36.5095600349927	40.6863088756587	32.3328111943268	0.794685290649959	-0.331544453998064	0.338088346460033	1	0.484146041757826	0.573714235787344	0.759299713060638	0.363895838571614	0.517079737255209	0.526916296601692	GeneID:71985,Genbank:XM_006530463.1,MGI:MGI:1919235	acyl-Coenzyme A dehydrogenase family, member 10		GO:0016491,GO:0016627,GO:0016787,GO:0033539,GO:0050660,GO:0055114,GO:0003995,GO:0005739,GO:0008152	oxidoreductase activity|oxidoreductase activity, acting on the CH-CH group of donors|hydrolase activity|fatty acid beta-oxidation using acyl-CoA dehydrogenase|flavin adenine dinucleotide binding|oxidation-reduction process|acyl-CoA dehydrogenase activity|mitochondrion|metabolic process
Acad11	181.02094486018	177.038726017342	185.003163703017	1.04498698033386	0.0634849676412937	0.757426896513978	1	2.92830267192234	3.19102163191708	2.90860777180486	2.79378095419497	3.44322682181464	2.92858883246363	GeneID:102632,Genbank:NM_175324.3,MGI:MGI:2143169	acyl-Coenzyme A dehydrogenase family, member 11		GO:0005739,GO:0005777,GO:0008152,GO:0016491,GO:0016627,GO:0017099,GO:0031966,GO:0033539,GO:0050660,GO:0055114,GO:0003995,GO:0070991,GO:0004466,GO:0005634	mitochondrion|peroxisome|metabolic process|oxidoreductase activity|oxidoreductase activity, acting on the CH-CH group of donors|very-long-chain-acyl-CoA dehydrogenase activity|mitochondrial membrane|fatty acid beta-oxidation using acyl-CoA dehydrogenase|flavin adenine dinucleotide binding|oxidation-reduction process|acyl-CoA dehydrogenase activity|medium-chain-acyl-CoA dehydrogenase activity|long…
Acad12	7.33442447675363	7.27984925922153	7.38899969428572	1.01499350208741	0.0214704914141221	1	1	0.180054313050431	0.238631682458307	0.0941280636025585	0.184053101822998	0.140106020897368	0.180071908376276	GeneID:338350,Genbank:XM_011248231.1,MGI:MGI:2443320	acyl-Coenzyme A dehydrogenase family, member 12		GO:0050660,GO:0003995,GO:0005739,GO:0033539	flavin adenine dinucleotide binding|acyl-CoA dehydrogenase activity|mitochondrion|fatty acid beta-oxidation using acyl-CoA dehydrogenase
Acad8	427.024286131571	409.827975996703	444.220596266439	1.08391964991188	0.116257814837432	0.519208974202529	1	5.33256325828	6.11806069468728	5.5893409223716	6.30525315031112	5.68397319557084	5.89027228787571	GeneID:66948,Genbank:NM_025862.2,MGI:MGI:1914198	acyl-Coenzyme A dehydrogenase family, member 8		GO:0006629,GO:0008152,GO:0009083,GO:0016491,GO:0016627,GO:0050660,GO:0055114,GO:0003995,GO:0005739	lipid metabolic process|metabolic process|branched-chain amino acid catabolic process|oxidoreductase activity|oxidoreductase activity, acting on the CH-CH group of donors|flavin adenine dinucleotide binding|oxidation-reduction process|acyl-CoA dehydrogenase activity|mitochondrion	mmu00280	Valine, leucine and isoleucine degradation
Acad9	1536.35967623228	1592.26390104053	1480.45545142404	0.929780201922922	-0.105038388423594	0.524055700709988	1	24.8042876875543	21.0009297115863	23.7074987076881	17.7286927865104	22.1820807734059	22.9830981396863	GeneID:229211,Genbank:NM_172678.3,MGI:MGI:1914272	acyl-Coenzyme A dehydrogenase family, member 9		GO:0050660,GO:0004466,GO:0051791,GO:0005634,GO:0055114,GO:0005739,GO:0008152,GO:0016491,GO:0070991,GO:0016627,GO:0017099,GO:0030425,GO:0031966,GO:0000062,GO:0032981,GO:0001676,GO:0042760,GO:0003995	flavin adenine dinucleotide binding|long-chain-acyl-CoA dehydrogenase activity|medium-chain fatty acid metabolic process|nucleus|oxidation-reduction process|mitochondrion|metabolic process|oxidoreductase activity|medium-chain-acyl-CoA dehydrogenase activity|oxidoreductase activity, acting on the CH-CH group of donors|very-long-chain-acyl-CoA dehydrogenase activity|dendrite|mitochondrial membrane|…
Acadl	1788.80258589306	1675.15524754551	1902.44992424062	1.13568573839836	0.183563674298992	0.264769196481534	1	47.8678273319083	51.9384061886051	47.0079801822962	59.0200568365034	49.634308029437	52.5702742780227	GeneID:11363,Genbank:NM_007381.4,MGI:MGI:87866	acyl-Coenzyme A dehydrogenase, long-chain		GO:0050660,GO:0033539,GO:0009409,GO:0003995,GO:0051289,GO:0016401,GO:0004466,GO:0055114,GO:0042413,GO:0090181,GO:0042758,GO:0005739,GO:0016491,GO:0016627,GO:0005759,GO:0044242,GO:0019254,GO:0006629,GO:0045717,GO:0006631,GO:0000062,GO:0046322,GO:0031966,GO:0008152,GO:0001659,GO:0009062	flavin adenine dinucleotide binding|fatty acid beta-oxidation using acyl-CoA dehydrogenase|response to cold|acyl-CoA dehydrogenase activity|protein homotetramerization|palmitoyl-CoA oxidase activity|long-chain-acyl-CoA dehydrogenase activity|oxidation-reduction process|carnitine catabolic process|regulation of cholesterol metabolic process|long-chain fatty acid catabolic process|mitochondrion|oxi…	mmu00071,mmu03320	Fatty acid degradation|PPAR signaling pathway
Acadm	743.595221518102	706.217697205333	780.97274583087	1.10585269800142	0.145159228234687	0.396984760077597	1	18.7277879028655	21.4527799421248	18.2828471161303	23.0048525377504	18.2792380028514	21.2392283395704	GeneID:11364,Genbank:NM_007382.5,MGI:MGI:87867	acyl-Coenzyme A dehydrogenase, medium chain		GO:0006082,GO:0006111,GO:0006629,GO:0006631,GO:0006635,GO:0007507,GO:0033539,GO:0008152,GO:0009409,GO:0042594,GO:0009437,GO:0042802,GO:0045329,GO:0050660,GO:0051289,GO:0051791,GO:0051793,GO:0000062,GO:0001889,GO:0003995,GO:0005739,GO:0005759,GO:0005978,GO:0009791,GO:0016491,GO:0016607,GO:0016627,GO:0016853,GO:0019254,GO:0055007,GO:0030424,GO:0055114,GO:0031966,GO:0070991	organic acid metabolic process|regulation of gluconeogenesis|lipid metabolic process|fatty acid metabolic process|fatty acid beta-oxidation|heart development|fatty acid beta-oxidation using acyl-CoA dehydrogenase|metabolic process|response to cold|response to starvation|carnitine metabolic process|identical protein binding|carnitine biosynthetic process|flavin adenine dinucleotide binding|protein…	mmu00640,mmu00071,mmu00280,mmu00410,mmu03320	Propanoate metabolism|Fatty acid degradation|Valine, leucine and isoleucine degradation|beta-Alanine metabolism|PPAR signaling pathway
Acads	776.147213222412	770.608576222206	781.685850222618	1.01437470895369	0.0205906808325162	0.928051119832298	1	22.6603648689057	24.7053977133306	22.9921637711544	25.9027674183249	20.2769125537936	22.7790964095989	GeneID:11409,Genbank:NM_007383.3,MGI:MGI:87868	acyl-Coenzyme A dehydrogenase, short chain		GO:0046359,GO:0004085,GO:0005654,GO:0050660,GO:0005739,GO:0005759,GO:0006629,GO:0051289,GO:0006631,GO:0055114,GO:0008152,GO:0016491,GO:0016627,GO:0000062,GO:0031966,GO:0003995,GO:0033539	butyrate catabolic process|butyryl-CoA dehydrogenase activity|nucleoplasm|flavin adenine dinucleotide binding|mitochondrion|mitochondrial matrix|lipid metabolic process|protein homotetramerization|fatty acid metabolic process|oxidation-reduction process|metabolic process|oxidoreductase activity|oxidoreductase activity, acting on the CH-CH group of donors|fatty-acyl-CoA binding|mitochondrial membr…	mmu00650,mmu00071,mmu00280	Butanoate metabolism|Fatty acid degradation|Valine, leucine and isoleucine degradation
Acadsb	698.486441908044	734.948019340523	662.024864475565	0.900777806122407	-0.150756812974981	0.370005914953765	1	12.4452863556699	11.8843994831939	13.1652772829062	9.9777891221249	12.1188081277594	10.7056191764504	GeneID:66885,Genbank:NM_025826.4,MGI:MGI:1914135	acyl-Coenzyme A dehydrogenase, short/branched chain		GO:0005739,GO:0006629,GO:0006631,GO:0006637,GO:0008152,GO:0009055,GO:0016491,GO:0016627,GO:0016937,GO:0050660,GO:0055114,GO:0003995	mitochondrion|lipid metabolic process|fatty acid metabolic process|acyl-CoA metabolic process|metabolic process|electron transfer activity|oxidoreductase activity|oxidoreductase activity, acting on the CH-CH group of donors|short-branched-chain-acyl-CoA dehydrogenase activity|flavin adenine dinucleotide binding|oxidation-reduction process|acyl-CoA dehydrogenase activity	mmu00071,mmu00280	Fatty acid degradation|Valine, leucine and isoleucine degradation
Acadvl	1247.38589446338	1163.29575116468	1331.47603776208	1.14457225209412	0.194808537116196	0.236201311320925	1	28.4529840697141	32.4111557889533	29.9052343569472	35.7008760566472	31.0956818226876	33.7585448340332	GeneID:11370,Genbank:NM_017366.3,MGI:MGI:895149	acyl-Coenzyme A dehydrogenase, very long chain		GO:0033539,GO:0009062,GO:0003995,GO:0042645,GO:0009409,GO:0004466,GO:0042760,GO:0016020,GO:0005634,GO:0005730,GO:0005739,GO:0016491,GO:0005743,GO:0045717,GO:0016627,GO:0005829,GO:0046322,GO:0017099,GO:0006629,GO:0050660,GO:0006631,GO:0000062,GO:0055114,GO:0031966,GO:0006635,GO:0090181,GO:0008152,GO:0001659	fatty acid beta-oxidation using acyl-CoA dehydrogenase|fatty acid catabolic process|acyl-CoA dehydrogenase activity|mitochondrial nucleoid|response to cold|long-chain-acyl-CoA dehydrogenase activity|very long-chain fatty acid catabolic process|membrane|nucleus|nucleolus|mitochondrion|oxidoreductase activity|mitochondrial inner membrane|negative regulation of fatty acid biosynthetic process|oxidor…	mmu00071	Fatty acid degradation
Acan	0.510931516941213	0	1.02186303388243	Inf	Inf	0.43846973686404	1	0	0	0	0.00718400816792993	0.0145830783041561	0	GeneID:11595,Genbank:XM_006540566.1,MGI:MGI:99602	aggrecan		GO:0030166,GO:0005201,GO:0030199,GO:0005509,GO:0030246,GO:0005515,GO:0005540,GO:0005576,GO:0005578,GO:0030336,GO:0005604,GO:0043005,GO:0005615,GO:0043025,GO:0046872,GO:0007155,GO:0001501,GO:0072534,GO:0007417,GO:0001502,GO:0007507,GO:0002063	proteoglycan biosynthetic process|extracellular matrix structural constituent|collagen fibril organization|calcium ion binding|carbohydrate binding|protein binding|hyaluronic acid binding|extracellular region|proteinaceous extracellular matrix|negative regulation of cell migration|basement membrane|neuron projection|extracellular space|neuronal cell body|metal ion binding|cell adhesion|skeletal s…
Acap1	1.1363120553279	0.649866228214545	1.62275788244125	2.49706449110249	1.32023308189579	0.60592519291938	1	0.0206468649347064	0	0.0215873686427399	0	0.0428426295895413	0.0619466477829684	GeneID:216859,Genbank:NM_153788.3,MGI:MGI:2388270	ArfGAP with coiled-coil, ankyrin repeat and PH domains 1		GO:0032012,GO:0005096,GO:0043231,GO:0005737,GO:0046872,GO:0005768,GO:0005829,GO:0006629,GO:0007165,GO:0008150,GO:0016020,GO:0016042,GO:0016192,GO:0003674,GO:0016787,GO:0004871,GO:0031267	regulation of ARF protein signal transduction|GTPase activator activity|intracellular membrane-bounded organelle|cytoplasm|metal ion binding|endosome|cytosol|lipid metabolic process|signal transduction|biological_process|membrane|lipid catabolic process|vesicle-mediated transport|molecular_function|hydrolase activity|signal transducer activity|small GTPase binding	mmu04144	Endocytosis
Acap2	1407.93274302994	1538.98236744611	1276.88311861376	0.829693143744533	-0.269350230539487	0.185145883422676	1	10.0525679918253	7.91519485769692	10.1031927020718	5.3845552253544	8.72252706103361	8.63477285882557	GeneID:78618,Genbank:XM_006522743.3,MGI:MGI:1925868	ArfGAP with coiled-coil, ankyrin repeat and PH domains 2		GO:0036010,GO:0005515,GO:0043231,GO:0005737,GO:0046872,GO:0005768,GO:0005829,GO:0010008,GO:0016020,GO:0080025,GO:1990090,GO:0016192,GO:0017137,GO:0030029,GO:0001726,GO:0031267,GO:0005096,GO:0032012	protein localization to endosome|protein binding|intracellular membrane-bounded organelle|cytoplasm|metal ion binding|endosome|cytosol|endosome membrane|membrane|phosphatidylinositol-3,5-bisphosphate binding|cellular response to nerve growth factor stimulus|vesicle-mediated transport|Rab GTPase binding|actin filament-based process|ruffle|small GTPase binding|GTPase activator activity|regulation o…	mmu04144	Endocytosis
Acap3	753.030508304599	796.914912774478	709.14610383472	0.889864265892341	-0.168342801345425	0.33509220732188	1	10.1653392796633	8.97954919644906	10.295867648984	6.45379972525539	9.34898632090892	9.75402484667082	GeneID:140500,Genbank:NM_207223.1,MGI:MGI:2153589	ArfGAP with coiled-coil, ankyrin repeat and PH domains 3		GO:0005737,GO:0005829,GO:0008150,GO:0016020,GO:0016192,GO:0031267,GO:0032012,GO:0043231,GO:0003674,GO:0005096,GO:0005575	cytoplasm|cytosol|biological_process|membrane|vesicle-mediated transport|small GTPase binding|regulation of ARF protein signal transduction|intracellular membrane-bounded organelle|molecular_function|GTPase activator activity|cellular_component	mmu04144	Endocytosis
Acat1	2505.94921851289	2350.01116988608	2661.88726713969	1.1327126020719	0.179781859250263	0.266120667277367	1	37.9957038478561	42.2715544042317	38.6797133698915	45.904278695924	42.3192458377279	42.1982474703916	GeneID:110446,Genbank:NM_144784.3,MGI:MGI:87870	acetyl-Coenzyme A acetyltransferase 1		GO:0046356,GO:0015936,GO:0003985,GO:0046872,GO:0015937,GO:0003988,GO:0046952,GO:0016740,GO:0005739,GO:0050662,GO:0005743,GO:0005759,GO:0016746,GO:0005829,GO:0051260,GO:0016747,GO:0006085,GO:1902860,GO:0016830,GO:0006550,GO:0016885,GO:0006635,GO:0003824,GO:0019899,GO:0006696,GO:0042803,GO:0008152	acetyl-CoA catabolic process|coenzyme A metabolic process|acetyl-CoA C-acetyltransferase activity|metal ion binding|coenzyme A biosynthetic process|acetyl-CoA C-acyltransferase activity|ketone body catabolic process|transferase activity|mitochondrion|coenzyme binding|mitochondrial inner membrane|mitochondrial matrix|transferase activity, transferring acyl groups|cytosol|protein homooligomerizatio…	mmu00620,mmu00630,mmu00640,mmu00650,mmu00071,mmu00072,mmu00280,mmu00310,mmu00380,mmu00900	Pyruvate metabolism|Glyoxylate and dicarboxylate metabolism|Propanoate metabolism|Butanoate metabolism|Fatty acid degradation|Synthesis and degradation of ketone bodies|Valine, leucine and isoleucine degradation|Lysine degradation|Tryptophan metabolism|Terpenoid backbone biosynthesis
Acat2	2739.94654473605	2552.60190945716	2927.29118001495	1.14678719355713	0.19759769886549	0.230315247706734	1	72.9367411174182	73.0206051452983	63.9699035714382	85.793702553642	74.2298705803497	72.6814806484543	GeneID:110460,Genbank:NM_009338.3,MGI:MGI:87871	acetyl-Coenzyme A acetyltransferase 2		GO:0003988,GO:0005634,GO:0005730,GO:0005737,GO:0005739,GO:0005829,GO:0006635,GO:0008152,GO:0016740,GO:0016746,GO:0003824,GO:0016747,GO:0003985,GO:0045797	acetyl-CoA C-acyltransferase activity|nucleus|nucleolus|cytoplasm|mitochondrion|cytosol|fatty acid beta-oxidation|metabolic process|transferase activity|transferase activity, transferring acyl groups|catalytic activity|transferase activity, transferring acyl groups other than amino-acyl groups|acetyl-CoA C-acetyltransferase activity|positive regulation of intestinal cholesterol absorption	mmu00620,mmu00630,mmu00640,mmu00650,mmu00071,mmu00072,mmu00280,mmu00310,mmu00380,mmu00900,mmu04975	Pyruvate metabolism|Glyoxylate and dicarboxylate metabolism|Propanoate metabolism|Butanoate metabolism|Fatty acid degradation|Synthesis and degradation of ketone bodies|Valine, leucine and isoleucine degradation|Lysine degradation|Tryptophan metabolism|Terpenoid backbone biosynthesis|Fat digestion and absorption
Acat3	27.3307880905696	28.088608838333	26.5729673428061	0.94604070624322	-0.0800258336992647	0.828075565819175	1	0.765976911872	0.870148676367306	0.772266157181212	1.0626270243372	0.65279600896932	0.465102857270216	GeneID:224530,Genbank:NM_153151.3,MGI:MGI:109182	acetyl-Coenzyme A acetyltransferase 3		GO:0005634,GO:0005730,GO:0005737,GO:0005739,GO:0005829,GO:0006635,GO:0003985,GO:0003988	nucleus|nucleolus|cytoplasm|mitochondrion|cytosol|fatty acid beta-oxidation|acetyl-CoA C-acetyltransferase activity|acetyl-CoA C-acyltransferase activity
Acbd3	1497.19256163623	1533.65426734295	1460.73085592951	0.952451205616383	-0.0702829101222708	0.679427678323882	1	25.8287938007794	24.1244187192797	25.5123391056459	19.4088264462008	25.7719461833713	24.7955541943075	GeneID:170760,Genbank:NM_133225.3,MGI:MGI:2181074	acyl-Coenzyme A binding domain containing 3		GO:0005794,GO:0006629,GO:0006694,GO:0016020,GO:0034237,GO:0000062,GO:0000139,GO:0005739	Golgi apparatus|lipid metabolic process|steroid biosynthetic process|membrane|protein kinase A regulatory subunit binding|fatty-acyl-CoA binding|Golgi membrane|mitochondrion
Acbd4	152.56358932474	145.702082949214	159.425095700267	1.09418542599584	0.129857244982689	0.563058885093959	1	3.64859456770506	3.97980144730225	4.36368630277017	4.72240344147297	4.27565313893542	3.67520256372785	GeneID:67131,Genbank:NM_025988.2,MGI:MGI:1914381	acyl-Coenzyme A binding domain containing 4		GO:0003674,GO:0005575,GO:0008150	molecular_function|cellular_component|biological_process
Acbd5	869.649986000436	886.960411324881	852.339560675991	0.960966859166605	-0.0574414172082403	0.723596489050377	1	11.7856262097152	10.213478160981	11.4548803035699	9.66248305474611	10.8676776686498	10.6802640821451	GeneID:74159,Genbank:XM_017319291.1,MGI:MGI:1921409	acyl-Coenzyme A binding domain containing 5		GO:0005654,GO:0005777,GO:0006914,GO:0008289,GO:0016020,GO:0016021,GO:0030242,GO:0000062,GO:0003674,GO:0005634	nucleoplasm|peroxisome|autophagy|lipid binding|membrane|integral component of membrane|autophagy of peroxisome|fatty-acyl-CoA binding|molecular_function|nucleus
Acbd6	1216.0204724188	1100.63323570994	1331.40770912767	1.20967427289153	0.274618627544192	0.329382721151683	1	19.0955853458819	22.5700552699765	20.3035040357491	30.5190030366166	20.948745895037	20.6784257515438	GeneID:72482,Genbank:NM_028250.3,MGI:MGI:1919732	acyl-Coenzyme A binding domain containing 6		GO:0008150,GO:0008289,GO:0000062,GO:0003674,GO:0005737	biological_process|lipid binding|fatty-acyl-CoA binding|molecular_function|cytoplasm
Acbd7	0.166736704237512	0	0.333473408475023	Inf	Inf	0.996027308430157	1	0	0	0	0	0.105625099866551	0	GeneID:78245,Genbank:NM_030063.2,MGI:MGI:1925495	acyl-Coenzyme A binding domain containing 7		GO:0008150,GO:0008289,GO:0000062,GO:0003674,GO:0005575	biological_process|lipid binding|fatty-acyl-CoA binding|molecular_function|cellular_component
Accs	88.1634738414373	89.1149287476109	87.2120189352638	0.978646565293942	-0.0311401651509712	0.909319426111047	1	0.800976907319933	0.812324218291576	0.819257203190427	0.809866010299326	0.65036426580236	0.844590788288185	GeneID:329470,Genbank:NM_001290782.1,MGI:MGI:1919717	1-aminocyclopropane-1-carboxylate synthase (non-functional)		GO:0009058,GO:0030170,GO:0042802,GO:0003824,GO:0005575,GO:0008150	biosynthetic process|pyridoxal phosphate binding|identical protein binding|catalytic activity|cellular_component|biological_process
Accsl	9.93166290434162	12.1837383228372	7.67958748584603	0.630314545696652	-0.665856138862704	0.278085209524425	1	0.185259964958352	0.130949812142654	0.274406784056778	0.094687182485471	0.144156705175013	0.123518712661731	GeneID:381411,Genbank:NM_001033452.4,MGI:MGI:3584519	1-aminocyclopropane-1-carboxylate synthase (non-functional)-like		GO:0009058,GO:0030170,GO:0003824,GO:0005575,GO:0008150	biosynthetic process|pyridoxal phosphate binding|catalytic activity|cellular_component|biological_process
Acd	1148.12785515734	1051.94679041704	1244.30891989763	1.18286298435716	0.242282970350098	0.144341677063796	1	30.1730826972294	34.6979765264627	29.688258922987	39.1110418347254	34.7269631259516	34.3639595766301	GeneID:497652,Genbank:XM_006531170.2,MGI:MGI:87873	adrenocortical dysplasia		GO:0051973,GO:0030326,GO:0000783,GO:0060381,GO:0031848,GO:0000784,GO:0070182,GO:0032202,GO:0070187,GO:0001501,GO:0001655,GO:0003677,GO:0005515,GO:0032211,GO:0005634,GO:0070198,GO:0032212,GO:0005694,GO:0070200,GO:0035282,GO:0006886,GO:0042162,GO:0016233,GO:0000723,GO:0000781,GO:0044877,GO:0016604	positive regulation of telomerase activity|embryonic limb morphogenesis|nuclear telomere cap complex|positive regulation of single-stranded telomeric DNA binding|protection from non-homologous end joining at telomere|nuclear chromosome, telomeric region|DNA polymerase binding|telomere assembly|shelterin complex|skeletal system development|urogenital system development|DNA binding|protein binding|…
Ace	1.33278821299946	1.65858311209444	1.00699331390447	0.607140701338052	-0.71989720344749	0.825131915476623	1	0.0206039075837925	0.032768413365752	0	0.0105307477400146	0.0106883730714214	0.0103029605227584	GeneID:11421,Genbank:NM_001281819.1,MGI:MGI:87874	angiotensin I converting enzyme (peptidyl-dipeptidase A) 1		GO:0005515,GO:0005576,GO:0005615,GO:0005737,GO:0005764,GO:0005768,GO:0005886,GO:0008241,GO:0008270,GO:0006508,GO:0009792,GO:0006518,GO:0009897,GO:0009925,GO:0010608,GO:0010629,GO:0032092,GO:0010815,GO:0032496,GO:0014910,GO:0035814,GO:0016020,GO:0042310,GO:0042447,GO:0042755,GO:0001822,GO:0060978,GO:0043065,GO:0061098,GO:0043171,GO:0002446,GO:0070062,GO:0045777,GO:0003081,GO:0070573,GO:0003084,GO:…	protein binding|extracellular region|extracellular space|cytoplasm|lysosome|endosome|plasma membrane|peptidyl-dipeptidase activity|zinc ion binding|proteolysis|embryo development ending in birth or egg hatching|peptide metabolic process|external side of plasma membrane|basal plasma membrane|posttranscriptional regulation of gene expression|negative regulation of gene expression|positive regulatio…	mmu04924,mmu04614,mmu05410,mmu05142	Renin secretion|Renin-angiotensin system|Hypertrophic cardiomyopathy (HCM)|Chagas disease (American trypanosomiasis)
Ace2	5.06125002005648	4.68973163674352	5.43276840336944	1.15843908013932	0.2121821779172	0.879239651472346	1	0.0298855581331991	0.126746484839309	0.0624938035440855	0.122197121100591	0.046509817636712	0.0747211965484548	GeneID:70008,Genbank:NM_001130513.1,MGI:MGI:1917258	angiotensin I converting enzyme (peptidyl-dipeptidase A) 2		GO:0060452,GO:0009986,GO:0004175,GO:0070373,GO:0015827,GO:0004180,GO:1903598,GO:0016020,GO:1903779,GO:0004181,GO:0005576,GO:0005615,GO:0005737,GO:0016021,GO:0005886,GO:0016787,GO:0032800,GO:0006508,GO:0046813,GO:0008233,GO:0001618,GO:0046872,GO:0008237,GO:0003051,GO:0048662,GO:0008241,GO:0003081	positive regulation of cardiac muscle contraction|cell surface|endopeptidase activity|negative regulation of ERK1 and ERK2 cascade|tryptophan transport|carboxypeptidase activity|positive regulation of gap junction assembly|membrane|regulation of cardiac conduction|metallocarboxypeptidase activity|extracellular region|extracellular space|cytoplasm|integral component of membrane|plasma membrane|hyd…	mmu04614,mmu04974	Renin-angiotensin system|Protein digestion and absorption
Ace3	0	0	0					0	0	0	0	0	0	GeneID:217246,Genbank:XM_006533054.3,MGI:MGI:3644400	angiotensin I converting enzyme (peptidyl-dipeptidase A) 3		GO:0008150,GO:0008237,GO:0008241,GO:0016020,GO:0016021,GO:0031410,GO:0001669,GO:0005515,GO:0006508	biological_process|metallopeptidase activity|peptidyl-dipeptidase activity|membrane|integral component of membrane|cytoplasmic vesicle|acrosomal vesicle|protein binding|proteolysis	mmu04924,mmu04614,mmu05410,mmu05142	Renin secretion|Renin-angiotensin system|Hypertrophic cardiomyopathy (HCM)|Chagas disease (American trypanosomiasis)
Acer1	0	0	0					0	0	0	0	0	0	GeneID:171168,Genbank:NM_175731.4,MGI:MGI:2181962	alkaline ceramidase 1		GO:0046514,GO:0006665,GO:0071277,GO:0006672,GO:0071633,GO:0010446,GO:0016020,GO:0016021,GO:0016787,GO:0016811,GO:0017040,GO:0019216,GO:0030148,GO:0005783,GO:0030154,GO:0046512,GO:0006629	ceramide catabolic process|sphingolipid metabolic process|cellular response to calcium ion|ceramide metabolic process|dihydroceramidase activity|response to alkaline pH|membrane|integral component of membrane|hydrolase activity|hydrolase activity, acting on carbon-nitrogen (but not peptide) bonds, in linear amides|N-acylsphingosine amidohydrolase activity|regulation of lipid metabolic process|sph…	mmu00600,mmu04071	Sphingolipid metabolism|Sphingolipid signaling pathway
Acer2	0.166736704237512	0	0.333473408475023	Inf	Inf	0.996027308430157	1	0	0	0	0	0.0119218203435876	0	GeneID:230379,Genbank:XM_006537878.3,MGI:MGI:1920932	alkaline ceramidase 2		GO:0071633,GO:0006672,GO:0090285,GO:0006919,GO:0008284,GO:0010942,GO:0016020,GO:0016021,GO:0016787,GO:0016811,GO:0017040,GO:0030173,GO:0032526,GO:0001953,GO:0033629,GO:0005794,GO:0046512,GO:0006629	dihydroceramidase activity|ceramide metabolic process|negative regulation of protein glycosylation in Golgi|activation of cysteine-type endopeptidase activity involved in apoptotic process|positive regulation of cell proliferation|positive regulation of cell death|membrane|integral component of membrane|hydrolase activity|hydrolase activity, acting on carbon-nitrogen (but not peptide) bonds, in l…	mmu00600,mmu04071	Sphingolipid metabolism|Sphingolipid signaling pathway
Acer3	764.896780946344	708.88533738086	820.908224511829	1.15802680803762	0.211668651751381	0.214970818739334	1	9.93227155651529	10.5450740664831	9.34623476278435	11.9364650252015	10.56940763364	10.9131430770696	GeneID:66190,Genbank:NM_025408.2,MGI:MGI:1913440	alkaline ceramidase 3		GO:0008284,GO:0016020,GO:0016021,GO:0016787,GO:0016811,GO:0030173,GO:0030176,GO:0046512,GO:0070774,GO:0071602,GO:0005783,GO:0005794,GO:0006672	positive regulation of cell proliferation|membrane|integral component of membrane|hydrolase activity|hydrolase activity, acting on carbon-nitrogen (but not peptide) bonds, in linear amides|integral component of Golgi membrane|integral component of endoplasmic reticulum membrane|sphingosine biosynthetic process|phytoceramidase activity|phytosphingosine biosynthetic process|endoplasmic reticulum|Go…	mmu00600	Sphingolipid metabolism
Ache	3.3227421467989	2.61751103797992	4.02797325561788	1.53885626351608	0.621858483390091	0.632558597736564	1	0.0592670616950549	0.0314194054161644	0.0309833941673275	0.0605833115358617	0.0614901288668172	0.0592728534100365	GeneID:11423,Genbank:XM_006504548.3,MGI:MGI:87876	acetylcholinesterase		GO:0005635,GO:0005737,GO:0005788,GO:0005791,GO:0005794,GO:0005886,GO:0030425,GO:0006581,GO:0031225,GO:0031594,GO:0007155,GO:0031623,GO:0033265,GO:0042135,GO:0042166,GO:0050772,GO:0042734,GO:0050775,GO:0042803,GO:0051262,GO:0043005,GO:0052689,GO:0060041,GO:0070997,GO:0001919,GO:0003990,GO:0004104,GO:0005515,GO:0005518,GO:0005576,GO:0005605,GO:0005615,GO:0007416,GO:0008291,GO:0009986,GO:0016020,GO:…	nuclear envelope|cytoplasm|endoplasmic reticulum lumen|rough endoplasmic reticulum|Golgi apparatus|plasma membrane|dendrite|acetylcholine catabolic process|anchored component of membrane|neuromuscular junction|cell adhesion|receptor internalization|choline binding|neurotransmitter catabolic process|acetylcholine binding|positive regulation of axonogenesis|presynaptic membrane|positive regulation …	mmu00564,mmu04725	Glycerophospholipid metabolism|Cholinergic synapse
Acin1	4846.17503423898	4892.84696178957	4799.50310668839	0.980922384078198	-0.0277891078163868	0.857387829150064	1	47.0932839657116	44.4667225817421	45.7207700557829	41.1602242248326	44.2179082644071	45.3349592689092	GeneID:56215,Genbank:NM_001085473.2,MGI:MGI:1891824	apoptotic chromatin condensation inducer 1		GO:0005654,GO:0005730,GO:0005829,GO:0005886,GO:0006397,GO:0006915,GO:0008380,GO:0016607,GO:0030263,GO:0035145,GO:0043065,GO:0003676,GO:0048025,GO:0005634,GO:0061574	nucleoplasm|nucleolus|cytosol|plasma membrane|mRNA processing|apoptotic process|RNA splicing|nuclear speck|apoptotic chromosome condensation|exon-exon junction complex|positive regulation of apoptotic process|nucleic acid binding|negative regulation of mRNA splicing, via spliceosome|nucleus|ASAP complex	mmu03040,mmu03013,mmu03015	Spliceosome|RNA transport|mRNA surveillance pathway
Ackr1	0	0	0					0	0	0	0	0	0	GeneID:13349,Genbank:NM_010045.2,MGI:MGI:1097689	atypical chemokine receptor 1 (Duffy blood group)		GO:0005768,GO:0006954,GO:0007165,GO:0007186,GO:0016020,GO:0016021,GO:0019956,GO:0019957,GO:0032642,GO:0004871,GO:0004888,GO:0070098,GO:0004930	endosome|inflammatory response|signal transduction|G-protein coupled receptor signaling pathway|membrane|integral component of membrane|chemokine binding|C-C chemokine binding|regulation of chemokine production|signal transducer activity|transmembrane signaling receptor activity|chemokine-mediated signaling pathway|G-protein coupled receptor activity	mmu05144	Malaria
Ackr2	0.159042380115898	0.318084760231797	0	0	-Inf	1	1	0.0172744781787997	0	0	0	0	0	GeneID:59289,Genbank:NM_001276719.1,MGI:MGI:1891697	atypical chemokine receptor 2		GO:0016021,GO:0005044,GO:0016493,GO:0005515,GO:0019957,GO:0005654,GO:0005768,GO:0005829,GO:0005884,GO:0005886,GO:0031965,GO:0005887,GO:0043231,GO:0006935,GO:0006954,GO:0007165,GO:0004871,GO:0007186,GO:0004930,GO:0016020,GO:0004950	integral component of membrane|scavenger receptor activity|C-C chemokine receptor activity|protein binding|C-C chemokine binding|nucleoplasm|endosome|cytosol|actin filament|plasma membrane|nuclear membrane|integral component of plasma membrane|intracellular membrane-bounded organelle|chemotaxis|inflammatory response|signal transduction|signal transducer activity|G-protein coupled receptor signali…
Ackr3	264.817863825804	268.712045506291	260.923682145316	0.971015950005885	-0.0424331011940779	0.832596454162156	1	7.25123945566843	6.09585198317665	6.42836680811786	5.44526771625624	6.30587762301107	6.9233808374528	GeneID:12778,Genbank:NM_001271607.1,MGI:MGI:109562	atypical chemokine receptor 3		GO:0070374,GO:0015026,GO:0004930,GO:1902230,GO:0016020,GO:0005044,GO:1905322,GO:0016021,GO:0005634,GO:0005737,GO:0005768,GO:0005886,GO:0005905,GO:0016494,GO:0006935,GO:0019956,GO:0007155,GO:0019958,GO:0007165,GO:0031623,GO:0007186,GO:0001525,GO:0043231,GO:0007275,GO:0001570,GO:0070098,GO:0009986,GO:0004871	positive regulation of ERK1 and ERK2 cascade|coreceptor activity|G-protein coupled receptor activity|negative regulation of intrinsic apoptotic signaling pathway in response to DNA damage|membrane|scavenger receptor activity|positive regulation of mesenchymal stem cell migration|integral component of membrane|nucleus|cytoplasm|endosome|plasma membrane|clathrin-coated pit|C-X-C chemokine receptor …	mmu04060	Cytokine-cytokine receptor interaction
Ackr4	0	0	0					0	0	0	0	0	0	GeneID:252837,Genbank:XM_006511735.3,MGI:MGI:2181676	atypical chemokine receptor 4		GO:0005044,GO:0005768,GO:0005886,GO:0006935,GO:0007165,GO:0007186,GO:0016020,GO:0016021,GO:0019956,GO:0004871,GO:0004930,GO:0004950	scavenger receptor activity|endosome|plasma membrane|chemotaxis|signal transduction|G-protein coupled receptor signaling pathway|membrane|integral component of membrane|chemokine binding|signal transducer activity|G-protein coupled receptor activity|chemokine receptor activity
Acly	6349.60959949032	6808.85044202835	5890.36875695229	0.865104734948114	-0.209053289949219	0.217461923405295	1	93.4430841550604	76.0897090839375	93.2487624798379	55.6886397783717	81.8856976213014	84.1746684828635	GeneID:104112,Genbank:NM_134037.3,MGI:MGI:103251	ATP citrate lyase		GO:0046912,GO:0006107,GO:0003878,GO:0048037,GO:0006629,GO:0005515,GO:0006633,GO:0005524,GO:0005654,GO:0005737,GO:0005739,GO:0005829,GO:0008152,GO:0005886,GO:0008610,GO:0006084,GO:0009346,GO:0006085,GO:0000166,GO:0016740,GO:0003824,GO:0046872,GO:0006101	transferase activity, transferring acyl groups, acyl groups converted into alkyl on transfer|oxaloacetate metabolic process|ATP citrate synthase activity|cofactor binding|lipid metabolic process|protein binding|fatty acid biosynthetic process|ATP binding|nucleoplasm|cytoplasm|mitochondrion|cytosol|metabolic process|plasma membrane|lipid biosynthetic process|acetyl-CoA metabolic process|citrate ly…	mmu00020	Citrate cycle (TCA cycle)
Acmsd	0.513958597048278	0.318084760231797	0.709832433864759	2.231582655351	1.15806724340652	0.99290386619499	1	0.0236502082925556	0	0	0.0483509016947086	0	0	GeneID:266645,Genbank:NM_001033041.2,MGI:MGI:2386323	amino carboxymuconate semialdehyde decarboxylase		GO:0005829,GO:0008270,GO:0016787,GO:0016829,GO:0016831,GO:0046872,GO:0046874,GO:0051259,GO:1904985,GO:0001760	cytosol|zinc ion binding|hydrolase activity|lyase activity|carboxy-lyase activity|metal ion binding|quinolinate metabolic process|protein complex oligomerization|negative regulation of quinolinate biosynthetic process|aminocarboxymuconate-semialdehyde decarboxylase activity	mmu00380	Tryptophan metabolism
Acnat1	0	0	0					0	0	0	0	0	0	GeneID:230161,Genbank:NM_001164565.1,MGI:MGI:2140197	acyl-coenzyme A amino acid N-acyltransferase 1		GO:0006631,GO:0006637,GO:0016410,GO:0016740,GO:0016746,GO:0016790,GO:0047617,GO:0005777,GO:0006629	fatty acid metabolic process|acyl-CoA metabolic process|N-acyltransferase activity|transferase activity|transferase activity, transferring acyl groups|thiolester hydrolase activity|acyl-CoA hydrolase activity|peroxisome|lipid metabolic process
Acnat2	1.17985195443328	1.00436746650911	1.35533644235745	1.34944279613935	0.432363821209904	0.989036220134452	1	0	0.0243255548251517	0.0479759717603605	0.0234524276754242	0.0714103981827359	0	GeneID:209186,Genbank:XM_011249969.2,MGI:MGI:2444345	acyl-coenzyme A amino acid N-acyltransferase 2		GO:0006637,GO:0016740,GO:0016746,GO:0016790,GO:0047617,GO:0005777,GO:0006629,GO:0006631	acyl-CoA metabolic process|transferase activity|transferase activity, transferring acyl groups|thiolester hydrolase activity|acyl-CoA hydrolase activity|peroxisome|lipid metabolic process|fatty acid metabolic process
Aco1	1609.14262021625	1662.03152945658	1556.25371097592	0.93635631057177	-0.0948704735428336	0.57227477468843	1	22.510436909121	21.1928581709962	22.0195158742406	17.016069358167	20.7903407670881	22.0838245540577	GeneID:11428,Genbank:NM_007386.2,MGI:MGI:87879	aconitase 1		GO:0046872,GO:0006879,GO:0005737,GO:0048027,GO:0008152,GO:0050892,GO:0009791,GO:0005739,GO:0051536,GO:0005783,GO:0005794,GO:0005829,GO:0010040,GO:0051538,GO:0010468,GO:0006099,GO:0051539,GO:0016829,GO:0006101,GO:0030350,GO:0006417,GO:0003723,GO:0003994,GO:0043231	metal ion binding|cellular iron ion homeostasis|cytoplasm|mRNA 5'-UTR binding|metabolic process|intestinal absorption|post-embryonic development|mitochondrion|iron-sulfur cluster binding|endoplasmic reticulum|Golgi apparatus|cytosol|response to iron(II) ion|3 iron, 4 sulfur cluster binding|regulation of gene expression|tricarboxylic acid cycle|4 iron, 4 sulfur cluster binding|lyase activity|citra…	mmu00020,mmu00630	Citrate cycle (TCA cycle)|Glyoxylate and dicarboxylate metabolism
Aco2	4402.05210568751	4421.33323815061	4382.77097322441	0.991278136514694	-0.0126381839228291	0.942790164059594	1	90.9282411970115	89.6067140283018	92.2516233751058	80.4567388749378	90.2354312335384	91.980119282728	GeneID:11429,Genbank:NM_080633.2,MGI:MGI:87880	aconitase 2, mitochondrial		GO:0051536,GO:0005506,GO:0051538,GO:0005739,GO:0051539,GO:0006099,GO:0006101,GO:0006102,GO:0008152,GO:0016829,GO:0003994,GO:0043209,GO:0046872	iron-sulfur cluster binding|iron ion binding|3 iron, 4 sulfur cluster binding|mitochondrion|4 iron, 4 sulfur cluster binding|tricarboxylic acid cycle|citrate metabolic process|isocitrate metabolic process|metabolic process|lyase activity|aconitate hydratase activity|myelin sheath|metal ion binding	mmu00020,mmu00630	Citrate cycle (TCA cycle)|Glyoxylate and dicarboxylate metabolism
Acod1	0	0	0					0	0	0	0	0	0	GeneID:16365,Genbank:NM_008392.1,MGI:MGI:103206	aconitate decarboxylase 1		GO:2000379,GO:0071219,GO:0034144,GO:0005739,GO:0071222,GO:0035458,GO:0045087,GO:0006952,GO:0071346,GO:0006954,GO:0007566,GO:0045824,GO:0016829,GO:0071347,GO:0047547,GO:0019679,GO:0071356,GO:0047613,GO:0032088,GO:0071393,GO:0032480,GO:0002376,GO:0072573,GO:0032496,GO:0002760,GO:0050728,GO:0034136	positive regulation of reactive oxygen species metabolic process|cellular response to molecule of bacterial origin|negative regulation of toll-like receptor 4 signaling pathway|mitochondrion|cellular response to lipopolysaccharide|cellular response to interferon-beta|innate immune response|defense response|cellular response to interferon-gamma|inflammatory response|embryo implantation|negative re…
Acot1	251.350374264358	233.852113214472	268.848635314244	1.14965236626994	0.201197682667562	0.306890192170498	1	8.31495206418588	9.07535115648044	8.21884711860056	10.7495157496719	8.95306531229342	8.73504687040147	GeneID:26897,Genbank:NM_012006.2,MGI:MGI:1349396	acyl-CoA thioesterase 1		GO:0005829,GO:0006631,GO:0006637,GO:0016290,GO:0016787,GO:0016790,GO:0047617,GO:0001676,GO:0052689,GO:0005737,GO:0102991,GO:0005739	cytosol|fatty acid metabolic process|acyl-CoA metabolic process|palmitoyl-CoA hydrolase activity|hydrolase activity|thiolester hydrolase activity|acyl-CoA hydrolase activity|long-chain fatty acid metabolic process|carboxylic ester hydrolase activity|cytoplasm|myristoyl-CoA hydrolase activity|mitochondrion	mmu00062,mmu01040	Fatty acid elongation|Biosynthesis of unsaturated fatty acids
Acot10	5.358825878734	3.98072916015438	6.73692259731363	1.69238406489638	0.75905700678232	0.383508578066979	1	0.141747377222526	0.225434744911816	0.0741021190364969	0.28979083045651	0.183830281160068	0.248082150934785	GeneID:64833,Genbank:NM_022816.2,MGI:MGI:1928940	acyl-CoA thioesterase 10		GO:0006637,GO:0016787,GO:0047617,GO:0052689,GO:0005739	acyl-CoA metabolic process|hydrolase activity|acyl-CoA hydrolase activity|carboxylic ester hydrolase activity|mitochondrion
Acot11	3.17353283764679	3.03549794201986	3.31156773327372	1.09094711857065	0.125581171666208	0.98500301205798	1	0.00785497976604491	0.0582985390949483	0.00821278893561406	0.0080294293771931	0.0488976882854961	0.0235672421187584	GeneID:329910,Genbank:XM_006503181.3,MGI:MGI:1913736	acyl-CoA thioesterase 11		GO:0006631,GO:0006637,GO:0008289,GO:0009266,GO:0009409,GO:0016787,GO:0035556,GO:0047617,GO:0052689,GO:0005737,GO:0005829	fatty acid metabolic process|acyl-CoA metabolic process|lipid binding|response to temperature stimulus|response to cold|hydrolase activity|intracellular signal transduction|acyl-CoA hydrolase activity|carboxylic ester hydrolase activity|cytoplasm|cytosol
Acot12	4.8684190646105	5.65768262518986	4.07915550403115	0.720994049024491	-0.47194074315814	0.633658290981475	1	0.0710818005843464	0.150731137761593	0.0928996386289525	0.0908255518783963	0.092185038219584	0.0355443734315325	GeneID:74156,Genbank:XM_006517413.3,MGI:MGI:1921406	acyl-CoA thioesterase 12		GO:0016787,GO:0005524,GO:0047617,GO:0005737,GO:0052689,GO:0005829,GO:0006084,GO:0006629,GO:0006631,GO:0006637,GO:0003986,GO:0008289	hydrolase activity|ATP binding|acyl-CoA hydrolase activity|cytoplasm|carboxylic ester hydrolase activity|cytosol|acetyl-CoA metabolic process|lipid metabolic process|fatty acid metabolic process|acyl-CoA metabolic process|acetyl-CoA hydrolase activity|lipid binding	mmu00620	Pyruvate metabolism
Acot13	591.951192589827	516.561137227042	667.341247952612	1.29189209148597	0.369485570357204	0.106816190632004	1	39.1427840247718	47.3102964155387	42.0880052319691	63.9544283987581	49.0132797595044	47.1665027064011	GeneID:66834,Genbank:NM_025790.2,MGI:MGI:1914084	acyl-CoA thioesterase 13		GO:0005739,GO:0005856,GO:0016787,GO:0047617,GO:0051289,GO:0005634,GO:0005737	mitochondrion|cytoskeleton|hydrolase activity|acyl-CoA hydrolase activity|protein homotetramerization|nucleus|cytoplasm
Acot2	200.128408954691	198.098367777475	202.158450131906	1.02049528423672	0.0292695156151075	0.862640428862607	1	4.15925463146496	5.80113620056144	5.41001045555705	4.45408506411655	5.75368725818524	5.05101702995455	GeneID:171210,Genbank:NM_134188.3,MGI:MGI:2159605	acyl-CoA thioesterase 2		GO:0047617,GO:0005102,GO:0005739,GO:0052689,GO:0006631,GO:0006637,GO:0102991,GO:0016290,GO:0016787,GO:0016790,GO:0000038,GO:0042760,GO:0001666,GO:0001676	acyl-CoA hydrolase activity|signaling receptor binding|mitochondrion|carboxylic ester hydrolase activity|fatty acid metabolic process|acyl-CoA metabolic process|myristoyl-CoA hydrolase activity|palmitoyl-CoA hydrolase activity|hydrolase activity|thiolester hydrolase activity|very long-chain fatty acid metabolic process|very long-chain fatty acid catabolic process|response to hypoxia|long-chain fa…	mmu00062,mmu01040,mmu04913	Fatty acid elongation|Biosynthesis of unsaturated fatty acids|Ovarian Steroidogenesis
Acot3	0.336500488582088	0.318084760231797	0.354916216932379	1.1157913276755	0.158067243406519	1	1	0.0152183374399987	0	0	0.0155563183295493	0	0	GeneID:171281,Genbank:XM_006515509.3,MGI:MGI:2159619	acyl-CoA thioesterase 3		GO:0047617,GO:0001676,GO:0005777,GO:0005829,GO:0006631,GO:0006637,GO:0052689,GO:0016290,GO:0102991,GO:0016787,GO:0016790,GO:0000038,GO:0032788,GO:0032789	acyl-CoA hydrolase activity|long-chain fatty acid metabolic process|peroxisome|cytosol|fatty acid metabolic process|acyl-CoA metabolic process|carboxylic ester hydrolase activity|palmitoyl-CoA hydrolase activity|myristoyl-CoA hydrolase activity|hydrolase activity|thiolester hydrolase activity|very long-chain fatty acid metabolic process|saturated monocarboxylic acid metabolic process|unsaturated …	mmu00062,mmu01040	Fatty acid elongation|Biosynthesis of unsaturated fatty acids
Acot4	0.170402265271808	0.340804530543617	0	0	-Inf	1	1	0	0.0160591955380729	0	0	0	0	GeneID:171282,Genbank:XM_017314967.1,MGI:MGI:2159621	acyl-CoA thioesterase 4		GO:0047617,GO:0016790,GO:0005102,GO:0032788,GO:0005777,GO:0032789,GO:0052689,GO:0006104,GO:0043648,GO:0006631,GO:0102991,GO:0006637,GO:0043649,GO:0046459,GO:0000038,GO:0016290,GO:0001676,GO:0016787,GO:0004778	acyl-CoA hydrolase activity|thiolester hydrolase activity|signaling receptor binding|saturated monocarboxylic acid metabolic process|peroxisome|unsaturated monocarboxylic acid metabolic process|carboxylic ester hydrolase activity|succinyl-CoA metabolic process|dicarboxylic acid metabolic process|fatty acid metabolic process|myristoyl-CoA hydrolase activity|acyl-CoA metabolic process|dicarboxylic …	mmu00062,mmu01040	Fatty acid elongation|Biosynthesis of unsaturated fatty acids
Acot5	0.17745810846619	0	0.354916216932379	Inf	Inf	0.99602761654435	1	0	0	0	0.0347540969422328	0	0	GeneID:217698,Genbank:XM_006515693.3,MGI:MGI:2384969	acyl-CoA thioesterase 5		GO:0005829,GO:0006631,GO:0006637,GO:0016290,GO:0016787,GO:0016790,GO:0032788,GO:0032789,GO:0047617,GO:0000038,GO:0052689,GO:0001676,GO:0102991,GO:0005777	cytosol|fatty acid metabolic process|acyl-CoA metabolic process|palmitoyl-CoA hydrolase activity|hydrolase activity|thiolester hydrolase activity|saturated monocarboxylic acid metabolic process|unsaturated monocarboxylic acid metabolic process|acyl-CoA hydrolase activity|very long-chain fatty acid metabolic process|carboxylic ester hydrolase activity|long-chain fatty acid metabolic process|myrist…	mmu00062,mmu01040	Fatty acid elongation|Biosynthesis of unsaturated fatty acids
Acot6	0.503029703500694	0.672585998526364	0.333473408475023	0.495807836032363	-1.01214702209989	1	1	0	0.0316953167699837	0.0312554766627595	0	0.031015054022286	0	GeneID:217700,Genbank:NM_172580.1,MGI:MGI:1921287	acyl-CoA thioesterase 6		GO:0016787,GO:0016790,GO:0047617,GO:0052689,GO:0005777,GO:0006631,GO:0006637	hydrolase activity|thiolester hydrolase activity|acyl-CoA hydrolase activity|carboxylic ester hydrolase activity|peroxisome|fatty acid metabolic process|acyl-CoA metabolic process
Acot7	2428.49580103284	2321.21565434553	2535.77594772015	1.09243445044537	0.127546716014633	0.443053494871693	1	64.8566120698172	70.5046410244687	63.579915732186	77.253332813869	66.8638166697902	65.9841055526437	GeneID:70025,Genbank:NM_133348.2,MGI:MGI:1917275	acyl-CoA thioesterase 7		GO:0102991,GO:0036116,GO:0005829,GO:1900535,GO:0042802,GO:0042803,GO:0006631,GO:0006637,GO:0009062,GO:0015937,GO:0043005,GO:0016290,GO:0044297,GO:0047617,GO:0016787,GO:0000062,GO:0051792,GO:0036042,GO:0005654,GO:0052689,GO:0036114,GO:0005737	myristoyl-CoA hydrolase activity|long-chain fatty-acyl-CoA catabolic process|cytosol|palmitic acid biosynthetic process|identical protein binding|protein homodimerization activity|fatty acid metabolic process|acyl-CoA metabolic process|fatty acid catabolic process|coenzyme A biosynthetic process|neuron projection|palmitoyl-CoA hydrolase activity|cell body|acyl-CoA hydrolase activity|hydrolase act…	mmu00062,mmu01040	Fatty acid elongation|Biosynthesis of unsaturated fatty acids
Acot8	184.25101997693	176.433650874113	192.068389079748	1.08861539807273	0.122494347721721	0.54335534990405	1	3.32605390529478	3.7603007290478	3.07408790712809	3.41870564131753	3.71772555451349	3.60204569758077	GeneID:170789,Genbank:XM_006498831.3,MGI:MGI:2158201	acyl-CoA thioesterase 8		GO:0045225,GO:0005777,GO:0047617,GO:0005782,GO:0006637,GO:0007031,GO:0009062,GO:0052689,GO:0016290,GO:0052815,GO:0016559,GO:0016787,GO:0005102,GO:0033882,GO:0005737,GO:0043649,GO:0005739	negative regulation of CD4 biosynthetic process|peroxisome|acyl-CoA hydrolase activity|peroxisomal matrix|acyl-CoA metabolic process|peroxisome organization|fatty acid catabolic process|carboxylic ester hydrolase activity|palmitoyl-CoA hydrolase activity|medium-chain acyl-CoA hydrolase activity|peroxisome fission|hydrolase activity|signaling receptor binding|choloyl-CoA hydrolase activity|cytopla…	mmu00120,mmu04146	Primary bile acid biosynthesis|Peroxisome
Acot9	3423.21768985898	3148.65409060609	3697.78128911188	1.17440061140539	0.231924624376272	0.146413514710434	1	99.5441709614227	102.895080980434	94.5768620494591	114.889556039194	110.052892381676	113.036409711625	GeneID:56360,Genbank:NM_001313718.1,MGI:MGI:1928939	acyl-CoA thioesterase 9		GO:0005739,GO:0006637,GO:0016290,GO:0016787,GO:0047617,GO:0052689,GO:0102991,GO:0003986,GO:0005515	mitochondrion|acyl-CoA metabolic process|palmitoyl-CoA hydrolase activity|hydrolase activity|acyl-CoA hydrolase activity|carboxylic ester hydrolase activity|myristoyl-CoA hydrolase activity|acetyl-CoA hydrolase activity|protein binding
Acox1	1910.50838007556	1932.19288799298	1888.82387215815	0.977554510160793	-0.03275094300853	0.839159965600711	1	27.6594510552772	24.417772868775	27.3973180838278	22.7503682693408	26.2476974328869	26.4816922371875	GeneID:11430,Genbank:NM_015729.3,MGI:MGI:1330812	acyl-Coenzyme A oxidase 1, palmitoyl		GO:0005737,GO:0005739,GO:0005777,GO:0005778,GO:0019395,GO:0005886,GO:0006091,GO:0030165,GO:0006629,GO:0033539,GO:0033540,GO:0042632,GO:0042803,GO:0043231,GO:0047485,GO:0050660,GO:0000038,GO:0003995,GO:0003997,GO:0005102,GO:0005504,GO:0005634,GO:0005654,GO:0005730,GO:0006631,GO:0006635,GO:0006693,GO:0007283,GO:0008152,GO:0016401,GO:0016491,GO:0055088,GO:0016559,GO:0016627,GO:0055114,GO:0071949	cytoplasm|mitochondrion|peroxisome|peroxisomal membrane|fatty acid oxidation|plasma membrane|generation of precursor metabolites and energy|PDZ domain binding|lipid metabolic process|fatty acid beta-oxidation using acyl-CoA dehydrogenase|fatty acid beta-oxidation using acyl-CoA oxidase|cholesterol homeostasis|protein homodimerization activity|intracellular membrane-bounded organelle|protein N-ter…	mmu00071,mmu00592,mmu01040,mmu04024,mmu04146,mmu03320	Fatty acid degradation|alpha-Linolenic acid metabolism|Biosynthesis of unsaturated fatty acids|cAMP signaling pathway|Peroxisome|PPAR signaling pathway
Acox2	4.13546562772222	3.2854233913162	4.98550786412824	1.51746282604111	0.601661174574501	0.570042556601342	1	0.094134859484541	0.0798463424195095	0.0196845760385579	0.0384901923964445	0.175798429262857	0.0753152468493931	GeneID:93732,Genbank:NM_053115.2,MGI:MGI:1934852	acyl-Coenzyme A oxidase 2, branched chain		GO:0033540,GO:0005504,GO:0033791,GO:0005777,GO:0043231,GO:0005829,GO:0006629,GO:0006631,GO:0006635,GO:0050660,GO:0008152,GO:0010942,GO:0055088,GO:0016401,GO:0055114,GO:0016491,GO:0003995,GO:0071949,GO:0016627,GO:0003997,GO:1902884,GO:0033539,GO:0005102	fatty acid beta-oxidation using acyl-CoA oxidase|fatty acid binding|3alpha,7alpha,12alpha-trihydroxy-5beta-cholestanoyl-CoA 24-hydroxylase activity|peroxisome|intracellular membrane-bounded organelle|cytosol|lipid metabolic process|fatty acid metabolic process|fatty acid beta-oxidation|flavin adenine dinucleotide binding|metabolic process|positive regulation of cell death|lipid homeostasis|palmit…	mmu00120,mmu04146,mmu03320	Primary bile acid biosynthesis|Peroxisome|PPAR signaling pathway
Acox3	188.203201059573	207.66832792753	168.738074191617	0.812536393370976	-0.299495662338937	0.206285565601412	1	1.90265394363807	1.4983399363283	1.74168980420128	0.879647905473084	1.61361898832225	1.59491143083525	GeneID:80911,Genbank:XM_011240801.2,MGI:MGI:1933156	acyl-Coenzyme A oxidase 3, pristanoyl		GO:0033539,GO:0005504,GO:0033540,GO:0005739,GO:0050660,GO:0005777,GO:0005782,GO:0006629,GO:0006631,GO:0006635,GO:0008152,GO:0055088,GO:0016402,GO:0055114,GO:0071949,GO:0003995,GO:0016491,GO:0003997,GO:0016627,GO:0005102	fatty acid beta-oxidation using acyl-CoA dehydrogenase|fatty acid binding|fatty acid beta-oxidation using acyl-CoA oxidase|mitochondrion|flavin adenine dinucleotide binding|peroxisome|peroxisomal matrix|lipid metabolic process|fatty acid metabolic process|fatty acid beta-oxidation|metabolic process|lipid homeostasis|pristanoyl-CoA oxidase activity|oxidation-reduction process|FAD binding|acyl-CoA …	mmu00071,mmu00592,mmu01040,mmu04024,mmu04146,mmu03320	Fatty acid degradation|alpha-Linolenic acid metabolism|Biosynthesis of unsaturated fatty acids|cAMP signaling pathway|Peroxisome|PPAR signaling pathway
Acoxl	0.502391222573462	0.649866228214545	0.354916216932379	0.546137345692641	-0.872664281046464	1	1	0.00966230791161175	0	0.0101024442929835	0.00987689609747329	0	0	GeneID:74121,Genbank:XM_006500273.2,MGI:MGI:1921371	acyl-Coenzyme A oxidase-like		GO:0006631,GO:0006635,GO:0008152,GO:0016491,GO:0016627,GO:0033539,GO:0050660,GO:0055088,GO:0055114,GO:0071949,GO:0003995,GO:0003997,GO:0005777	fatty acid metabolic process|fatty acid beta-oxidation|metabolic process|oxidoreductase activity|oxidoreductase activity, acting on the CH-CH group of donors|fatty acid beta-oxidation using acyl-CoA dehydrogenase|flavin adenine dinucleotide binding|lipid homeostasis|oxidation-reduction process|FAD binding|acyl-CoA dehydrogenase activity|acyl-CoA oxidase activity|peroxisome
Acp1	680.412696536779	657.903656844265	702.921736229294	1.06842655291044	0.0954877358930334	0.559797764070413	1	11.0759116585004	12.5143462508933	11.2798793138626	11.7194569755939	10.8948634132765	13.5460644456202	GeneID:11431,Genbank:NM_001110239.1,MGI:MGI:87881	acid phosphatase 1, soluble		GO:0004726,GO:0005737,GO:0005829,GO:0006470,GO:0009898,GO:0016787,GO:0016791,GO:0042383,GO:0003993,GO:0004721,GO:0004725	non-membrane spanning protein tyrosine phosphatase activity|cytoplasm|cytosol|protein dephosphorylation|cytoplasmic side of plasma membrane|hydrolase activity|phosphatase activity|sarcolemma|acid phosphatase activity|phosphoprotein phosphatase activity|protein tyrosine phosphatase activity	mmu00730,mmu00740,mmu04520	Thiamine metabolism|Riboflavin metabolism|Adherens junction
Acp2	776.532992210124	786.519449197634	766.546535222613	0.97460595031007	-0.0371090641726233	0.846361570634433	1	9.5584907776954	9.03113124977101	9.30792638907667	7.68942514963009	8.59084145581285	10.1703230120784	GeneID:11432,Genbank:XM_011239257.2,MGI:MGI:87882	acid phosphatase 2, lysosomal		GO:0048102,GO:0003993,GO:0004721,GO:0005764,GO:0007040,GO:0010033,GO:0016020,GO:0016021,GO:0016787,GO:0001501,GO:0031410,GO:0001784,GO:0043005	autophagic cell death|acid phosphatase activity|phosphoprotein phosphatase activity|lysosome|lysosome organization|response to organic substance|membrane|integral component of membrane|hydrolase activity|skeletal system development|cytoplasmic vesicle|phosphotyrosine residue binding|neuron projection	mmu00740,mmu04142	Riboflavin metabolism|Lysosome
Acp5	3.13184700642147	3.02647487945899	3.23721913338395	1.06963357117394	0.0971166512152787	0.986227467838975	1	0.0188988305682704	0.120226649177468	0.0395194160163413	0.0193185507638643	0.0196077128482321	0.151205419247255	GeneID:11433,Genbank:NM_001102405.1,MGI:MGI:87883	acid phosphatase 5, tartrate resistant		GO:0050830,GO:0005764,GO:0060349,GO:0016311,GO:0016787,GO:0032496,GO:0032691,GO:0032695,GO:0032720,GO:0032929,GO:0034097,GO:0045019,GO:0045453,GO:0003993,GO:0046872,GO:0050728	defense response to Gram-positive bacterium|lysosome|bone morphogenesis|dephosphorylation|hydrolase activity|response to lipopolysaccharide|negative regulation of interleukin-1 beta production|negative regulation of interleukin-12 production|negative regulation of tumor necrosis factor production|negative regulation of superoxide anion generation|response to cytokine|negative regulation of nitric…	mmu00740,mmu04142,mmu04380,mmu05323	Riboflavin metabolism|Lysosome|Osteoclast differentiation|Rheumatoid arthritis
Acp6	332.221491260496	328.503731788116	335.939250732876	1.02263450373695	0.0322906085582052	0.910128607825561	1	10.6699611708587	10.0632991739194	11.2208585159018	12.0166446419432	10.4909303346955	9.02692478051973	GeneID:66659,Genbank:NM_019800.4,MGI:MGI:1931010	acid phosphatase 6, lysophosphatidic		GO:0005739,GO:0006629,GO:0006644,GO:0016787,GO:0052642,GO:2001311,GO:0002244,GO:0003993,GO:0005737	mitochondrion|lipid metabolic process|phospholipid metabolic process|hydrolase activity|lysophosphatidic acid phosphatase activity|lysobisphosphatidic acid metabolic process|hematopoietic progenitor cell differentiation|acid phosphatase activity|cytoplasm
Acp7	0	0	0					0	0	0	0	0	0	GeneID:101744,Genbank:XM_006539449.3,MGI:MGI:2142121	acid phosphatase 7, tartrate resistant		GO:0008150,GO:0016787,GO:0046872,GO:0003993,GO:0005575,GO:0005576	biological_process|hydrolase activity|metal ion binding|acid phosphatase activity|cellular_component|extracellular region
Acpp	0.815044502254922	0.340804530543617	1.28928447396623	3.78306142793845	1.91955420252069	0.547428690076502	1	0	0.00969428691537859	0	0	0.00948622266721589	0.0274324755500202	GeneID:56318,Genbank:NM_207668.2,MGI:MGI:1928480	acid phosphatase, prostate		GO:0042803,GO:0016311,GO:0005615,GO:0045177,GO:0016787,GO:0005622,GO:0046085,GO:0016791,GO:0005764,GO:0005771,GO:0005886,GO:0006144,GO:0030141,GO:0006772,GO:0051289,GO:0030175,GO:0008253,GO:0051930,GO:0031985,GO:0009117,GO:0033265,GO:0012506,GO:0003993,GO:0052642,GO:0042131,GO:0016020,GO:0060168,GO:0042802,GO:0016021,GO:0005576	protein homodimerization activity|dephosphorylation|extracellular space|apical part of cell|hydrolase activity|intracellular|adenosine metabolic process|phosphatase activity|lysosome|multivesicular body|plasma membrane|purine nucleobase metabolic process|secretory granule|thiamine metabolic process|protein homotetramerization|filopodium|5'-nucleotidase activity|regulation of sensory perception of…
Acpt	0.33713896950932	0.340804530543617	0.333473408475023	0.9784887775497	-0.0313727904494269	1	1	0	0.0214679803549852	0	0	0.0210072224641654	0	GeneID:100503991,Genbank:XM_006540530.3,MGI:MGI:3644563	acid phosphatase, testicular		GO:0016020,GO:0016021,GO:0016787,GO:0042476,GO:0003674,GO:0003993,GO:0005575	membrane|integral component of membrane|hydrolase activity|odontogenesis|molecular_function|acid phosphatase activity|cellular_component
Acr	0	0	0					0	0	0	0	0	0	GeneID:11434,Genbank:XM_006520300.3,MGI:MGI:87884	acrosin prepropeptide		GO:0007341,GO:0004252,GO:0008233,GO:0008236,GO:0005515,GO:0005537,GO:0005798,GO:0006508,GO:0007190,GO:0016787,GO:0007338,GO:0032991,GO:0007339,GO:0043159,GO:0007340,GO:0048545,GO:0001669	penetration of zona pellucida|serine-type endopeptidase activity|peptidase activity|serine-type peptidase activity|protein binding|mannose binding|Golgi-associated vesicle|proteolysis|activation of adenylate cyclase activity|hydrolase activity|single fertilization|protein-containing complex|binding of sperm to zona pellucida|acrosomal matrix|acrosome reaction|response to steroid hormone|acrosomal…
Acrbp	34.0970251783053	30.3790120535203	37.8150383030904	1.2447751176526	0.31588512707075	0.355515348596834	1	0.783871550896202	0.831111829991744	0.793140368795931	0.930519163812651	0.8919779789102	1.08741195366964	GeneID:54137,Genbank:NM_016845.2,MGI:MGI:1859515	proacrosin binding protein		GO:0005515,GO:0005576,GO:0005634,GO:0007286,GO:0016504,GO:0031410,GO:0048240,GO:0001669	protein binding|extracellular region|nucleus|spermatid development|peptidase activator activity|cytoplasmic vesicle|sperm capacitation|acrosomal vesicle
Acrv1	0.17745810846619	0	0.354916216932379	Inf	Inf	0.99602761654435	1	0	0	0	0.0508457199100063	0	0	GeneID:11451,Genbank:NM_007391.2,MGI:MGI:104590	acrosomal vesicle protein 1		GO:0001669	acrosomal vesicle
Acsbg1	75.930461179884	81.8945479404496	69.9663744193184	0.854347159595962	-0.227105674156682	0.445987246566664	1	1.52285674943159	1.08214712396173	1.55834860800666	0.761778379496436	1.21019596872682	1.50680337965366	GeneID:94180,Genbank:XM_006511588.2,MGI:MGI:2385656	acyl-CoA synthetase bubblegum family member 1		GO:0016874,GO:0001676,GO:0031410,GO:0031957,GO:0003824,GO:0004467,GO:0005524,GO:0005737,GO:0005777,GO:0043231,GO:0005783,GO:0051384,GO:0005794,GO:0102391,GO:0006629,GO:0000038,GO:0006631,GO:0008152,GO:0000166	ligase activity|long-chain fatty acid metabolic process|cytoplasmic vesicle|very long-chain fatty acid-CoA ligase activity|catalytic activity|long-chain fatty acid-CoA ligase activity|ATP binding|cytoplasm|peroxisome|intracellular membrane-bounded organelle|endoplasmic reticulum|response to glucocorticoid|Golgi apparatus|decanoate-CoA ligase activity|lipid metabolic process|very long-chain fatty …	mmu00061,mmu00071,mmu04920,mmu03320	Fatty acid biosynthesis|Fatty acid degradation|Adipocytokine signaling pathway|PPAR signaling pathway
Acsbg2	0.673639458091408	0.658889290775414	0.688389625407402	1.04477282457766	0.0631892767702174	1	1	0.0198710068215087	0.0210685396406094	0	0.0203123178772189	0.0206163547714721	0	GeneID:328845,Genbank:XM_011246503.2,MGI:MGI:3587728	acyl-CoA synthetase bubblegum family member 2		GO:0008152,GO:0004467,GO:0016020,GO:0005524,GO:0016874,GO:0005737,GO:0005739,GO:0005829,GO:0030154,GO:0006629,GO:0047617,GO:0006631,GO:0102391,GO:0006635,GO:0000166,GO:0007275,GO:0003824,GO:0007283	metabolic process|long-chain fatty acid-CoA ligase activity|membrane|ATP binding|ligase activity|cytoplasm|mitochondrion|cytosol|cell differentiation|lipid metabolic process|acyl-CoA hydrolase activity|fatty acid metabolic process|decanoate-CoA ligase activity|fatty acid beta-oxidation|nucleotide binding|multicellular organism development|catalytic activity|spermatogenesis	mmu00061,mmu00071,mmu04920,mmu03320	Fatty acid biosynthesis|Fatty acid degradation|Adipocytokine signaling pathway|PPAR signaling pathway
Acsf2	315.636036444973	333.052479133664	298.219593756281	0.895413222961166	-0.159374471575945	0.499008810071227	1	6.53100232283284	5.55096637689753	6.45738758907874	3.55572121442996	6.1867604926723	6.49614250110114	GeneID:264895,Genbank:NM_153807.2,MGI:MGI:2388287	acyl-CoA synthetase family member 2		GO:0005524,GO:0005739,GO:0006629,GO:0006631,GO:0008150,GO:0008152,GO:0016874,GO:0000166,GO:0003674,GO:0003824	ATP binding|mitochondrion|lipid metabolic process|fatty acid metabolic process|biological_process|metabolic process|ligase activity|nucleotide binding|molecular_function|catalytic activity
Acsf3	342.248284220338	331.746752193169	352.749816247506	1.06331053406096	0.0885629896484602	0.642163079668572	1	7.29165184594697	8.19963631002782	7.48518581232191	8.1989496869894	8.25289826949201	7.20397210731297	GeneID:257633,Genbank:XM_006531030.1,MGI:MGI:2182591	acyl-CoA synthetase family member 3		GO:0005739,GO:0006629,GO:0006631,GO:0006633,GO:0008152,GO:0016874,GO:0016878,GO:0031957,GO:0090409,GO:0090410,GO:0000166,GO:0003824,GO:0005524	mitochondrion|lipid metabolic process|fatty acid metabolic process|fatty acid biosynthetic process|metabolic process|ligase activity|acid-thiol ligase activity|very long-chain fatty acid-CoA ligase activity|malonyl-CoA synthetase activity|malonate catabolic process|nucleotide binding|catalytic activity|ATP binding	mmu00280	Valine, leucine and isoleucine degradation
Acsl1	544.460272126699	569.352776923561	519.567767329836	0.912558590013853	-0.132010906079821	0.444826170971722	1	5.21082462890537	3.95208727736118	4.42217849645651	3.42921004412605	4.14349859287956	4.48859411277317	GeneID:14081,Genbank:NM_007981.4,MGI:MGI:102797	acyl-CoA synthetase long-chain family member 1		GO:0043758,GO:0008610,GO:0004467,GO:0044539,GO:0010033,GO:0005524,GO:0071902,GO:0015908,GO:0005739,GO:0102391,GO:0005741,GO:0005777,GO:0005778,GO:0016020,GO:0005783,GO:0016021,GO:0005886,GO:0016874,GO:0006629,GO:0033211,GO:0006631,GO:0000166,GO:0042178,GO:0006641,GO:0001676,GO:0043231,GO:0008152,GO:0003824	acetate-CoA ligase (ADP-forming) activity|lipid biosynthetic process|long-chain fatty acid-CoA ligase activity|long-chain fatty acid import|response to organic substance|ATP binding|positive regulation of protein serine/threonine kinase activity|fatty acid transport|mitochondrion|decanoate-CoA ligase activity|mitochondrial outer membrane|peroxisome|peroxisomal membrane|membrane|endoplasmic reticu…	mmu00061,mmu00071,mmu04146,mmu04216,mmu04920,mmu03320,mmu04714	Fatty acid biosynthesis|Fatty acid degradation|Peroxisome|Ferroptosis|Adipocytokine signaling pathway|PPAR signaling pathway|Thermogenesis
Acsl3	990.638257069835	959.519282489906	1021.75723164976	1.06486367735972	0.0906687500892226	0.578969345650511	1	14.0371709955228	13.4649890252335	13.9845706645978	13.0521606625694	14.8498194199727	15.0176552498946	GeneID:74205,Genbank:NM_028817.3,MGI:MGI:1921455	acyl-CoA synthetase long-chain family member 3		GO:0102391,GO:0016874,GO:0005524,GO:2001247,GO:0019901,GO:0005739,GO:0019904,GO:0005741,GO:0005777,GO:0005783,GO:0005794,GO:0005811,GO:0034379,GO:0006629,GO:0042998,GO:0006631,GO:0043231,GO:0006633,GO:0044539,GO:0008152,GO:0000166,GO:0048471,GO:0016020,GO:0003824,GO:0051047,GO:0016021,GO:0004467	decanoate-CoA ligase activity|ligase activity|ATP binding|positive regulation of phosphatidylcholine biosynthetic process|protein kinase binding|mitochondrion|protein domain specific binding|mitochondrial outer membrane|peroxisome|endoplasmic reticulum|Golgi apparatus|lipid droplet|very-low-density lipoprotein particle assembly|lipid metabolic process|positive regulation of Golgi to plasma membra…	mmu00061,mmu00071,mmu04146,mmu04216,mmu04920,mmu03320,mmu04714	Fatty acid biosynthesis|Fatty acid degradation|Peroxisome|Ferroptosis|Adipocytokine signaling pathway|PPAR signaling pathway|Thermogenesis
Acsl4	2541.82464794839	2659.71434882978	2423.934947067	0.911351607413585	-0.13392032910787	0.409922564572999	1	29.1815994758383	23.8009838138907	28.9099021223439	20.0770954525528	25.2963453264831	27.2800503868707	GeneID:50790,Genbank:XM_011247843.2,MGI:MGI:1354713	acyl-CoA synthetase long-chain family member 4		GO:0031966,GO:0008610,GO:0004467,GO:0032307,GO:0015908,GO:0005524,GO:0043025,GO:0016020,GO:0005737,GO:0043231,GO:0005739,GO:0005741,GO:0005777,GO:0016021,GO:0005783,GO:0044233,GO:0016874,GO:0005811,GO:0047676,GO:0019217,GO:0006629,GO:0060136,GO:0030182,GO:0006631,GO:0000166,GO:0060996,GO:0030307,GO:0006641,GO:0003824,GO:0102391,GO:0031957,GO:0008152	mitochondrial membrane|lipid biosynthetic process|long-chain fatty acid-CoA ligase activity|negative regulation of prostaglandin secretion|fatty acid transport|ATP binding|neuronal cell body|membrane|cytoplasm|intracellular membrane-bounded organelle|mitochondrion|mitochondrial outer membrane|peroxisome|integral component of membrane|endoplasmic reticulum|ER-mitochondrion membrane contact site|li…	mmu00061,mmu00071,mmu04146,mmu04216,mmu04920,mmu03320,mmu04714	Fatty acid biosynthesis|Fatty acid degradation|Peroxisome|Ferroptosis|Adipocytokine signaling pathway|PPAR signaling pathway|Thermogenesis
Acsl5	2734.09159011023	2614.0164262657	2854.16675395477	1.09187024430146	0.126801419421246	0.434723772742107	1	43.7557310113067	46.0988412757095	43.7375725167674	48.9269445833815	45.5661179846339	46.7599477850961	GeneID:433256,Genbank:XM_006527178.2,MGI:MGI:1919129	acyl-CoA synthetase long-chain family member 5		GO:2001236,GO:0008654,GO:0004467,GO:0010747,GO:0005524,GO:0010867,GO:0005634,GO:0005730,GO:0005739,GO:0005741,GO:0015908,GO:0005743,GO:0016020,GO:0005783,GO:0016021,GO:0016874,GO:0006629,GO:0000166,GO:0032000,GO:0006631,GO:0001676,GO:0102391,GO:0008152,GO:0003824	regulation of extrinsic apoptotic signaling pathway|phospholipid biosynthetic process|long-chain fatty acid-CoA ligase activity|positive regulation of plasma membrane long-chain fatty acid transport|ATP binding|positive regulation of triglyceride biosynthetic process|nucleus|nucleolus|mitochondrion|mitochondrial outer membrane|fatty acid transport|mitochondrial inner membrane|membrane|endoplasmic…	mmu00061,mmu00071,mmu04146,mmu04216,mmu04920,mmu03320,mmu04714	Fatty acid biosynthesis|Fatty acid degradation|Peroxisome|Ferroptosis|Adipocytokine signaling pathway|PPAR signaling pathway|Thermogenesis
Acsl6	11.8157738452813	9.85224498439711	13.7793027061655	1.39859521641896	0.483978475894423	0.406756586508563	1	0.098005271610896	0.0606150952293255	0.0939304638289139	0.116878825344189	0.11862827980214	0.106182752989909	GeneID:216739,Genbank:NM_001033598.1,MGI:MGI:894291	acyl-CoA synthetase long-chain family member 6		GO:0019899,GO:0008152,GO:0004467,GO:0042803,GO:0008654,GO:0043231,GO:0010747,GO:0005515,GO:0102391,GO:0005524,GO:0005634,GO:0005739,GO:0005741,GO:0010867,GO:0005777,GO:0010976,GO:0005783,GO:0015908,GO:0006629,GO:0016020,GO:0006631,GO:0000166,GO:0016021,GO:0006641,GO:0001676,GO:0016874,GO:0007405,GO:0003824	enzyme binding|metabolic process|long-chain fatty acid-CoA ligase activity|protein homodimerization activity|phospholipid biosynthetic process|intracellular membrane-bounded organelle|positive regulation of plasma membrane long-chain fatty acid transport|protein binding|decanoate-CoA ligase activity|ATP binding|nucleus|mitochondrion|mitochondrial outer membrane|positive regulation of triglyceride…	mmu00061,mmu00071,mmu04146,mmu04216,mmu04920,mmu03320,mmu04714	Fatty acid biosynthesis|Fatty acid degradation|Peroxisome|Ferroptosis|Adipocytokine signaling pathway|PPAR signaling pathway|Thermogenesis
Acsm1	0	0	0					0	0	0	0	0	0	GeneID:117147,Genbank:XM_006507214.3,MGI:MGI:2152200	acyl-CoA synthetase medium-chain family member 1		GO:0006637,GO:0003996,GO:0008152,GO:0015645,GO:0004321,GO:0005524,GO:0005525,GO:0005739,GO:0005759,GO:0016874,GO:0046872,GO:0006629,GO:0047760,GO:0006631,GO:0000166,GO:0006633,GO:0003824	acyl-CoA metabolic process|acyl-CoA ligase activity|metabolic process|fatty acid ligase activity|fatty-acyl-CoA synthase activity|ATP binding|GTP binding|mitochondrion|mitochondrial matrix|ligase activity|metal ion binding|lipid metabolic process|butyrate-CoA ligase activity|fatty acid metabolic process|nucleotide binding|fatty acid biosynthetic process|catalytic activity	mmu00650	Butanoate metabolism
Acsm2	10.2943707821405	10.5385276906744	10.0502138736065	0.953663943256511	-0.0684471230068652	0.964525982059234	1	0.0889181844279178	0.0685649951379166	0.109871953136557	0.0578409681077766	0.134186829156676	0.0565898287305973	GeneID:233799,Genbank:NM_001177977.1,MGI:MGI:2385289	acyl-CoA synthetase medium-chain family member 2		GO:0047760,GO:0004321,GO:0005524,GO:0005739,GO:0005759,GO:0006629,GO:0006631,GO:0006633,GO:0006637,GO:0008152,GO:0015645,GO:0016874,GO:0000166,GO:0036112,GO:0003824,GO:0046872,GO:0003996	butyrate-CoA ligase activity|fatty-acyl-CoA synthase activity|ATP binding|mitochondrion|mitochondrial matrix|lipid metabolic process|fatty acid metabolic process|fatty acid biosynthetic process|acyl-CoA metabolic process|metabolic process|fatty acid ligase activity|ligase activity|nucleotide binding|medium-chain fatty-acyl-CoA metabolic process|catalytic activity|metal ion binding|acyl-CoA ligase…	mmu00650	Butanoate metabolism
Acsm3	4.33506340156226	3.99007645053455	4.68005035258997	1.17292247670167	0.230107662834414	0.87363017231195	1	0.033977810167034	0.0720509883404994	0.106576690853801	0.0694648325657604	0.0881307367882174	0.0849528263939856	GeneID:20216,Genbank:XM_017322060.1,MGI:MGI:99538	acyl-CoA synthetase medium-chain family member 3		GO:0016874,GO:0004321,GO:0046872,GO:0005524,GO:0047760,GO:0005739,GO:0005759,GO:0006629,GO:0006631,GO:0006633,GO:0006637,GO:0008152,GO:0000166,GO:0015645,GO:0003824,GO:0003996	ligase activity|fatty-acyl-CoA synthase activity|metal ion binding|ATP binding|butyrate-CoA ligase activity|mitochondrion|mitochondrial matrix|lipid metabolic process|fatty acid metabolic process|fatty acid biosynthetic process|acyl-CoA metabolic process|metabolic process|nucleotide binding|fatty acid ligase activity|catalytic activity|acyl-CoA ligase activity	mmu00650	Butanoate metabolism
Acsm4	1.50317466352969	0.658889290775414	2.34746003628396	3.56275336258897	1.83299261401129	0.350305643203307	1	0.0252979236868349	0.0268225114514214	0	0.0517195200199321	0.0787404947913679	0.0506007917174394	GeneID:233801,Genbank:NM_178414.3,MGI:MGI:2681844	acyl-CoA synthetase medium-chain family member 4		GO:0016874,GO:0004321,GO:0046872,GO:0047760,GO:0005524,GO:0005739,GO:0005759,GO:0006629,GO:0006631,GO:0006633,GO:0006637,GO:0000166,GO:0008152,GO:0003824,GO:0015645,GO:0003996	ligase activity|fatty-acyl-CoA synthase activity|metal ion binding|butyrate-CoA ligase activity|ATP binding|mitochondrion|mitochondrial matrix|lipid metabolic process|fatty acid metabolic process|fatty acid biosynthetic process|acyl-CoA metabolic process|nucleotide binding|metabolic process|catalytic activity|fatty acid ligase activity|acyl-CoA ligase activity	mmu00650	Butanoate metabolism
Acsm5	0	0	0					0	0	0	0	0	0	GeneID:272428,Genbank:XM_006507905.2,MGI:MGI:2444086	acyl-CoA synthetase medium-chain family member 5		GO:0004321,GO:0005524,GO:0005739,GO:0005759,GO:0006629,GO:0006631,GO:0006633,GO:0006637,GO:0008152,GO:0015645,GO:0016874,GO:0000166,GO:0046872,GO:0003824,GO:0047760,GO:0003996	fatty-acyl-CoA synthase activity|ATP binding|mitochondrion|mitochondrial matrix|lipid metabolic process|fatty acid metabolic process|fatty acid biosynthetic process|acyl-CoA metabolic process|metabolic process|fatty acid ligase activity|ligase activity|nucleotide binding|metal ion binding|catalytic activity|butyrate-CoA ligase activity|acyl-CoA ligase activity	mmu00650	Butanoate metabolism
Acss1	0.835864631048485	0.649866228214545	1.02186303388243	1.57242058367906	0.652987154512739	0.9907432485699	1	0.0151548218413343	0	0.0158451526097796	0.0154913921261705	0.0314465378011158	0	GeneID:68738,Genbank:NM_080575.2,MGI:MGI:1915988	acyl-CoA synthetase short-chain family member 1		GO:0019542,GO:0003987,GO:0005524,GO:0005739,GO:0005759,GO:0006085,GO:0008152,GO:0016208,GO:0016874,GO:0000166,GO:0019413,GO:0003824,GO:0019427	propionate biosynthetic process|acetate-CoA ligase activity|ATP binding|mitochondrion|mitochondrial matrix|acetyl-CoA biosynthetic process|metabolic process|AMP binding|ligase activity|nucleotide binding|acetate biosynthetic process|catalytic activity|acetyl-CoA biosynthetic process from acetate	mmu00010,mmu00620,mmu00640	Glycolysis / Gluconeogenesis|Pyruvate metabolism|Propanoate metabolism
Acss2	161.772293716594	151.74004706497	171.804540368219	1.13222938631789	0.179166273521235	0.404133329003226	1	2.82253797114625	2.77499267421522	2.53974307289441	3.13002994062839	2.98165325879574	2.80570583371453	GeneID:60525,Genbank:XM_006499973.1,MGI:MGI:1890410	acyl-CoA synthetase short-chain family member 2		GO:0019542,GO:0003987,GO:0043231,GO:0005524,GO:0005654,GO:0005737,GO:0005829,GO:0006085,GO:0008152,GO:0008610,GO:0016208,GO:0016874,GO:0000166,GO:0019413,GO:0003824,GO:0019427	propionate biosynthetic process|acetate-CoA ligase activity|intracellular membrane-bounded organelle|ATP binding|nucleoplasm|cytoplasm|cytosol|acetyl-CoA biosynthetic process|metabolic process|lipid biosynthetic process|AMP binding|ligase activity|nucleotide binding|acetate biosynthetic process|catalytic activity|acetyl-CoA biosynthetic process from acetate	mmu00010,mmu00620,mmu00640	Glycolysis / Gluconeogenesis|Pyruvate metabolism|Propanoate metabolism
Acss3	0	0	0					0	0	0	0	0	0	GeneID:380660,Genbank:NM_001142804.1,MGI:MGI:2685720	acyl-CoA synthetase short-chain family member 3		GO:0003987,GO:0005524,GO:0005739,GO:0008150,GO:0008152,GO:0016874,GO:0000166,GO:0003674,GO:0003824	acetate-CoA ligase activity|ATP binding|mitochondrion|biological_process|metabolic process|ligase activity|nucleotide binding|molecular_function|catalytic activity	mmu00640	Propanoate metabolism
Acta1	10.2517806046797	10.1793528071898	10.3242084021697	1.01423033445482	0.0203853295004987	1	1	0.450708839001159	0.294074434907245	0.362491906298841	0.248079212673583	0.46761462098782	0.381406285882915	GeneID:11459,Genbank:NM_009606.3,MGI:MGI:87902	actin, alpha 1, skeletal muscle		GO:0005524,GO:0005737,GO:0005856,GO:0005865,GO:0005884,GO:0015629,GO:0030017,GO:0030240,GO:0032991,GO:0048741,GO:0000166,GO:0001725,GO:0005515	ATP binding|cytoplasm|cytoskeleton|striated muscle thin filament|actin filament|actin cytoskeleton|sarcomere|skeletal muscle thin filament assembly|protein-containing complex|skeletal muscle fiber development|nucleotide binding|stress fiber|protein binding
Acta2	876.867491625177	924.456153224825	829.278830025529	0.897045064963564	-0.156747631073549	0.339733525420873	1	17.6429719345587	18.9100030768372	19.1499460095304	16.2470375265719	16.4902248801893	15.6841742637968	GeneID:11475,Genbank:NM_007392.3,MGI:MGI:87909	actin, alpha 2, smooth muscle, aorta		GO:0061874,GO:0005524,GO:0070374,GO:0005737,GO:2000491,GO:0005856,GO:0006936,GO:0008217,GO:0014829,GO:0015629,GO:0019901,GO:0030485,GO:0000166,GO:0061041,GO:0001725,GO:0061870,GO:0005515	positive regulation of hepatic stellate cell contraction|ATP binding|positive regulation of ERK1 and ERK2 cascade|cytoplasm|positive regulation of hepatic stellate cell activation|cytoskeleton|muscle contraction|regulation of blood pressure|vascular smooth muscle contraction|actin cytoskeleton|protein kinase binding|smooth muscle contractile fiber|nucleotide binding|regulation of wound healing|st…	mmu04371,mmu04926,mmu04270	Apelin signaling pathway|Relaxin signaling pathway|Vascular smooth muscle contraction
Actb	66972.93139819	66113.8955104374	67831.9672859426	1.02598654582733	0.0370118124308736	0.837734686286938	1	1972.45068922637	2002.68258887632	1904.59655369046	2103.91723790308	1841.17724698346	1889.60239016239	GeneID:11461,Genbank:NM_007393.5,MGI:MGI:87904	actin, beta		GO:0045121,GO:0030424,GO:0005515,GO:0048870,GO:0030863,GO:0005524,GO:0050998,GO:0030957,GO:0005634,GO:0071257,GO:0005737,GO:0005829,GO:0005856,GO:0032091,GO:0072749,GO:0032991,GO:0007409,GO:0098973,GO:0035267,GO:0014069,GO:0098974,GO:0036464,GO:0015629,GO:0000166,GO:1904030,GO:0042802,GO:0019894,GO:0001725,GO:0043209,GO:0019901,GO:0002102	membrane raft|axon|protein binding|cell motility|cortical cytoskeleton|ATP binding|nitric-oxide synthase binding|Tat protein binding|nucleus|cellular response to electrical stimulus|cytoplasm|cytosol|cytoskeleton|negative regulation of protein binding|cellular response to cytochalasin B|protein-containing complex|axonogenesis|structural constituent of postsynaptic actin cytoskeleton|NuA4 histone …	mmu04015,mmu04390,mmu04145,mmu04210,mmu04510,mmu04520,mmu04530,mmu04810,mmu04611,mmu04670,mmu04921,mmu04919,mmu04971,mmu04714,mmu05205,mmu05225,mmu05418,mmu05410,mmu05412,mmu05414,mmu05416,mmu05132,mmu05100,mmu05164	Rap1 signaling pathway|Hippo signaling pathway|Phagosome|Apoptosis|Focal adhesion|Adherens junction|Tight junction|Regulation of actin cytoskeleton|Platelet activation|Leukocyte transendothelial migration|Oxytocin signaling pathway|Thyroid hormone signaling pathway|Gastric acid secretion|Thermogenesis|Proteoglycans in cancer|Hepatocellular carcinoma|Fluid shear stress and atherosclerosis|Hypertro…
Actbl2	0	0	0					0	0	0	0	0	0	GeneID:238880,Genbank:NM_175497.3,MGI:MGI:2444552	actin, beta-like 2		GO:0005737,GO:0005856,GO:0008150,GO:0000166,GO:0003674,GO:0005524	cytoplasm|cytoskeleton|biological_process|nucleotide binding|molecular_function|ATP binding
Actc1	0.331781467982748	0.663562935965496	0	0	-Inf	0.679177019020924	1	0	0	0.0779568493902093	0	0	0	GeneID:11464,Genbank:NM_009608.4,MGI:MGI:87905	actin, alpha, cardiac muscle 1		GO:0055003,GO:0005737,GO:0055008,GO:0005856,GO:0060047,GO:0005884,GO:0016887,GO:0017022,GO:0030017,GO:0030048,GO:0060048,GO:0030240,GO:0070252,GO:0031032,GO:0031674,GO:0033275,GO:0000166,GO:0042643,GO:0005515,GO:0043066,GO:0005524	cardiac myofibril assembly|cytoplasm|cardiac muscle tissue morphogenesis|cytoskeleton|heart contraction|actin filament|ATPase activity|myosin binding|sarcomere|actin filament-based movement|cardiac muscle contraction|skeletal muscle thin filament assembly|actin-mediated cell contraction|actomyosin structure organization|I band|actin-myosin filament sliding|nucleotide binding|actomyosin, actin por…	mmu04260,mmu04261,mmu05410,mmu05414	Cardiac muscle contraction|Adrenergic signaling in cardiomyocytes|Hypertrophic cardiomyopathy (HCM)|Dilated cardiomyopathy (DCM)
Actg1	26680.9009530203	27017.8138564425	26343.9880495982	0.975059943397911	-0.0364371812716827	0.80981210199383	1	803.805139144243	794.143023645378	764.344215762616	725.727364805524	740.438440086023	768.210687738531	GeneID:11465,Genbank:NM_009609.3,MGI:MGI:87906	actin, gamma, cytoplasmic 1		GO:0045335,GO:0005522,GO:0070062,GO:0005524,GO:0071346,GO:0005737,GO:0005856,GO:0005884,GO:0015629,GO:0030016,GO:0031625,GO:0031941,GO:0042802,GO:0043034,GO:0000166,GO:0043209,GO:0005200,GO:0045214,GO:0005515	phagocytic vesicle|profilin binding|extracellular exosome|ATP binding|cellular response to interferon-gamma|cytoplasm|cytoskeleton|actin filament|actin cytoskeleton|myofibril|ubiquitin protein ligase binding|filamentous actin|identical protein binding|costamere|nucleotide binding|myelin sheath|structural constituent of cytoskeleton|sarcomere organization|protein binding	mmu04015,mmu04390,mmu04145,mmu04210,mmu04510,mmu04520,mmu04530,mmu04810,mmu04611,mmu04670,mmu04921,mmu04919,mmu04714,mmu05205,mmu05225,mmu05418,mmu05410,mmu05412,mmu05414,mmu05416,mmu05132,mmu05100,mmu05164	Rap1 signaling pathway|Hippo signaling pathway|Phagosome|Apoptosis|Focal adhesion|Adherens junction|Tight junction|Regulation of actin cytoskeleton|Platelet activation|Leukocyte transendothelial migration|Oxytocin signaling pathway|Thyroid hormone signaling pathway|Thermogenesis|Proteoglycans in cancer|Hepatocellular carcinoma|Fluid shear stress and atherosclerosis|Hypertrophic cardiomyopathy (HC…
Actg2	28.7210353799397	28.4060451429262	29.0360256169532	1.02217769037743	0.0316460091360587	0.988433481514083	1	1.36683815971554	1.58095757990629	0.736203143842064	1.43953319562702	1.16026963313486	1.03558464417915	GeneID:11468,Genbank:NM_009610.2,MGI:MGI:104589	actin, gamma 2, smooth muscle, enteric		GO:0005856,GO:0071944,GO:0000166,GO:0005524,GO:0005737	cytoskeleton|cell periphery|nucleotide binding|ATP binding|cytoplasm	mmu04270	Vascular smooth muscle contraction
Actl10	0.510085546695075	0.331781467982748	0.688389625407402	2.07482843931234	1.05299204971937	0.992896959785575	1	0	0	0.0379396925246821	0.0370926471029027	0.0376478537165923	0	GeneID:70362,Genbank:NM_001171640.1,MGI:MGI:1917612	actin-like 10		GO:0003674,GO:0005575,GO:0008150	molecular_function|cellular_component|biological_process
Actl11	0	0	0					0	0	0	0	0	0	GeneID:67722,Genbank:NM_026338.3,MGI:MGI:1914972	actin-like 11		GO:0003674,GO:0005575,GO:0008150	molecular_function|cellular_component|biological_process
Actl6a	2095.13259563433	2109.96842073076	2080.29677053791	0.98593739607602	-0.0204320519739037	0.905058759335532	1	50.4655567316432	49.7710395137269	50.1499080099524	43.5695403548547	50.8962214311059	49.6065790831815	GeneID:56456,Genbank:NM_019673.2,MGI:MGI:1861453	actin-like 6A		GO:0031011,GO:0005634,GO:0035267,GO:0005654,GO:0040008,GO:0005886,GO:0006281,GO:0006310,GO:0006325,GO:0006338,GO:0043044,GO:0043967,GO:0006351,GO:0043968,GO:0006355,GO:0070603,GO:0006974,GO:0003682,GO:0071564,GO:0007399,GO:0005515,GO:0016514	Ino80 complex|nucleus|NuA4 histone acetyltransferase complex|nucleoplasm|regulation of growth|plasma membrane|DNA repair|DNA recombination|chromatin organization|chromatin remodeling|ATP-dependent chromatin remodeling|histone H4 acetylation|transcription, DNA-templated|histone H2A acetylation|regulation of transcription, DNA-templated|SWI/SNF superfamily-type complex|cellular response to DNA dama…	mmu04714,mmu05225	Thermogenesis|Hepatocellular carcinoma
Actl6b	0	0	0					0	0	0	0	0	0	GeneID:83766,Genbank:XM_006504638.3,MGI:MGI:1933548	actin-like 6B		GO:0006325,GO:0006333,GO:0006338,GO:0006351,GO:0006355,GO:0007399,GO:0016514,GO:0070603,GO:0071565,GO:0005515,GO:0005634,GO:0005730	chromatin organization|chromatin assembly or disassembly|chromatin remodeling|transcription, DNA-templated|regulation of transcription, DNA-templated|nervous system development|SWI/SNF complex|SWI/SNF superfamily-type complex|nBAF complex|protein binding|nucleus|nucleolus	mmu04714,mmu05225	Thermogenesis|Hepatocellular carcinoma
Actl7a	0	0	0					0	0	0	0	0	0	GeneID:11470,Genbank:NM_009611.3,MGI:MGI:1343051	actin-like 7a		GO:0005794,GO:0005856,GO:0031514,GO:0032991,GO:0001673,GO:0005634,GO:0005737	Golgi apparatus|cytoskeleton|motile cilium|protein-containing complex|male germ cell nucleus|nucleus|cytoplasm
Actl7b	8.88523992439138	5.28046161658347	12.4900182321993	2.36532696175159	1.24203962267412	0.0551869390150761	1	0.229977887534506	0.243837581231148	0.16030254322181	0.548532643364108	0.516975770282805	0.383333935846753	GeneID:11471,Genbank:NM_025271.2,MGI:MGI:1343053	actin-like 7b		GO:0005737,GO:0005856	cytoplasm|cytoskeleton
Actl9	0.159301844248534	0	0.318603688497068	Inf	Inf	0.99602709473273	1	0	0	0	0	0	0.0397604031268785	GeneID:69481,Genbank:NM_183282.2,MGI:MGI:1916731	actin-like 9		GO:0005856,GO:0008150,GO:0003674,GO:0005575,GO:0005737	cytoskeleton|biological_process|molecular_function|cellular_component|cytoplasm
Actn1	8373.07756566739	9138.25854906944	7607.89658226535	0.832532428516161	-0.264421626249084	0.0967598808065211	1	131.221044726375	111.39925074008	127.925691034997	79.3314521715276	108.25720314438	113.055068115299	GeneID:109711,Genbank:XM_006515387.3,MGI:MGI:2137706	actinin, alpha 1		GO:0005509,GO:0005515,GO:0005622,GO:0005634,GO:0005737,GO:0005856,GO:0030018,GO:0005884,GO:0030054,GO:0005886,GO:0030141,GO:0005903,GO:0030220,GO:0030374,GO:0030863,GO:0030864,GO:0051017,GO:0030865,GO:0051271,GO:0032127,GO:0051639,GO:0036344,GO:0051764,GO:0001725,GO:0001726,GO:0003725,GO:0003779,GO:0005178,GO:0005911,GO:0005916,GO:0005925,GO:0007015,GO:0016020,GO:0017166,GO:0042803,GO:0019904,GO:…	calcium ion binding|protein binding|intracellular|nucleus|cytoplasm|cytoskeleton|Z disc|actin filament|cell junction|plasma membrane|secretory granule|brush border|platelet formation|ligand-dependent nuclear receptor transcription coactivator activity|cortical cytoskeleton|cortical actin cytoskeleton|actin filament bundle assembly|cortical cytoskeleton organization|negative regulation of cellular…	mmu04510,mmu04520,mmu04530,mmu04810,mmu04670,mmu05203,mmu05322,mmu05146	Focal adhesion|Adherens junction|Tight junction|Regulation of actin cytoskeleton|Leukocyte transendothelial migration|Viral carcinogenesis|Systemic lupus erythematosus|Amoebiasis
Actn2	0.333473408475023	0	0.666946816950046	Inf	Inf	0.668301473420545	1	0	0	0	0	0.0378622636037555	0	GeneID:11472,Genbank:NM_033268.4,MGI:MGI:109192	actinin alpha 2		GO:0008092,GO:0019904,GO:0030017,GO:0030018,GO:0030035,GO:0044325,GO:0030175,GO:0030274,GO:0045214,GO:0030374,GO:0046872,GO:0046983,GO:0048041,GO:0051015,GO:2001137,GO:2001259,GO:0051289,GO:0051373,GO:0003779,GO:0005509,GO:0005515,GO:0005546,GO:0005737,GO:0005865,GO:0005886,GO:0005925,GO:0006936,GO:0030375,GO:0030674,GO:0030864,GO:0031432,GO:0042391,GO:0042802,GO:0042803,GO:0051695,GO:0055013,GO:…	cytoskeletal protein binding|protein domain specific binding|sarcomere|Z disc|microspike assembly|ion channel binding|filopodium|LIM domain binding|sarcomere organization|ligand-dependent nuclear receptor transcription coactivator activity|metal ion binding|protein dimerization activity|focal adhesion assembly|actin filament binding|positive regulation of endocytic recycling|positive regulation o…	mmu05412	Arrhythmogenic right ventricular cardiomyopathy (ARVC)
Actn3	9.84596559750499	10.2294659930035	9.46246520200648	0.925020446666364	-0.112442839552306	0.892943450863698	1	0.188660996528422	0.180027642672044	0.236705833652433	0.19285092934346	0.23488505062115	0.113207659751625	GeneID:11474,Genbank:NM_013456.2,MGI:MGI:99678	actinin alpha 3		GO:0090257,GO:0042803,GO:0005515,GO:0090324,GO:0045820,GO:0005622,GO:1900159,GO:0046872,GO:0005865,GO:1901078,GO:0005903,GO:0006936,GO:0014728,GO:0014732,GO:0048633,GO:0014883,GO:1903715,GO:0048743,GO:0014894,GO:1904025,GO:0051015,GO:0030017,GO:0030018,GO:0001649,GO:0060349,GO:0030674,GO:0003779,GO:0070885,GO:0031448,GO:0005509	regulation of muscle system process|protein homodimerization activity|protein binding|negative regulation of oxidative phosphorylation|negative regulation of glycolytic process|intracellular|positive regulation of bone mineralization involved in bone maturation|metal ion binding|striated muscle thin filament|negative regulation of relaxation of muscle|brush border|muscle contraction|regulation of…	mmu05412	Arrhythmogenic right ventricular cardiomyopathy (ARVC)
Actn4	9215.08339833946	9817.76420359626	8612.40259308266	0.877226465668011	-0.188978756528365	0.231113342307307	1	143.151195144286	127.481731228685	144.17867665512	102.029174622927	125.863814741427	126.013925083008	GeneID:60595,Genbank:XM_006540255.3,MGI:MGI:1890773	actinin alpha 4		GO:0005622,GO:0005634,GO:0005737,GO:0005829,GO:0005911,GO:0015031,GO:0042803,GO:0015629,GO:0016604,GO:0042974,GO:0030018,GO:0042981,GO:0043005,GO:0044325,GO:0044877,GO:1900025,GO:0046872,GO:1901224,GO:0047485,GO:1902396,GO:0048384,GO:1903506,GO:0000977,GO:0001725,GO:0001882,GO:0003779,GO:0005509,GO:0005515,GO:0030050,GO:0030054,GO:0030335,GO:0030374,GO:0030863,GO:0031143,GO:0031490,GO:0048471,GO:…	intracellular|nucleus|cytoplasm|cytosol|cell-cell junction|protein transport|protein homodimerization activity|actin cytoskeleton|nuclear body|retinoic acid receptor binding|Z disc|regulation of apoptotic process|neuron projection|ion channel binding|protein-containing complex binding|negative regulation of substrate adhesion-dependent cell spreading|metal ion binding|positive regulation of NIK/N…	mmu04510,mmu04520,mmu04530,mmu04810,mmu04670,mmu05203,mmu05322,mmu05146	Focal adhesion|Adherens junction|Tight junction|Regulation of actin cytoskeleton|Leukocyte transendothelial migration|Viral carcinogenesis|Systemic lupus erythematosus|Amoebiasis
Actr10	1548.83012816681	1431.84981756277	1665.81043877086	1.16339745854514	0.21834405769837	0.181182690200383	1	18.8235547687419	22.7147458575505	19.2279154090567	24.8756553338434	21.2718236302606	22.2383434236793	GeneID:56444,Genbank:NM_019785.2,MGI:MGI:1891654	ARP10 actin-related protein 10		GO:0005869,GO:0007018,GO:0005515,GO:0005737,GO:0005856	dynactin complex|microtubule-based movement|protein binding|cytoplasm|cytoskeleton
Actr1a	3977.53086970134	3961.94520828824	3993.11653111443	1.00786768145127	0.0113062461350215	0.934801637679937	1	82.3551486239584	83.3167463401987	81.0598134594002	73.2398104771536	84.3725747580996	84.0319154487869	GeneID:54130,Genbank:NM_016860.1,MGI:MGI:1858964	ARP1 actin-related protein 1A, centractin alpha		GO:0005737,GO:0005813,GO:0005814,GO:0005856,GO:0005869,GO:0015630,GO:0030137,GO:0043209,GO:0099738,GO:0000166,GO:0002177,GO:0005524	cytoplasm|centrosome|centriole|cytoskeleton|dynactin complex|microtubule cytoskeleton|COPI-coated vesicle|myelin sheath|cell cortex region|nucleotide binding|manchette|ATP binding
Actr1b	2725.11014321972	2730.94897965046	2719.27130678898	0.995723950557662	-0.00618226259552938	0.957759338206398	1	67.7520779139614	67.7245829221213	66.9330606434964	65.0762319751838	65.70692654524	64.5669945690634	GeneID:226977,Genbank:XM_011238485.2,MGI:MGI:1917446	ARP1 actin-related protein 1B, centractin beta		GO:0005737,GO:0005813,GO:0005856,GO:0005869,GO:0008150,GO:0015630,GO:0000166,GO:0003674,GO:0005524	cytoplasm|centrosome|cytoskeleton|dynactin complex|biological_process|microtubule cytoskeleton|nucleotide binding|molecular_function|ATP binding
Actr2	4790.51206518048	4822.11556544325	4758.90856491771	0.986892267580954	-0.0190354909653106	0.919255420444524	1	76.4658996733961	71.1985218831711	75.8990551939685	61.6910125940682	74.7783560231948	78.1737661033049	GeneID:66713,Genbank:NM_146243.2,MGI:MGI:1913963	ARP2 actin-related protein 2		GO:0061003,GO:0030036,GO:0005524,GO:0061825,GO:0030478,GO:0005737,GO:0071346,GO:0033206,GO:0005856,GO:0071437,GO:0005885,GO:0005938,GO:0007015,GO:0007163,GO:0034314,GO:0008092,GO:0042995,GO:0008356,GO:0051015,GO:0014069,GO:0051321,GO:0016344,GO:0000166,GO:0051653,GO:0016482,GO:0003779,GO:0060271,GO:0030027,GO:0005200	positive regulation of dendritic spine morphogenesis|actin cytoskeleton organization|ATP binding|podosome core|actin cap|cytoplasm|cellular response to interferon-gamma|meiotic cytokinesis|cytoskeleton|invadopodium|Arp2/3 protein complex|cell cortex|actin filament organization|establishment or maintenance of cell polarity|Arp2/3 complex-mediated actin nucleation|cytoskeletal protein binding|cell …	mmu04530	Tight junction
Actr3	7143.08894586799	7141.59293112943	7144.58496060655	1.00041895827807	0.000604302450195904	0.995422271933801	1	144.035161821118	146.089910394716	141.703233454597	134.300758926885	137.751737005141	147.193322123887	GeneID:74117,Genbank:NM_001205386.1,MGI:MGI:1921367	ARP3 actin-related protein 3		GO:0005856,GO:0005884,GO:0005885,GO:0005903,GO:0005911,GO:0007015,GO:0033206,GO:0007163,GO:0034314,GO:0008356,GO:0042995,GO:0010592,GO:0043519,GO:0045666,GO:0048471,GO:0048708,GO:0061830,GO:0048711,GO:0061831,GO:0050775,GO:0061832,GO:0051015,GO:0061851,GO:0071346,GO:0071356,GO:0071560,GO:0000139,GO:0090314,GO:0000166,GO:1903078,GO:0001726,GO:1904171,GO:0002102,GO:0003779,GO:0005200,GO:0005515,GO:…	cytoskeleton|actin filament|Arp2/3 protein complex|brush border|cell-cell junction|actin filament organization|meiotic cytokinesis|establishment or maintenance of cell polarity|Arp2/3 complex-mediated actin nucleation|asymmetric cell division|cell projection|positive regulation of lamellipodium assembly|regulation of myosin II filament organization|positive regulation of neuron differentiation|pe…	mmu04530	Tight junction
Actr3b	0.159301844248534	0	0.318603688497068	Inf	Inf	0.99602709473273	1	0	0	0	0	0	0.0208864080842882	GeneID:242894,Genbank:XM_006535713.3,MGI:MGI:2661120	ARP3 actin-related protein 3B		GO:0005524,GO:0005737,GO:0005856,GO:0005885,GO:0007015,GO:0008150,GO:0034314,GO:0042995,GO:0000166,GO:0003674,GO:0003779	ATP binding|cytoplasm|cytoskeleton|Arp2/3 protein complex|actin filament organization|biological_process|Arp2/3 complex-mediated actin nucleation|cell projection|nucleotide binding|molecular_function|actin binding	mmu04530	Tight junction
Actr5	417.082662939183	416.467654473508	417.697671404858	1.00295345129	0.0042546496674925	0.989182090982254	1	8.8038410071803	8.25576477286432	8.48893806358203	7.81944710878939	8.4642355081639	8.58947530624947	GeneID:109275,Genbank:XM_017314918.1,MGI:MGI:1924748	ARP5 actin-related protein 5		GO:0006281,GO:0006302,GO:0006310,GO:0006351,GO:0006355,GO:0006974,GO:0031011,GO:0070914,GO:0003674,GO:0005634,GO:0005737	DNA repair|double-strand break repair|DNA recombination|transcription, DNA-templated|regulation of transcription, DNA-templated|cellular response to DNA damage stimulus|Ino80 complex|UV-damage excision repair|molecular_function|nucleus|cytoplasm
Actr6	338.919691035629	306.8520312334	370.987350837859	1.20901057537949	0.273826864091436	0.137239858025454	1	8.47506686168394	10.183928855119	8.50667728325197	11.7820714870303	9.99466550526676	9.97330319304446	GeneID:67019,Genbank:XM_011243532.2,MGI:MGI:1914269	ARP6 actin-related protein 6		GO:0005737,GO:0005856,GO:0006338,GO:0008150,GO:0003674,GO:0005575,GO:0005634	cytoplasm|cytoskeleton|chromatin remodeling|biological_process|molecular_function|cellular_component|nucleus
[truncated: 21,061 more rows]
