# Supplementary material for: Regulation of microglia related neuroinflammation contributes to the protective effect of Gelsevirine on ischemic stroke
Source: Front Immunol. 2023 Mar 30;14:1164278. doi: 10.3389/fimmu.2023.1164278 (PMC10098192; doi:10.3389/fimmu.2023.1164278)
Supplement: Supplementary file 6 [file DataSheet_6.zip › fig 5 raw/fig 5-A B raw/treat-vs-model-diff-pval-0.05-FC-2.gene.xls]

gene_id	BaseMean	BaseMean_control_model	BaseMean_case_treat	FoldChange	log2FoldChange	pValue	qValue	Regulation	Expression_sample04	Expression_sample05	Expression_sample06	Expression_sample07	Expression_sample08	Expression_sample09	Dbxref	product	TF_Family	GO_id	GO_term	pathway	pathway_description
9030025P20Rik	24.526824952111	14.7003665576848	34.3532833465373	2.33689977809287	1.22459586302581	0.0102587657438269	1	Up	0.168626717330512	0.455099431561353	0.0801399922312804	0.595465917662641	0.508950664147301	0.490598388145892	GeneID:100041574,Genbank:XM_011246223.2,MGI:MGI:3583895	RIKEN cDNA 9030025P20 gene		GO:0003674,GO:0005575,GO:0008150	molecular_function|cellular_component|biological_process
Acaa1b	18.916511823588	11.9334886457216	25.8995350014545	2.17032384831908	1.11791033276383	0.0112859802754516	1	Up	0.201354638439022	0.298885079544822	0.252632067192079	0.55573150060604	0.543159016319309	0.483298356677177	GeneID:235674,Genbank:NM_146230.3,MGI:MGI:3605455	acetyl-Coenzyme A acyltransferase 1B		GO:0005739,GO:0005777,GO:0006629,GO:0006631,GO:0006635,GO:0008152,GO:0010124,GO:0016740,GO:0016746,GO:0016747,GO:0003824,GO:0003988	mitochondrion|peroxisome|lipid metabolic process|fatty acid metabolic process|fatty acid beta-oxidation|metabolic process|phenylacetate catabolic process|transferase activity|transferase activity, transferring acyl groups|transferase activity, transferring acyl groups other than amino-acyl groups|catalytic activity|acetyl-CoA C-acyltransferase activity	mmu00071,mmu00592,mmu01040,mmu00280,mmu04146,mmu03320	Fatty acid degradation|alpha-Linolenic acid metabolism|Biosynthesis of unsaturated fatty acids|Valine, leucine and isoleucine degradation|Peroxisome|PPAR signaling pathway
Bglap	5.84902519006046	1.64956004953358	10.0484903305873	6.09161838844765	2.60682556652343	0.00264037496200598	1	Up	0.227417242996891	0.241122618600878	0.118888264049161	1.0461055735138	1.2977113000306	1.13719733369151	GeneID:12096,Genbank:NM_007541.3,MGI:MGI:88156	bone gamma carboxyglutamate protein		GO:0071773,GO:0005615,GO:0005737,GO:0005791,GO:0005794,GO:0008147,GO:0030425,GO:0030500,GO:0031214,GO:0031982,GO:0042995,GO:0005509,GO:0043204,GO:0005576,GO:0046872	cellular response to BMP stimulus|extracellular space|cytoplasm|rough endoplasmic reticulum|Golgi apparatus|structural constituent of bone|dendrite|regulation of bone mineralization|biomineral tissue development|vesicle|cell projection|calcium ion binding|perikaryon|extracellular region|metal ion binding
Btbd8	14.9403094568215	20.5270912969424	9.35352761670054	0.455667463129263	-1.13394673608376	0.0227004265496369	1	Down	0.816516141853477	1.06942346583167	1.20523763977879	0.343679403095413	0.597983369614868	0.43231549431606	GeneID:100503185,Genbank:NM_001255991.1,MGI:MGI:3646208	BTB (POZ) domain containing 8		GO:0005654,GO:0005737,GO:0006357,GO:0045893,GO:0000976,GO:0003700,GO:0005634	nucleoplasm|cytoplasm|regulation of transcription by RNA polymerase II|positive regulation of transcription, DNA-templated|transcription regulatory region sequence-specific DNA binding|DNA binding transcription factor activity|nucleus
Cldn18	3.5178758201051	6.32591920634544	0.709832433864759	0.112210164358839	-3.1557247290484	0.0089384416548095	1	Down	0.0523547866367402	0.129523252189802	0.164218938262073	0.0356783487993957	0	0	GeneID:56492,Genbank:NM_001194921.1,MGI:MGI:1929209	claudin 18		GO:0005923,GO:0016020,GO:0016021,GO:0030054,GO:0045779,GO:0048565,GO:0071847,GO:1900181,GO:2001205,GO:0005198,GO:0005515,GO:0005886	bicellular tight junction|membrane|integral component of membrane|cell junction|negative regulation of bone resorption|digestive tract development|TNFSF11-mediated signaling pathway|negative regulation of protein localization to nucleus|negative regulation of osteoclast development|structural molecule activity|protein binding|plasma membrane	mmu04514,mmu04530,mmu04670,mmu05160	Cell adhesion molecules (CAMs)|Tight junction|Leukocyte transendothelial migration|Hepatitis C
Cplx1	3.87501663824299	0.981647696197293	6.76838558028869	6.89492330752475	2.78553450468065	0.048142522463766	1	Up	0.0248478237672242	0	0.05195937817477	0.152397983489389	0.30935818482813	0.0497005039085981	GeneID:12889,Genbank:NM_007756.3,MGI:MGI:104727	complexin 1		GO:0032991,GO:0005737,GO:0043025,GO:0006836,GO:0043195,GO:0006887,GO:0016079,GO:0017075,GO:0045202,GO:0019905,GO:0046928,GO:0030073,GO:0070032,GO:0030425,GO:0000149,GO:0031201,GO:0005326	protein-containing complex|cytoplasm|neuronal cell body|neurotransmitter transport|terminal bouton|exocytosis|synaptic vesicle exocytosis|syntaxin-1 binding|synapse|syntaxin binding|regulation of neurotransmitter secretion|insulin secretion|synaptobrevin 2-SNAP-25-syntaxin-1a-complexin I complex|dendrite|SNARE binding|SNARE complex|neurotransmitter transporter activity	mmu04721	Synaptic vesicle cycle
Dnase1l2	11.9145564508795	16.4598324729116	7.36928042884751	0.447712966761682	-1.15935399238887	0.0350986679506949	1	Down	0.355087191075552	0.27190701666564	0.391887754839337	0.100825902393077	0.245604180059131	0.0986449697280398	GeneID:66705,Genbank:XM_006524798.3,MGI:MGI:1913955	deoxyribonuclease 1-like 2		GO:0004518,GO:0004519,GO:0004520,GO:0004536,GO:0005576,GO:0005634,GO:0005737,GO:0006308,GO:0016787,GO:0046872,GO:0000737,GO:0001942,GO:0003335	nuclease activity|endonuclease activity|endodeoxyribonuclease activity|deoxyribonuclease activity|extracellular region|nucleus|cytoplasm|DNA catabolic process|hydrolase activity|metal ion binding|DNA catabolic process, endonucleolytic|hair follicle development|corneocyte development
Elavl3	10.7538560559468	14.8416910284314	6.66602108346216	0.449141615378762	-1.15475769314609	0.048061676741922	1	Down	0.184191228339336	0.183803834191081	0.135939873036518	0.0443016218829974	0.11241183295923	0.0650150216238196	GeneID:15571,Genbank:NM_010487.2,MGI:MGI:109157	ELAV (embryonic lethal, abnormal vision, Drosophila)-like 3 (Hu antigen C)		GO:0007399,GO:0017091,GO:0030154,GO:0003676,GO:0003723,GO:0007275	nervous system development|AU-rich element binding|cell differentiation|nucleic acid binding|RNA binding|multicellular organism development
Gapdh-ps15	1.49233370663905	0	2.9846674132781	Inf	Inf	0.0357264019920567	1	Up	0	0	0	0.0895113557901237	0.136276756660623	0.175150328886892	GeneID:100042025,Genbank:XM_001476707.5,MGI:MGI:5434255	glyceraldehyde-3-phosphate dehydrogenase, pseudogene 15				mmu00010,mmu04066,mmu05010	Glycolysis / Gluconeogenesis|HIF-1 signaling pathway|Alzheimer's disease
Gm42035	5.27306270495957	8.50239934215429	2.04372606776485	0.240370510196128	-2.05666818470971	0.0175989231318339	1	Down	0.190698514966556	0.093318934265947	0.107361257569845	0.0299897997853256	0.0608773804778939	0	GeneID:105246811,Genbank:XM_011248564.2,MGI:MGI:5624920	predicted gene, 42035
Hpx	11.4738640265569	6.34396533146718	16.6037627216466	2.61725306714541	1.38805342804054	0.01433989265545	1	Up	0.110404925063018	0.351175543509589	0.269346181997862	0.827617157183819	0.496366601062071	0.515273332414547	GeneID:15458,Genbank:NM_017371.2,MGI:MGI:105112	hemopexin		GO:0005615,GO:0006879,GO:0015232,GO:0015886,GO:0020027,GO:0020037,GO:0042168,GO:0042531,GO:0046872,GO:0051246,GO:0060332,GO:0002639,GO:0060335,GO:0002925,GO:0005576	extracellular space|cellular iron ion homeostasis|heme transporter activity|heme transport|hemoglobin metabolic process|heme binding|heme metabolic process|positive regulation of tyrosine phosphorylation of STAT protein|metal ion binding|regulation of protein metabolic process|positive regulation of response to interferon-gamma|positive regulation of immunoglobulin production|positive regulation …
Irf5	9.34091301256356	3.93528961953074	14.7465364055964	3.74725568669957	1.9058344205142	0.0273878991515297	1	Up	0.104208730289073	0.0736592693302427	0.0363185449486913	0.319569240888465	0.090097940734383	0.364766198329176	GeneID:27056,Genbank:XM_006505095.1,MGI:MGI:1350924	interferon regulatory factor 5	IRF	GO:0045087,GO:0005515,GO:0045944,GO:0005634,GO:0051607,GO:0005737,GO:0006351,GO:0006355,GO:0006357,GO:0019221,GO:0032494,GO:0032495,GO:0042802,GO:0043065,GO:0002376,GO:0043565,GO:0003677,GO:0044212,GO:0003700	innate immune response|protein binding|positive regulation of transcription by RNA polymerase II|nucleus|defense response to virus|cytoplasm|transcription, DNA-templated|regulation of transcription, DNA-templated|regulation of transcription by RNA polymerase II|cytokine-mediated signaling pathway|response to peptidoglycan|response to muramyl dipeptide|identical protein binding|positive regulation…	mmu04620	Toll-like receptor signaling pathway
LOC105245580	2.33838706772484	4.3218579185173	0.354916216932379	0.0821212135206289	-3.60610124319453	0.0270674819300781	1	Down	0.120634395786834	0.25580893534844	0.441453321546883	0.0616567699905392	0	0	GeneID:105245580,Genbank:XM_011244606.2	uncharacterized LOC105245580
Mettl7a3	2.68640109885961	0.649866228214545	4.72293596950469	7.26755101966226	2.86146929440491	0.041135537337229	1	Up	0.0206390411889941	0	0.0215791885106282	0.126584456160948	0.0642395927570349	0.10320529042028	GeneID:668178,Genbank:XM_011245712.2,MGI:MGI:3710670	methyltransferase like 7A3		GO:0008168	methyltransferase activity
Pcdhb19	18.6584675062513	26.6295137619019	10.6874212506006	0.401337453855085	-1.31711229643306	0.00319326808389779	1	Down	0.40439648693709	0.318513056009263	0.24161000627725	0.0826755288736102	0.191801199587968	0.103997829986087	GeneID:93890,Genbank:NM_053144.2,MGI:MGI:2136757	protocadherin beta 19		GO:0007268,GO:0007416,GO:0005887,GO:0007155,GO:0007267	chemical synaptic transmission|synapse assembly|integral component of plasma membrane|cell adhesion|cell-cell signaling
Pcdhgb7	9.5976707793084	13.5743498605136	5.62099169810322	0.414089201756478	-1.27198651298493	0.0430181580875033	1	Down	0.120208408072733	0.152943369203029	0.23879984354699	0.0491512366377903	0.0498869374783536	0.108198139605917	GeneID:93704,Genbank:NM_033579.1,MGI:MGI:1935199	protocadherin gamma subfamily B, 7		GO:0016020	membrane
Ppara	1.48600613813724	2.97201227627448	0	0	-Inf	0.0383757226544827	1	Down	0.0153311399036654	0.0162550761366796	0.0160295022929859	0	0	0	GeneID:19013,Genbank:XM_011245517.2,MGI:MGI:104740	peroxisome proliferator activated receptor alpha	THR-like	GO:0001103,GO:0001133,GO:0001190,GO:0001223,GO:0001227,GO:0001666,GO:0005654,GO:0003677,GO:0006006,GO:0003700,GO:0006351,GO:0006355,GO:0006629,GO:0006631,GO:0009755,GO:0010468,GO:0010745,GO:0010871,GO:0010887,GO:0010891,GO:0000122,GO:0035095,GO:0019216,GO:0038023,GO:0019217,GO:0000976,GO:0042060,GO:0019902,GO:0000977,GO:0042157,GO:0000978,GO:0042752,GO:0001076,GO:0043401,GO:0001077,GO:0043565,GO:…	RNA polymerase II repressing transcription factor binding|RNA polymerase II transcription factor activity, sequence-specific transcription regulatory region DNA binding|transcriptional activator activity, RNA polymerase II transcription factor binding|transcription coactivator binding|transcriptional repressor activity, RNA polymerase II transcription regulatory region sequence-specific DNA bindi…	mmu04024,mmu04922,mmu04920,mmu03320,mmu04932,mmu04931,mmu05160	cAMP signaling pathway|Glucagon signaling pathway|Adipocytokine signaling pathway|PPAR signaling pathway|Non-alcoholic fatty liver disease (NAFLD)|Insulin resistance|Hepatitis C
Prg4	1.54351595505232	0	3.08703191010463	Inf	Inf	0.0456831432748274	1	Up	0	0	0	0.0497440815737833	0.0631108202240396	0	GeneID:96875,Genbank:NM_001110146.1,MGI:MGI:1891344	proteoglycan 4 (megakaryocyte stimulating factor, articular superficial zone protein)		GO:0006955,GO:0030247,GO:0042127,GO:0045409,GO:0071425,GO:0005044,GO:0005576,GO:0005615	immune response|polysaccharide binding|regulation of cell proliferation|negative regulation of interleukin-6 biosynthetic process|hematopoietic stem cell proliferation|scavenger receptor activity|extracellular region|extracellular space
Rsg1	23.5406696218993	31.6560247396375	15.4253145041611	0.487278950248183	-1.03718019336777	0.0113452764987567	1	Down	1.35468808319216	1.26734894999803	1.33307923287896	0.122185947259964	0.950780434424225	0.836800876342571	GeneID:76166,Genbank:XM_011250350.2,MGI:MGI:1923416	REM2 and RAB-like small GTPase 1		GO:0005654,GO:0005737,GO:0005856,GO:0005929,GO:0006887,GO:0015031,GO:0030030,GO:0042995,GO:0000166,GO:0003924,GO:0005525	nucleoplasm|cytoplasm|cytoskeleton|cilium|exocytosis|protein transport|cell projection organization|cell projection|nucleotide binding|GTPase activity|GTP binding
Scnn1a	17.220954960536	23.8305608133804	10.6113491076917	0.445283230671334	-1.16720481385627	0.0128659047698926	1	Down	0.320476451818834	0.417015087772821	0.350305430604333	0.134015664539479	0.0906810833302033	0.247665094630917	GeneID:20276,Genbank:XM_017321471.1,MGI:MGI:101782	sodium channel, nonvoltage-gated 1 alpha		GO:0050699,GO:0016021,GO:0005829,GO:0050878,GO:0016324,GO:0005886,GO:0050891,GO:0030864,GO:0005887,GO:0050896,GO:0006811,GO:0006814,GO:0031514,GO:0009897,GO:0050909,GO:0034706,GO:0015280,GO:0055078,GO:0060170,GO:0035725,GO:0003779,GO:0070062,GO:0042995,GO:0005272,GO:0016020,GO:0005737	WW domain binding|integral component of membrane|cytosol|regulation of body fluid levels|apical plasma membrane|plasma membrane|multicellular organismal water homeostasis|cortical actin cytoskeleton|integral component of plasma membrane|response to stimulus|ion transport|sodium ion transport|motile cilium|external side of plasma membrane|sensory perception of taste|sodium channel complex|ligand-g…	mmu04960,mmu04742	Aldosterone-regulated sodium reabsorption|Taste transduction
Shc2	17.7982958648892	11.2107894613815	24.385802268397	2.17520829843431	1.12115356037711	0.0131764584675975	1	Up	0.17875879476668	0.174952387240324	0.129393412349389	0.281121248681933	0.385194286183372	0.357552526982937	GeneID:216148,Genbank:NM_001024539.1,MGI:MGI:106180	SHC (Src homology 2 domain containing) transforming protein 2		GO:0019901,GO:0030971,GO:0035556,GO:0000187,GO:0005886,GO:0007169	protein kinase binding|receptor tyrosine kinase binding|intracellular signal transduction|activation of MAPK activity|plasma membrane|transmembrane receptor protein tyrosine kinase signaling pathway	mmu04014,mmu04012,mmu04370,mmu04072,mmu04510,mmu04650,mmu04062,mmu04910,mmu04915,mmu04917,mmu04926,mmu04722,mmu05225,mmu05226,mmu05214,mmu05220,mmu05224,mmu05034,mmu05100,mmu01521,mmu01522	Ras signaling pathway|ErbB signaling pathway|VEGF signaling pathway|Phospholipase D signaling pathway|Focal adhesion|Natural killer cell mediated cytotoxicity|Chemokine signaling pathway|Insulin signaling pathway|Estrogen signaling pathway|Prolactin signaling pathway|Relaxin signaling pathway|Neurotrophin signaling pathway|Hepatocellular carcinoma|Gastric cancer|Glioma|Chronic myeloid leukemia|Br…
Skint5	19.4418728670399	11.6157281133091	27.2680176207707	2.34750825387584	1.23113023042636	0.00485974394907441	1	Up	0.0841458856509133	0.14019808843611	0.213663017910464	0.368634274783427	0.31179335923971	0.312572403305984	GeneID:242627,Genbank:XM_011240536.1,MGI:MGI:3650151	selection and upkeep of intraepithelial T cells 5		GO:0005575,GO:0008150,GO:0009897,GO:0016020,GO:0016021,GO:0050776,GO:0050852,GO:0001817,GO:0003674,GO:0005102	cellular_component|biological_process|external side of plasma membrane|membrane|integral component of membrane|regulation of immune response|T cell receptor signaling pathway|regulation of cytokine production|molecular_function|signaling receptor binding
Spocd1	3.52082685237293	0.99969382131903	6.04195988342682	6.04381036931373	2.59545839519127	0.0238334808624704	1	Up	0.0170207592805486	0.0360930419718189	0	0.104392618690232	0.105955178303634	0.102134535532169	GeneID:622480,Genbank:XM_017320505.1,MGI:MGI:3652045	SPOC domain containing 1		GO:0003674,GO:0005575,GO:0010923	molecular_function|cellular_component|negative regulation of phosphatase activity
Tas1r3	13.2597060472644	18.4271530548576	8.09225903967107	0.439148631130398	-1.18721878814831	0.0219528817367178	1	Down	0.356496267230613	0.295810930218664	0.243088268979288	0.142596633384494	0.128649808602402	0.108509466700844	GeneID:83771,Genbank:NM_031872.2,MGI:MGI:1933547	taste receptor, type 1, member 3		GO:0050896,GO:0004930,GO:0050909,GO:0005515,GO:0050916,GO:0005886,GO:0005887,GO:0007165,GO:0007186,GO:0008527,GO:0050917,GO:0016020,GO:1903767,GO:0016021,GO:0001582,GO:0033041,GO:0004871	response to stimulus|G-protein coupled receptor activity|sensory perception of taste|protein binding|sensory perception of sweet taste|plasma membrane|integral component of plasma membrane|signal transduction|G-protein coupled receptor signaling pathway|taste receptor activity|sensory perception of umami taste|membrane|sweet taste receptor complex|integral component of membrane|detection of chemi…	mmu04973,mmu04742	Carbohydrate digestion and absorption|Taste transduction
Thnsl1	3.76492351433109	6.225692834718	1.30415419394418	0.209479366966433	-2.25511994471521	0.0383527092482965	1	Down	0.11274099983436	0.0664085408865113	0.0654869807722492	0	0.0259932973452645	0.0250560038104064	GeneID:208967,Genbank:XM_006497433.2,MGI:MGI:2139347	threonine synthase-like 1 (bacterial)
Ugt1a6b	13.8237778301264	18.8454641867169	8.80209147353583	0.467066843582443	-1.0982990610038	0.0303803875306879	1	Down	0.427560285459921	0.503697053248236	0.471871823424078	0.26708970619975	0.197154569310441	0.166289692972859	GeneID:394435,Genbank:NM_201410.3,MGI:MGI:3580629	UDP glucuronosyltransferase 1 family, polypeptide A6B		GO:0015020,GO:0019899,GO:0032991,GO:0042803,GO:0043231,GO:0044877,GO:0046982,GO:0052696,GO:0052697,GO:0005783,GO:0008194	glucuronosyltransferase activity|enzyme binding|protein-containing complex|protein homodimerization activity|intracellular membrane-bounded organelle|protein-containing complex binding|protein heterodimerization activity|flavonoid glucuronidation|xenobiotic glucuronidation|endoplasmic reticulum|UDP-glycosyltransferase activity	mmu00040,mmu00053,mmu00140,mmu00830,mmu00860,mmu00980,mmu00982,mmu00983,mmu05204	Pentose and glucuronate interconversions|Ascorbate and aldarate metabolism|Steroid hormone biosynthesis|Retinol metabolism|Porphyrin and chlorophyll metabolism|Metabolism of xenobiotics by cytochrome P450|Drug metabolism - cytochrome P450|Drug metabolism - other enzymes|Chemical carcinogenesis
Veph1	9.21535921077847	4.65798880387083	13.7727296176861	2.95679749299544	1.56403543863725	0.0135824781879144	1	Up	0.0217604593279087	0.0461437212584181	0.0379194822743028	0.0963895089784179	0.120408956566478	0.087050343242227	GeneID:72789,Genbank:NM_145820.3,MGI:MGI:1920039	ventricular zone expressed PH domain-containing 1		GO:0008150,GO:0016020,GO:0003674,GO:0005575,GO:0005886	biological_process|membrane|molecular_function|cellular_component|plasma membrane
Zfp605	15.9490351381413	10.597663939049	21.3004063372337	2.00991524733564	1.0071346681572	0.0364620993048106	1	Up	0.0834414855576491	0.110587642962295	0.152674205039002	0.25588386044331	0.259713956776431	0.156468074350317	GeneID:675812,Genbank:XM_006535187.3,MGI:MGI:2444933	zinc finger protein 605	zf-C2H2	GO:0003700,GO:0005575,GO:0006355	DNA binding transcription factor activity|cellular_component|regulation of transcription, DNA-templated
