# Supplementary material for: Regulation of microglia related neuroinflammation contributes to the protective effect of Gelsevirine on ischemic stroke
Source: Front Immunol. 2023 Mar 30;14:1164278. doi: 10.3389/fimmu.2023.1164278 (PMC10098192; doi:10.3389/fimmu.2023.1164278)
Supplement: Supplementary file 6 [file DataSheet_6.zip › fig 5 raw/fig 5-C D raw/edge+GO+KEGG-ZY.R]

library(openxlsx)
library(clusterProfiler)
library(ggplot2)
library(enrichplot)
library(GOplot)
library(DOSE)
library(stringr)
library(clusterProfiler)
library(org.Mm.eg.db)
library(ggplot2)
library(edgeR)
library(pheatmap)
setwd("E:\\kc\\ZY-suli\\re-treat")

exprSet_all <- read.table(file = "C-MCAO.txt", sep = "\t", header = TRUE, row.names = 1, stringsAsFactors = FALSE)
exprSet <- exprSet_all[,1:6]
group_list <- factor(c(rep("Control",3), rep("MCAO",3)))
exprSet <- exprSet[rowSums(cpm(exprSet) > 1) >= 2,]
exprSet <- DGEList(counts = exprSet, group = group_list)
exprSet <- calcNormFactors(exprSet)
exprSet <- estimateCommonDisp(exprSet)
exprSet <- estimateTagwiseDisp(exprSet)
et <- exactTest(exprSet)
tTag <- topTags(et, n=nrow(exprSet))
tTag <- as.data.frame(tTag)
write.csv(tTag,file = "Control_vs_MCAO_edgeR.csv")

####################### Diff genes total analzye###########################

fr<-read.xlsx('Control_vs_MCAO_edgeR.xlsx',rowNames = F,colNames = T) #æ°æ®æ ¼å¼å¦ä¸

gene<-bitr(fr$Genes,fromType = 'SYMBOL',toType = 'ENTREZID',OrgDb = 'org.Mm.eg.db') #åºå åIDè½¬æ¢ï¼æåºå åè½¬æ¢æENTREZID

GO<-enrichGO(
  gene$ENTREZID,
  OrgDb = 'org.Mm.eg.db',
  keyType = "ENTREZID",
  ont = "ALL",
  pvalueCutoff = 0.05,
  pAdjustMethod = "BH",
  qvalueCutoff = 0.05,
  minGSSize = 10,
  maxGSSize = 500,
  readable = TRUE
  
)#GOå¯é
KEGG<-enrichKEGG(
  
  gene$ENTREZID,
  
  organism = "mmu",#æç¨å°æ¯æ°æ®æ¯å°é¼ çç»ç»æ°æ®ï¼äººçè¯è¿ééæ©âhsaâ?
  
  keyType = "kegg",
  
  pvalueCutoff = 0.05,
  
  pAdjustMethod = "BH",
  
  
  
  minGSSize = 5,
  
  maxGSSize = 500,
  
  qvalueCutoff = 0.2,
  
  use_internal_data = FALSE
  
)#KEGGå¯é


barplot(GO, split="ONTOLOGY")+facet_grid(ONTOLOGY~., scale="free") #GOèç±»æ¡å½¢å?
dotplot(GO, split="ONTOLOGY")+facet_grid(ONTOLOGY~., scale="free") #GOèç±»æ°æ³¡å?,fig2
barplot(KEGG,showCategory = 30,title = 'KEGG Pathway') #KEGGèç±»æ¡å½¢å?,fig3
dotplot(KEGG,showCategory=30) #KEGGèç±»æ°æ³¡å?,fig4
#gene-GO terms|gene-KEGG pathwaysç½ç»å?
enrichplot::cnetplot(GO,circular=TRUE,colorEdge = TRUE)#GOéè·¯-åºå ç½ç»å¾ï¼fig5
enrichplot::cnetplot(KEGG,circular=TRUE,colorEdge = TRUE)#KEGGéè·¯-åºå ç½ç»å?,fig6
#gene-GO terms|gene-KEGG pathwayså³ç³»çå¸å?
enrichplot::heatplot(GO,showCategory = 10) #GOå¯éçå¸å?,fig7
enrichplot::heatplot(KEGG,showCategory = 30) #keggå¯éçå¸å?,fig8


#gene-GO terms|gene-KEGG pathwaysåå¼¦å?
GOplotIn<-GO[1:5,c(2,3,9,7)]#æä»¬åæåGOå¯éç»æçå10è¡ï¼åæåID,Description,GeneID,p.adjust,ååã?
GOplotIn$geneID <-str_replace_all(GOplotIn$geneID,'/',',')#æGeneIDåä¸­çâ?/âæ¿æ¢æâ?,â?

names(GOplotIn)<-c('ID','Term','Genes','adj_pval')#ä¿®æ¹ååï¼åé¢åå¼¦å¾ç»å¶çæ¶åéè¦è¿æ ·çæ ¼å¼ï¼ä¸ç¶ä¼æ¥é

GOplotIn$Category = "BP"#å ä¸ºæä»¬æåçå10åä¸ºBP,æä»¥åå ä¸ååç±»ä¿¡æ?

#gene$logFC=geneList[abs(genelist)>2]
#gene=gene[,c(2,3)]
#names(gene)[1]="ID"

#genedata<-data.frame()
#david <- EC$david
#genelist <- EC$genelist
#circ <- circle_dat(EC$david, EC$genelist)
#chord <- chord_dat(data = circ, genes = EC$genes, process = EC$process)
#GOChord(chord, space = 0.02, gene.order = 'logFC', gene.space = 0.25, gene.size = 5)
#plot_data=list(DA=GOplotIn,GE=gene)
#circ2=data.frame()
#circ2=circle_dat(plot_data$DA,plot_data$GE)
#chord<-chord_dat(data = circ2,genes = gene,process=unique(circ2$term)) #çæå«æéå®åºå çæ°æ®æ¡
#GOChord(chord)


genedata<-data.frame(ID=fr$Genes,logFC=fr$logFC)
circ<-GOplot::circle_dat(GOplotIn,genedata) #GOplotå¯¼å¥æ°æ®æ ¼å¼æ´ç
#unique(genedata)->a
chord<-chord_dat(data = circ,genes = genedata) #çæå«æéå®åºå çæ°æ®æ¡

GOChord( #GOå¯éåå¼¦å¾ï¼fig9
  data = chord,
  title = 'GOchord plot',
  space = 0,#GO Termé´è·
  limit = c(1,1),
  gene.order = 'logFC',
  gene.space = 0.25,
  gene.size = 1.5,
  lfc.col = c('red','white','blue'), #ä¸ä¸è°åºå é¢è?
  #ribbon.col = brewer.pal(length(GOplotIn$Term)),#GO Term colors
  process.label = 10 #GO Termå­ä½å¤§å°
)
GOCircle(circ) #åå¼¦å?+è¡¨æ ¼nsubè¡¨ç¤ºå ä¸ªGo Termï¼fig10 
GOCluster(circ,GOplotIn$Term) #GOå¯éèç±»å¾ï¼fig11
