# Supplementary material for: Regulation of microglia related neuroinflammation contributes to the protective effect of Gelsevirine on ischemic stroke
Source: Front Immunol. 2023 Mar 30;14:1164278. doi: 10.3389/fimmu.2023.1164278 (PMC10098192; doi:10.3389/fimmu.2023.1164278)
Supplement: Supplementary file 6 [file DataSheet_6.zip › fig 5 raw/fig 5-C D raw/MCAO_vs_drug_edgeR.xlsx]

## Sheet: OGD_vs_drug_edgeR
Genes	logFC
Fosl1	-2.81536
Usp18	-6.69769
Prl2c2	-2.83733
Ptgs2	-2.44768
Ccl9	2.54648
Hspa1b	-3.12409
Sycp1	-3.72571
Xaf1	-2.68575
Adamts5	2.0477
Idh1	1.99662
Gas1	1.90955
Ptn	1.9411
Cp	2.01363
C1s1	2.40861
Angptl4	-2.58971
Defb41	2.98469
Grem2	-2.86569
Pcdh10	2.35666
Hmga2	-1.74394
Cdkn1a	-2.17644
Prl2c3	-4.61055
Egr1	-2.39535
Itgbl1	1.93961
Lif	-2.65532
Capn6	2.1606
Fam43a	1.82698
Plaur	-1.73728
Irgm2	-3.1422
Hspa1a	-3.40243
Epha2	-1.63301
Igf1	3.03743
Ogn	2.46744
F3	1.5928
Fos	-3.6684
Il1rl1	-1.69175
Hbegf	-2.17638
Matn2	1.65173
Smad7	-1.58391
Thsd7a	2.47195
Nsdhl	1.47529
Fam114a1	1.50201
Ngf	-1.86436
Ddx58	-1.62477
Myc	-1.42459
Jun	-1.49248
Oasl1	-2.46636
Krt80	-1.50663
Rnf157	1.52617
Maff	-1.58949
Htra1	-1.75077
Cyr61	-1.37016
Irf7	-3.80042
Slc1a3	1.66367
Spp1	1.42809
Igtp	-2.74424
Prelp	2.93945
Tsr1	-1.32057
P2rx7	-4.51691
Mdm2	-1.37602
Procr	-1.52594
Cbr2	2.33885
Dusp9	-1.52942
C1ra	1.49559
Ppp1r15a	-1.69462
Samd9l	-1.58238
Oasl2	-2.45441
Spcs3	1.24277
Irgm1	-1.61713
Tnfaip3	-1.63338
Irf9	-1.62476
Isg15	-2.16089
Pdgfrb	1.34679
Dpep1	1.64514
Errfi1	-1.27178
Adamts1	1.35636
Ctgf	-1.18308
Btg2	-1.74072
Ifi44	-5.90693
Oas3	-6.87654
Fdps	1.58657
Maged2	1.3345
Ier3	-1.40289
Mgst1	1.37348
Ifit1	-1.76441
Helz2	-1.8264
Mamstr	1.44642
Adamts2	1.25314
Tiparp	-1.22475
Serpine1	-1.13178
Loxl3	1.14044
Dusp5	-1.68666
Pcyt2	1.32293
Fah	1.32931
Pmp22	1.1355
Sgk1	-1.11388
Trim25	-1.20058
Hcfc1r1	1.44743
Hmgcs1	1.07462
Casp12	1.37777
Phlda1	-1.38842
Noct	-1.16813
Ccdc137	-1.19491
Cpq	1.29857
Osgin1	-1.47864
Gstz1	1.40472
Plk2	-1.07657
Ifi202b	-2.05005
Lgals3bp	-1.44357
Rrp12	-1.07359
Gbp3	-2.28482
Hspa12a	1.11018
Nr1d2	1.22807
Col4a5	1.33031
Wdfy1	1.0975
Tle2	1.76063
Fbxl20	1.63568
Fam110c	-1.57956
Apol9b	-1.49629
Wls	1.07444
Gpnmb	1.06345
Trp53inp2	1.20417
Uap1l1	1.19792
Col1a2	1.08941
Acss2	1.34681
Colec12	1.06689
Tmem176b	1.19861
Scd2	1.13252
Cyp39a1	1.29071
Clec2d	1.71627
Lss	1.04743
Col3a1	1.05841
Marcks	1.10342
Khdrbs1	-1.0176
Rnf213	-1.89341
Ier2	-1.27703
Gpc6	1.58183
Ddit4	-1.17519
Ssbp2	1.23952
Txndc16	1.19219
Ier5	-1.13495
Cd44	-1.03683
Dusp6	-1.13401
Ccnd1	-1.01178
Cxcl1	-2.36872
Ghr	1.05743
Acat2	1.1237
Ly6a	1.29315
Tuba1a	0.984664
Tfrc	-1.12232
Oas2	-4.82251
Fdft1	1.05352
Ppm1h	1.49994
Trappc9	1.20982
Sesn2	-1.228
Gpr146	1.84346
Rbm15	-1.29822
Acsl3	0.981442
Sqle	0.967141
Ereg	-1.8617
Tsku	-1.12849
Kcnn4	-1.06473
Mnda	-1.5422
Cacna1a	1.25466
Rtp4	-2.38503
Cirh1a	-0.973418
Cx3cr1	-4.54244
Sdc4	-0.997715
H1f0	1.0678
Ptges	-1.16142
Mvd	1.02515
Arrdc3	-1.57446
Masp1	1.07939
Parp9	-1.32057
Phka2	1.09837
Noc3l	-1.00812
Sema3f	0.999363
Hoxd4	1.24921
Csrnp1	-1.26553
Sp100	-1.57322
Ctps2	0.979971
Hoxd3	1.37674
Spon2	1.52319
Tm7sf2	1.47842
Iigp1	-3.42712
Hdac9	1.73783
Eid3	-2.77442
Insig1	0.940602
Dusp1	-1.1291
Rnase4	1.2633
Parp14	-1.92424
Aldh16a1	1.10264
Bcl6	-1.32948
Efr3b	-5.92981
Gadd45a	-1.17469
Apol9a	-1.53284
Creb3l2	1.26049
Mafk	-1.01239
Pik3ip1	1.62983
Lox	1.07847
Pink1	1.33065
Srxn1	-0.944973
Mgp	3.39281
Aen	-0.952324
Fam120c	1.23944
Nrm	1.13814
Eif2ak2	-0.965552
Fosb	-1.59629
Col4a6	1.18856
Egr2	-2.4273
Nabp1	-1.02917
Magt1	0.964302
Chac1	-0.953803
Vps37b	-1.00857
Gsn	0.901963
Eno2	1.36671
Glt8d1	1.06689
Eaf1	-0.99331
Bmf	1.76378
Zfand2a	-0.965768
Cish	1.62009
Xbp1	0.996162
Calml4	1.66898
Oas1a	-3.03035
Mvk	0.924234
Kif26b	1.64371
Pck2	0.94104
Ccdc86	-1.09645
Ift122	1.30077
Iglon5	1.02777
Kazald1	1.51789
Tmem236	-4.89848
Eri3	0.97623
Pwp2	-0.978246
Lfng	1.17342
Dcaf6	1.00947
Aqp5	0.978707
Usp11	1.50745
Rhoq	0.91447
Ogdhl	0.904114
Mgst3	1.18751
Arid5a	-1.24564
Slc7a11	-1.92336
Ly6c1	1.48524
Klhl21	-0.922074
Socs1	-1.22428
Gsta1	-3.74796
Tnfrsf12a	-0.972744
Slc19a1	-0.939215
Glipr1	-1.1408
Copg2	0.949126
Rrp1b	-0.916261
Naga	1.11665
Tbc1d32	1.11925
Sepp1	1.60473
Apobr	-1.27323
Dclk1	1.06702
Hmox1	-0.980866
Trim30d	1.43543
Junb	-0.996703
Adar	-0.998572
C1qtnf1	1.26045
Pdgfra	1.15058
Mxd3	1.15108
Arsa	0.873576
Egr3	-2.31691
Efemp1	0.857643
Fam129b	-0.859797
P3h3	1.03548
Fgd3	-2.08316
Mvp	0.925058
Sdad1	-0.880174
S1pr3	1.20663
Idh2	0.870127
Ifi204	-1.13054
Myo7a	1.70098
Dfna5	-1.24212
Pxmp4	1.6647
Ccpg1	1.10722
Mpp1	0.893745
Trmt61a	-1.05044
Ccdc80	0.921562
Etv5	-1.18198
Msmo1	0.960408
Ift80	0.932287
Ppp3ca	0.845273
Tgtp2	1.58965
Nol9	-0.875388
Nifk	-0.94252
Lrrcc1	0.873294
Rcn3	1.0558
Btbd1	0.933877
Flnc	-1.26225
Xdh	0.890725
Phf11d	-1.83509
Tctn1	1.17124
Spice1	1.274
Tmem119	1.09944
AU019823	-0.942642
Dusp4	-1.2862
Col6a1	0.920995
Npc1l1	-4.34683
Pcca	1.09685
Nol8	-0.876115
Lix1l	0.865968
Pmepa1	-1.01114
Nsun2	-0.829824
Akap1	-0.888695
Thbd	-0.980246
Wdr41	0.9682
Trmt10c	-0.990642
Abcd1	1.47235
Slc39a10	-1.15827
Dync2li1	1.54542
Gsta4	-1.07535
Arsg	1.72776
Nckap5	3.34014
Dgcr8	-0.862069
Fam214a	1.28224
Serpinb8	2.02512
BC100451	-1.7718
Oxct1	0.802488
Ddah2	1.06971
Hsph1	-0.826863
Fzd2	0.840458
Ehbp1l1	-0.823009
Ngef	-2.22729
Dhx37	-0.908879
Ankrd1	-0.837812
Itgb7	-0.978606
Gdnf	-0.97942
Bcar1	-0.812938
Kifap3	0.863426
Appl2	0.911154
Trim21	-1.2419
Slc25a27	1.24964
S100a4	1.02218
Sesn1	1.00096
Unc13a	2.67781
Tma16	-1.08699
Neil3	0.9968
Nop16	-0.924082
Lamc2	-0.952154
Pkmyt1	0.915442
Lig1	0.821048
Skil	-1.00394
Star	-2.42774
Csnk1e	-0.819834
Tspan17	0.97864
Gstm1	1.00816
Nrbp2	1.05437
Tmem263	0.886468
Miip	1.07036
Gsta2	-4.42209
Wdr90	1.02458
Abcb1b	-0.890734
Trmt6	-0.944887
Rin2	0.983102
Urod	0.893282
Ddx21	-0.833516
Mat2a	-0.798649
Nek8	1.18515
Vegfa	-0.873553
Mxra8	0.839462
Uspl1	-0.822458
Ctdsp2	0.798368
Fam13c	1.14721
Osgep	0.999686
Inha	1.36969
Lpcat3	0.861492
Sec16b	1.02524
Oas1g	-3.23607
Sfxn3	0.816106
Cdh26	1.16798
Pccb	1.01143
Peg3	1.09109
Iah1	1.10338
Smpd3	1.4321
Ptcd3	-0.811178
Tnfrsf23	-0.938535
Gstm2	1.01065
Atf5	0.854831
Mybbp1a	-0.797425
Rrp9	-0.990973
Tecr	0.852631
Utp15	-0.822054
Pvr	-0.811142
Bcas3	1.03214
Havcr2	-2.09053
Phkb	0.884347
1110051M20Rik	0.905392
Grwd1	-0.880061
C1s2	2.3746
Col17a1	-1.65906
Slpi	1.06396
Hgh1	-0.990575
Rcc1	-0.804012
Qtrtd1	-1.04711
Eda2r	-1.15081
Mak16	-0.82511
Mdh1	0.877809
Wfdc3	3.97724
Atg9b	-1.6179
Mut	0.835695
Tmem179	-3.67197
Rab4b	1.08534
Il17f	-3.60761
Gjb4	-1.44815
Alg13	-1.01585
Gpr153	1.14814
C1qtnf6	0.902234
Mmp19	1.19568
Tmem176a	1.11894
Spata6	0.909314
Vmac	1.1568
Tbrg4	-0.796451
Rab32	0.83056
Ddias	-0.850539
Polr1b	-0.837501
Gtpbp4	-0.817818
Tnc	1.03334
Pdp1	0.92255
Arl2	0.930506
Stk40	-0.889543
Ak5	0.822213
Fcgrt	0.954174
Ero1l	-0.843754
Bbs9	1.12249
Focad	1.07906
Wdr43	-0.782781
Ift74	0.811776
Ano10	0.798728
Ifit3b	-2.66184
Emilin1	1.07349
Zfp697	-1.36501
Ak4	-0.829575
Kansl1l	0.877724
Tmem231	1.14029
Ccdc90b	1.0196
Arnt2	1.9048
Spidr	0.920801
Thra	0.801665
Kif5a	-1.62205
Plin3	0.800319
Rsl24d1	-0.880739
Zdhhc1	0.978375
Dbp	1.52783
Cplx2	1.04013
Gbp10	-2.83067
Clybl	1.28461
Slc29a2	-1.04243
Prob1	1.00989
Sord	0.825734
Rab3d	1.06351
Slfn8	-4.32076
Acat1	0.82277
Emb	0.809575
Dtx3l	-1.29126
Pcmtd1	0.831402
Vdr	1.15008
Abhd14b	1.14932
Cxcl10	-2.03742
Pcolce	0.813439
Acadm	0.899666
Zfp949	1.09198
Pak3	0.957949
Plin4	1.1952
Car9	2.99949
Pigk	0.763447
Gpatch4	-0.896265
Itpripl2	-0.993524
Ccng2	0.992153
Padi2	-2.52165
Nr4a1	-1.03622
LOC105244158	1.10972
Ifi203	-1.49075
Wdr36	-0.76663
Kbtbd8	-1.20868
Enc1	-0.912475
Marcksl1	-0.84633
Csrp2	1.12328
Anxa5	0.761744
Pgam5	-0.760065
Tpst2	-0.756535
Tubgcp2	0.788783
Igf2bp1	-0.779549
Wdpcp	1.86552
Efnb3	-1.46436
Tctn2	1.04114
Nop2	-0.784294
Pdgfc	-0.815549
Usp36	-0.81982
AI607873	-2.08207
Mtmr11	0.874165
Cyb5r3	0.728422
Asic1	0.867823
Ttc17	-0.835408
Vwa5a	0.904064
Ppp1r10	-0.845704
Tead4	-0.8703
Cyp51	0.741062
Ldhb	0.910072
Serhl	0.902599
Elmo1	1.68053
Sox9	-0.778818
Skiv2l	0.762087
Katnal2	1.52037
Dpt	1.85999
Arhgap33	1.11546
Ubtd2	0.839478
Plekhh2	1.11974
Gulp1	1.04745
Dbi	1.0921
Plpp5	0.853639
Mphosph10	-0.803339
Rsrc1	0.766388
9030617O03Rik	-0.927597
Slc2a1	-0.758592
Mmp14	0.706833
Bcat1	-0.745316
Adk	0.800814
Casc1	-3.80586
Tes	-0.721374
Parp10	-0.967712
Evpl	-3.23241
Tgoln1	-0.762203
Eme2	-0.989207
Rin1	-0.761559
Gprc5a	-0.867685
Akr1c14	1.16235
Bhlhe40	0.799838
Tmem53	1.41499
S1pr1	0.793641
Dlx2	-0.952823
Atg16l2	0.839939
Slc44a2	0.754129
Dap	0.799627
Serpinb1a	2.23249
Aqp1	-0.748651
Prrc1	0.743432
Cd93	-2.26404
Mettl2	-0.832162
Cntln	0.794731
Arl6ip5	-0.795696
Lrrc8d	-0.77108
Ephb3	0.79298
Arhgap22	-0.72812
Sfi1	0.805431
Wdr75	-0.711916
Galnt13	1.60461
AU021092	1.17126
Haus2	-0.782856
Fam198b	0.720063
Tmem106b	0.785487
Copz2	0.933493
Pop1	-0.760258
Chst12	0.830724
Grn	0.734461
Col16a1	0.714456
Aoc3	2.05705
Tfb2m	-0.853131
Tk1	0.756823
Ddb2	1.03016
Gm14137	-1.07006
Itgb3bp	1.083
Spata5	-0.744336
Mroh1	0.844447
Dhrs7	0.944942
Rassf1	-0.804604
Wdr34	1.22106
Prmt5	-0.714478
Syngap1	1.23283
Cebpz	-0.713399
Me3	1.56732
Hdac5	0.721287
Postn	1.06854
Eml6	1.24825
Ddx51	-0.746744
Pspc1	-0.79476
Mtch1	0.735312
Siae	0.982695
Nr1d1	-0.797338
Rex2	-0.829296
Ftsj3	-0.743272
Nupr1	-0.959323
Slc7a5	-0.746861
Mpp7	0.94987
Tut1	-0.776106
Plk3	-0.860391
Abcc4	-1.0544
Slc44a1	0.749018
Cebpd	0.906907
Tmem171	-1.49837
Fads1	0.689297
Mapk8ip1	0.789074
Ndrg4	0.955471
Qdpr	0.884695
Fam234a	0.760695
Phospho1	1.15411
Ccnl2	0.72089
Alkbh1	-1.02699
Pno1	-0.707284
Tgtp1	1.45086
Stat1	-0.835528
Mettl20	0.97805
Uck1	-0.771172
Dnpep	0.727207
Rab9	0.936285
Dtd1	1.07584
Bst2	-1.27815
Rrp8	-0.726271
Noc4l	-0.696943
Clcf1	-0.712814
Wbp1	0.823137
Ifrd1	-0.734495
Slc25a1	0.76358
Nnt	0.717682
Tmem256	1.11264
Gtdc1	1.41537
Oscp1	0.911988
Txnrd1	-0.695405
Mettl7a1	1.07814
Sdcbp2	-1.71969
Ablim1	1.08115
Fosl2	-0.795274
Azin2	1.13015
Aebp1	0.682327
Vegfd	0.693125
Mtmr10	-0.78438
Nolc1	-0.733399
Mpnd	0.723379
Naalad2	0.75884
Gm40498	1.0535
Eva1b	0.846581
Sema7a	-1.30859
Zfp955a	-0.848833
Calcoco1	1.00478
Ppan	-0.83662
Zfp52	-0.701463
Eif3j1	-0.824666
Klhl24	1.10587
Pdcd4	0.998434
Cmtr2	-0.788485
Odc1	-0.691215
Gbp6	-2.88669
Chchd6	1.09912
Ppat	-0.698519
Ddx24	-0.749883
Shc2	2.08132
Ptov1	0.762529
Hbp1	0.703499
Atic	-0.670581
Heatr1	-0.834574
Igflr1	1.5042
Src	-0.704139
Rdh11	0.710623
Timm17b	0.839093
Pten	0.702544
Rrn3	-0.672844
Arhgap18	0.824828
Snai2	0.727481
Irf2bp2	-0.81916
Bysl	-0.692153
Gpr137b	-0.701413
Lrig1	-0.767955
2410131K14Rik	-0.790132
Tmem107	1.07077
Mrgprf	0.916777
Sssca1	-0.848961
Mex3a	-0.820492
Mblac2	1.26083
Esd	-0.916795
Otud6b	-0.677809
C1rb	1.46005
Wdr74	-0.77708
Slc16a13	-0.900743
Orc2	-0.667599
Map4k2	0.745619
Abcc1	-0.893335
Gng7	0.963861
Fbxw4	0.896825
Fam193b	0.737691
Parpbp	0.76862
Slc9a9	1.74882
Ikbkap	-0.702077
Rbms3	1.0901
Rbm19	-0.693188
Ptgr1	0.853997
Trpm4	1.02956
Znhit6	-0.719529
2610008E11Rik	0.743537
Mturn	1.2684
Slco2a1	-0.771212
Mapk3	0.683677
Cenpm	0.841655
Inpp4b	-1.28016
Zfp37	-0.83348
Lamtor4	1.00686
Rbm38	-0.75377
Scpep1	0.667668
Nip7	-0.763484
Rbms2	0.656208
Mb21d1	-0.704359
Apoa1bp	0.83383
Zfp51	-0.760872
Mpst	0.901348
Exog	-0.755113
Arfgap3	0.735276
Fam13b	-0.740938
Pdrg1	-0.852947
Ifrd2	-0.669801
Naa25	-0.699835
Abcc5	0.879969
Acsbg1	-1.5554
Stmn1	0.834278
Ppp6r2	0.707528
Grk1	-3.21286
Wdr19	1.12834
1810043G02Rik	0.774405
Mios	0.743317
Ypel3	1.3671
Ccnb2	0.745305
Mat2b	0.679834
Fbln5	0.714033
Cdkn2d	0.817177
Trib2	1.0809
Foxc2	-0.82715
Spry4	-1.62104
Zfp365	-0.769979
Sparc	0.647029
B230118H07Rik	0.962766
Tnfrsf22	-0.805979
Gramd1a	0.688407
Sertad3	1.02067
Itprip	-0.733644
Galk2	0.774408
Tctn3	0.798062
Gphn	0.824485
Nagk	0.692528
AW554918	0.884269
Polr1e	-0.821225
Wbscr27	1.2984
Slit2	0.982792
Klf4	-0.749875
Lage3	0.775281
Dph2	-0.717223
Rad51b	1.26301
Thbs2	0.839751
Man2c1	0.733946
Fkbp11	0.97686
Cdk5	0.719847
Slc16a1	-0.636197
Ifitm3	-0.859258
Pnma5	0.633937
Igip	1.31838
Adamts10	0.797503
Maml2	0.935089
Rsad2	-2.63212
Wdr3	-0.637912
Lamb1	-0.69086
Pbx1	0.724884
Pygm	-1.69653
Tnfaip2	-0.67736
Pex7	0.900614
Galnt11	1.00833
Abcf2	-0.636471
Dnal4	0.745498
Akap5	-2.97861
Alas1	-0.730912
Cc2d2a	0.899598
Mlec	0.638959
Tmem8b	1.12647
Nle1	-0.717434
Ropn1l	1.87702
Tia1	0.707791
Hk2	-0.831148
Dusp8	-0.826696
Pcsk4	-1.19838
Acsl1	0.754357
Sh3rf3	1.05316
Suv420h2	0.697642
Zfc3h1	-0.780613
Mapk6	-0.725245
Pou6f1	0.845711
Sap30bp	-0.64997
E2f1	0.648095
Pwp1	-0.657532
Fez2	-0.672379
Plcxd2	-1.01864
Jmjd4	-0.712988
Bphl	1.24019
Cd274	-1.6977
Klf10	-0.702648
Aacs	0.628892
Etv4	-0.782975
Tmem265	1.05447
Bloc1s2	-0.792221
Tor3a	-0.802697
Ift172	0.880786
Rrs1	-0.661334
Veph1	2.54026
Ndufb2	0.899791
Cpt1b	1.02448
Als2cr12	-1.83258
Brd2	-0.613725
Ift27	0.962353
Fam212b	-0.957362
Bdnf	-0.676353
Abhd2	-1.12451
Ncs1	-0.626861
Wdr35	0.660747
Snd1	0.622379
Gpn3	-0.756037
Btbd2	0.845061
Ccdc82	0.714351
Pnpla8	0.7291
Cfap100	2.01999
Adam19	-0.897885
Fggy	0.970072
Prmt6	-0.724468
Dnajc2	-0.722976
Aldh3a1	-2.40542
Tlr6	1.21484
Ccng1	-0.639057
Slc3a2	-0.625601
Twistnb	-0.719775
Enpp3	1.56646
Ddit3	-0.868641
Gtf2h1	-0.629945
Rnf223	-1.81157
Dis3	-0.622452
Wipi1	0.730859
B230219D22Rik	0.725584
Hps1	0.72355
Grcc10	1.00151
Fuca2	0.628611
Adprh	0.719733
Pim1	-0.726041
Dennd1a	0.728289
Alg14	0.802885
Igfbp7	0.915422
C1rl	1.13193
Smg7	-0.802421
Plin2	-0.634331
Zcwpw1	0.865825
Zbp1	-2.11809
Rars	-0.649534
Ercc1	-0.699567
Rhox5	0.831219
Runx1	-0.672112
Pex12	-0.720401
Glb1l	0.701724
Timp3	0.709839
Sphk1	1.12968
Slc9a5	0.787785
Phpt1	0.773806
Il11ra1	0.917153
Tcaf1	0.610448
Bend3	-0.797358
Col1a1	0.65027
Gm10130	-0.913726
Slc22a23	-1.05529
Psme3	-0.605382
Pycr1	0.698967
Gmppa	0.666478
Sap25	1.03515
Commd3	0.750126
Knop1	-0.607403
Rnd1	-0.689113
Stx5a	0.622531
Mapk9	0.633351
Nfatc2	-2.9221
Trim34b	-1.86955
Fam110b	0.84876
Dph1	-0.875084
Dock8	-0.88018
Mfsd7b	-0.673229
Col5a2	0.599867
Tnxb	-1.01571
Dpp7	0.67685
Hmgn2	0.698506
Cpa6	2.40406
Sgcb	0.653554
Dkc1	-0.606191
Apip	0.739655
Plagl2	-0.802868
Ppic	0.680129
Wwox	0.863072
Pidd1	-0.871439
Slc19a2	-0.632298
Mybl2	-0.634789
Gramd4	-0.675623
Hnrnpl	0.61605
Nfkbiz	-0.947941
Sema4b	-0.693298
Col28a1	1.84242
Ifitm2	0.647581
Col6a2	0.63571
Zfp568	-0.881967
Diexf	-0.651331
Cdkn1b	0.668548
Mttp	-1.0444
Zfp955b	-0.704723
Lancl1	0.619171
Sfxn4	1.24208
Sh2d4b	-2.73873
Klf5	-0.929717
9530077C05Rik	1.09195
Fkbp14	0.803233
Cth	-0.700266
Dyrk3	-0.849047
Tmem205	1.42027
Mrc2	0.613859
Ccnd2	-0.658823
Polr1a	-0.680589
Pum3	-0.6145
Pmvk	0.733239
Zadh2	0.680718
Kyat3	0.834544
Galns	0.858865
Bckdha	0.737933
Ddx18	-0.612578
Ecm2	-2.6282
Cry1	-0.692055
Zfp280b	-0.704963
Hmbs	0.71484
Cxcl5	-0.89114
Hmga1	-0.585808
Tusc3	0.639165
Ccdc39	1.1979
Gpc1	-0.617169
Ltv1	-0.669648
Abcb6	0.733049
Col2a1	-3.14812
Scn3a	1.94597
Ikbip	0.677224
Wdr46	-0.595676
Ulk2	0.664482
Adm	1.00293
Fbxw10	-1.8496
Tmem258	0.689512
Gbp9	-1.62185
Ino80e	-0.626897
Riok2	-0.607455
Pam	0.603564
Pyroxd2	1.41755
Cdkn2c	0.59484
Surf6	-0.675196
Dalrd3	0.744509
Tfip11	-0.595987
Numbl	0.692179
Tmem55b	0.620983
Acadvl	0.655308
Tbc1d17	0.753084
Tle6	1.31327
Lrrc69	-2.60646
Rnf169	-0.725545
Tex9	0.731848
Cd99l2	0.621116
Ephb6	1.01545
Tns2	0.624192
Zmat1	0.924324
Cuedc2	0.78396
Med10	-0.714865
Medag	0.597912
Elovl6	0.641374
Nova1	0.711976
Naglu	0.684344
Map2k1	-0.593778
Armcx1	0.604633
Daam2	2.50632
Chchd4	-0.767182
Imp4	-0.592462
Arhgef10l	0.667801
Zbtb21	-0.656552
Etf1	-0.579296
Inpp5k	0.710339
Arhgef10	0.647283
Prkcdbp	0.757178
Mndal	-2.32357
Gamt	0.840826
Lamtor2	0.828213
Lin7c	-0.620594
Pfkm	0.644112
Rnf31	-0.700786
Haus7	0.696869
Tyms	0.637309
Trp53rkb	-0.876963
Ift43	0.687693
Nphp1	0.644907
Ift22	0.740729
Arl4c	-0.607933
Fbxl2	0.740688
4931406C07Rik	0.667072
Sdhc	0.606904
Pdss1	-0.683419
Pard6a	0.906688
Ccdc168	-2.10538
Smn1	-0.661718
Dhx33	-0.668237
Taf1d	-0.673305
B3gnt9	0.893261
Utp6	-0.583524
Smim14	0.739332
Man1c1	0.836308
Synj2bp	-0.693481
Vps28	0.743249
Adgra2	0.772062
Itga3	-0.645959
Esf1	-0.603661
C4a	1.28057
Sdc1	-0.569275
Txndc12	0.678345
Ttc27	-0.610822
Bet1	0.640734
Clcn6	0.670485
Nkrf	-0.743824
Synpo	0.753078
Rnf149	-0.62985
Ifi205	-2.18621
Prr7	-0.845583
Nphp3	0.790567
Acaa2	0.708506
Eef1e1	-0.693413
2310022B05Rik	0.560971
Pias3	0.628033
Mospd3	0.72423
Nob1	-0.640402
Trim65	-0.81345
Dhx58	-1.37241
Foxo4	0.626996
Flnb	-0.992668
Klhl17	0.650317
Nop14	-0.574893
Nars	-0.568379
Chek2	0.652986
Tspyl4	0.865611
Cdsn	0.619485
Mical2	-0.767304
Dhx38	-0.574039
Idua	0.928779
C3ar1	-1.50929
Scaper	0.809797
Cryl1	1.09476
Serpinf1	0.605424
Ehbp1	0.642177
Zfp362	0.703704
Akap8l	0.618968
Abca7	0.707974
Tnfrsf10b	-0.639624
Nol10	-0.587089
Taf7	-0.682816
Acsf2	0.708668
Hexb	0.684196
Rgs16	-1.55313
Dynlt3	0.596757
Itgb5	0.568211
Sorbs3	0.614379
Mcoln1	0.602704
Ddx27	-0.568231
Ccnj	-0.801387
Ppm1e	0.796372
Ccdc18	0.888887
Spry2	-0.648324
Hic2	-0.907182
Arid3a	-0.824538
Zpr1	-0.648357
Ap1m1	0.583598
Pqlc1	-0.747049
Tomm34	-0.610476
Bsn	-0.803889
Igfbp4	0.818013
Srm	-0.613205
Gclm	-0.602484
Zfand2b	0.869685
L3mbtl1	-1.96233
Eef2k	0.596998
Zc3h6	1.15903
Trib1	-0.711523
Snai1	-0.634428
Tmem164	0.60006
3830406C13Rik	0.671405
Ddx49	-0.677324
Psmf1	-0.594612
Tspan11	-0.625557
Nol6	-0.666479
Tomm70a	-0.551778
Nfatc4	1.21276
Cct6a	-0.547396
Unc5b	-0.775772
Phc2	-0.559296
Echs1	0.61605
Arhgef9	1.74357
Dtx3	0.635596
Utp14b	-0.920187
2310039H08Rik	0.814143
Sf3b4	-0.544363
Mreg	-0.77318
Bop1	-0.557901
Wdr4	-0.662371
Pdia6	0.598284
Yrdc	-0.602069
Ahi1	0.745228
Mgme1	-0.676845
Ddx26b	0.649558
Ech1	0.685154
Zfp521	0.75466
Tsen34	0.623813
B3gat3	0.641029
Zbtb6	-0.629991
Prickle1	0.949033
Igsf10	2.56824
Prex2	1.12447
Btd	0.680735
Sema6c	0.889615
Smarca2	0.593754
Stard4	0.582889
Ttc8	0.76223
Man2b2	0.596069
Ugdh	0.543781
D10Wsu102e	-0.572439
Ebp	0.621492
Wdr55	-0.639771
Tmem206	-0.640552
Aldh1l2	0.777747
Pafah2	0.626301
1110001J03Rik	0.837644
Zc3hav1	-0.642541
Kpna1	-0.613531
Mmab	0.581824
Wdr77	-0.566583
Os9	0.566045
Cpeb2	-0.737713
Nipal1	-0.747738
Creld1	1.04464
Ulk4	0.959599
Mgmt	0.733772
Echdc3	0.904659
Vwa8	0.667744
Rgs12	0.64793
Gchfr	0.78006
Wdr12	-0.603223
Timm23	-0.601112
Lvrn	1.47313
Dis3l2	0.725697
Fastkd5	-0.655231
Epb41l1	-0.55096
Tnnt2	-0.92826
Slc20a1	-0.589401
Snx32	1.16813
4930452B06Rik	0.661747
Naa38	0.685114
Fbxl8	0.808795
Asb6	-0.602364
Ddx10	-0.563262
Fuca1	0.668302
Sspn	0.868821
Zfp33b	-0.981117
Fut10	0.69183
Hexdc	0.75068
Eif5	-0.535629
Atp5j	0.788161
Klhl11	-1.26744
Rb1cc1	0.577743
Rpusd2	-0.728339
Actn1	-0.584515
Agpat9	-0.775814
Atg16l1	-0.571597
Pxn	-0.589932
Mmp2	0.545321
Pcbd2	1.15658
Zbtb39	-0.760817
LOC108168376	0.904776
Cope	0.623813
Rsrp1	0.631683
Zfp747	-0.677166
Sirt2	0.548239
B9d1	0.824812
Tns4	-1.33069
2410002F23Rik	-0.550116
Smad3	-0.710001
Tcf19	0.579008
Prpf3	-0.568438
Gm21811	-0.612461
Paqr4	0.611908
Bpnt1	-0.648305
Sh3bp5	0.576424
Pcx	0.57654
Ppox	0.628782
Gemin5	-0.626125
Dbn1	-0.581413
Abhd8	0.595407
Slc7a1	-0.736517
Racgap1	0.52287
Slc22a4	-1.00935
Rsbn1	-0.782881
Tmem209	-0.627277
Mgea5	0.535434
Abcb8	0.600886
Wdsub1	0.647838
Ccdc122	1.09308
Oas1c	-2.10937
D10Jhu81e	0.638277
Fer	0.546574
Rtn4	-0.519718
Ogfr	-0.647638
Pcyt1b	0.63412
Fkbp2	0.805411
Eif3d	-0.557708
Mitd1	-0.685786
Rcl1	-0.574091
Taf5l	-0.557949
Slc31a2	0.600016
1700001P01Rik	-2.21389
Trim24	0.55359
St3gal1	0.639384
Zfp600	-0.792033
Mpc1	0.688671
Armc9	0.634048
Zfp930	-0.601553
Mief1	-0.644428
Dysf	0.650012
Bdh2	0.829048
Vegfb	0.589637
G6pdx	-0.544068
Zfp9	0.607557
Urb1	-0.640637
Nup210l	-1.04127
Rnf13	0.546639
Coa3	0.62989
Idi1	0.581752
Mcee	0.935828
Maged1	0.512142
Npr2	0.587341
Macrod1	1.33643
Apoh	-2.00488
Dpm3	0.756292
Zswim4	-0.611831
Zfp109	-1.2837
Asrgl1	0.681257
LOC105244150	-1.14784
Krr1	-0.585144
Capg	0.63816
Pes1	-0.564321
Srpk2	0.577288
Tcof1	-0.528268
Noc2l	-0.552482
Pir	0.687204
Nfatc1	-0.649273
Nectin1	-0.660495
Pdcd11	-0.571578
Zfyve1	0.64209
Itpa	-0.670233
Rbmx	-0.537671
Smyd3	0.59615
Gcat	0.584688
Chid1	0.627379
Rnf11	-0.52393
Dcps	0.624829
Dhx8	-0.540949
Ngly1	0.664739
Sec61b	0.704316
Mapre3	0.623153
Ccar1	0.543759
Cep57l1	0.677246
Rbp1	0.798774
Zfp64	-0.535008
Cxx1b	0.719905
Akap7	0.712291
Gnl2	-0.563915
Loxl1	0.525132
Baz1a	-0.620231
Zmym3	0.599548
Ndufs2	0.58387
Commd10	0.582996
Ap3s1	0.631239
Serpinb9b	-0.857599
Ift88	0.857298
Lipa	0.578858
Gaa	0.517739
Nt5dc3	-0.727743
Yif1b	0.582928
Atp5s	1.09963
Pan2	0.615468
Lsg1	-0.543777
Prrg1	0.786694
Invs	0.809853
Tmem194b	0.779991
Taf1a	-0.618749
0610037L13Rik	0.632466
Fam222b	-0.63408
Nepro	-0.564943
Slc12a6	0.698483
Dnttip2	-0.582605
Zfp35	-0.55569
Chrd	0.791477
Gm1123	-2.6501
Bre	0.745142
Ddx31	-0.58438
Ahnak2	0.59399
Cdc25b	0.514588
Dact3	0.671151
Paox	0.706166
Lzic	-0.555796
Gatad2a	-0.549582
Yipf2	0.914891
Mccc1	0.661764
Efhd2	-0.535806
Mfap5	0.912819
Wwc1	-0.586016
Armcx3	0.542545
Idh3g	0.536305
Ptp4a1	-0.624129
Asah1	0.530464
Hoxd8	0.642171
Necap1	-0.532689
Tomm20	-0.590493
Oser1	-0.574732
Rab28	0.607087
Fam76a	0.652519
Dynlrb1	0.604434
Zfp654	-0.615019
Alkbh4	-0.70939
2410015M20Rik	0.655792
Oxsr1	-0.513304
Abcg2	0.660817
Tmppe	-0.646567
Lrrc75a	0.727612
Gm6445	-0.909501
Pgam1	-0.505697
Sacm1l	0.559469
Ip6k1	0.533213
Hmgcr	0.566633
Trappc6a	0.939881
Nenf	0.760103
Ncl	-0.559376
Ctsa	0.526251
Ilvbl	0.598511
Aldh6a1	0.993227
Spg7	0.547754
Anxa6	0.554406
Acta2	0.536248
Esco1	-0.58772
2810428I15Rik	0.733518
Prrt2	1.53633
Bzw1	-0.501131
Zscan21	0.725487
Ocrl	0.640381
Spata5l1	-0.771793
Coq10a	0.730615
Tatdn2	-0.534727
Man2a2	0.697561
Cdc42ep2	0.577372
Acadl	0.559793
Zfp827	0.645814
Srrm4	-0.831378
Pdia4	0.53901
Pgd	-0.519149
P2rx3	1.12146
Mybl1	-0.688302
Pradc1	0.661737
Auh	0.705797
Sgms2	-0.650997
Rsrc2	-0.554681
Fzd1	0.566339
Wdr13	0.545853
Kdelc2	0.566243
Fbxl17	0.547818
Zak	-0.609991
Triqk	1.40597
Tef	0.610978
Tctex1d2	0.680231
Zdhhc2	0.663852
Pomgnt1	-0.5072
Rabgap1l	0.618024
Sh2b3	-0.557432
Dclre1b	-0.646744
Slc35a2	0.589661
Ccl25	-0.821955
Ccdc163	0.694755
Arl4d	-1.17351
Ctdp1	-0.52873
Clcn4	0.556765
Rap2a	0.543989
Plekhf1	0.731492
Ecd	-0.515255
Cyba	0.837153
Trim30a	-0.642553
Pde6d	0.724367
Zfp36	-0.674837
Znfx1	-0.715334
Prss23	0.504395
Alox5ap	0.944146
Fhl3	-0.552992
Sco1	-0.568436
Phc1	0.538449
Micu1	0.508348
Armc7	-0.836761
Cdh1	1.166
Ets1	-0.581922
Hectd3	0.525634
Lrrfip1	-0.527794
Cobll1	-0.714872
Glrx2	0.848745
Sri	0.584569
H2afv	0.635641
Phex	-1.08404
Taf1c	-0.6063
Spty2d1	-0.60703
Gmds	0.713257
Taf4b	-0.656275
Gm13247	-0.69801
Rftn2	0.627171
Pkp1	-2.59432
Mtdh	-0.495981
Pla2g5	-0.582204
Socs5	-0.562376
Trmt2b	0.599105
Tmem175	0.775529
Utp20	-0.649487
Bbs7	0.554012
Mrps31	-0.66402
Kif22	0.601837
Crim1	-0.713155
Rela	-0.506953
Evc	0.521145
Hipk4	1.62418
Zbtb10	-0.659677
Slc39a6	-0.506026
Rbm45	-0.55796
Endod1	-0.571739
Mrpl23	0.739806
Prkra	0.556843
Nomo1	-0.509021
Cdca3	0.629653
Atg4d	-0.544488
Ptms	0.638699
Aatf	-0.541434
Gale	0.694163
Iffo2	-0.593033
Galk1	0.583868
Tango6	-0.53971
Thoc3	-0.528748
Kctd5	-0.508651
B9d2	0.682769
Znhit1	0.6299
Gm12250	-2.26579
Llph	-0.694739
Tmed3	0.618709
Map2k3	-0.505751
Ppp3cb	0.513738
Hsd17b10	0.594367
Pus1	-0.54895
Six5	0.688875
Tmem219	0.801369
Grasp	-0.696536
Khk	1.68001
Dpf1	-1.08144
Ndufb4	0.712889
Parp3	0.517718
Svep1	0.878494
Gtse1	-0.537416
Trit1	-0.572297
Fanci	0.583656
Tspo	0.689557
Dnase2a	0.629418
Bicc1	0.732434
Ube2e2	0.710333
Capn5	1.17398
LOC108167344	0.618713
Arhgef25	0.569691
Ly6e	0.577722
Gdpd3	1.80399
Rab36	1.25466
Morc4	0.490845
Sardh	0.512897
Ifit2	0.537838
Sowahc	-0.581291
Myl12b	0.569679
Wdr6	0.500348
St5	0.623015
Ddt	0.659409
Nppb	-1.58249
BC004004	0.628882
Hmga1-rs1	-0.494151
Tmem98	0.524678
Ddx56	-0.512918
Cpox	-0.512825
Vkorc1	0.826373
Scp2	0.593798
Ube2g2	-0.517847
2610528A11Rik	1.98004
Amdhd2	0.669124
Slc35d1	-0.584905
Smg8	-0.526569
Man2b1	0.521682
Pom121	-0.656344
Pter	0.567094
Pank1	0.643356
Abcd2	2.06385
Ralgds	0.652457
Zscan25	-0.559091
Npdc1	0.544269
Nusap1	0.513386
Fam46b	0.57781
Park7	0.633519
Mtap	0.507183
Jag1	-0.788113
Fancc	0.775927
Pdgfa	-0.585145
Stc2	-0.812404
Apol8	-1.91694
Dph5	-0.633596
Osbpl1a	0.583449
Angptl2	-0.518202
Srr	0.605344
Diaph3	0.53182
Cluh	-0.537129
Trim16	-0.53191
Tmcc3	-0.718168
Skap2	0.534099
Mtf1	-0.574188
Abtb1	0.768765
Zfp189	-0.675579
Sde2	-0.540819
Fam206a	-0.53825
Nop58	-0.543219
Nucb2	0.61031
Tas1r3	-2.28649
Nuak1	0.598307
Cdk16	0.488474
Rpgr	0.950027
Trappc1	0.645054
Rrp15	-0.614765
Hadh	0.543417
Dffb	-0.865418
Fbxo32	1.31079
Suclg2	0.494402
Tpp1	0.502213
Topors	-0.489034
Osbpl9	0.495712
Slc35c1	-0.542224
Itm2b	0.541241
Map2k6	0.69457
Grsf1	-0.51663
Uap1	0.501912
Hoxb3	1.17959
Selm	0.770705
Fstl3	-0.548236
Gm14139	-0.63876
Rcan2	0.913485
Map1b	-1.05763
Smarcc1	-0.648259
Top2b	0.501897
Cd47	0.538203
Plxna3	0.762019
Hacl1	1.03183
Tnfrsf25	1.16803
Vat1	0.467394
Mmd	-0.507409
Elk4	-1.02821
Dbr1	-0.551292
Nqo1	-0.505534
Pdk4	0.798352
Lin9	-0.527526
Rwdd4a	-0.5539
Fam57a	-0.518862
Zfp777	-0.52262
Metap1d	0.497418
Ybey	-0.750547
Ears2	-0.662074
Ddr1	0.576567
Rsph3b	0.866646
Gcdh	0.554155
Fam195a	-0.728181
Lyar	-0.670228
Crocc	0.729952
Eif3j2	-0.603267
Ift140	0.709181
Pard6b	-0.574549
Bbip1	0.653647
Klc4	0.67532
Camk2n2	0.713417
Ogfod1	-0.509695
Mnd1	0.910542
Cep162	0.588924
Siah1b	-0.488179
Sclt1	0.55476
Prosc	-0.501539
Kifc2	1.60763
Dnajb9	-0.622773
Gm38481	0.836449
Wfs1	-0.535942
Maoa	0.505138
Chkb	0.563792
Gm16404	1.21668
Prkrip1	-0.622882
Cetn3	0.6223
Sdsl	1.08696
Col18a1	0.673651
Ercc2	-0.494878
Mzt2	0.596909
Upf1	-0.500715
Gabbr1	0.603982
Leo1	-0.53343
Cnih2	0.724937
Pde5a	0.778684
Tmem199	-0.586044
Agfg2	0.505135
Ywhag	-0.482397
Radil	0.867505
Gnl3	-0.547608
Gfod1	-0.72362
Arl3	0.678957
Atad3a	-0.499049
Rnf123	0.530449
Cep72	0.760086
Zfp428	-0.776993
Hoga1	1.11112
Nacc2	0.576789
Mks1	1.37347
Wdr45b	-0.471635
P2rx4	0.529618
Ifi35	-0.711597
Kansl3	-0.487011
Mthfd2	-0.488111
Ddx19a	-0.487839
Ankrd13c	-0.5082
Ift81	0.642585
Rassf2	0.733568
Stx4a	0.579415
Ddx20	-0.549439
Rbm34	-0.66378
Celf4	-0.666947
Fam60a	-0.638964
Tmem106c	0.621417
Slc4a8	0.588955
G3bp2	-0.471328
Zfp579	0.51605
Gins2	0.558555
Smim11	0.683869
Myd88	-0.571668
Tmbim1	-0.488867
Vps16	0.486578
Ap5b1	-0.991394
Tor1b	-0.475472
Cep128	0.513284
Pnpt1	-0.487717
Trp53rka	-0.553475
Nfkb2	-0.471299
Ezr	-0.483843
Prkar2b	0.477353
Mical1	1.97863
Pgm3	0.545509
Ccpg1os	1.74759
Atp6v0d1	0.566246
Emp1	-0.457599
Rbm27	-0.578478
Ndufv3	0.778798
Aagab	-0.508788
Tmed5	-0.525338
Axdnd1	-1.21982
Dgke	-0.738826
Mtcl1	-0.556344
Lig4	-0.648118
Coro1b	0.48497
Dnmt3l	-1.46308
Cacnb3	0.468004
Il4ra	-0.594379
Lgalsl	0.486223
6430548M08Rik	0.646412
Stambpl1	-0.494116
Ap1ar	-0.472865
Abca1	2.33012
Fkbp8	0.494395
1190002N15Rik	0.534545
Hps3	0.542217
Olfml3	0.590202
Ccdc47	-0.462687
Fam185a	-0.665211
BC048403	-0.674136
Smad6	0.628167
Traf4	-0.503919
Bbc3	-0.818018
Ensa	0.481814
Dnajc19	0.690139
Chaf1b	0.501858
Gp1bb	1.29074
Ugp2	0.496292
Acot13	0.606861
Trmt1	-0.483364
Isyna1	0.530307
Ust	0.642993
Pqlc3	0.564336
Cotl1	0.536816
Dnajc11	-0.484089
Nmd3	-0.499125
Sptssa	0.602562
Lmnb2	-0.47605
Ccs	0.542925
Cdk5rap3	0.610467
Irx1	0.55303
Tmem201	-0.555685
Rps19bp1	-0.678004
Polr2a	-0.743844
Utp18	-0.489974
Ubxn6	0.586073
Trip13	-0.490918
Etv3	-0.59119
Fam136a	-0.556468
Slc27a1	0.463732
Gemin4	-0.496974
Erlin1	-0.455564
Arpin	0.488513
Kdm6b	-0.660972
Zfp26	-0.746586
Bbs2	0.71008
Gm6034	-2.04594
Porcn	0.969063
Csnk2a2	-0.522198
Sbf2	0.667639
Abcf1	-0.45436
Sned1	0.978843
Ppm1f	-0.50885
0610007P14Rik	0.490936
Sipa1l2	1.09587
Polr3d	-0.550046
Zmat3	-0.532687
Atxn10	0.469744
Eif2s1	-0.54691
Eif2b1	-0.519567
Rhbdd1	-0.546388
Tmem160	0.738629
Oaf	-0.531276
Ssu72	0.577819
Cyp26b1	1.17626
Dpcd	0.644195
Klhl5	0.486059
Ddx52	-0.500582
Llgl2	-0.589979
Gpt2	-0.482916
Ece1	-0.536974
Cdk12	-0.684763
Zfp599	-0.7844
Atraid	0.614063
Zdhhc13	-0.499288
Rsl1d1	-0.527037
Ppp1r2	-0.473629
Dhcr7	0.503684
Elac2	-0.487375
E2f8	0.576205
Spry1	1.19211
Pdxk	-0.468502
Mrpl54	0.633503
Cbwd1	-0.52935
Pphln1	-0.466196
Zfp334	-0.690503
Pih1d1	0.602177
Stk4	-0.51717
Eif4ebp3	0.699881
Immp1l	0.624604
Il18rap	-1.02209
Hddc3	0.680748
Dbt	-0.524229
Cntrl	0.570879
Dixdc1	0.715354
Klhl30	1.03309
Cyp3a13	-1.35901
Aldh7a1	0.54153
Rad9a	-0.474671
Crcp	-0.51002
Cdk8	-0.469118
Capns1	0.483254
Nfkbie	-0.662058
Tlr3	-0.725338
Pak1ip1	-0.49671
Sc5d	0.462986
Ogdh	0.49344
Fbxo18	0.464256
Lhx9	-0.827998
Il34	-0.562984
A430105I19Rik	-0.475573
Ywhaz	-0.437274
Cetn2	0.62034
Ccdc24	0.500714
Atp1a1	-0.446846
Tspan31	0.509218
Fn1	0.734333
Pknox2	1.62845
Mvb12a	0.604593
Eif4e	-0.457306
Echdc1	0.494067
Rpl7l1	-0.483881
Gadd45b	-0.549724
Il17ra	-0.487921
Habp4	0.46926
Cd248	0.510421
Mfsd2a	-0.678377
Slc12a5	1.87054
Tbc1d2	-0.698375
Zfp202	-0.702553
Fkbp7	0.702522
Amt	1.11898
Gata2	-0.633143
Poglut1	-0.472289
Htra3	1.47523
Cox7b	0.599197
Zfp934	0.654662
Tor1aip1	-0.454818
Ruvbl2	-0.478953
Herpud1	-0.478825
Scn2a1	1.27569
Zfp36l1	-0.472403
Usp20	0.522751
Cdk14	0.62019
Fam188b	0.867644
Per3	0.611966
Decr1	0.59092
Rbak	0.558742
D430042O09Rik	0.73179
Hexim1	-0.481028
Zfp111	-0.570205
Chd1	-0.58687
P2rx5	0.698055
Snn	0.529347
Ercc3	-0.451657
Enkd1	0.552769
Vps13b	0.784823
Plekha3	-0.462596
Dgkz	-0.467728
Bahcc1	-0.811643
Pold4	-0.571166
Ncam1	0.543219
Psen2	1.29362
Zer1	0.530964
Lrrc47	-0.454554
Pja2	0.530513
Med22	-0.447776
Gm36527	-1.92534
Gart	-0.439832
Mcfd2	-0.474158
Adam9	0.471645
Dimt1	-0.596507
Fbxo17	-0.547435
Plau	0.828334
Fastkd2	-0.481046
Pxylp1	0.964597
Cars	-0.46052
Atg10	1.5309
Gm35339	1.56938
Etfb	0.598424
Zfp800	-0.579919
Timm9	-0.581635
Swt1	-0.557681
Agap1	-0.539952
Isg20	-0.745576
Wnk4	0.697447
Champ1	-0.470944
Cmtr1	-0.438622
Gtf2e1	-0.526327
Ctnnal1	0.48407
Atrnl1	0.531276
Cep89	0.490658
Vopp1	-0.448587
Snap47	0.487
Nufip2	-0.50787
Stx2	0.481879
Acadsb	0.458042
Kat2a	-0.441996
Actg1	-0.42782
Speg	0.561275
Itgb1bp1	0.498648
Nmnat2	-0.56087
Nvl	-0.455184
Csrnp2	-0.555309
Chd5	-1.02697
Zfp90	0.553153
Ctf1	0.770929
Pkig	0.60039
Eif6	-0.535369
Myo1d	0.560556
Aspa	1.52649
Bms1	-0.442165
Cfap36	0.558284
Satb2	-0.728128
Wbscr17	0.748523
Rcbtb2	0.520756
Gga2	0.453928
Cspg5	-1.72623
Fam210b	0.560877
Abce1	-0.441194
Eif1ad	-0.516621
Plscr4	1.02822
Ighmbp2	-0.566489
Supt6	-0.529671
Alg11	-0.503294
2310009B15Rik	0.688963
Ebna1bp2	-0.553984
Cbx6	0.432591
Adgrf5	-1.56606
Wrap53	-0.530405
Pla2r1	0.942158
Ghdc	0.588022
Rogdi	0.595791
Sh3gl3	-1.13034
Gatb	0.577785
Ostc	0.529244
Dhcr24	0.451479
Gja1	-0.430998
Etfdh	0.479951
Rnmt	-0.511891
Ccnt1	-1.11126
Srebf2	0.481157
Athl1	0.515057
Edc3	-0.471631
Tacc2	-0.467897
Pcdhb22	0.757719
Hadha	0.432441
Nme7	0.547024
Cuta	0.609091
Zfp637	0.574294
Rida	0.724803
Tbccd1	0.474698
Ggact	0.692455
Nipsnap1	0.493556
Nudt14	1.73117
Tm7sf3	0.466347
Gtf2a1	-0.464196
Mrpl9	-0.497987
Prkg2	-0.516108
Hectd2	-0.535743
Fam63b	0.615177
Zfand6	0.507269
Pola1	0.559089
Ccdc109b	0.598168
Nfkbia	-0.526534
Dyrk1b	-0.843139
Gucy1a2	1.13507
Cops8	-0.469258
Ndor1	-0.480389
Phf1	0.47124
Akr1b10	0.677492
Prkab1	-0.473514
Dym	0.489367
Fam219a	0.505759
Dnajc4	0.570504
Tomm40	-0.475151
Plekhg5	0.518852
Ctu1	-0.569392
Als2cl	-1.27199
Cldn12	-0.446895
Gabarap	0.535668
Trappc2l	0.567786
Gbas	0.452048
Ptrhd1	0.586685
Fancl	0.548787
Cbll1	-0.547891
Add1	0.458991
6720489N17Rik	0.537993
Rnps1	-0.445171
Etfa	0.489792
Mnt	0.527851
Slc16a6	-0.915087
Stradb	0.566531
Ppp2r1b	-0.46694
Nudt2	0.679469
Dnajc7	-0.481826
Nmt2	-0.434646
Zfp408	-0.49081
Hacd4	0.86313
Galnt10	-0.445662
Mdn1	-0.91552
Brap	-0.446596
Gm40755	0.957703
Tnfaip8l1	0.62473
Lrp11	0.448005
Trim56	-0.949764
44257	0.546199
Golm1	-0.436274
Rsu1	0.436298
Hdac11	0.874555
Prpf4	-0.426895
Gemin8	0.49599
Zfp219	0.548562
Gm10778	-1.54954
Prr3	-0.526765
Ctdspl	0.459973
Eif2ak1	-0.444934
Drg2	-0.432057
Sdha	0.419801
Fig4	0.451281
Nif3l1	-0.471311
Acox3	0.575357
Emc2	0.502386
Gorab	-0.48406
Cmpk1	0.445374
Gm13242	-0.685828
Abl2	-0.706012
Krcc1	0.465958
Ppp1r18	-0.419503
[truncated: 8,872 more rows]
