# Supplementary material for: Regulation of microglia related neuroinflammation contributes to the protective effect of Gelsevirine on ischemic stroke
Source: Front Immunol. 2023 Mar 30;14:1164278. doi: 10.3389/fimmu.2023.1164278 (PMC10098192; doi:10.3389/fimmu.2023.1164278)
Supplement: Supplementary file 6 [file DataSheet_6.zip › fig 5 raw/fig 5-E F raw/MCAO_vs_drug_edgeR.csv]

	logFC	logCPM	PValue	FDR
Pcdhb19	1.30377639884017	0.218575560399357	0.000231309046850586	0.63313302259638
Pcdhb21	0.950639715452469	1.66423483337748	0.000286810645262863	0.63313302259638
Irf5	-1.86851391579089	-0.656454829984641	0.000318450148514028	0.63313302259638
Skint5	-1.22734562147787	0.258533426458801	0.000365370183537196	0.63313302259638
Defb41	-0.739949981643353	2.31356517153242	0.000377423093433914	0.63313302259638
Nynrin	0.765574249845445	2.30023818244514	0.000481213202255281	0.63313302259638
Acaa1b	-1.11422580153924	0.223773928412068	0.000928492053118584	0.63313302259638
Scnn1a	1.14101919474735	0.111996311524523	0.0012247976301135	0.63313302259638
Shc2	-1.11735010132822	0.150431541753637	0.0014017606106367	0.63313302259638
Ccl27a	-0.94115047131036	0.792091938645164	0.00150830544651681	0.63313302259638
Xlr	-0.52637788744376	5.75414366884511	0.00154195489532153	0.63313302259638
9030025P20Rik	-1.22771667711711	0.563862210362193	0.0015489770789105	0.63313302259638
Ttc28	0.745862858327224	4.42707775234881	0.00155609347240928	0.63313302259638
Cx3cr1	-1.10029523852808	2.54330944550179	0.00187712667606115	0.63313302259638
Fam217b	0.82816242846666	1.0658303209131	0.00214953988584468	0.63313302259638
Tnxb	0.5584468189943	2.86593795565861	0.00227356518534041	0.63313302259638
Btbd8	1.11424821554107	-0.0726339624269858	0.00232616057489719	0.63313302259638
Tas1r3	1.18243806233055	-0.221970977010702	0.00260869216401196	0.63313302259638
Prkg2	-0.457256041390734	6.64506884801141	0.00294036453309443	0.63313302259638
Rnf213	0.60623901457849	8.07729103654829	0.00306520542124043	0.63313302259638
Pcnt	0.557869182800874	5.73747040693949	0.00309639586136121	0.63313302259638
Tmem60	-0.537610515343499	3.95188679435969	0.00329993406851376	0.63313302259638
Bahcc1	0.679803262182698	5.02745632102554	0.00338231766070799	0.63313302259638
Ttll11	0.911755146667191	0.582089414247096	0.00340657368593167	0.63313302259638
Ugt1a6b	1.09514228974282	-0.174262112800179	0.00341307392114867	0.63313302259638
Gm22	0.845590351022089	6.42605996977922	0.00357205108757473	0.63313302259638
Ncor2	0.58942164640668	7.25354180128443	0.00396779672128062	0.63313302259638
Kcnb1	-0.757552921843163	0.964375027090799	0.00416107656647432	0.63313302259638
Tnrc18	0.550185935368989	7.67129194726043	0.00425971116524866	0.63313302259638
Heg1	0.538486837430166	5.3535540799205	0.00427993963258603	0.63313302259638
Gadd45a	-0.53461275810601	5.68102774126412	0.00428023411357759	0.63313302259638
Ppih	-0.531295022281974	5.71150702522511	0.00439657483936225	0.63313302259638
Ddi2	0.73522504963882	4.43137972010863	0.00439845081157675	0.63313302259638
Scamp3	0.869811326979782	0.636270860100004	0.00448623657235875	0.63313302259638
Hspa5	-0.475134895250244	11.2137351191116	0.00448628547043937	0.63313302259638
Plec	0.639926552234425	9.41703847049119	0.00474156764493315	0.63313302259638
Rpl22l1	-0.702394725526944	6.24255190678441	0.00496507291150981	0.63313302259638
Rsg1	1.01171581262181	0.527227432813084	0.00497381033186449	0.63313302259638
Nfic	0.471887775100518	7.56716761697894	0.00519949344246748	0.63313302259638
Dync2h1	0.665640282990081	3.02755417290272	0.00538573822161306	0.63313302259638
Ccdc168	0.860874809646067	0.652338993093656	0.00548328703499333	0.63313302259638
BC022687	-0.479531255117225	4.8383281141316	0.00571714411402491	0.63313302259638
Hspg2	0.815324683407132	8.18220636465094	0.00586655133344353	0.63313302259638
Kif24	0.568882429384958	3.34262502062359	0.00591396675625229	0.63313302259638
Rps27a	-0.529202544189561	10.1914154338446	0.00593498457074228	0.63313302259638
Naif1	0.593790883223862	2.45452743612627	0.00622224849443344	0.63313302259638
Thbs1	0.611723093411264	8.45690571341273	0.00637152221708856	0.63313302259638
LOC108167614	1.29792961128201	0.122640420692058	0.00651216051927685	0.63313302259638
Slpi	-0.528553012955014	6.06182330333662	0.00655105723843276	0.63313302259638
Synpo	0.493117838618576	5.19594044390663	0.00663442215984803	0.63313302259638
Nphp4	0.549926596965265	2.14035141234343	0.00675589068198176	0.63313302259638
Hebp2	-0.519251384071806	2.21210454924083	0.00689118412154661	0.63313302259638
Ubl5	-0.452137660866683	5.74632031288082	0.00693567438486636	0.63313302259638
Sipa1l3	0.607419151140905	6.60170479439018	0.00707359279821125	0.63313302259638
Patz1	0.390378278810399	4.30992781656793	0.0072183337622569	0.63313302259638
Zfp605	-0.997257661028646	5.43660931559506e-05	0.00745876574585274	0.63313302259638
Rnaset2a	0.872802630412711	4.15857300576427	0.00768938044966262	0.63313302259638
Neu3	0.537113062362057	2.00618046693054	0.00788229832133511	0.63313302259638
LOC102638183	-0.588944770529844	4.36125774766377	0.0082444786446129	0.63313302259638
Zfhx3	0.559376532649649	6.20721574082092	0.00840884825325004	0.63313302259638
Herc3	0.702978712834035	2.10350514445703	0.00846606607786358	0.63313302259638
Tnnt2	-0.519018122572472	3.88232012922949	0.00849281894566828	0.63313302259638
Rfx2	0.526393257675309	2.95282959650097	0.00852005219418536	0.63313302259638
Uprt	0.72485661262305	2.897442490914	0.00865631150901839	0.63313302259638
Fat1	0.74779504051667	8.17733010891719	0.00918679244807011	0.63313302259638
Akap13	0.565225319613262	5.22653036292498	0.00925648269992121	0.63313302259638
Srgap3	0.632007536094728	1.74290820746605	0.00927354923378133	0.63313302259638
Dbndd2	-0.447256720863759	5.14167505972774	0.00945603864467982	0.63313302259638
Megf9	0.704842055636411	4.13026709423847	0.00976538980021385	0.63313302259638
Mafa	0.807565024402268	0.412696881537305	0.00995147360329547	0.63313302259638
Atg10	-0.900141672804065	0.127672163589237	0.0100491688782183	0.63313302259638
Arid1b	0.48181214109548	5.77867249328799	0.0101164281235564	0.63313302259638
Ankrd44	0.506653230451517	3.87600245771117	0.0101705014239373	0.63313302259638
Rps27	-0.533015857674001	8.92075243381194	0.0102430347936715	0.63313302259638
Tmem160	-0.537207287361404	4.24160300849618	0.0102491436333813	0.63313302259638
LOC108167576	0.440216171997698	3.17857557447016	0.0102607947794645	0.63313302259638
S100a3	-0.519747479949325	2.74811228087543	0.010332423357973	0.63313302259638
Fkbp11	-0.557756250507603	4.69737811564859	0.0105016447780357	0.63313302259638
Kat6b	0.639946701343135	4.44114414739976	0.0106066610916282	0.63313302259638
2010107E04Rik	-0.611357923696584	5.78993844607688	0.0106160160770463	0.63313302259638
Hivep3	0.629794548836859	4.47963986559875	0.0108210543092214	0.63313302259638
Fbxl18	0.49882055356877	3.76686204920967	0.0109203694236182	0.63313302259638
Txndc17	-0.505996634246423	7.12486898492634	0.0111543438869701	0.63313302259638
Kif13a	0.514708357246889	5.30053596830649	0.0111597296892279	0.63313302259638
Hhipl1	0.750129400178557	1.92680506627553	0.0111803685458366	0.63313302259638
Pgm2l1	0.450985382629448	3.75844658494753	0.0112239421050107	0.63313302259638
Nnmt	-0.633480898922545	2.85306264829542	0.0112690587870917	0.63313302259638
Hipk2	0.520401718815673	6.67671891943209	0.01129178032794	0.63313302259638
Sync	0.864682859473994	0.716712295232873	0.0118151320733818	0.63313302259638
Sec61g	-0.501142231122363	6.36855950639501	0.0118202260281141	0.63313302259638
Kalrn	0.513748435438178	5.02573849086915	0.0121291390377155	0.63313302259638
Cript	-0.457012123926209	5.63972928162465	0.0122607912691299	0.63313302259638
Zfp369	0.714390569789797	3.44257005835402	0.0123928044379934	0.63313302259638
Cenpk	-0.423027926410625	4.26571898672078	0.0124575883023572	0.63313302259638
Peg3	0.519047682735296	3.83042418265179	0.0124723416857362	0.63313302259638
Sepw1	-0.443120145163078	5.71787452481473	0.0124937805612661	0.63313302259638
Zfp395	0.423800349047628	3.84074705732433	0.012523461885966	0.63313302259638
Ahdc1	0.530282006008546	4.19835395835797	0.0125360637551489	0.63313302259638
Syne2	0.728137359952165	6.33617857014115	0.0125396852222829	0.63313302259638
D630045J12Rik	0.479414656260446	4.57836874944744	0.0127034836193806	0.63313302259638
Wdfy3	0.640502496093275	6.68600863310852	0.0127374213856629	0.63313302259638
2210013O21Rik	-0.450813094519643	4.94790711681518	0.012840110667858	0.63313302259638
Dync1h1	0.559393158230366	8.74782415177206	0.0129262516912713	0.63313302259638
Rnaseh2b	-0.484804044484894	4.04654592677263	0.0129708420680116	0.63313302259638
Rnf125	0.561664447098532	1.73192165745349	0.0130153882285936	0.63313302259638
Dagla	0.549665981193373	3.88010376164098	0.0130328499460138	0.63313302259638
Shroom4	0.573937551468367	4.40489491937886	0.0130487252458478	0.63313302259638
Hist1h4i	-0.806436398128062	0.752882611439652	0.0131035620542379	0.63313302259638
Gltscr1	0.552979410464282	3.53572654626993	0.0134052491835052	0.63313302259638
Pcdhb15	0.610314019082195	1.9553113676777	0.0134424334707392	0.63313302259638
Gm16404	-0.58326592903448	1.48251850466122	0.013503983825325	0.63313302259638
S100a4	-0.429057392642252	10.4261460425727	0.0135127570668498	0.63313302259638
Zbtb20	0.645683724683887	4.92968674149443	0.0135970692241919	0.63313302259638
Ago2	0.776097307650936	6.70472593986545	0.0137194100248653	0.63313302259638
Ubr4	0.612845864515736	7.72606365345464	0.0137572918234901	0.63313302259638
Lmtk2	0.479502725333464	6.21040760884964	0.0138413005409759	0.63313302259638
Tmcc2	0.360794467546131	5.0139429057832	0.0139817539780905	0.63313302259638
Hist2h2be	-0.560978994196322	1.47909103528663	0.0140047581542935	0.63313302259638
Nsmce2	-0.437960271352651	5.75562600182339	0.0140111305605686	0.63313302259638
Dlg5	0.495515655526048	6.56121839034159	0.014015794595088	0.63313302259638
Map1a	0.551940973695947	5.89570313504208	0.0140188633410175	0.63313302259638
Rpl39	-0.537671317318442	7.94692382719016	0.0140585024899675	0.63313302259638
Rps15a	-0.488736960264031	9.78303373814538	0.0140631817504518	0.63313302259638
2200002D01Rik	-0.549869783878896	2.4370128661444	0.0140913988483745	0.63313302259638
Zmiz1	0.483551612735173	6.72532436143776	0.0141287175210711	0.63313302259638
Chchd1	-0.521662810415719	5.90324187577536	0.014137133804871	0.63313302259638
Cda	-0.419370802793328	3.64860499009898	0.014331743693119	0.63313302259638
Rgma	0.386418744913173	6.558789978296	0.0143923947512481	0.63313302259638
Klhl28	0.566911475512345	2.7691472374519	0.0144238723654283	0.63313302259638
Bcl9l	0.447796046873933	6.34839588459751	0.0145339624957683	0.63313302259638
Iqsec2	0.472010217422817	3.17344747801822	0.0145899343863257	0.63313302259638
Flnc	0.461792202315872	9.15303664445094	0.01468604391654	0.63313302259638
Cit	0.537188303297103	5.53540180574472	0.0147790030958965	0.63313302259638
1810022K09Rik	-0.507888880956763	6.40413167013218	0.014878343630513	0.63313302259638
Usf3	0.567234058935236	5.11054591010843	0.0149593510007626	0.63313302259638
Peak1	0.583730566911096	6.59272332898642	0.0150017110638699	0.63313302259638
Nkiras1	-0.414520477602594	3.33378040295484	0.0151891752242883	0.63313302259638
Fryl	0.533651260678206	5.95828955051939	0.0152010139122531	0.63313302259638
Zfp473	1.00566176199125	-0.100858379373002	0.0153097500781046	0.63313302259638
Secisbp2l	0.454192605242075	5.86167361820751	0.0156073645677856	0.63313302259638
Dock4	0.601278913872628	3.37911268406883	0.0156790968798536	0.63313302259638
A430005L14Rik	-0.45136919596404	4.77751121710241	0.0158255938388913	0.63313302259638
Ndufc1	-0.554292598431981	4.88691337736115	0.0159898950901027	0.63313302259638
Lrp1	0.629761498263476	8.79178643277421	0.0160033102070577	0.63313302259638
Prr14l	0.559180568345605	5.869465790789	0.0160605466299137	0.63313302259638
Spen	0.691059699552527	6.18585932899491	0.0161630845965512	0.63313302259638
Guk1	-0.458440254091557	5.93139502086436	0.0161855020544951	0.63313302259638
Plxna2	0.457818799081298	5.74326600336299	0.0161867197947235	0.63313302259638
Dopey2	0.476769357646505	3.72724482009267	0.0162670336703324	0.63313302259638
Ptprf	0.546660841561683	7.06372038479872	0.0163075412435701	0.63313302259638
Apc2	0.518724980568722	4.28109642666178	0.0164041397710927	0.63313302259638
1190007I07Rik	-0.559599209086145	2.08760617426705	0.0164684941520741	0.63313302259638
Mn1	0.393436033407666	4.30845378488089	0.0165070550167891	0.63313302259638
Rpl22	-0.530405132033282	9.04612806329734	0.0165083279689788	0.63313302259638
Setbp1	0.781193226463368	2.94506597583022	0.0165755491743387	0.63313302259638
LOC108168734	-0.668194879458685	2.10339049812315	0.0165942585726824	0.63313302259638
Maml2	0.504108918013299	2.83334669744435	0.0166219042078415	0.63313302259638
Trrap	0.559618475400647	7.3978146995906	0.0166571001274721	0.63313302259638
Uqcrb	-0.507550786578689	6.68968746088158	0.0168349223906312	0.63313302259638
Plxnd1	0.513972854796486	3.76220807179481	0.0168526130906003	0.63313302259638
LOC102638515	-0.636933813235638	1.0845980255783	0.0168892121391997	0.63313302259638
Sat1	-0.427920784998523	7.58856040128068	0.0169714604567536	0.63313302259638
Tnrc6b	0.545255913397458	5.63209582036669	0.0169822861143601	0.63313302259638
Iqsec1	0.452790027369211	5.82065822679893	0.0169919408468484	0.63313302259638
Kmt2c	0.63286010326104	5.12799636662116	0.0170131679756427	0.63313302259638
Tex30	-0.429136670817448	5.73596847468404	0.0170664450418507	0.63313302259638
Ep300	0.606948961804414	6.41374481604513	0.0171158585940075	0.63313302259638
Rps7	-0.489445567768077	9.6399251724657	0.0171791262286557	0.63313302259638
Trio	0.638528354816127	6.89536162667944	0.0171918836852462	0.63313302259638
Cox6c	-0.505002063096777	7.47151434329325	0.017214639436384	0.63313302259638
Birc6	0.671051184649375	7.77946477743192	0.0173154140293142	0.63313302259638
Gm33869	1.06014679773203	0.788675389056072	0.0173194949939036	0.63313302259638
Zfp109	0.680653411151372	1.50289613074308	0.0173649916716934	0.63313302259638
Sub1	-0.519913776956196	7.04952668091591	0.0173915591455603	0.63313302259638
Selm	-0.485921207119932	4.99238020358703	0.0176034268464559	0.63313302259638
1700047I17Rik2	-0.842137912957721	1.67677323544773	0.0176076011649284	0.63313302259638
Bcorl1	0.482189969836312	3.22834532618161	0.0176216267557528	0.63313302259638
Psmb7	-0.415350969628612	8.12469367454604	0.0177342184449985	0.63313302259638
Palm2	0.740104673142754	3.23454563785078	0.0178582757716923	0.63313302259638
Manf	-0.434611285960218	7.88470851949464	0.0179395372146194	0.63313302259638
Setd1b	0.579644230291273	6.29134910814204	0.0179685228633698	0.63313302259638
Car6	-0.653036154972369	2.6030437619838	0.017981452888415	0.63313302259638
Pfdn6	-0.504914463376671	6.25477374050233	0.0180038695230439	0.63313302259638
Deb1	-0.484657740890378	4.15268864312893	0.0180328377923924	0.63313302259638
Egr3	0.520745489147523	1.72788034590913	0.0182923071360775	0.63313302259638
4932438A13Rik	0.562156607693173	6.15106827201821	0.018296822230761	0.63313302259638
Klf5	0.476119523271186	3.42235543265178	0.0184356258659765	0.63313302259638
Rac3	-0.513426969943327	1.78186361092805	0.018485163476252	0.63313302259638
Rpl36a	-0.518686252618986	9.56851342627992	0.018519081441441	0.63313302259638
Dst	0.629623746042299	8.4655064018832	0.0186534349778233	0.63313302259638
Rps4x	-0.442098540042492	11.1005434651257	0.0186987805771974	0.63313302259638
Gan	0.629713314773785	3.13498521856395	0.018895996416482	0.63313302259638
Ptpre	0.457108255440545	3.55115318717212	0.0189538442810302	0.63313302259638
LOC105244208	-0.471682949212841	7.2728512464086	0.0190155113512891	0.63313302259638
Tmem245	0.610041795279482	6.48477319592492	0.0190442716413123	0.63313302259638
Arl9	-0.696548258117567	1.11669248677584	0.019059064491297	0.63313302259638
Jsrp1	-0.751070837935736	0.437904898946989	0.0191361665514934	0.63313302259638
Klk10	-0.58832424186389	1.28895037264419	0.0191479859876605	0.63313302259638
Selk	-0.418161108727572	5.82104366788492	0.0191496562956709	0.63313302259638
S100a6	-0.501975042729165	10.3498189822584	0.0192257168750533	0.63313302259638
Mical3	0.452106311591736	5.01808092173343	0.0192619049902731	0.63313302259638
Srp19	-0.475564313904524	6.10434524136084	0.0193482451312225	0.63313302259638
Trim56	0.678455771648921	5.22242791944875	0.019351646001889	0.63313302259638
Bmp2k	0.471882434687909	5.38144925459359	0.0193919110118329	0.63313302259638
Ndufa2	-0.514593334506743	6.27741856902754	0.0194573623856655	0.63313302259638
Ufc1	-0.406717445963884	5.90766149611373	0.0195413950597171	0.63313302259638
Arhgef11	0.458647002283159	5.99711674042771	0.0195980149517329	0.63313302259638
Morf4l1b	-0.513007108598588	3.33358494285308	0.0196752637586454	0.63313302259638
Rasal2	0.504178023453527	4.72079460244275	0.0196835653994688	0.63313302259638
Mnda	0.396178718782119	4.09198845761568	0.0197075387620603	0.63313302259638
Fzd6	0.61183271451535	1.0293199935233	0.019740253969574	0.63313302259638
Lsm7	-0.42221749650672	5.36113664952395	0.0197436875011197	0.63313302259638
Rai1	0.528355154852216	5.77971388770463	0.0199343667795127	0.63313302259638
Nfat5	0.565051416195228	7.47554122507522	0.0200701628873387	0.63313302259638
Kbtbd3	-0.59892938596669	1.77712372046645	0.0201066247233798	0.63313302259638
Uchl5	-0.398416398711459	6.4520336383308	0.0201217015250546	0.63313302259638
Tomm6	-0.510534728934405	7.20699812383879	0.0202023231899719	0.63313302259638
LOC108167858	0.919550051390051	-0.148061876906937	0.0203943821120381	0.63313302259638
Macf1	0.580847926458544	8.48500616761261	0.020408736532144	0.63313302259638
Ptpn14	0.465248967250632	6.56641385012417	0.0204985056627651	0.63313302259638
Bptf	0.539882155539471	7.55868623842673	0.02049936911743	0.63313302259638
Onecut2	0.575392758152963	2.52003079721815	0.0205350114525507	0.63313302259638
Llph	-0.461014412808322	6.38364368298555	0.0206349809614235	0.63313302259638
Nudt1	-0.427331135123617	4.0820336819571	0.0207383141348667	0.63313302259638
Nf1	0.511245334987738	6.68388676453416	0.0208427100301513	0.63313302259638
Hcfc1	0.489512965615201	7.73504190794623	0.0208518864049239	0.63313302259638
Cep350	0.577589295812903	5.69041560710216	0.0208682257389593	0.63313302259638
Spef1	-0.370019109252615	3.34275974627949	0.0208880588665593	0.63313302259638
D830031N03Rik	1.14840245831047	5.15772734631522	0.020901591003149	0.63313302259638
Ramp3	-0.559321935987654	2.14846114100617	0.0210649468756238	0.63313302259638
Nedd9	0.379408981455507	5.09431849204835	0.0211241966989577	0.63313302259638
Ddit3	-0.466724566177912	6.74977160298511	0.021150517347571	0.63313302259638
Nav2	0.524887080175828	6.32984003692531	0.0211592640863876	0.63313302259638
Adarb1	0.37615271574065	4.28379705654389	0.0211873654202638	0.63313302259638
Ndufa4	-0.470879878327528	7.63169563753334	0.0212083668638114	0.63313302259638
Prrc2b	0.482376631177575	8.19758580812243	0.0212291299925107	0.63313302259638
Kmt2e	0.511500089544517	6.02603492894863	0.0212861328129799	0.63313302259638
Tet2	0.621482472350645	2.77954715656807	0.0213151798747797	0.63313302259638
Zfp398	0.398676182454403	4.32031328976807	0.0213779512838574	0.63313302259638
Prdm10	0.453116883553266	3.99655397696244	0.0214539513481152	0.63313302259638
Xndc1	-0.383811647127315	2.98768420244931	0.0215724056794437	0.63313302259638
Ppp1r15a	-0.377235573781378	6.76854102507198	0.0215927574024456	0.63313302259638
Flnb	0.502663716373711	9.05848308450784	0.0215957748692011	0.63313302259638
A630001G21Rik	-0.687881786712431	0.811649868745177	0.0216270553280088	0.63313302259638
Zfp809	0.355859981661268	3.94560290043253	0.0217119967851718	0.63313302259638
Mc1r	-0.779513471639471	0.314324412746079	0.0219091107393981	0.63313302259638
Ccl2	-0.381975304070541	4.19587583727962	0.0219781476894825	0.63313302259638
Med13l	0.516526980778566	6.35543586446549	0.022005876973044	0.63313302259638
Lyst	0.56561690951709	4.69778777365377	0.0220339839107234	0.63313302259638
Utrn	0.596032004896894	6.64679256677889	0.0222882834753901	0.63313302259638
Irak1bp1	-0.443743860045158	4.58674347644529	0.022293532074721	0.63313302259638
Brpf3	0.388533135967435	5.27002227171964	0.0222963642017938	0.63313302259638
Htatip2	-0.865561157319782	0.0400144247152793	0.0223148385124183	0.63313302259638
Znfx1	0.41153856641747	6.00052964746502	0.022441562871396	0.63313302259638
Zfp54	-0.382556858599379	3.01625330392958	0.0224630278335396	0.63313302259638
Mpst	-0.387094035247441	4.62622653967243	0.0224953917369001	0.63313302259638
Rpl7	-0.402940389426192	10.8035466214748	0.0225011544451463	0.63313302259638
Zzef1	0.510619748937195	5.99588002657503	0.0225554895545264	0.63313302259638
Znrd1	-0.414373557547399	5.18839230615045	0.0225651461051726	0.63313302259638
Atp7a	0.47391160248401	5.32248667042956	0.0225736622258923	0.63313302259638
Pxdn	0.431359856242402	7.25889074864012	0.0226092452179371	0.63313302259638
Zcchc10	-0.36229476853091	4.57097686788779	0.0226969641230008	0.63313302259638
Cstb	-0.438437610367669	7.54575129536217	0.0227497216317777	0.63313302259638
Kmt2a	0.630886156561691	6.74158963800516	0.0228107757569921	0.63313302259638
Cish	0.512871563530224	1.50263262509082	0.0229851560551031	0.63313302259638
Rpl14	-0.463539819719701	9.79733729275506	0.0230248716947435	0.63313302259638
Ndufb6	-0.483250216555895	5.46208120343101	0.0230651186068232	0.63313302259638
Myeov2	-0.574642551359257	5.8175299882335	0.0230668669792561	0.63313302259638
Notch2	0.500799438802829	6.78033811811157	0.0231863531309334	0.63313302259638
1810037I17Rik	-0.493806322416012	6.46852429623615	0.0232205466080507	0.63313302259638
Dmxl1	0.58068454957984	5.76474601861096	0.0232759003093058	0.63313302259638
Ccdc142	0.376470841953757	3.44133184116196	0.0232902518146329	0.63313302259638
Cenpl	-0.347346093464269	4.39364003162383	0.0233676681350497	0.63313302259638
Rreb1	0.493039156333652	4.86304139770426	0.0234477465907888	0.63313302259638
Gm3173	0.890191209140251	-0.0314164303206833	0.0234887127437937	0.63313302259638
D2hgdh	0.566514980802688	2.14596166551295	0.0235361933228312	0.63313302259638
Pop5	-0.433802566014715	5.55714985619628	0.0235377753261497	0.63313302259638
Cox5a	-0.434907469997494	7.40479502728403	0.023550364250236	0.63313302259638
Extl3	0.345720924937295	5.6029441169464	0.0236085804773203	0.63313302259638
Gtf2h5	-0.417298862340571	6.23925351645045	0.0238354765976586	0.63313302259638
Spsb1	0.362451513476445	3.64069935544963	0.0238502924761611	0.63313302259638
Fv1	0.874463605064432	3.31446262549738	0.0238933325243691	0.63313302259638
Arhgef40	0.338953117506235	6.30283765958645	0.0238956538341362	0.63313302259638
Tomm7	-0.477131775880932	5.51106773091071	0.0240129106753769	0.63313302259638
Aak1	0.967281894772145	3.90693104288269	0.0242310405914847	0.63313302259638
Vcan	0.512576297779189	7.83042728862507	0.0242344742479373	0.63313302259638
Tmem256	-0.499421349224981	5.38749285168392	0.0243161729281377	0.63313302259638
Ints1	0.404624811582519	7.10920931544812	0.0243349710694252	0.63313302259638
Sbf2	0.437476843314325	5.92467422856531	0.0243650828298296	0.63313302259638
Pik3r1	0.35100779011052	5.23473969397435	0.0243675458466306	0.63313302259638
Helz2	0.466527176976264	6.93286337280385	0.0244639868418944	0.63313302259638
Fyco1	0.511764519889607	4.05920268940649	0.0246243125976394	0.63313302259638
Atp5j2	-0.468350160884873	7.44197990481626	0.0247049884012251	0.63313302259638
Rpl5	-0.419161756297271	10.9888592317272	0.0247103282003467	0.63313302259638
Wnk1	0.474315812396401	8.15504249284743	0.0247404480257725	0.63313302259638
Celf5	0.443114822495212	2.60552909275112	0.0247871798271651	0.63313302259638
Myo18a	0.376431003045645	6.07758806017791	0.0248123040497512	0.63313302259638
Map1b	0.589015714566699	8.07657921757899	0.0249097107349828	0.63313302259638
Rab20	-0.566547696585654	1.33631398247539	0.0249260761841325	0.63313302259638
Nectin4	-0.817732181226253	0.248798937407941	0.0250348049476402	0.63313302259638
2700060E02Rik	-0.39051120776031	7.11411359451608	0.025060591320675	0.63313302259638
Zik1	0.379383940263674	4.28679541798748	0.0251799232335164	0.63313302259638
Plxna1	0.531553955017048	8.25653852031295	0.025193891466696	0.63313302259638
Dynlt1c	-0.603435882160102	1.45500285034709	0.0254135213182148	0.63313302259638
Mki67	0.398976018966129	8.89141813249623	0.0255633703037522	0.63313302259638
Zbtb38	0.670904879471673	3.81014966954266	0.025788287105672	0.63313302259638
Atp5k	-0.520966811312294	6.64698192236691	0.0257952401319263	0.63313302259638
Myo10	0.444157390919404	7.51488431846273	0.0258314490984841	0.63313302259638
Tram2	0.577896370704296	3.56737510315648	0.0258440665289689	0.63313302259638
Rab9	-0.402341435409238	3.99095897033749	0.0259714218775305	0.63313302259638
Eef1b2	-0.434848676363088	9.97532152537184	0.0259929567759263	0.63313302259638
Ube2v2	-0.379152794767116	4.4369081421708	0.0259962316438623	0.63313302259638
Agrn	0.400231049077241	6.89029212546258	0.0260520952192995	0.63313302259638
Ly75	0.607954216436656	6.16913105129257	0.0260533045634572	0.63313302259638
Nptxr	0.64062894198557	2.796122876758	0.0261115377082081	0.63313302259638
Zfp608	0.43691182748377	3.61692597245505	0.0262632417217113	0.63313302259638
Srcap	0.540345574951921	7.42073932004997	0.0262854993305237	0.63313302259638
Arhgef17	0.474359196562298	6.2794972945577	0.0263407404766633	0.63313302259638
Ccdc15	0.530694109970106	3.01948090350391	0.0263540854684189	0.63313302259638
LOC108167440	1.18058807449151	4.14678052397455	0.0263610186110881	0.63313302259638
Dnajc9	-0.360716723021604	7.05281264189286	0.0263966448439371	0.63313302259638
Trappc6a	-0.489307714079367	2.20961296506838	0.0264410130705443	0.63313302259638
Fbn1	0.480415805239887	7.92856176835518	0.026550864558862	0.63313302259638
4833427G06Rik	-0.768155109491422	0.187115054982813	0.0265773425129952	0.63313302259638
Ier3ip1	-0.367679282562956	5.99285824922897	0.0266632948884646	0.63313302259638
Tln2	0.439074150720518	5.2646973005163	0.0266836616303137	0.63313302259638
Rpl9	-0.479106425094667	9.9700791633961	0.0267906052931079	0.63313302259638
LOC108168067	0.481110818609377	2.15737379443681	0.0268845179088085	0.63313302259638
Smim11	-0.414504575543118	4.10433940453713	0.0270654697429411	0.63313302259638
Rps27rt	-0.420520776022129	4.54615999148579	0.0270976774212756	0.63313302259638
Prl2c2	-0.356227433187058	7.09435646313143	0.0271311064001748	0.63313302259638
Zfp236	0.510803385772739	5.45009891391122	0.0272062363628489	0.63313302259638
Cmc4	-0.496914563074414	1.69271028112044	0.0272228086972868	0.63313302259638
Trip11	0.469110549733079	5.50349445189092	0.0272842715119236	0.63313302259638
D430042O09Rik	0.571931643356134	3.47234623410892	0.0273064707082289	0.63313302259638
Rps3	-0.415874203528374	10.5689629710165	0.0273165368543944	0.63313302259638
Creld2	-0.421277558175526	7.00504144655238	0.027432797958432	0.63313302259638
Rps24	-0.478662617308252	10.6688039704407	0.0274687268925842	0.63313302259638
Eif4ebp3	-0.382015638362734	3.34407385491274	0.0275475304881114	0.63313302259638
Ccdc109b	-0.354342903059893	4.47076359304619	0.0275603828303751	0.63313302259638
Trps1	0.401023533048354	4.51888221281274	0.0275771121421297	0.63313302259638
Nuggc	-0.836277121360017	0.19011805858236	0.0276947401750228	0.63313302259638
Ago1	0.46658837028166	6.86954867332212	0.0277103043484287	0.63313302259638
Ep400	0.501214768299539	7.15710715562938	0.0277444786487728	0.63313302259638
Szt2	0.501401409623995	5.50745600884941	0.0277820975413025	0.63313302259638
Naip5	0.52584145033405	1.66826370296413	0.0278461370073966	0.63313302259638
Pbx1	0.334240144428787	6.26010147853411	0.027859586282156	0.63313302259638
Irs2	0.806102353478136	4.83535384006516	0.0278909255885239	0.63313302259638
Kmt2d	0.612197243128127	7.1942720564452	0.0281117018539137	0.63313302259638
Prrc2a	0.396746383629505	9.39711327864104	0.0281799870248296	0.63313302259638
Cic	0.411374409470775	7.36273376336056	0.0282394248799835	0.63313302259638
Col6a3	0.460534192431893	8.34549172000824	0.0282553670722483	0.63313302259638
Gm32687	0.765856639596215	0.110722228396223	0.0283681247515409	0.63313302259638
Htra3	-0.829134431895131	-0.0583289234854844	0.0285935168460683	0.63313302259638
Fn1	0.45362139098335	10.7322506634884	0.0287021048101226	0.63313302259638
Fam20b	0.304415813604851	6.67624792227124	0.0288276891071884	0.63313302259638
Cisd3	-0.454687521088711	3.80345680738854	0.0290285825753059	0.63313302259638
Scg5	-0.703296599723838	0.458196033534585	0.0290591976683309	0.63313302259638
Nav1	0.445585006676707	6.58837514337025	0.0290833175467721	0.63313302259638
Dnmt3a	0.350714643362059	5.75027496562389	0.029166212679629	0.63313302259638
Abca8b	0.7666668033353	0.207847559059274	0.0291984477325679	0.63313302259638
2310009B15Rik	-0.456277670351517	3.48934613595628	0.0292186476098252	0.63313302259638
Vcpkmt	-0.416547561794411	4.77520179473955	0.0292336739992476	0.63313302259638
Sumo1	-0.379246841938245	6.91755127785154	0.0293234641837579	0.63313302259638
Herc2	0.537970072088849	6.46507509557211	0.0293396259946347	0.63313302259638
3830403N18Rik	-0.437716065570095	6.05428867546072	0.0294989244903172	0.63313302259638
Pcdh18	0.3927282729268	6.55535608901955	0.0295033811700555	0.63313302259638
Ak6	-0.502999286544383	5.16974888043419	0.0295061361879915	0.63313302259638
Mfap1b	0.658540638643908	2.87096195242631	0.0295594674742743	0.63313302259638
Spcs1	-0.432546320318785	6.69611959856463	0.0295771609380283	0.63313302259638
Per2	0.50610312377402	2.71088172223134	0.0296574316612219	0.63313302259638
Tspo	-0.445622388152023	5.64704473290344	0.0296725819114034	0.63313302259638
Fdps	-0.401447993125139	7.60569506831454	0.0297879530167512	0.63313302259638
Tnks	0.804708751962462	5.69225258990502	0.029793697332085	0.63313302259638
Pdzrn3	0.389265874742085	5.0123873207019	0.0298121842714535	0.63313302259638
Bbx	0.442056346117413	5.84123772143065	0.0298402396777259	0.63313302259638
Lnx2	0.33507672571463	4.69173087520769	0.0299082428439501	0.63313302259638
Aspm	0.424567994283463	6.82441195114491	0.0299239545295424	0.63313302259638
Pcbd2	-0.561871603063894	2.41511695155966	0.0299435967076408	0.63313302259638
Mrpl33	-0.487659104828678	6.17370618427732	0.0299975461791368	0.63313302259638
Bace1	0.394516622869938	3.70416652686964	0.0300662914319271	0.63313302259638
Mrps28	-0.494955208783263	4.69538112722624	0.0301227618808861	0.63313302259638
B230118H07Rik	-0.450425251325195	3.92134696654595	0.0301354664571896	0.63313302259638
Gatsl2	0.523501612580606	3.64583495534962	0.030150313668506	0.63313302259638
Nipbl	0.453013838575751	6.90176260400353	0.0302008758315987	0.63313302259638
Cox7a2	-0.41119379544187	6.93345325808334	0.0302023904503313	0.63313302259638
Prr12	0.392892426969203	5.91556762817834	0.0303083383029344	0.63313302259638
Dip2a	0.430472187545743	6.0623565833454	0.0303382686767913	0.63313302259638
Commd3	-0.360921295865947	5.47283859775148	0.0303568275677008	0.63313302259638
Rwdd1	-0.421868722193159	7.09046483401803	0.0305449794631354	0.63313302259638
Ankrd52	0.602478336340207	7.42271746017219	0.0305798999110362	0.63313302259638
Col18a1	0.402734549588033	2.63896861740539	0.0306731783089712	0.63313302259638
Rps6	-0.420173659606624	11.4008655536516	0.0306843108359258	0.63313302259638
Erbb3	0.63279269840209	2.55195282399906	0.0307536557684846	0.63313302259638
Bud31	-0.429426072597694	7.16973580260326	0.0307906205882212	0.63313302259638
Wrn	0.406793921426946	3.97699951822658	0.0308023584827418	0.63313302259638
Crim1	0.407409378404817	8.20391600489118	0.0308965738656727	0.63313302259638
Cdc42bpb	0.381853984448017	7.07750905288215	0.0309125496981991	0.63313302259638
Lamtor2	-0.415399433534126	4.91283928402413	0.0309723207521087	0.63313302259638
Tvp23a	0.469908971806673	3.16314954620115	0.0309808244319976	0.63313302259638
Snrk	0.327191765884938	4.27823324538304	0.0310338346079084	0.63313302259638
Farp1	0.349942961817666	7.08312325701261	0.0310351728224913	0.63313302259638
Rps11	-0.409164127728569	9.84966007423648	0.0310727115316044	0.63313302259638
Uqcrh	-0.401003593393506	7.76481881623548	0.0312156485800594	0.63313302259638
Npff	-0.78042416876829	0.161720410954087	0.0313436725040183	0.63313302259638
Minos1	-0.508681125384368	6.36729756486302	0.0313630027253502	0.63313302259638
Zeb2	0.446147236494512	5.92375595215516	0.0313828033849431	0.63313302259638
Psmb4	-0.419448294692597	8.40552183275082	0.0313954360730478	0.63313302259638
Bcor	0.378852774628458	5.57928841429793	0.0315812564698198	0.63313302259638
Prrc2c	0.605534594404569	8.19392314447598	0.0315948110403755	0.63313302259638
Ash1l	0.56711616794989	7.05751060500903	0.0316541012927694	0.63313302259638
Plcg1	0.44799183052871	6.07294262342297	0.031682651684849	0.63313302259638
Gpr135	0.661891177878571	0.835587686378536	0.0317307566551298	0.63313302259638
Afap1	0.421405030091884	4.26695935800187	0.0317409348510784	0.63313302259638
Lsp1	0.889321262166944	-0.00207741537227336	0.031759677367866	0.63313302259638
Lpp	0.47167284594875	6.91473276858103	0.0317702530507127	0.63313302259638
Trappc2l	-0.360892738005688	4.69570731448613	0.031790280315441	0.63313302259638
Srp9	-0.377076298232237	5.46802698521376	0.0319462796055295	0.63313302259638
BC048403	0.36514078742121	3.55425948495815	0.0320057629232287	0.63313302259638
Mcf2	0.831150045001733	0.148374046344096	0.0320202505078844	0.63313302259638
Pde6h	-0.883082747633433	-0.14347714462646	0.0320473524771332	0.63313302259638
Cbl	0.804367771126465	5.74097461705826	0.0320717109473797	0.63313302259638
Ttbk2	0.429024388524139	5.42687597327393	0.0320818206726362	0.63313302259638
Commd1	-0.433559277635771	6.2448993293387	0.0322215086229897	0.63313302259638
Unkl	0.664686635039499	3.03867879977466	0.032222474811986	0.63313302259638
Zbtb37	0.682630115801482	3.09605876302227	0.0323890763353502	0.63313302259638
Chd9	0.547296918806336	5.35396004479738	0.0324185118341622	0.63313302259638
Faap20	-0.369277591068513	3.87557596392115	0.0324327636853763	0.63313302259638
Lgals3	-0.379670615399763	9.47451584776062	0.0324417498904885	0.63313302259638
Yod1	0.646387003971879	3.71288900601585	0.0325400431914564	0.63313302259638
Fkbp3	-0.408563146448319	6.71852463996237	0.0325641474228526	0.63313302259638
Dag1	0.401373350306853	7.47021493955315	0.0325663376641029	0.63313302259638
Zbtb34	0.372313486168306	4.27018710596758	0.0326939670919327	0.63313302259638
Lmbrd2	0.58528395237676	4.60092758014055	0.0327485883446108	0.63313302259638
Arhgef12	0.424293800649362	6.71851773097581	0.0328308844914384	0.63313302259638
Glg1	0.520969840104961	6.87297523117764	0.0328790423409666	0.63313302259638
Casc5	0.47466059342115	6.35019298883309	0.0329812882558716	0.63313302259638
Afp	-0.777314674120154	0.188628995196666	0.0330456584447601	0.63313302259638
Tfpt	-0.442760604580337	4.24753136045094	0.0331733413413622	0.63313302259638
Ahnak	0.555524982957587	10.6737827538584	0.0332018389492359	0.63313302259638
H60b	0.760976498716169	1.87893456856238	0.0332297357975638	0.63313302259638
Rest	0.706741692042647	5.66672109659595	0.0334423722682544	0.63313302259638
Mkl2	0.446652057295505	5.3061976287341	0.033450951039416	0.63313302259638
Pin4	-0.433996850056559	4.82806646874645	0.0334783088751037	0.63313302259638
Rpl11	-0.44598065692916	9.71975379415005	0.033558740085781	0.63313302259638
Col4a2	0.369025928650646	7.39208916588374	0.033738151220047	0.63313302259638
Ppp1r13b	0.387345337575121	3.49549903463199	0.0338184397067465	0.63313302259638
Reck	0.486092768026656	3.11705077350128	0.0338342182554967	0.63313302259638
Acot13	-0.372302987485782	5.05809109406233	0.0338427636183399	0.63313302259638
Dcun1d5	-0.409788846046164	6.85857570049151	0.0338464203974187	0.63313302259638
Polr2g	-0.343931142377438	6.84636437281559	0.0339601611962067	0.63313302259638
Ppp1r12b	0.408936686745376	5.02986562929725	0.033988315280709	0.63313302259638
Atxn7	0.42378451421584	4.58322342572988	0.0339890936469048	0.63313302259638
Rpl34-ps1	-0.472580116777399	8.03601594949154	0.0340908234253747	0.63313302259638
Numa1	0.408734737659414	7.12282501161734	0.0341334383937373	0.63313302259638
Map3k4	0.316069256598398	6.02489626700228	0.0341761226354747	0.63313302259638
Sox4	0.436312281314118	5.66120666486753	0.0342138457742666	0.63313302259638
Tmem88	-0.494272030920328	2.28424752725503	0.0342305653038897	0.63313302259638
Ccdc12	-0.420285006861054	4.75963432320789	0.0343579710337172	0.63313302259638
Snx29	0.642795128994391	1.1353773955399	0.0344499954031705	0.63313302259638
Mrps18c	-0.457863359515398	5.92505989643658	0.0344600988509687	0.63313302259638
Zfp827	0.327026530777939	4.19425057145195	0.0344773321544724	0.63313302259638
Atg2a	0.369371451032699	5.12598390444848	0.0345433279173179	0.63313302259638
Brca2	0.392366288929614	5.18273051964538	0.0346343581354377	0.63313302259638
Gpam	0.339465097958042	5.7000451965604	0.0346461031979718	0.63313302259638
Rpl37rt	-0.418588348613617	6.98639304754004	0.034727160744583	0.63313302259638
Baz2b	0.422347063438642	5.3160902022032	0.0347766628378598	0.63313302259638
Hsp90b1	-0.305945530992472	10.654421726263	0.0348300875161014	0.63313302259638
Apc	0.489031746583615	6.56290432731602	0.0348829179932146	0.63313302259638
Lmln	0.421915420456227	3.11602075038354	0.0349514376711598	0.63313302259638
Bet1l	-0.357332519531067	4.25618229834304	0.0350100611504197	0.63313302259638
Col4a6	0.389512794940252	6.28798514071508	0.0351169071155745	0.63313302259638
Rdm1	-0.496097865684814	2.18676158903223	0.0351305291036166	0.63313302259638
Myo9a	0.479356684605557	5.65452785240665	0.0352014566001439	0.63313302259638
Ccdc34	-0.429205792361229	5.83141817870973	0.0352161182370603	0.63313302259638
Ppp1r35	-0.461249486026727	4.13756651071724	0.0352168661645792	0.63313302259638
Rapgef6	0.426033266458684	6.41292391651845	0.035301269023091	0.63313302259638
Herc1	0.579544744272268	6.18765247641112	0.0353257678402133	0.63313302259638
Cryab	-0.39050308552739	6.21425048029649	0.0353435702981406	0.63313302259638
Zc3hav1l	0.427797294554646	4.74223687768484	0.0356418789844659	0.63313302259638
Uhmk1	0.655522249654842	4.62698271952586	0.035662175754246	0.63313302259638
Rpl19	-0.415326741341656	10.8216070782471	0.0357428734570426	0.63313302259638
Uap1l1	-0.316841432945843	7.4415623809992	0.0357743823837213	0.63313302259638
Dnajc19	-0.429837105268853	5.23888480922316	0.0357745162812637	0.63313302259638
Usmg5	-0.470833426415242	6.69433390852955	0.0358344000325098	0.63313302259638
Tanc2	0.553919532233425	5.6518305542134	0.0358416894434581	0.63313302259638
Igip	-0.461029316176047	1.65440444948477	0.0359406947548999	0.63313302259638
Atg9b	-0.409270879715056	2.75950476379118	0.0359536246795546	0.63313302259638
Huwe1	0.578536504032328	9.2152494064968	0.0361427406773481	0.63313302259638
Steap1	-0.34284478596103	6.44142888494718	0.0361505661516318	0.63313302259638
Atp5e	-0.568812242107941	6.13944786179803	0.036241933112991	0.63313302259638
Atox1	-0.421511588272181	6.11560218953539	0.0362715784975392	0.63313302259638
Nfix	0.325478954898382	7.30898471362462	0.0362951696197693	0.63313302259638
Thada	0.360043862018582	5.47542659177355	0.0363222495303926	0.63313302259638
Dip2b	0.422241417374886	5.69993884158141	0.0363771939022947	0.63313302259638
Prdx1	-0.391085851998207	10.0155886662835	0.0364570661523808	0.63313302259638
Mast4	0.509247686666431	5.81643770661293	0.0364811983954053	0.63313302259638
Phospho2	-0.310886959289974	4.68681432741702	0.036496688928241	0.63313302259638
LOC108168045	0.8288276560759	1.38580226196419	0.0364981241054409	0.63313302259638
Phpt1	-0.363100580827368	5.04565272227599	0.0365072893159873	0.63313302259638
Chmp2a	-0.390482855642603	6.18827275529788	0.036552533443453	0.63313302259638
Clk2	-0.456701489902222	3.84098416312215	0.0366264746894924	0.63313302259638
Map3k14	0.342674574873365	4.45258238341338	0.0366630854309704	0.63313302259638
Tns1	0.415249172447561	6.05775358180389	0.0366745856225492	0.63313302259638
Tnc	0.391466292636712	6.67012166271783	0.0367024628136954	0.63313302259638
Samd4	0.329116960724683	5.74097746163546	0.036718775712887	0.63313302259638
Nme2	-0.428549926791128	9.50895539621182	0.0367449833346512	0.63313302259638
Siah2	-0.316245405776007	5.57900274707978	0.036750895439049	0.63313302259638
Dpm1	-0.353857513705303	5.55476074401613	0.0368464899987606	0.63313302259638
Pitpnm2	0.385858423714549	5.77725847580897	0.0368849599300969	0.63313302259638
Rpl37a	-0.468475486230804	9.5319305967519	0.0368873530150578	0.63313302259638
Med4	-0.322184963020565	5.03841325729463	0.0369570135691332	0.63313302259638
Rpl34	-0.431366988564538	6.22453009111837	0.0369729360250421	0.63313302259638
Tceb1	-0.422538200441949	6.82770542866094	0.0370868379230087	0.63313302259638
Smg1	0.547681633225155	7.66462212978231	0.0371343320203567	0.63313302259638
2310009A05Rik	-0.68566764375937	2.34246299194237	0.0371942099889083	0.63313302259638
Psma5	-0.347149605720091	7.4460518316928	0.0372141597764541	0.63313302259638
Tjp2	0.28261663019268	6.5737170908447	0.0372220931106542	0.63313302259638
Prkce	0.314347326597385	4.25176760216134	0.0373040400875557	0.63313302259638
Atp5h	-0.448517344362503	7.34422030604715	0.0373075035539093	0.63313302259638
Tead1	0.443241041825918	7.35155235578284	0.0374481225854792	0.63313302259638
Myh9	0.382086659365736	10.1974843505315	0.037564144480471	0.63313302259638
Krt10	-0.517579233869755	1.58236578248127	0.0376083151568322	0.63313302259638
Clasp1	0.40128047004867	6.50869667569211	0.0376205259189743	0.63313302259638
Arhgap31	0.454794317096238	5.52753181625505	0.0376414974655727	0.63313302259638
Atp8b2	0.367202111695251	7.09673744763998	0.0377404139608521	0.63313302259638
Dnaaf5	0.299981709401105	4.98886825893694	0.0378229748452266	0.63313302259638
Anapc11	-0.378202637265088	6.21609408236218	0.0378270255598867	0.63313302259638
Hipk1	0.381037788153241	7.19640164618786	0.037877567573495	0.63313302259638
Gli3	0.42754190726401	5.91219851120683	0.0380182909337996	0.63313302259638
Csrp2	-0.366556932719709	3.84488210942405	0.0380568633223791	0.63313302259638
Slc4a7	0.414017390089867	5.4106198264912	0.0381217852006999	0.63313302259638
Syne1	0.526703093038527	5.6653649782539	0.0381911045902609	0.63313302259638
Col5a1	0.31167825300595	8.44607275899766	0.0382199863284421	0.63313302259638
Pcnx3	0.410485931066751	6.36457207996532	0.0383559895507248	0.63313302259638
Myo9b	0.370626839444088	6.87719206675827	0.0384043867285421	0.63313302259638
Myo7a	0.553888337670734	0.961454697556173	0.0386260963107376	0.63313302259638
Gm15097	-0.955007815275833	1.01947792013253	0.0386403462389971	0.63313302259638
Tmem131	0.377700538783452	6.9867537466053	0.0386882557648112	0.63313302259638
Tmed3	-0.339486188039743	5.3845293578899	0.0387113266748926	0.63313302259638
Rpl23	-0.411610110906171	10.0851154015449	0.0387117571650632	0.63313302259638
Rheb	-0.331414643715419	6.66629051899877	0.0387270246291655	0.63313302259638
Ing2	-0.38357622234266	4.184548012939	0.038948938171782	0.63313302259638
Ccl7	-0.461496811695249	4.5351027222726	0.0390182116024841	0.63313302259638
Slc25a30	0.545834445599704	5.79757247642598	0.0390231727684586	0.63313302259638
Rabgap1l	0.302907525912261	4.2179745072953	0.0390645014006752	0.63313302259638
Rpl30	-0.428063839555857	8.26333173696056	0.039289780412802	0.63313302259638
Dctn3	-0.369103474429488	5.35523929220758	0.0393387540077585	0.63313302259638
Dot1l	0.336411980515792	6.87603885603852	0.0393462682522307	0.63313302259638
Mycbp2	0.527619789198273	5.74635892300346	0.0393676195068478	0.63313302259638
Ankrd11	0.456246419838307	7.92710695244836	0.039458999775806	0.63313302259638
Ndufc2	-0.446476574787352	5.96084605863415	0.0395297323741411	0.63313302259638
Gm25380	-0.579173331020643	1.49142145496287	0.0395821544619126	0.63313302259638
Ston1	0.566869664875826	5.93701603260092	0.0395992180864496	0.63313302259638
Adgrl2	0.372083136941989	7.11515602459484	0.039708358649788	0.63313302259638
Ndufs4	-0.395092100642752	5.89701886812199	0.0398119358915002	0.63313302259638
Kat6a	0.556472968623921	6.37464807116975	0.0398124908635653	0.63313302259638
Fuz	-0.404398124806467	2.16655571562281	0.0398860809761781	0.63313302259638
Sh3pxd2b	0.469900794243894	6.30715889258752	0.0398903512020018	0.63313302259638
Ndufa1	-0.365246669302325	4.6695021275268	0.0399031563668199	0.63313302259638
Gm15800	0.556287545505974	5.89608356574219	0.0399083221300181	0.63313302259638
Rps19	-0.479496715658	9.76500241577512	0.0399749804057764	0.63313302259638
Rps25	-0.437883866963553	9.79124058268315	0.0399770443077562	0.63313302259638
Rpl38	-0.485366767296516	8.71124000561271	0.0399849118327644	0.63313302259638
2700097O09Rik	-0.445320487994247	2.69131542309632	0.0400243169877669	0.63313302259638
Bach2	0.452216585419783	4.1921352065745	0.040047932776693	0.63313302259638
Atp5g1	-0.356504917831835	6.89550568788041	0.040239543723588	0.63313302259638
Tmem258	-0.330444003023686	5.05556099701798	0.0402702438329681	0.63313302259638
Pdia6	-0.315992020309491	8.13248133001631	0.040325159929383	0.63313302259638
Crebbp	0.41667782044077	5.8505249800127	0.0403436959597573	0.63313302259638
Lsm5	-0.557334981848032	5.23255132388051	0.0404000385066138	0.63313302259638
Gse1	0.365378334324405	4.48747116784444	0.0404425109514332	0.63313302259638
Ablim1	0.382527599753802	4.11988345948374	0.0405110166271301	0.63313302259638
Rps3a1	-0.389694711042272	11.3314884116844	0.0405372646197645	0.63313302259638
Stard9	0.59263149500792	4.89487513170145	0.0405972567323147	0.63313302259638
Zfp526	0.50600976688964	3.84750821892236	0.0407511082683602	0.63313302259638
Auh	-0.330277564256274	3.49754644696092	0.0407548969649222	0.63313302259638
Dock5	0.396652736896489	5.84294132097918	0.0408246996693391	0.63313302259638
2410089E03Rik	0.405015856913015	6.09499826625892	0.040884719845188	0.63313302259638
Rps27l	-0.487619661144941	6.85126898470296	0.040919822176458	0.63313302259638
Dpm3	-0.354562402143398	4.08975086671742	0.0410167954705646	0.63313302259638
Mdn1	0.595348215872039	7.09477397416323	0.0410537753715351	0.63313302259638
Mtor	0.360772231942362	5.764048425581	0.0410732477706602	0.63313302259638
Lamc1	0.409598989799285	8.60915401407565	0.0412931989515866	0.63313302259638
Tln1	0.394333574539073	8.04070861296304	0.0413599436971487	0.63313302259638
Zcchc14	0.389584486733217	6.68941903503411	0.0413842763514344	0.63313302259638
Rida	-0.419352271855302	2.79119482611636	0.0414092351344248	0.63313302259638
Snrpg	-0.424631133210282	7.06310916953066	0.0415081969900103	0.63313302259638
Hmbox1	0.458240875727121	5.08973989625465	0.0416494539583389	0.63313302259638
Adgrl1	0.349572065666015	5.89557034376914	0.0416755016064134	0.63313302259638
Ppcdc	-0.328556057267277	3.38202013851571	0.0418618822606527	0.63313302259638
Ptpn4	0.323173751073461	5.37017360931796	0.0418902181856003	0.63313302259638
Sec61b	-0.398071248466229	5.84307295708853	0.0418994505244599	0.63313302259638
Nin	0.362369019329778	6.16101495454453	0.041931607726971	0.63313302259638
1700094D03Rik	-0.430538041933231	2.62822594601584	0.0419840623947491	0.63313302259638
Stx8	-0.403606184575361	4.49702678737821	0.0420182772272984	0.63313302259638
Pcgf3	0.369537017439228	6.37653067597961	0.0420418017372486	0.63313302259638
Mlf1	-0.409001328670029	4.14799853845048	0.0422248421025129	0.63313302259638
Atr	0.33732810720779	5.31938704352578	0.0425077716585424	0.63313302259638
Cntrl	0.365765425436161	5.84108661087017	0.0425177385200427	0.63313302259638
Anxa11	0.355198974960291	4.4895112783034	0.0427129127596142	0.63313302259638
Rps14	-0.420132674084651	9.81451150625283	0.0427530925783473	0.63313302259638
Vimp	-0.3616831990856	6.20466505069859	0.0428010007642076	0.63313302259638
Dpy19l3	0.343608279975281	5.00353925119981	0.0430022444953652	0.63313302259638
Rasl11b	-0.646118509852207	0.501988791093879	0.0430293826401637	0.63313302259638
Akap9	0.470741015558409	5.91154920275444	0.0430532324297771	0.63313302259638
Serpinb6a	-0.326833659883094	8.47710647435343	0.0431848855692433	0.63313302259638
Ski	0.285202831126675	6.93830657425558	0.0432682235809203	0.63313302259638
Mgst1	-0.362414583796735	4.52218141945543	0.043397973287504	0.63313302259638
Tshz3	0.438736487542902	2.20140173720297	0.0434237350744715	0.63313302259638
Hipk3	0.401433794934847	6.81946205486404	0.0434459943143643	0.63313302259638
Gtf2e2	-0.303656014110065	5.13433165542969	0.0436957818240675	0.63313302259638
Ccdc58	-0.371759702933759	5.35202410109396	0.0437100428781723	0.63313302259638
Rpl23a	-0.427375237661255	10.4752598826793	0.0437133104372178	0.63313302259638
Megf8	0.359842079350446	6.48238515615239	0.043758312931421	0.63313302259638
Hspe1	-0.395908039425656	8.62219365628135	0.0437670468288205	0.63313302259638
Uba6	0.420873178003166	6.7735290895312	0.0437856223632298	0.63313302259638
Cxcl10	-0.492503268175296	3.58181645116185	0.0437914838730383	0.63313302259638
Dopey1	0.373200867517036	5.0657266072558	0.0438000122088806	0.63313302259638
Ly6a	-0.393388421665937	3.91787745522801	0.0438665644837303	0.63313302259638
Bmpr2	0.394805365037107	6.00970485205005	0.0438897737800738	0.63313302259638
Pip5k1c	0.316087811759543	6.73234092158198	0.043898452616744	0.63313302259638
Rab11fip2	0.338547448820381	4.17486151074185	0.0439309106204107	0.63313302259638
Eapp	-0.363068870462037	4.69710702024143	0.0440203003366043	0.63313302259638
Tmub1	-0.405904107678126	2.60221702126995	0.0440598703596513	0.63313302259638
Gstm5	-0.327367647415448	4.53276678841051	0.0442333839826315	0.63313302259638
Abhd2	0.453397173559139	5.33782842036882	0.0443276317299443	0.63313302259638
Uqcr10	-0.402016234133351	6.97529846099113	0.0443969122217219	0.63313302259638
Hectd1	0.425520405632752	7.55683639242357	0.0444869827833281	0.63313302259638
Rpl21	-0.485019447152005	8.57718713296454	0.0445353322408745	0.63313302259638
Cfdp1	-0.373444467949018	7.54259166005117	0.0445528343718866	0.63313302259638
Kif7	0.310161729403848	3.60732782926607	0.0446589488772877	0.63313302259638
Mettl5	-0.403756612340638	3.87874647622071	0.0446897943038949	0.63313302259638
Hsd17b10	-0.322629360640771	6.3322443119154	0.0447038719849246	0.63313302259638
Ndufaf5	-0.406247255622406	4.31428162228964	0.0447414947221016	0.63313302259638
Ercc6l2	0.374467396510397	3.02444524967396	0.0447496357861054	0.63313302259638
Zfp532	0.381009847329506	3.78860562673435	0.0448217534787799	0.63313302259638
Ppfia3	0.509245581951122	1.67062354703257	0.0448918254178627	0.63313302259638
Rps21	-0.468100223459825	8.76458383159974	0.0449589712821117	0.63313302259638
Zbtb9	0.294446583086716	4.72683836721636	0.0449811720563489	0.63313302259638
Farp2	0.382776708434214	4.24263050727219	0.0449889715299133	0.63313302259638
Cep152	0.319023961516017	5.08594512758245	0.0452674254309867	0.63313302259638
Ndufa11	-0.361694231926608	5.94693721896331	0.0455079883029398	0.63313302259638
Maml1	0.331906187327507	6.23597225078938	0.0455082842516771	0.63313302259638
Magi3	0.387134579634222	6.45084527590332	0.0455595780034988	0.63313302259638
Lyrm1	-0.499296938078121	1.33675408897885	0.0457097421757082	0.63313302259638
Mrps6	-0.367687563044644	5.77628383690151	0.0457167455179124	0.63313302259638
Acaca	0.414463762258813	6.6714126147104	0.0457192869660008	0.63313302259638
Alg14	-0.324059240706418	4.47246963554335	0.0457263097075741	0.63313302259638
Rpl17	-0.381979569143637	9.58488242701305	0.0457804499930419	0.63313302259638
Mgat5	0.374790834209241	5.14037741718547	0.0458397370713988	0.63313302259638
Mterf3	-0.284064142379662	5.11077219179293	0.0458723869143603	0.63313302259638
Rfc4	-0.352113312307175	5.68423478692475	0.0460674586535978	0.63313302259638
Fhod1	0.283773283769392	5.047604648061	0.0460840893852774	0.63313302259638
Cox6b1	-0.382927383590589	7.54493592640632	0.0461134887682528	0.63313302259638
Usp34	0.418601329087538	7.71136877677387	0.0461663211856747	0.63313302259638
Rexo2	-0.34377258113982	6.34732304163255	0.0462010583410407	0.63313302259638
Chchd6	-0.376145073658765	3.02564639468405	0.0462163520235399	0.63313302259638
Nrip1	0.421833406187962	4.29514966262986	0.0462512924714901	0.63313302259638
Lima1	0.289156446653849	6.86146547157057	0.0463276328479092	0.63313302259638
Zfp318	0.357179047194449	5.37736650235461	0.0463453385233267	0.63313302259638
Dock9	0.392372071324342	5.17155050586498	0.0463803043981638	0.63313302259638
Snrpd2	-0.409748988545908	7.03143134887675	0.0465511746039507	0.63313302259638
Kyat3	-0.326345080010242	3.08257675291315	0.0465849619805747	0.63313302259638
Gm3837	-0.427550728403899	5.02570335121341	0.0465971803452563	0.63313302259638
Anks1	0.335590342790679	4.8517961521628	0.0466851730025684	0.63313302259638
Abcc10	0.38554170877843	3.04416736087492	0.0466881223744981	0.63313302259638
Nop10	-0.338570570736058	6.32023415550613	0.0467429769213682	0.63313302259638
Rnasek	-0.367790283534385	5.97575795374647	0.0467778646008998	0.63313302259638
Zfp462	0.477950577308525	6.19562621969343	0.046791283023622	0.63313302259638
Brd4	0.335232938910755	7.4342796639241	0.046799825982839	0.63313302259638
Ndufb5	-0.439400112849045	6.72121626550679	0.0468216099014958	0.63313302259638
Brix1	-0.345443987375852	6.97093245747462	0.0468469469999689	0.63313302259638
Lrrc14b	-0.481219136532382	1.45632155386223	0.0468878529402829	0.63313302259638
Atp6v1g1	-0.363469352684748	8.17106031311461	0.0469223064092867	0.63313302259638
Zfp932	-0.309800375074031	4.98466974512261	0.0470183969378657	0.63313302259638
Foxred2	0.391342781672003	2.11451415692319	0.0470632068512754	0.63313302259638
Rps12	-0.402909246746264	9.94363081757297	0.047108440834779	0.63313302259638
Hmox1	-0.293797771236788	6.18577181119178	0.047143522392028	0.63313302259638
Inpp4b	0.39194064486574	2.53367340459733	0.0471678069809022	0.63313302259638
Uchl3	-0.329175003882707	5.1664695461643	0.0471904119535897	0.63313302259638
Lnpep	0.623082657581181	5.81433704043596	0.0472177681065603	0.63313302259638
Pcdhgc3	0.646592184220941	7.01688710386856	0.0472805524841606	0.63313302259638
Pag1	0.362336528456206	4.56324449659663	0.0472833402368314	0.63313302259638
Serf1	-0.574806055754163	2.820740419162	0.0473053683980407	0.63313302259638
Kif1b	0.413525677670916	7.09029028014475	0.0473105079295064	0.63313302259638
Dab2ip	0.339886101950187	4.94541677928702	0.0473605388670417	0.63313302259638
Rangrf	-0.378691291751234	4.41570513712632	0.0473877701238402	0.63313302259638
Itgav	0.361614891851488	7.54019694376617	0.0474193060188711	0.63313302259638
Rpl26	-0.363202415254228	10.2570742896577	0.047568061536822	0.63313302259638
Atp5l	-0.372236689363117	7.18434105053676	0.047624919315371	0.63313302259638
Srebf2	0.310668411335299	7.91975736550455	0.0476372707309866	0.63313302259638
Taf1d	-0.340743809900226	7.0103265501072	0.0476543113792916	0.63313302259638
Phc3	0.45121352922544	6.09477582082255	0.0476574253526492	0.63313302259638
Adgra3	0.30988997607327	6.84802635028192	0.047751492753848	0.63313302259638
Itpr1	0.45741215364311	5.11854878228801	0.0478717245029599	0.63313302259638
Psmd10	-0.30887697993024	5.14848085622064	0.0478949343043715	0.63313302259638
Masp1	0.323420881554849	4.97787534550452	0.0479354613376955	0.63313302259638
Crabp2	-0.599333689534805	0.426511778872274	0.0480066269322024	0.63313302259638
Cdk12	0.414780259539784	6.88846345405902	0.0480368397757414	0.63313302259638
Polr2a	0.418987550727277	8.64413436948579	0.0480485816272826	0.63313302259638
Sec62	-0.354849571079368	8.03239359371106	0.0481688382012079	0.63313302259638
Ctsl	-0.316586676077523	9.66529870577343	0.0482090743358974	0.63313302259638
Pex7	-0.336976094558165	2.92378396304282	0.04827792961337	0.63313302259638
Disp1	0.387368994524141	4.27004792540357	0.0483248278969802	0.63313302259638
Abracl	-0.383265258945583	6.20443616157476	0.0484127488427486	0.63313302259638
Mettl18	-0.34860351024458	2.88139193632077	0.0485721279308403	0.63313302259638
Man2a2	0.374345086525473	5.62871441766627	0.0485737594334223	0.63313302259638
Eif1ax	-0.346856288240931	8.36357644489138	0.0485931180817523	0.63313302259638
Dcps	-0.32039314248983	5.37899149991507	0.0486563638510884	0.63313302259638
Clip2	0.28718183643438	5.75201693993679	0.0486874830184699	0.63313302259638
Mllt4	0.411296728938833	8.05893362704295	0.0487269809062894	0.63313302259638
Eif3e	-0.337441324952015	8.62047378663449	0.0489176788502852	0.63313302259638
Plxnb2	0.348761089242572	7.90167415385477	0.048962809307545	0.63313302259638
Ctf1	-0.37854739384821	2.18704324006633	0.0489661945138855	0.63313302259638
Pdia3	-0.318689899089699	9.85971061205615	0.0490990660137787	0.63313302259638
Shfm1	-0.422136988629994	7.51918336618793	0.0492000657907992	0.63313302259638
Esd	-0.369309670285726	9.09167952398454	0.0493247678652504	0.63313302259638
Gm6710	-0.812931423616981	1.72051574441663	0.049352871661463	0.63313302259638
Fam120c	0.390378108412134	3.40766265920008	0.0494974078484843	0.63313302259638
Rad54l2	0.437394454708821	6.15427706905601	0.0496050520189877	0.63313302259638
Psmg3	-0.354971741090547	4.94937163684627	0.0497071832517885	0.63313302259638
Ifi47	-0.535118024800853	1.69775604184459	0.0497569946910212	0.63313302259638
Sarnp	-0.415211831435628	5.64317883156756	0.0497590467715622	0.63313302259638
Klf7	0.346948475609251	4.7465287681919	0.0498128588940042	0.63313302259638
Ncoa1	0.408110332094834	5.32281710746476	0.0498241417534224	0.63313302259638
Sh3pxd2a	0.373584763690059	7.63865324907626	0.0499435250055281	0.63313302259638
Fam63b	0.350932701280046	3.9586244590978	0.0499605462136756	0.63313302259638
Ralgapb	0.391467756991008	6.13093440405525	0.0501337473191132	0.63313302259638
Kif21a	0.420051851948477	5.68031279547604	0.0503238439266701	0.63313302259638
Camta2	0.32663061647445	4.94104352595909	0.0503373706920679	0.63313302259638
Gabarap	-0.339274667014057	8.37343253820246	0.0504048319563171	0.63313302259638
Fzd5	0.35537573267615	3.97789295173853	0.0504708732349982	0.63313302259638
Lats2	0.307533206924745	6.10410717343019	0.0504728926110572	0.63313302259638
Denr	-0.376567312491814	7.67691061609502	0.050492086312016	0.63313302259638
Alms1	0.552727042097831	4.78719703491102	0.0504942705803046	0.63313302259638
Commd4	-0.326735011020861	5.02242972467439	0.050619339419793	0.63313302259638
Vps13c	0.62178669621571	5.1068432152483	0.0506331386310967	0.63313302259638
Magohb	-0.409750808213085	4.94436273670105	0.0506989936352971	0.63313302259638
Mpdz	0.349717329824856	7.51664192619008	0.0507177210147424	0.63313302259638
Sptbn1	0.412611017739956	8.9381128660605	0.0507620360885822	0.63313302259638
Rbms3	0.473415632295576	2.8819042361472	0.0507818718632419	0.63313302259638
Fam50a	-0.32810280865046	6.48817942945769	0.0508636429683575	0.63313302259638
Aimp2	-0.310868561773328	6.26029320857216	0.0508924039054012	0.63313302259638
Tctex1d2	-0.343118728985253	4.72573211297874	0.0510452573076148	0.63313302259638
Chd4	0.299174629783233	8.72341560844085	0.0510485335167873	0.63313302259638
Thyn1	-0.367354206124474	5.80310997561477	0.0510495284594043	0.63313302259638
Vps13d	0.460246383323518	5.24123552806499	0.0511108877604454	0.63313302259638
Synpo2	0.646810769987807	0.781127175078586	0.0511323558734122	0.63313302259638
Slirp	-0.405570743415702	5.43733800073193	0.0511375582582293	0.63313302259638
Dgat2	-0.342116553980642	2.94238779985754	0.0512470057524992	0.63313302259638
Zhx3	0.45474569435931	3.91371306612579	0.0512491169940746	0.63313302259638
Cux1	0.3455181437296	6.57766333453562	0.051308426693302	0.63313302259638
Snrpd1	-0.376497383498124	7.2413434714002	0.0513892274698742	0.63313302259638
Pkd1	0.53578450265303	6.48875660293217	0.0514769859780529	0.63313302259638
Pik3c2b	0.467302638117389	2.49595411858577	0.0515145103793253	0.63313302259638
Vps13a	0.394806835567368	6.18695359789981	0.051544374228571	0.63313302259638
Med16	0.280989490303152	5.20778442366199	0.0515913858721086	0.63313302259638
Gm37416	0.380236330786608	3.97787042053278	0.0515988171792621	0.63313302259638
Cd63	-0.350538283503674	9.65070944734416	0.0516182336322008	0.63313302259638
Larp7	-0.310885612932359	6.53522109266738	0.0516447042937047	0.63313302259638
Asxl2	0.36468452427304	4.99976948018374	0.0516630966168157	0.63313302259638
Pcdh19	0.318253066293079	7.44922659490566	0.0516641122634188	0.63313302259638
Cand2	0.316586999515048	5.41808585242045	0.0516907020241333	0.63313302259638
Bnc2	0.378174688538815	5.45271681927731	0.0517241673710385	0.63313302259638
Mad2l1bp	-0.315043609159094	4.9267247537078	0.0518136470520755	0.63313302259638
Rpa2	-0.319364025533055	6.27775004495172	0.0518498295054794	0.63313302259638
Copz1	-0.300027127105806	7.13018078709911	0.0519220507385696	0.63313302259638
Sh3rf3	0.397087171884721	3.89729870742433	0.0519728845000703	0.63313302259638
Igf1r	0.373534305455893	6.38598193341586	0.0519781877878791	0.63313302259638
Mbd5	0.538002299363238	3.72863069926545	0.0520637238490763	0.63313302259638
Zfp560	-0.291059391222757	3.70249065388989	0.05208346560385	0.63313302259638
Cnih1	-0.306633409922769	7.41656048094334	0.0520931452698654	0.63313302259638
Psma6	-0.355050760546928	7.61433389381372	0.0521493355819862	0.63313302259638
Hoxd4	0.353156958825901	2.90522708625223	0.0521634041522197	0.63313302259638
Rps20	-0.450632946139725	9.94018564887726	0.0521908362860888	0.63313302259638
Ltbp4	0.544159973301803	1.22253865255407	0.0522285408494035	0.63313302259638
Slc4a4	0.419295181672313	5.96152010397552	0.0522845206706545	0.63313302259638
Cuta	-0.374768782919321	6.1826200200484	0.0523158210201894	0.63313302259638
Lrp6	0.331010456526936	6.47946543666384	0.0523522340693972	0.63313302259638
Tmem55b	-0.269136010592039	5.98633635809674	0.0523747363900485	0.63313302259638
Fam72a	-0.335321168321725	3.0618906496226	0.0524829347388707	0.63313302259638
Phf5a	-0.328390967496356	6.7003190945878	0.0526256041406994	0.63313302259638
Skp1a	-0.323948805501625	7.77624181548955	0.0528064575766265	0.63313302259638
Cox7b	-0.359687169733388	7.09877687042651	0.0528454800143332	0.63313302259638
Bcr	0.30631978354717	5.77088055520396	0.0529396994200988	0.63313302259638
Itpkb	0.318079566162803	4.11192635487408	0.0529621433886467	0.63313302259638
Dock8	0.3853395514884	6.16051550459131	0.0529842227083668	0.63313302259638
Haus1	-0.347527045244021	4.86179354694108	0.0529932382997376	0.63313302259638
Fmn1	0.336509760064821	5.70166969507707	0.0530519828045922	0.63313302259638
Myh10	0.34419809228258	8.08825585354724	0.0532363177834482	0.63313302259638
Pcnx	0.354390070272507	5.77469300757095	0.0533829917472116	0.63313302259638
Bre	-0.300738898615349	4.28469643594822	0.0534884374853707	0.63313302259638
Ndst1	0.393341535934338	6.78092908735744	0.0534913919156329	0.63313302259638
Ndufaf6	-0.367356984465925	3.45566797440767	0.0535610946659995	0.63313302259638
Bet1	-0.324185517431776	4.68306906730314	0.053668073359665	0.63313302259638
Nr2c2ap	-0.327008444006465	5.16276093044151	0.0537403002165806	0.63313302259638
Hilpda	-0.309208814695555	4.09096235758317	0.0537783825431947	0.63313302259638
Tet3	0.471984213526734	6.59420576937607	0.0537815195956177	0.63313302259638
Wbp5	-0.409608705996934	7.93091506601942	0.0537820908486907	0.63313302259638
Xpa	-0.446521594203801	3.61373058789446	0.0537933776956543	0.63313302259638
Fkbp7	-0.369747703849152	3.52665326712184	0.0538099661938932	0.63313302259638
Rps17	-0.376951306850107	9.68124491996206	0.053905445785885	0.63313302259638
Syf2	-0.342899371563947	5.83474032533991	0.05391548045721	0.63313302259638
Prpf8	0.389299605516319	9.34243221920604	0.0539497908806794	0.63313302259638
Rhebl1	-0.344014855030475	2.96413755672882	0.0539970511083838	0.63313302259638
LOC105244345	-0.556803909109017	1.33890969563802	0.054067436043178	0.63313302259638
Ostc	-0.341131302188977	6.48893008603659	0.0540829343121463	0.63313302259638
Ube2t	-0.335607438930295	4.12935204232957	0.0540947920278626	0.63313302259638
Zbed6	1.01396717371603	4.69038050104889	0.0542347680543419	0.63313302259638
Exosc9	-0.322299962363954	6.76414454003829	0.0542740332122084	0.63313302259638
Smim14	-0.330973105586812	5.30679768594782	0.0544847425319146	0.63313302259638
Soga3	0.404701701427924	4.25799160885221	0.0545129302509887	0.63313302259638
Fancl	-0.304371736680175	5.05356665815093	0.0545648514695559	0.63313302259638
Lox	0.289640379813927	9.72033922571525	0.0545721378878744	0.63313302259638
Phf2	0.393017955944242	5.95625505387311	0.0545979716159124	0.63313302259638
Pskh1	0.327732892116142	4.00193639554046	0.0546194755652502	0.63313302259638
Cenpf	0.359869863930438	7.06048396214798	0.0546691316233061	0.63313302259638
Lsm3	-0.345899545713346	6.92011863549939	0.0546842292244452	0.63313302259638
Fasn	0.386157107089577	9.07882538195205	0.0547398752944998	0.63313302259638
Swsap1	0.324044458205403	2.96835952808051	0.0547607927155991	0.63313302259638
Atp11a	0.389095572065488	6.24102269548191	0.0547833171736716	0.63313302259638
Tbc1d5	0.30938191152487	4.76301588252991	0.0548656716795487	0.63313302259638
Pttg1	-0.39170259614832	5.61468372978801	0.0548818952004499	0.63313302259638
Ammecr1	0.569133317958332	4.71664140780054	0.0548918697780831	0.63313302259638
Vdac3	-0.311595223075212	7.05715041340043	0.054898403912913	0.63313302259638
Gk5	0.411883999407085	3.54495723444107	0.0550115823924209	0.63313302259638
Dbi	-0.415936893195942	6.65128578181046	0.0550487410984817	0.63313302259638
Atg2b	0.348839638657582	6.27472486146816	0.0550904224826379	0.63313302259638
Hspb11	-0.418163257103783	4.13462478538308	0.055125786547025	0.63313302259638
Prune2	0.580955209717739	4.59729639456228	0.0551836058338021	0.63313302259638
Rpl10	-0.340788088367238	10.1815359129074	0.0551906238549809	0.63313302259638
Pdgfrb	0.290339060718982	5.17161538045626	0.0553027593713636	0.63313302259638
Nme1	-0.401574681897164	8.49929336485882	0.0553438710488047	0.63313302259638
Tulp4	0.386518636820411	7.24771022612141	0.0554110368119016	0.63313302259638
Flna	0.386918344883435	10.1217782090088	0.0554271482701186	0.63313302259638
Rpl6	-0.365843277630431	10.6237579515882	0.0554971851306293	0.63313302259638
Tmem2	0.362989672074653	5.03259808196299	0.0555556070310767	0.63313302259638
Arhgap32	0.453690103622883	5.43259102127262	0.0555598068293937	0.63313302259638
Smim20	-0.607572576582094	0.245201725673951	0.0556092920349136	0.63313302259638
Kin	-0.373316817823477	4.67968148869609	0.0556261335618298	0.63313302259638
Fam96a	-0.3339033112666	6.48563695630678	0.055626975662984	0.63313302259638
Tyw5	-0.322360032320509	4.18068390541202	0.055709101030936	0.63313302259638
Tmem201	0.277210864242603	5.76973887541743	0.0557394486645409	0.63313302259638
Tm2d2	-0.286868987691108	5.37513144080016	0.0558349716616005	0.63313302259638
Bod1l	0.420689257007175	6.88802180600468	0.0558408258429542	0.63313302259638
Etv3	0.322482987471579	5.51643292275641	0.0558678274967295	0.63313302259638
Rpgrip1l	0.34932977755843	3.731040979289	0.0559260603510476	0.63313302259638
Fabp5	-0.322590275926583	7.54533261840771	0.0559439411290659	0.63313302259638
4930453N24Rik	-0.301515074899597	5.83438747882144	0.0561826847372343	0.63313302259638
Adgrf5	0.601239339439322	0.403576809642628	0.0561884901604367	0.63313302259638
Bola2	-0.444455590887353	5.17194564869218	0.0562552991821628	0.63313302259638
Usp24	0.383226685327656	7.42658411012888	0.0563202030338543	0.63313302259638
Rprd2	0.318654436190115	5.93587743375593	0.0563275314451223	0.63313302259638
Ttn	0.680914011905936	0.977557756360171	0.0564178148177523	0.63313302259638
Tmsb4x	-0.475577812081665	5.63525994037586	0.0564189509994811	0.63313302259638
Egfl8	-0.615168142855942	0.384838636650677	0.0564403375193022	0.63313302259638
S100a13	-0.530197635557516	1.54553116569237	0.0565065295961709	0.63313302259638
Limk1	0.275107911228066	4.93840721768816	0.0565609492235869	0.63313302259638
Gm13157	-0.310625061140444	4.6104910479393	0.0567891335703865	0.63313302259638
Hypk	-0.408533426525729	7.32138859961638	0.0568527814067982	0.63313302259638
Erc1	0.387103272822038	6.27456348076054	0.0568562455882988	0.63313302259638
Hist1h2bc	-0.663483708199088	0.754125657393246	0.05690746176725	0.63313302259638
Sfr1	-0.290875365532937	7.5505344857019	0.0569573752523901	0.63313302259638
Gtf2f2	-0.36520206980482	5.24521651966174	0.0569967339815891	0.63313302259638
Rps23	-0.379766347493651	10.3140610183895	0.0570702834211658	0.63313302259638
Cdkl5	0.543654346123433	3.00091096096262	0.0571074350196195	0.63313302259638
Usp9x	0.474719400811332	8.15039391252007	0.0571132777118538	0.63313302259638
Sco2	-0.482516284856263	2.21167840205785	0.0572368884608091	0.63313302259638
Ptprs	0.377663910657144	7.63060389770456	0.0572672463287707	0.63313302259638
Snrpd3	-0.324350289257829	7.58887655525609	0.0573174577274355	0.63313302259638
Ncoa2	0.442852085606007	5.94658499527217	0.0573384493743468	0.63313302259638
Elp6	-0.309742556795054	4.44126978794741	0.0573392725303233	0.63313302259638
Rasl11a	-0.495247333495055	1.42010496664561	0.0573725722204131	0.63313302259638
Glis3	0.420118323745751	3.70144806509567	0.0575608913654201	0.63313302259638
Dzip3	0.357857177932794	5.04381183596133	0.0575740973243428	0.63313302259638
Pom121	0.344883392650162	7.36741569660761	0.0575777666081917	0.63313302259638
Rbm33	0.336578755674259	6.41914552995153	0.0576055963525717	0.63313302259638
Mgst3	-0.315911790182414	4.29094685509882	0.0576508438627843	0.63313302259638
Gemin2	-0.307730399043348	4.5224319445598	0.0576595520553516	0.63313302259638
Cox17	-0.415605166929983	4.86734489866261	0.057668771981976	0.63313302259638
Mdh1	-0.29886093639311	7.24680698993159	0.0576930898544191	0.63313302259638
Sec16a	0.364806382808377	6.11190600969923	0.0577773724720674	0.63313302259638
Nat9	-0.387691743967508	3.00613914413967	0.0578599064170467	0.63313302259638
Slc7a7	0.662445149999571	0.0863771396485971	0.0579123846807726	0.63313302259638
Gcn1l1	0.344333690051575	7.5741909414157	0.057977759579234	0.63313302259638
Zfp383	0.366292559731226	2.36908517049251	0.0580628879403474	0.63313302259638
Fis1	-0.364780612087628	6.31966051898005	0.0580957582509998	0.63313302259638
Nid1	0.399224305126674	9.34275457562065	0.0582451539072571	0.63313302259638
Cox7c	-0.437915632439289	6.93233719673448	0.0583462304941269	0.63313302259638
2700062C07Rik	-0.308598024397334	4.70555508114993	0.0583462434995166	0.63313302259638
Dnajc19-ps	-0.458572818597688	2.40819595610418	0.0583775532295187	0.63313302259638
Sbf1	0.313914505425583	7.14799925202565	0.0586442392773838	0.63313302259638
Erh	-0.344477705656489	7.53036597176424	0.0586711070644592	0.63313302259638
Ppib	-0.32715336114262	7.17121429246824	0.0586759844958025	0.63313302259638
Ube2e1	-0.294056606768489	6.50374130008664	0.0587537563430743	0.63313302259638
Txn1	-0.387064292400535	10.100887508106	0.0587987316363531	0.63313302259638
Mt1	-0.365169091367349	7.11858410604236	0.0588229482148204	0.63313302259638
Dut	-0.33968447638036	7.13241722224594	0.0588668968043659	0.63313302259638
Adamts7	0.337477446875294	2.75496694520273	0.0588951546763382	0.63313302259638
Mrpl48	-0.360572038709213	4.48502712830255	0.0588971140850423	0.63313302259638
Cnot1	0.413938957256407	8.35425547705097	0.0589806122213036	0.63313302259638
Gdpd5	0.331522852102959	3.3726091100694	0.0590822632793445	0.63313302259638
Ssr2	-0.284274517823618	7.86526138782827	0.0590989598805888	0.63313302259638
Lage3	-0.317661533676299	4.5750058955414	0.059118351561796	0.63313302259638
Nbea	0.461715514141036	5.45089708515081	0.0591875240116957	0.63313302259638
Zfp609	0.456959586385769	6.09401030180997	0.0592224359393331	0.63313302259638
Slc2a8	-0.321467317515013	3.46192414869438	0.0592659251623595	0.63313302259638
Vcl	0.320595743239287	8.32036511875989	0.059300038302844	0.63313302259638
2700094K13Rik	-0.397842012369479	5.90336829454662	0.0593709710414598	0.63313302259638
Gm13251	-0.390504359000661	3.91441208281622	0.0593890176977953	0.63313302259638
Ankhd1	0.470300011603919	6.16310697672829	0.059398698563039	0.63313302259638
Oaf	-0.306600580971509	5.10053378367041	0.0594523695745251	0.63313302259638
Zfp36l2	0.317229701841133	7.7074059833947	0.059523319024149	0.63313302259638
Klhdc1	0.429413414995811	1.51353693712781	0.0595640543488455	0.63313302259638
Kdm6b	0.36470171589787	5.53965173460375	0.0595957811773901	0.63313302259638
Piezo1	0.365249000861734	8.55036755157439	0.0596588566787466	0.63313302259638
Mrpl51	-0.336984823090024	6.176068291814	0.0596626917224338	0.63313302259638
1110001J03Rik	-0.447623011328131	3.91713011753343	0.0598535587770376	0.63313302259638
Rpl24	-0.414293188808585	9.60390985175901	0.0598596915174253	0.63313302259638
Rpl3	-0.325015744892115	10.3047045535941	0.0598743031943226	0.63313302259638
Ncor1	0.391477819675412	7.47848121656387	0.059917205340647	0.63313302259638
Atxn1l	0.358237610577411	6.22927668062799	0.0599511399321824	0.63313302259638
Pdcd2	-0.38463626217538	6.07595567798719	0.0599599124599636	0.63313302259638
Ubr1	0.385090319679698	5.73712946598239	0.0599880919252236	0.63313302259638
Thsd1	0.565427217764706	0.994759134647753	0.0600555504415201	0.63313302259638
Gbp7	0.635883361629926	0.342109359363641	0.0601341234983907	0.63313302259638
Ggh	-0.364964770311322	3.98937921362352	0.0601834181863875	0.63313302259638
Anapc1	0.348593632182157	7.8296330040588	0.0602176867574299	0.63313302259638
Zfp451	0.311078332647445	5.68144006788526	0.0602360656433665	0.63313302259638
Iqce	0.279347424056384	4.73886991734271	0.0602447805450428	0.63313302259638
Ptch1	0.336137389094798	4.51170334585013	0.0603003363637915	0.63313302259638
Fbrs	0.290057114092624	5.96783494651101	0.0603288359742968	0.63313302259638
Atpif1	-0.409472870424714	6.61764754105232	0.0603438986957147	0.63313302259638
Htt	0.43410507735106	5.70964242951214	0.0604025194102467	0.63313302259638
Med14	0.368321505572427	6.58701630156679	0.0604573931009427	0.63313302259638
Zfp738	0.423056592487175	3.10919309123082	0.0606326604973562	0.63313302259638
Myo1d	0.32078597762386	4.80476075879413	0.0606344681530905	0.63313302259638
Fem1a	0.29392256089243	6.25177345066291	0.0607193852696954	0.63313302259638
Arhgap35	0.405926411224357	7.30846164383394	0.0607994803341481	0.63313302259638
Zfp800	0.366923143443995	5.38051246772386	0.0609511954529541	0.63313302259638
Dnajb9	-0.280869378987134	5.10318766252695	0.0609519288256406	0.63313302259638
Ptgfrn	0.286122265745435	5.88408453173471	0.061002095332475	0.63313302259638
Atp5f1	-0.327344825264798	8.48737332311833	0.0610439452071488	0.63313302259638
Gnl3l	0.349110100642109	7.15227377780476	0.0610728063784316	0.63313302259638
Rpl39l	-0.326373085232126	7.20734197170279	0.0610845103139156	0.63313302259638
Fam193a	0.307121085504896	5.33119698613792	0.0612136681515529	0.63313302259638
Anp32b	-0.353108990395204	8.92197236538829	0.0612470289079671	0.63313302259638
Dlg4	0.299771413506481	4.49062528539765	0.0613503007599085	0.63313302259638
Dgkh	0.380264761995526	4.52206444340838	0.0614072249407739	0.63313302259638
Samd9l	0.267744789297192	6.53401145273506	0.0614596884003509	0.63313302259638
Pfdn2	-0.310171743266153	6.32701657765823	0.0614844125105891	0.63313302259638
Nedd8	-0.344751788901174	6.77456977325356	0.061569062049128	0.63313302259638
Med13	0.432231889797915	7.13389600331923	0.0615769424938657	0.63313302259638
Rbp1	-0.366568289675942	4.14356225108943	0.0616416037090912	0.63313302259638
Rpl4	-0.320032913659431	11.2873299773458	0.0616792993509682	0.63313302259638
Rps18	-0.339639764831488	7.97936729819428	0.0618303823225962	0.63313302259638
Smim3	-0.423068835934076	1.75815827537963	0.0619319925200727	0.63313302259638
Rps13	-0.383528203068627	9.23177164750764	0.0619384895298362	0.63313302259638
Slc23a2	0.392282896611923	5.81292024771512	0.0619944598878498	0.63313302259638
Stk19	-0.290430612812439	4.2021112185495	0.0619988212842393	0.63313302259638
Pmm1	-0.339261846119445	5.95443744704284	0.0620298969134112	0.63313302259638
Tdg	0.30362445013731	4.63610786411696	0.0620722428324277	0.63313302259638
AK010878	-0.378411019234137	3.36580389335877	0.0620782102698216	0.63313302259638
Rassf2	0.383172873829844	2.29501135652036	0.0621409262414589	0.63313302259638
Cpd	0.379034298932995	7.56774362361459	0.0621840039630423	0.63313302259638
Atp11c	0.310374993313647	5.21504750239674	0.0622372235736692	0.63313302259638
Eif2s2	-0.290357801986575	8.64644132266315	0.0623799780777375	0.63313302259638
Ptchd4	0.340253834298204	4.02998016087298	0.062413418582721	0.63313302259638
Leprotl1	-0.296568289654109	5.70071088655969	0.0624517659139232	0.63313302259638
Slc25a14	-0.365272771077691	2.78041136875835	0.0625040701602356	0.63313302259638
Dnmt3l	-0.453372077597936	1.29766684297754	0.0625285925648947	0.63313302259638
Pias3	0.287572150345921	4.76197288459567	0.0626925633498821	0.63313302259638
Setd7	0.343204895342239	7.16069077289639	0.0627272382484815	0.63313302259638
Cetn3	-0.318831975908387	5.88885527253264	0.0627387347745296	0.63313302259638
Rps16	-0.32719624415315	9.74179295603507	0.0627447037593392	0.63313302259638
Rnaset2b	-0.295808097484066	3.21742688815877	0.0628206536731723	0.63313302259638
Zfand2b	-0.330748166411248	4.11718398324199	0.0628974566628449	0.63313302259638
Fbxo48	0.636894079125175	2.31475800485693	0.0629320265841184	0.63313302259638
Mettl9	-0.290102776952918	6.54210266188703	0.0629422900304895	0.63313302259638
Timm8b	-0.370469898723684	5.82404646729967	0.0629450619415137	0.63313302259638
Vbp1	-0.31427216290495	6.51513626653151	0.0629572518831724	0.63313302259638
Dnajc16	0.408119755985998	3.98738314685432	0.0630414061909316	0.63313302259638
Arhgap23	0.29687112046136	5.61948798586796	0.0632684298987691	0.63313302259638
Tpcn1	0.294745086835543	5.46779610590565	0.063298384671398	0.63313302259638
Rpl35	-0.422128268500237	9.9323514450384	0.063414884149419	0.63313302259638
Garem	0.342842534201658	3.14602785885359	0.0634612451639275	0.63313302259638
Specc1l	0.30640775674529	6.20435859475049	0.0634773498293091	0.63313302259638
Arid1a	0.37422594948879	6.72194117549285	0.0635685921777967	0.63313302259638
Zfp710	0.277246872213266	4.22060479499457	0.0636252459114017	0.63313302259638
Ptgr1	-0.322783290996006	6.03266079842331	0.063724573485001	0.63313302259638
Elk4	0.481332084056216	5.22929645253793	0.0637523830782983	0.63313302259638
Gemin6	-0.302475475858215	4.87192843287159	0.0638284030580998	0.63313302259638
Atrx	0.454793033031209	7.02015515571618	0.0638854602305564	0.63313302259638
Cul7	0.278575960005366	5.30070084078346	0.0638989208122726	0.63313302259638
C2cd3	0.449149572994964	4.30384602658239	0.0639275736457152	0.63313302259638
Rgs10	-0.345589123232507	4.49019849091368	0.0640215135921136	0.63313302259638
Slc7a6os	-0.295706597962247	6.17543180366396	0.0640866049966741	0.63313302259638
Dvl3	0.323074092598539	5.82564670578825	0.0640881772927232	0.63313302259638
Gm6034	0.676499394384932	0.186332679279897	0.0642158086384353	0.63313302259638
Plekhg2	0.320117618238929	4.77443597666375	0.0642355441552861	0.63313302259638
Wwc2	0.326306082570936	6.97349977892768	0.064273738599863	0.63313302259638
Sema3f	0.260553597059066	5.20324023223515	0.0643490657462634	0.63313302259638
Exoc6b	0.323310926847751	5.78042991627427	0.0643509041770938	0.63313302259638
Ece1	0.326157682577268	5.53395811001457	0.0643753518009727	0.63313302259638
Zcchc11	0.399809167112584	6.09078940762022	0.0644014061290629	0.63313302259638
Gnptab	0.343131683367296	5.92039450402053	0.0644726606871513	0.63313302259638
Mrps21	-0.379784600665988	6.11621932563018	0.0645430162668949	0.63313302259638
Pbrm1	0.373988051012399	6.87183537400818	0.0645972456962866	0.63313302259638
Ngdn	-0.349528453179295	6.19986931355486	0.0646390239932269	0.63313302259638
Rpl13a	-0.405038949269305	10.5026278160187	0.0647053480332315	0.63313302259638
Hip1	0.354591890087875	5.65719659442288	0.064722879697751	0.63313302259638
Tmem126a	-0.331544478723897	5.79102560041889	0.0647342371519914	0.63313302259638
Epha4	0.39079652534634	3.46125154198821	0.0647455342925231	0.63313302259638
Gpr179	-0.637095088837656	0.233207829028963	0.0647890875679069	0.63313302259638
Sema5a	0.396166280570313	6.13519584768333	0.064831930251612	0.63313302259638
Bmf	0.484353367953365	1.17019220097637	0.064869910046643	0.63313302259638
Orc6	-0.307149024379072	7.00360716509528	0.0649392136010742	0.63313302259638
Cep295	0.374497543438897	5.65061160976384	0.0649678494315074	0.63313302259638
Rnaseh2a	-0.321825435291729	6.09557866772925	0.0650041024613204	0.63313302259638
Tmem261	-0.338650555063861	5.99961965953421	0.0650711821160878	0.63313302259638
Oard1	-0.40497046333916	4.53557353799562	0.0651384614272913	0.63313302259638
Hivep1	0.433666948101041	4.77832359925062	0.0651585281657236	0.63313302259638
Mrpl30	-0.351589235353986	6.78855473354666	0.0651754810726957	0.63313302259638
Mien1	-0.353325245579244	5.27657405692715	0.0652194884996164	0.63313302259638
Nudcd2	-0.321247407388052	6.39054132347919	0.0652726917606466	0.63313302259638
Jtb	-0.364982417788135	5.8112646660106	0.0653215915658062	0.63313302259638
Ncoa6	0.35108528521299	6.60574549310425	0.0653284066105653	0.63313302259638
Hcfc1r1	-0.381332650662219	4.98554033208172	0.0653647693413054	0.63313302259638
Ndufa5	-0.407071011954129	6.084146128997	0.0654099718605411	0.63313302259638
Apex1	-0.315489424176581	7.11636478971333	0.0654832055776675	0.63313302259638
Tmem251	-0.331525914205028	5.03120246980034	0.0654880243013632	0.63313302259638
Snrpb2	-0.355228972825209	6.74398106484477	0.0654993930685709	0.63313302259638
Spin4	0.543057654649574	2.08985192295476	0.0655007871508851	0.63313302259638
Stat5b	0.304181393374902	5.7649619641607	0.0655603763504432	0.63313302259638
Zcchc24	0.258690759813514	6.23705327013046	0.0657025524307557	0.63313302259638
Rnf225	-0.564710316151722	1.0737431280077	0.0657332420820981	0.63313302259638
Usp12	0.284236284608513	6.2915508504738	0.0658029289939009	0.63313302259638
Lcorl	0.378335829526196	4.73101641866583	0.0659210941614213	0.63313302259638
Mical2	0.341998640472484	7.17871085757072	0.0659343914109852	0.63313302259638
Filip1l	0.320345141594438	6.18668484525819	0.0660228636163826	0.63313302259638
Pbdc1	-0.366780199520967	6.21934275998363	0.0661067353251771	0.63313302259638
Nfatc1	0.299137324130755	5.33799590154962	0.0661089707358696	0.63313302259638
Ppp2r3d	-0.640257364018698	0.564338893677712	0.0661976815692656	0.63313302259638
Tmem119	0.314123373424085	3.24615061625841	0.0662443107193761	0.63313302259638
Adamts5	0.264068241378922	6.45312707246308	0.0662799158334632	0.63313302259638
Gchfr	-0.443533784358634	3.81704666325021	0.0663177993668425	0.63313302259638
Kbtbd8	0.32074436808725	3.98183866764507	0.0663508221840752	0.63313302259638
Ythdc2	0.375365646373066	4.39460502270897	0.0663714059322333	0.63313302259638
Bloc1s4	-0.363127501650015	4.08209298176103	0.0663910716739264	0.63313302259638
l7Rn6	-0.35172111775782	4.92893301492709	0.0664495821720276	0.63313302259638
Psmb3	-0.345113581982565	7.7815416574045	0.0664952719104535	0.63313302259638
Ift122	0.314316271418992	2.86031007865303	0.0666223442896125	0.63313302259638
Taf13	-0.298163934679131	5.06778461523195	0.0666399663674303	0.63313302259638
Ebp	-0.286410438596953	6.1338206311167	0.0667198843989664	0.63313302259638
Trerf1	0.295227230732214	3.83047985112981	0.0667374488868156	0.63313302259638
Rpl32	-0.374039199378481	10.6603251524872	0.0668186639487056	0.63313302259638
Abca2	0.418065664477893	6.23353384351134	0.0668855819529276	0.63313302259638
Ccl5	-0.392441617293186	2.25313402355334	0.0669256050286989	0.63313302259638
Smim24	-0.760073148592913	-0.173074461088362	0.0669897984950921	0.63313302259638
Rpl12	-0.367696545146116	10.8236377454838	0.0669945561442424	0.63313302259638
Immp1l	-0.359128002332303	4.61730394884953	0.0670094256173333	0.63313302259638
Nup188	0.347030857194408	7.33583742924801	0.0670882867723498	0.63313302259638
Wdfy2	0.344927021193934	4.2822280800177	0.0671755418700145	0.63313302259638
Nbeal1	0.421201829784133	4.75528455830765	0.0671960718803957	0.63313302259638
Wdr47	0.326891454827768	4.52656502371794	0.0672491512710941	0.63313302259638
Pou2f1	0.430541971149417	4.8050921735815	0.0672877029399768	0.63313302259638
Slc12a2	0.303595509843876	6.41895762854631	0.0673097347923307	0.63313302259638
Ube2f	-0.276457128952496	5.80830214060399	0.0673566470599181	0.63313302259638
Emc7	-0.317868658220432	6.77751485176437	0.0673751165639234	0.63313302259638
S100a10	-0.401753410745699	8.9995486464227	0.0673922577734173	0.63313302259638
Adam22	0.299543496886415	3.93543544515412	0.0674180868513611	0.63313302259638
Atrnl1	0.293021869829491	5.40664425117544	0.0674923068670944	0.63313302259638
Wdr89	-0.403906044989508	5.73721326140935	0.0674965614220857	0.63313302259638
Map3k2	0.370365246451129	5.77307770548052	0.0675363710921429	0.63313302259638
Abl1	0.328073562250019	7.05003823717623	0.067562443808672	0.63313302259638
Eif3j2	-0.323610010193402	6.29793141857621	0.0676374603786859	0.63313302259638
Vamp8	-0.339288544488875	6.21670302365366	0.0676549934683879	0.63313302259638
Sipa1l1	0.339665901414107	5.97926301298645	0.0678025521743876	0.63313302259638
Smarcc1	0.330465149359624	7.64548767347614	0.0678077326174263	0.63313302259638
Nav3	0.389682595730926	5.77792613460366	0.0678390921614946	0.63313302259638
Atp5g2	-0.255606300784782	6.82469733997029	0.0678585743462576	0.63313302259638
Gltscr1l	0.331582509724982	4.4259422810434	0.0679526839122612	0.63313302259638
Bach1	0.307681713444381	5.15793724117263	0.0679843134990797	0.63313302259638
Inpp5e	0.303956412066891	4.61114534491896	0.0680016595359387	0.63313302259638
Eif1	-0.363277459444519	9.09128340623927	0.0680469728235984	0.63313302259638
Ccdc90b	-0.324171376409661	3.84772734216045	0.0681002171987141	0.63313302259638
Rps26	-0.426259714330252	9.70260609761337	0.068113219389062	0.63313302259638
Dnajc17	-0.421104503080226	3.42634464403304	0.0681408863981677	0.63313302259638
Prdx6	-0.292835895251475	8.26534411005311	0.0681764947675927	0.63313302259638
Akr1c12	-0.441829272789357	1.48996917191409	0.068340722697795	0.63313302259638
Rif1	0.422861370430371	7.20475705479965	0.0683595994840457	0.63313302259638
Jup	0.281615510652513	5.38872092152903	0.0684973324807282	0.63313302259638
Snrnp27	-0.366038063880466	6.24817921535312	0.0685251796750311	0.63313302259638
Tbcb	-0.357576634518791	6.20298138600179	0.068529192265178	0.63313302259638
Gm12657	-0.568064589216098	0.641630321525375	0.0685434161969716	0.63313302259638
Ndufb11	-0.362832115943966	6.88849280641375	0.0686221860811267	0.63313302259638
Pir	-0.31480489010134	6.13840095270933	0.0686386185920474	0.63313302259638
P2rx7	-0.408934143446491	2.96224623224582	0.0686860142209481	0.63313302259638
Chek1	-0.250801993166384	5.61897139252091	0.0687499380166222	0.63313302259638
Rpl36al	-0.380810980509954	7.31606219027506	0.0687881155214466	0.63313302259638
Adamts4	0.33219719527368	3.08749839142039	0.0688001698712132	0.63313302259638
Reep5	-0.317915518271857	7.38291582612925	0.0688013516180343	0.63313302259638
Bloc1s2	-0.334672521363087	6.64927871980414	0.0688206316592597	0.63313302259638
Dixdc1	0.361042081253775	3.440246040827	0.0688660128330807	0.63313302259638
Dpcd	-0.320024852076439	4.13039283990039	0.0688797417322933	0.63313302259638
Xpr1	0.329184004711374	5.43896450576581	0.0690079363715115	0.63313302259638
Pcdhb20	0.63106416196171	0.676796913894605	0.0690359416091033	0.63313302259638
Pdpr	0.355165095660241	4.96401683709406	0.0690489364548446	0.63313302259638
Ankfy1	0.30800514239965	7.45683493840451	0.0690816005126667	0.63313302259638
Mzt2	-0.365428675991311	4.0487534717145	0.0691193186863792	0.63313302259638
Srrm2	0.445949213719027	9.38822780809173	0.0691624840416512	0.63313302259638
Parl	-0.297622195497065	6.11621485331814	0.0692083038446124	0.63313302259638
Mex3b	0.307891907142417	3.36818846636033	0.0692387309518008	0.63313302259638
Tgfbrap1	0.329836937181401	5.69057961073007	0.0692702903519208	0.63313302259638
Grcc10	-0.415758231390362	4.06587306511144	0.0693735425812976	0.63313302259638
Chchd4	-0.282350335468577	5.42521935561367	0.0693741706779067	0.63313302259638
Dnmt1	0.320260869735729	8.21875391072197	0.0693770034774662	0.63313302259638
Alkbh7	-0.393198037427027	3.91070599383262	0.0694519312378174	0.63313302259638
Sh2d6	-0.578925773415672	0.311628036943066	0.0695502572483873	0.63313302259638
Paip1	-0.298236146068104	6.76615584848122	0.0696265744187371	0.63313302259638
Morn1	0.540104441432311	2.00240482063473	0.0696453691253337	0.63313302259638
Rsl24d1	-0.298827007782047	6.57209390175995	0.069747117194386	0.63313302259638
Upf1	0.267321178964325	7.02476125317966	0.0697757801135984	0.63313302259638
Oaz1	-0.340416712130873	8.60914235981654	0.0698603315779751	0.63313302259638
Nedd1	0.281474805397662	6.0119273519124	0.0699330721913344	0.63313302259638
Sbno2	0.300157521036723	5.98300578015164	0.0699735430683411	0.63313302259638
Tbc1d4	0.335905303236362	4.39276363269262	0.0699982383704359	0.63313302259638
Siva1	-0.375328461848258	5.30360278707048	0.0700372608633896	0.63313302259638
Ehmt1	0.306525784085976	6.32254822623219	0.0700444844126987	0.63313302259638
Npm1	-0.291856042223006	10.8252343931267	0.0700514705656879	0.63313302259638
Atp6v1e1	-0.287680646672802	6.8629442389649	0.0700801121905851	0.63313302259638
Krtcap2	-0.335433787672951	6.66089083745845	0.0701088217559506	0.63313302259638
Sdf2	-0.315066228251411	5.58171328515423	0.0701098598254952	0.63313302259638
Cad	0.336665464935947	7.64550496175162	0.0701455623775628	0.63313302259638
Snupn	-0.319854545891004	3.75757391504391	0.0701955505312424	0.63313302259638
Pam16	-0.407763790045599	4.03940984170938	0.0702131730777351	0.63313302259638
Ppp2r3a	0.34489740391415	4.93589564113925	0.070226113604241	0.63313302259638
Pfdn5	-0.336277749206267	6.84243046059337	0.0702869458820399	0.63313302259638
Macrod2	-0.477094482809352	1.74192230811068	0.0704782171586269	0.63313302259638
Ctla2a	-0.62831387941783	0.468420608039089	0.0705297516742248	0.63313302259638
Atp6v1f	-0.314898583962291	6.27237861949477	0.0705773346509973	0.63313302259638
Timm8a1	-0.298755776127489	6.06125610920097	0.0706008019166043	0.63313302259638
Sec24d	0.349694004882094	7.0993648362836	0.0706493134537286	0.63313302259638
Asap1	0.28313942254684	8.1781721545747	0.0708323746840366	0.63313302259638
Col4a1	0.293339852727998	7.49749696530332	0.0708463893997462	0.63313302259638
Agpat5	-0.298499070409175	5.63796338273081	0.0709190723299622	0.63313302259638
Ten1	-0.361348762695704	4.04926389670305	0.0709801448336662	0.63313302259638
Banf1	-0.314625776267955	7.41012265858468	0.0710685002291134	0.63313302259638
Nhp2	-0.345196354149216	7.88849091328514	0.0710745335247601	0.63313302259638
Mphosph6	-0.282289845134355	5.23417946646164	0.0711270936328367	0.63313302259638
Prkar2a	0.38584521683397	7.3534408119099	0.0711614101939402	0.63313302259638
Tbc1d16	0.296572615219341	4.92023919681789	0.071185620105566	0.63313302259638
Fam208b	0.357709073100863	6.79634088150901	0.0712343635251245	0.63313302259638
Neurl2	-0.602279236757228	0.211958144340223	0.0712852433979969	0.63313302259638
Ppid	-0.294043325727693	7.77846724634795	0.0712854920053448	0.63313302259638
Zmynd8	0.277690591018503	6.45708393035493	0.0713073400535989	0.63313302259638
Fkbp2	-0.386341809797093	5.73349314832135	0.0713487018754856	0.63313302259638
Rpsa	-0.314425992814947	11.3775340336875	0.0715348215954922	0.63313302259638
Klhl11	0.421105796871743	4.8591550140008	0.0715372281547847	0.63313302259638
Nup214	0.311477266574005	6.38658181841726	0.0716081889844755	0.63313302259638
Kank2	0.252788522491854	6.30593258145232	0.0717111871698348	0.63313302259638
Cfap97	0.260446830443553	4.43712257738009	0.0717491813473508	0.63313302259638
Dock7	0.331733098753998	7.38250686104215	0.0717659383075523	0.63313302259638
Spred2	0.319739820553882	6.02929295853859	0.0717754314435278	0.63313302259638
Wdr83os	-0.298923826375105	5.39853882080834	0.071888773019584	0.63313302259638
Sfxn4	-0.38494016313517	1.82746681519515	0.0719336391208656	0.63313302259638
Tgfbr1	0.301092737162454	5.04138190457217	0.0720621060875861	0.63313302259638
Luzp1	0.387009866244018	6.40617331567166	0.0721769477999593	0.63313302259638
Smarcc2	0.308541152663512	7.31764021254459	0.0721833581381329	0.63313302259638
Chd6	0.433029409759468	5.46964211762121	0.0721979981046669	0.63313302259638
Ago3	0.407779167545891	5.595499775195	0.0722074526227046	0.63313302259638
Kirrel	0.320212737599159	8.10884407402478	0.0722451041871676	0.63313302259638
Tm2d3	-0.292690822409198	4.80195202803958	0.0723155715309604	0.63313302259638
Myo5a	0.344333859002885	7.60915641588003	0.0723167489864045	0.63313302259638
Palld	0.269073482596257	4.77054928925035	0.0725249577009049	0.63313302259638
Dpy30	-0.300404615933089	6.21230825159669	0.0725469962037069	0.63313302259638
Zfp871	0.394317357756165	6.88171494385904	0.072553481493613	0.63313302259638
A830010M20Rik	0.440451812025244	2.55250408919945	0.0726252906702709	0.63313302259638
Synj1	0.387701369764794	4.82859243190781	0.0726434342636057	0.63313302259638
Cpxm1	-0.513115975420116	0.69065908292353	0.0726825039379708	0.63313302259638
Snrnp25	-0.332524270168868	4.73639478397192	0.0727403157080807	0.63313302259638
Il6st	0.39002128494947	7.58278730857564	0.0727885977802832	0.63313302259638
Eny2	-0.331492378057128	6.37892223438315	0.0729475488210859	0.63313302259638
Nfatc3	0.307027537570705	6.97801069230035	0.0730038744737036	0.63313302259638
Camsap2	0.365136502854455	6.3392469034022	0.0730455827140363	0.63313302259638
Rabggtb	-0.256823461872647	7.75862125971179	0.0732490382920922	0.63313302259638
Nme7	-0.274007017917075	4.45207493273001	0.073300181852997	0.63313302259638
Qser1	0.32060296855286	6.40392268434596	0.0734803114618289	0.63313302259638
1110008F13Rik	-0.306589882051198	7.03880244217082	0.0735162291052489	0.63313302259638
Cpt1a	0.272883101829401	5.87161073786359	0.0735566110539462	0.63313302259638
Cyp7a1	0.544158752603697	0.9383698654844	0.0735993002842243	0.63313302259638
Triap1	-0.307918595582367	4.9365259644437	0.0736687835941108	0.63313302259638
Dhrs7	-0.354101861972838	3.19684371016887	0.0738320464315021	0.63313302259638
Lamtor4	-0.362877622518737	4.69982226088584	0.0738378109465052	0.63313302259638
Rbl1	0.31073142618923	6.23493437447351	0.0738689008295589	0.63313302259638
Mtss1l	0.278595873275602	5.45642116576259	0.073880209082894	0.63313302259638
Dnajc2	-0.270508235813293	6.82803315785528	0.0739182824186925	0.63313302259638
Brk1	-0.308070042896088	7.41061408481907	0.073925859659323	0.63313302259638
Rbx1	-0.335683234314736	6.58123877162623	0.0739700376314893	0.63313302259638
Gnb1l	-0.26550183773182	4.49895615304857	0.073996944947037	0.63313302259638
Alyref2	-0.377594919829041	2.39080537564149	0.0740824742442367	0.63313302259638
Tmem179b	-0.309573144253826	3.79640890723975	0.0741208262333317	0.63313302259638
Lrrk1	0.323793677714916	5.62251414979603	0.0741300549154502	0.63313302259638
Zkscan8	0.427406991920661	4.0879586846149	0.0741381930736773	0.63313302259638
Snrpe	-0.389629949226792	6.93479374289454	0.0741509519628437	0.63313302259638
Sema7a	0.33811628503529	2.62283220077865	0.0742004840449848	0.63313302259638
Uhrf1bp1l	0.284392388918903	6.37196357541453	0.0743889844746293	0.63313302259638
Lrp12	0.298017687786577	5.0222319055736	0.0743895449342005	0.63313302259638
Has3	-0.59292746502037	0.264794004393662	0.0743931730788052	0.63313302259638
Naca	-0.335016705675831	9.91217089249903	0.0744600410367887	0.63313302259638
Dnph1	-0.318893840584353	4.38791108162872	0.0744796727612327	0.63313302259638
1700003E16Rik	0.583204615060174	0.445862956604314	0.0745297172672647	0.63313302259638
Als2	0.30378266889649	5.61310180481012	0.0745562795234994	0.63313302259638
Procr	-0.269439059953963	6.21933736775935	0.0745662034068217	0.63313302259638
Trp53inp2	0.267584575627692	4.67115255803785	0.0745982112988732	0.63313302259638
Mkks	-0.345471720701889	4.69102382399238	0.0746586934912364	0.63313302259638
Gas2l3	0.379182140220713	5.7414147187766	0.0747126152675847	0.63313302259638
Hdac8	0.300404895894088	3.20680999347259	0.0747263231514718	0.63313302259638
Rpl10a	-0.313355290656729	10.0927535870856	0.0747680038441491	0.63313302259638
Nenf	-0.391945584204138	5.5215950003634	0.0747978933008792	0.63313302259638
Atp6v0b	-0.277462237754612	8.50349062292472	0.0748803642130242	0.63313302259638
Fcf1	-0.345584096881531	5.92444105155825	0.0749005277004789	0.63313302259638
Foxk1	0.328117533959451	5.7070599614194	0.075013342916451	0.63313302259638
Gtf3c1	0.316746520342155	6.93803884496858	0.0751712702070372	0.63313302259638
Mmadhc	-0.280859174126436	6.32710384217621	0.0751988926645257	0.63313302259638
Prkdc	0.335777332394804	3.75366114096712	0.0752049887764555	0.63313302259638
Pla2g16	-0.34495161475588	4.5670955520218	0.0752051332877512	0.63313302259638
Plekhm3	0.371153874527773	3.83165741723674	0.075387819262006	0.63313302259638
Ufm1	-0.308397981207098	6.219024537341	0.0754381833850838	0.63313302259638
Psenen	-0.31513990819043	4.94001963424013	0.0754611675350874	0.63313302259638
Smndc1	-0.266820449765511	6.78481754943001	0.0754986937627024	0.63313302259638
Mpc2	-0.390789061525238	5.43735712065377	0.075578360912714	0.63313302259638
Nudt21	-0.303432271632224	7.10976182193263	0.0756002979978896	0.63313302259638
Slc39a10	0.3410710442442	6.37276988354949	0.0757072589366951	0.63313302259638
Asf1a	-0.289327110980174	5.52620332193295	0.0757309513068654	0.63313302259638
Galnt2	0.264236302017134	7.25224222278587	0.0758082754681479	0.63313302259638
Tbca	-0.368141142220685	6.77403563449444	0.0758388045245816	0.63313302259638
Ost4	-0.289360806952266	5.95853633259927	0.0758557532391027	0.63313302259638
Pml	0.254263239123406	6.46615369450746	0.0758598513201556	0.63313302259638
Rplp2	-0.380759781622314	9.78555034963194	0.0760931626306745	0.63313302259638
Gla	-0.267959229737339	5.65162142815637	0.0761283857787302	0.63313302259638
Rpl35a	-0.371541933490344	5.70698205824768	0.0761548600733752	0.63313302259638
Atp6v1h	-0.251642666864139	7.59020971390077	0.0761651879092642	0.63313302259638
Zfp936	-0.297198624930212	3.24511304559974	0.0761818913195259	0.63313302259638
Tsga10	0.559256738781929	0.354472242690886	0.0761851530368359	0.63313302259638
9430020K01Rik	0.320723605230982	5.88272529698349	0.0763032150536803	0.63313302259638
Syn1	0.321292354994065	3.24665779368961	0.0764136197035869	0.63313302259638
Lcor	0.360728258241101	6.49724733964613	0.0765089201043338	0.63313302259638
Gm561	-0.407627807772394	3.61853888583538	0.0765888150385197	0.63313302259638
Arl6ip4	-0.318812255658952	6.33952497455745	0.0766514611532737	0.63313302259638
1110065P20Rik	-0.350386231383685	5.13426218663725	0.0766993294170855	0.63313302259638
Mettl20	-0.315162445341787	2.82451701424433	0.076714150103223	0.63313302259638
LOC108168376	0.405929901126274	1.90592897716802	0.0767557794142065	0.63313302259638
Tecpr2	0.337900673450508	4.43037391380483	0.0768265984810082	0.63313302259638
Adh5	-0.301933173691416	7.12207371982279	0.0768434298281184	0.63313302259638
Rpl18	-0.339472230450358	9.99891754692497	0.0768729460221963	0.63313302259638
Aimp1	-0.346547237313289	6.70239955860721	0.0769657724223144	0.63313302259638
Gpx8	-0.343427271449238	6.04838824792749	0.077008797202606	0.63313302259638
Ror1	0.371366781106448	1.97321981203135	0.0771045716713513	0.63313302259638
Fau	-0.403515775250785	9.36871323367108	0.0771284223512217	0.63313302259638
Apool	-0.336067593810421	4.344977584111	0.0771480744984932	0.63313302259638
Higd2a	-0.312841946874836	5.36606392443469	0.0772886039450031	0.63313302259638
Ldlrad4	0.349804804551627	3.23053500807944	0.0773239798404994	0.63313302259638
Asap2	0.350525673682788	4.23277829698238	0.0774197397707303	0.63313302259638
Rala	-0.349863833751491	6.15185692980466	0.0774389304322622	0.63313302259638
Isy1	-0.280274767686399	6.05537731172715	0.0774605155847275	0.63313302259638
Ppp2r5b	0.244561409982964	4.90506066389398	0.0774730677245178	0.63313302259638
Inhba	0.533304133058298	4.25801080372463	0.0775314903392224	0.63313302259638
Pacs1	0.327688791767522	6.05917892681476	0.07758733321474	0.63313302259638
Bdp1	0.413748785117917	6.06562435083258	0.0777450871448086	0.63313302259638
Btaf1	0.352827561327814	7.37512936423409	0.0777958501233255	0.63313302259638
Birc5	-0.318938881264284	7.74930361624712	0.0779101892186639	0.63313302259638
Hist1h4d	-0.496957879241454	0.88933906519704	0.0779981024655589	0.63313302259638
Rps29	-0.359300557451808	9.4152703062041	0.0780354512729573	0.63313302259638
Arl3	-0.328742271030913	5.06726240245994	0.0780589733843765	0.63313302259638
Rictor	0.37752800641171	5.62664802556261	0.0780656761016184	0.63313302259638
Phf21a	0.263513357137434	4.75328665706311	0.0780846153231003	0.63313302259638
Zc3h4	0.306300047170239	6.57378182700175	0.0781575185451133	0.63313302259638
Ngfrap1	-0.325289852773988	8.47539152642461	0.078282178717578	0.63313302259638
Wipf2	0.28469149159309	5.41337498564151	0.0782870334578738	0.63313302259638
Cox6a1	-0.354232935641814	7.8664851349899	0.0783640454967137	0.63313302259638
Rpl31	-0.3164857004131	10.1371086549711	0.078378139721673	0.63313302259638
Rbm8a	-0.362217397691073	7.7798433975017	0.0783828095313977	0.63313302259638
Foxj2	0.301271945256453	5.17549715566115	0.0783957942502502	0.63313302259638
Zfp455	0.657177899212624	0.244224059136619	0.078446566872887	0.63313302259638
Rasgrp3	0.426532846596233	1.5822285974822	0.0784614589871807	0.63313302259638
Anapc16	-0.295232993457995	6.01170249708347	0.0786062262167938	0.63313302259638
Rpl27	-0.348686342688084	9.43385774320043	0.0786135758083045	0.63313302259638
4931406P16Rik	0.375628681385626	5.56050020178926	0.078644789801715	0.63313302259638
Aff4	0.390229258583827	7.93277323249977	0.0786505061492643	0.63313302259638
Kntc1	0.321873472494324	6.81598264045435	0.0786808932739112	0.63313302259638
Ccser2	0.28668063106772	5.89271416243592	0.0786999862921908	0.63313302259638
Lrp4	0.384783262655193	1.94876322201793	0.0787077361195953	0.63313302259638
Myo1e	0.245213681462236	6.25291981951647	0.0787319874996289	0.63313302259638
Trappc4	-0.30990341561746	5.75004206067697	0.0788490421120689	0.63313302259638
Tmem141	-0.414718241774774	1.75547376703625	0.0788746366008451	0.63313302259638
Brwd3	0.376047147414157	4.79455144774649	0.0788897370210241	0.63313302259638
Zbtb8os	-0.349261601107093	4.32321065601573	0.0789776350465628	0.63313302259638
Zbtb7a	0.254806474297449	6.3187295986165	0.0789777115026337	0.63313302259638
Zc3h7b	0.313455694831513	6.71450991453839	0.0790565661273889	0.63313302259638
Qtrt1	-0.265608777272272	4.57825777427455	0.0790673297654848	0.63313302259638
Psmd4	-0.277915913628263	8.14646796214119	0.0791510674791441	0.63313302259638
Smdt1	-0.383538540960002	6.13934390072763	0.0792197078781149	0.63313302259638
Hddc2	-0.375273903857115	4.58558460106416	0.0792925484693469	0.63313302259638
Syngap1	0.422354116045166	3.40755441804134	0.0793106290490969	0.63313302259638
Elmsan1	0.338255570699732	5.18291778627257	0.0793877583731891	0.63313302259638
Nisch	0.298505797350124	8.01309811965661	0.079390164348522	0.63313302259638
Arrb2	-0.255428374747809	5.39561964279738	0.0794035363659772	0.63313302259638
Rpl37	-0.333111908289931	9.68036491115695	0.0794337384233259	0.63313302259638
Ppm1f	0.279507032258247	6.09380610311563	0.0794699913664541	0.63313302259638
Miip	-0.29105722785872	3.69352979895888	0.0794728249050856	0.63313302259638
Smim4	-0.453778071662494	3.55060342930441	0.0794969517579066	0.63313302259638
Gm2573	-0.39789440254907	3.1210078121658	0.0795429433981527	0.63313302259638
Chd3	0.347000074145056	7.14860933454685	0.0795871591252218	0.63313302259638
Med21	-0.311795116234026	5.30132455959748	0.0796701028629463	0.63313302259638
2610044O15Rik8	-0.378483521276649	3.8139382271288	0.0797450643976976	0.63313302259638
Susd6	0.295457379326224	5.31514951486368	0.0797493444257429	0.63313302259638
Fam199x	0.386887027391722	5.52449801312101	0.0797695364793846	0.63313302259638
Timm9	-0.32253992699743	5.38181755419213	0.0798465400720323	0.63313302259638
Snf8	-0.340975246687487	6.1793036670253	0.0799495963590278	0.63313302259638
Pomp	-0.348751479547319	7.30088541574732	0.0800431987918676	0.63313302259638
Pnrc1	-0.304306883339759	4.61918460591036	0.0801766157860477	0.63313302259638
Tmem14c	-0.288044719680563	5.70238089125647	0.0801783321335079	0.63313302259638
Ndufs6	-0.394039539865421	5.51104717207763	0.0801961543066504	0.63313302259638
Atm	0.372376765973242	6.25128108112224	0.0803347554237186	0.63313302259638
Braf	0.36312550416462	5.62907578021275	0.0803452566666701	0.63313302259638
AI464131	0.307632714000733	3.62098254612835	0.0803799866395953	0.63313302259638
Supt6	0.303277111969955	7.79598751776814	0.08040984323473	0.63313302259638
Cdk13	0.290341129621552	6.53614018611207	0.0804277912730954	0.63313302259638
Akap11	0.323262109718662	5.81679092796832	0.0804878919315856	0.63313302259638
Ppip5k1	0.284397441293051	5.03791804114014	0.0804991550329469	0.63313302259638
Ankrd17	0.359185659507494	7.97793352129189	0.080522780578681	0.63313302259638
Psma3	-0.304227692761652	7.38771831706525	0.0806893099447912	0.63313302259638
Commd2	-0.295607851323763	6.15497805086674	0.0807483465306391	0.63313302259638
Fez1	-0.258773184691601	4.46134656513358	0.0807569395813912	0.63313302259638
Rps8	-0.318976944550349	10.4230722101488	0.0807876165395865	0.63313302259638
Gm12569	0.508967406304507	1.03228688344361	0.0808304920186188	0.63313302259638
U2af1	-0.282028065506713	7.55483977009604	0.0809099805803181	0.63313302259638
Cep164	0.27761814507151	5.19307737005781	0.0809553382967803	0.63313302259638
Psmb1	-0.342817051345958	8.31882553154785	0.080960585215883	0.63313302259638
Arhgap21	0.347063625189146	6.60616324523529	0.0810034439040436	0.63313302259638
Spg11	0.387170552957612	5.34676535823965	0.0810397574918275	0.63313302259638
Heatr5b	0.332447094801582	5.60280311030646	0.0810398696443057	0.63313302259638
Prdx5	-0.33069386962363	6.49017730426489	0.0810456082716145	0.63313302259638
2610507B11Rik	0.322574493235577	8.15440985146518	0.0811218152430078	0.63313302259638
H2afv	-0.32680123017413	5.92099668917146	0.0812201122654806	0.63313302259638
Tmbim4	-0.280237558695731	6.10590386087985	0.081236224384193	0.63313302259638
Tiam2	0.275485584226044	5.51906792489534	0.0812433816322102	0.63313302259638
Amot	0.361514853718875	6.46469075354347	0.0812751910249078	0.63313302259638
Tma7	-0.398615582078301	6.51462014710979	0.081323397462369	0.63313302259638
Sec11a	-0.282716882016659	6.14993538032304	0.081329234103301	0.63313302259638
Tigd5	0.322566518165691	2.57383358106818	0.0814097682688322	0.63313302259638
Cdk5rap3	-0.303127096102739	4.68604350890477	0.0814846404911907	0.63313302259638
Lrrc8b	0.314247565449106	5.60050767584595	0.0815225071189041	0.63313302259638
Pik3c2a	0.331970982768257	6.81135156952715	0.0815720583525564	0.63313302259638
Eif2b3	-0.276606443653303	6.21867092809054	0.0815758158547659	0.63313302259638
Dpy19l4	0.310732508077448	5.57776521219063	0.0815759145635598	0.63313302259638
Ndufa13	-0.352295813627463	6.31046113019924	0.0815780003930768	0.63313302259638
Ptpn21	0.302763270216247	6.27446851727809	0.081683688940882	0.63313302259638
Utp14b	0.333771597409888	4.06362449521942	0.0817099090418376	0.63313302259638
Rps9	-0.339193695295875	10.1035659629562	0.0817118218263349	0.63313302259638
Igflr1	-0.476844640059935	0.993015250524621	0.0818360461177828	0.63313302259638
Cel	-0.629759044032067	0.00942536972360472	0.0818640963582428	0.63313302259638
Sri	-0.266441211944613	6.25488507403125	0.0818717360668423	0.63313302259638
Dusp19	-0.299661369924248	2.96709573062413	0.0819349841212179	0.63313302259638
1600002K03Rik	-0.43489351104155	2.75048191755673	0.0819637490212951	0.63313302259638
Bag1	-0.323241821802492	7.37828560025437	0.081977178325889	0.63313302259638
Timm17a	-0.295214016151799	7.08909396801346	0.0819848778647725	0.63313302259638
Timm10	-0.318275691209909	4.99996863612514	0.0820209354974137	0.63313302259638
Ypel5	-0.271451741666285	4.97589679616736	0.0820281537043627	0.63313302259638
Cog7	0.263077378654277	3.86454389070569	0.0820468849112446	0.63313302259638
Sik2	0.313833449619278	4.94908440321281	0.0820656765856471	0.63313302259638
Pfdn4	-0.331265963440243	5.87465400520105	0.0820725888674298	0.63313302259638
Iqgap1	0.320571544876608	8.75392114050989	0.0821127413125251	0.63313302259638
Sertad1	-0.341378842343359	5.26898158205952	0.0821560860665446	0.63313302259638
Met	0.30104438086401	7.63176891935725	0.082182205993783	0.63313302259638
Gm10910	-0.597761003664649	0.025014268565769	0.0822115174814673	0.63313302259638
Xylt2	0.242120671694223	5.41369646505548	0.0823105900343777	0.63313302259638
Fam83d	0.242297659363299	5.49593284737031	0.0823415320035377	0.63313302259638
Rps5	-0.341997802795168	10.0180209872986	0.0823476972201672	0.63313302259638
Ankrd50	0.292676728697233	6.53379880576847	0.0824222082709486	0.63313302259638
Snrpf	-0.345762016389851	7.19441543796032	0.0825141765263783	0.63313302259638
Wdr83	-0.322368157691953	4.32596011399704	0.0825484873024723	0.63313302259638
Stard13	0.305783335292424	5.35031575844931	0.0826147450088056	0.63313302259638
Cmc2	-0.34325283494118	5.04567600474355	0.0826537116773459	0.63313302259638
Tsc22d3	-0.289875191697796	4.98965524809474	0.0827170932676184	0.63313302259638
Dnajc13	0.330033090885298	7.26863332593722	0.0827675605672994	0.63313302259638
Itga3	0.285295031885199	7.31631608736193	0.0827873691563862	0.63313302259638
Maml3	0.533122072494496	2.62918355320512	0.0828747506975983	0.63313302259638
Fndc3b	0.355989120097638	6.59511973802225	0.0828836723400769	0.63313302259638
Nr3c2	0.687853814034818	-0.192224441056688	0.0830848788051113	0.63313302259638
Jmjd1c	0.36581981556486	6.54104957390693	0.0831342981906323	0.63313302259638
Ube4a	0.314188367030659	5.85494185705035	0.0831587371160162	0.63313302259638
Stk35	0.306043987530086	6.05828199345353	0.0831719065840541	0.63313302259638
Fundc2	-0.262491767279448	5.86007318578215	0.0832593154365755	0.63313302259638
Tmtc3	0.39592721282076	6.55238603335667	0.0833227242180864	0.63313302259638
Psmb6	-0.302800755618922	7.75111565458957	0.0833493169053606	0.63313302259638
Crtc1	0.282243808414714	4.10509679850105	0.0834000859958724	0.63313302259638
Zfp407	0.387523141366087	4.66655871067065	0.0835554463567252	0.63313302259638
Mrm2	-0.355819084739441	3.96813287662955	0.0837247161445608	0.63313302259638
Dctn1	0.236277727399481	6.75161401453244	0.0837586387500476	0.63313302259638
Lrrc29	0.576062218300529	0.309664499631939	0.0837673714091935	0.63313302259638
Ubap2	0.301703762039971	7.14620112371875	0.0837936416916445	0.63313302259638
Pard6b	0.261876809507501	4.24325191456036	0.0838092007238222	0.63313302259638
Lmo4	-0.272276826222323	5.9994549356336	0.0838485408313617	0.63313302259638
Polr2h	-0.324656481412959	5.60634149692158	0.0838522625892233	0.63313302259638
Cobll1	0.312483277567979	6.25720753972788	0.083856303154523	0.63313302259638
Gcsh	-0.274381563508109	6.97479725865177	0.0839486501896065	0.63313302259638
Eif3m	-0.28035883845662	7.7964726327424	0.0839817425511657	0.63313302259638
Med6	-0.294868637597468	5.13227364096014	0.0839929764431125	0.63313302259638
Svep1	0.416964857946514	5.30367749049783	0.084044185350483	0.63313302259638
Gsta4	-0.312601450871433	7.39931715704243	0.0840614418949653	0.63313302259638
Actn1	0.26173958995135	8.87575050791344	0.0840934137829214	0.63313302259638
Myl6	-0.306190638324222	9.13664418747492	0.0842042844968114	0.63313302259638
Tubgcp6	0.330848469705014	5.70250621420464	0.0842785307739155	0.63313302259638
Nupr1	-0.333052295245918	6.32798915774542	0.084311042114384	0.63313302259638
Atp5sl	-0.268980883918018	3.50245217096648	0.0845131560697557	0.63313302259638
Tm2d1	-0.303902684388424	4.24619295635452	0.0846730436239465	0.63313302259638
Higd1a	-0.34593352268412	6.3028826140974	0.0847176348483515	0.63313302259638
Mrpl21	-0.326677931442813	6.03250939586319	0.0847235980345422	0.63313302259638
Elf4	0.325551885703724	6.15657204669291	0.084747154663489	0.63313302259638
3110040N11Rik	-0.339313194250912	3.43480224790179	0.0847645202495004	0.63313302259638
Exosc2	-0.235314250614988	6.62016103926394	0.0847718613452752	0.63313302259638
Cep170b	0.405894439306261	2.7253305180038	0.084788878840205	0.63313302259638
Uevld	0.285425073622081	4.58755887620586	0.0848130400225004	0.63313302259638
Abr	0.295150006347035	5.96022440243051	0.0848405628699033	0.63313302259638
Orai2	0.2539382843116	4.35269569748774	0.0848595968094996	0.63313302259638
Dtymk	-0.324999762439911	6.83784548436761	0.0849073976748633	0.63313302259638
Mphosph9	0.327974227814296	4.97526288948264	0.0849094880686809	0.63313302259638
Fam135a	0.35804739254318	5.45767506925268	0.0849571781261164	0.63313302259638
Amotl1	0.301727131740053	6.36978108162304	0.0850766769569831	0.63313302259638
Hmgn1	-0.314416559479332	8.98617399572957	0.0851591085753072	0.63313302259638
Setx	0.323476383804782	6.87601475647921	0.0851950640798812	0.63313302259638
Dnajc15	-0.384294460638896	4.1726883030511	0.0852899937177645	0.63313302259638
Sec1	-0.493343855887935	1.21438361554085	0.0853351137626639	0.63313302259638
Mrpl32	-0.325928150254407	5.4488830724893	0.0853754879754185	0.63313302259638
Mustn1	-0.43877157703354	1.66526822302804	0.0854040900923517	0.63313302259638
Taok1	0.336676927801851	7.37175571963588	0.0854605341868601	0.63313302259638
Cgrrf1	-0.312848903721651	5.0546397341118	0.0854785627134382	0.63313302259638
Ssh2	0.358129110414571	4.99848666907764	0.0855282789635692	0.63313302259638
Fam114a2	-0.245184840056169	6.07390740830158	0.0855747335554517	0.63313302259638
Cox4i1	-0.314261465560566	8.78505866572983	0.0855949980100087	0.63313302259638
Haus3	-0.290464287181963	6.00020236245088	0.0856573763099255	0.63313302259638
Zfyve16	0.284887280209548	4.99454322547094	0.0856980107495834	0.63313302259638
Atf7	0.34378105095934	6.19440109019437	0.0857140115930021	0.63313302259638
Slc6a6	0.319734479061789	7.70409699506114	0.0857466973086028	0.63313302259638
Zfhx2	0.529195699847737	1.9759309089134	0.0857475825258325	0.63313302259638
Mrpl24	-0.272105069669572	4.69740241551271	0.0858976855494473	0.63313302259638
Txnl1	-0.306105535747398	7.64958802415327	0.0860185531701249	0.63313302259638
Rapgef2	0.377072125762027	6.29742256218447	0.0862169661649371	0.63313302259638
Zfp106	0.313717702526822	8.25868124351091	0.0862182714707593	0.63313302259638
Crls1	-0.30220821961005	6.11123715161944	0.0862372844176069	0.63313302259638
Cenpq	-0.26156744181268	5.92587815308056	0.0862806720912267	0.63313302259638
Vps13b	0.410882289247449	4.95369946050715	0.0863187255304981	0.63313302259638
Timm10b	-0.30414858974741	5.07400742840299	0.0863751191475746	0.63313302259638
Amotl2	0.247655889662435	8.22032408651272	0.0864880264886796	0.63313302259638
Mocs2	-0.283404734945144	5.3303966703047	0.0865405057288716	0.63313302259638
Tiam1	0.337961331499219	5.24851534967468	0.0865538586142831	0.63313302259638
Swi5	-0.307072341255696	7.44004884019688	0.0866522900876844	0.63313302259638
Tirap	0.300381276631036	5.25681278872861	0.0867748795655255	0.63313302259638
9130401M01Rik	-0.284255802811345	5.4348594388596	0.0868166059037895	0.63313302259638
Rplp1	-0.32906338533155	10.6864179785308	0.0868288150900361	0.63313302259638
Rnaseh2c	-0.318166103036352	5.42769578504582	0.0868797091365296	0.63313302259638
Rnf181	-0.264944819106336	6.50638398132699	0.0869591467300853	0.63313302259638
Adamts6	0.334397475944467	3.41361530592009	0.0871141262842285	0.63313302259638
Ank3	0.32852063020628	3.85684900492673	0.0871332982247229	0.63313302259638
Rpl36	-0.386464670971953	9.25789212328099	0.0871948340286664	0.63313302259638
Gar1	-0.30670201640587	6.74419155262183	0.0876850141956696	0.63313302259638
Eef1d	-0.324361950231482	8.61185910555838	0.0876929933335592	0.63313302259638
Ptrhd1	-0.268338347416847	3.49373230743343	0.0877210217130352	0.63313302259638
Fermt3	-0.503462641476534	0.72290139879414	0.0877579918155561	0.63313302259638
Sacs	0.479458670033797	5.91978131674813	0.0877635882372448	0.63313302259638
Baz2a	0.373704576556589	6.56993137272452	0.0877965983783068	0.63313302259638
Trp53bp1	0.301212868153321	5.78055246415947	0.0878763630001124	0.63313302259638
Tbc1d20	0.337527256288399	5.83071476903069	0.0879464237061192	0.63313302259638
Cabin1	0.264295462174042	6.37368283970825	0.0880267859701464	0.63313302259638
Dennd4c	0.496383624077638	6.45898496402386	0.0880616999206553	0.63313302259638
Kcnk2	-0.304191147321303	2.89517852702765	0.0882023008790396	0.63313302259638
Mt2	-0.356189303124263	5.83942471081556	0.0882137383004682	0.63313302259638
Frmd6	0.268428818247415	6.32980938042172	0.0883000043820542	0.63313302259638
Atg9a	0.274240166382697	5.86904831770319	0.0884218799198464	0.63313302259638
Sugt1	-0.310446160722565	6.06976164310231	0.0884678603509156	0.63313302259638
Mgmt	-0.357581247003349	3.51910058589139	0.0885253633198696	0.63313302259638
Exosc5	-0.322678049069744	4.45763488120242	0.0885746530085903	0.63313302259638
Tjp1	0.375184079749773	6.99978132553907	0.0886391004224283	0.63313302259638
H2afj	-0.343450777883813	6.30524144471659	0.0886594181551784	0.63313302259638
Ccdc88a	0.370023481819031	6.18489641430768	0.0886909589566735	0.63313302259638
Ppil3	-0.2863790350004	5.7279530190066	0.0886923767031543	0.63313302259638
Ankib1	0.322423979696967	6.74741042232773	0.0887372552975191	0.63313302259638
Chm	0.318668569281215	5.1118842245086	0.0888890511247545	0.63313302259638
Sf3b6	-0.295263063117273	6.742304209148	0.0889225872595081	0.63313302259638
Chchd3	-0.270637455731243	7.02739027087667	0.0889393088308339	0.63313302259638
Eif3i	-0.280174219226314	8.37282105610968	0.0889716128791914	0.63313302259638
Arhgef10	0.278007009397415	5.22692489707437	0.0889728502140375	0.63313302259638
Rock2	0.313980732331579	7.24271698754557	0.0890981160576095	0.63313302259638
Zfp74	0.308479360992849	3.63665652991899	0.0891702648541083	0.63313302259638
Add3	0.2732633718437	5.7945639160877	0.0892827060952881	0.63313302259638
Rps10	-0.330297356565463	9.58299642729019	0.0893187011640823	0.63313302259638
Rmdn1	-0.402167915591233	2.18534023393063	0.0894666872222743	0.63313302259638
Ccs	-0.263380470979092	4.5138750581397	0.0894984095163695	0.63313302259638
Ndufs5	-0.39276750322018	4.80801525161899	0.0895708407747641	0.63313302259638
Frg1	-0.294050018123475	5.39387601069849	0.0896635416367007	0.63313302259638
Tmem87b	0.249275043669896	4.54661161924426	0.0896850186292949	0.63313302259638
Kidins220	0.314814595091855	6.47006621206324	0.0896997075170124	0.63313302259638
Rfx3	0.440190169911953	2.86950566395683	0.089753343957795	0.63313302259638
Serf2	-0.305005371658265	7.86824603941768	0.0898396681801643	0.63313302259638
Idnk	-0.298650068804628	3.3775758660476	0.0898756970402453	0.63313302259638
Nap1l1	-0.257425937512249	9.77127621748469	0.089876007313369	0.63313302259638
Parp4	0.316343202675471	4.85502084992738	0.0898834478629661	0.63313302259638
Wdr74	-0.272172690836821	6.6064654765374	0.0899443526765001	0.63313302259638
Rpl41	-0.362975320666352	11.1711108853322	0.0899707471038517	0.63313302259638
Furin	0.277046998567325	6.57561779509764	0.0900859469621397	0.63313302259638
Prkd3	0.309135546784787	3.04247036142757	0.090096976994515	0.63313302259638
Rps15	-0.334928572823647	10.4128350853952	0.0901648213532662	0.63313302259638
Calr	-0.241569476806319	10.4856978600453	0.0902406451517392	0.63313302259638
Xpo5	0.348942867465332	7.10358494915017	0.090271993058133	0.63313302259638
Antxr1	0.260179329945396	3.93971047671167	0.0903701648382666	0.63313302259638
Psmc6	-0.274805003628739	7.74279120113444	0.0904189704338554	0.63313302259638
Hivep2	0.53776439985753	2.13143580183091	0.0904271123567116	0.63313302259638
Sptan1	0.290615450541993	8.97121573830261	0.090601566986789	0.63313302259638
Rpf2	-0.355841743000392	6.33630324581924	0.0906633453524599	0.63313302259638
Cetn2	-0.326208888014103	5.21082864140426	0.0908528185776925	0.63313302259638
Zfyve26	0.344534175341321	5.27234793937842	0.0908688405226525	0.63313302259638
Cenpa	-0.297859344028495	6.69931543227439	0.0908964716819169	0.63313302259638
Acot9	-0.234985204838637	7.58631507423951	0.090912591980892	0.63313302259638
Polr2i	-0.291578233879656	5.1282974996366	0.0909555473289988	0.63313302259638
Lin37	-0.273257845233337	3.64221038897356	0.0910032679015092	0.63313302259638
Mrpl34	-0.340439041621935	4.1191456123473	0.0910251681395797	0.63313302259638
Gxylt1	0.271496865258113	6.36154320921637	0.09109420403243	0.63313302259638
Cyb561a3	0.255789806398611	3.88511019001544	0.0911123146587333	0.63313302259638
Sptssa	-0.296496221566139	5.19163305535304	0.0911281592503417	0.63313302259638
Thoc2	0.317653216703651	5.69545384327714	0.091134660304221	0.63313302259638
L3mbtl3	0.26433937660105	5.67345159812168	0.0911926416563643	0.63313302259638
Nupl1	0.412208870659814	5.16478489561996	0.0912039303741584	0.63313302259638
Erbb2ip	0.337102651046569	6.71526406505547	0.0912041865428202	0.63313302259638
Cdc26	-0.312606925077495	5.59615933212077	0.0912407706376976	0.63313302259638
Snrnp200	0.29518507204644	8.46238083046722	0.0913157935344252	0.63313302259638
Timp1	-0.291639099837237	6.72431533218914	0.0913412831557363	0.63313302259638
Pigyl	-0.37641755489229	3.84805230126116	0.0913630587321873	0.63313302259638
Ptrh2	-0.314331782332003	5.03159488920627	0.0913868913350924	0.63313302259638
Tep1	0.326555261067718	4.36262592486752	0.0913978891732328	0.63313302259638
Tmsb10	-0.351503067125554	9.2003482001945	0.0916225011079047	0.63313302259638
Gm34220	-0.38133802422632	2.66539466270294	0.0917663617426246	0.63313302259638
Rhoa	-0.2465124512667	8.75295297279308	0.091841753405674	0.63313302259638
Rpl27a	-0.321708854563261	10.2975678906844	0.092211264475975	0.63313302259638
Psmd14	-0.265521563349887	7.26234871342248	0.0923571405981082	0.63313302259638
Eif5b	-0.316548453761263	8.19916259846695	0.0923690864787561	0.63313302259638
Pdpn	-0.245609126710107	5.85547201773468	0.0923829401082834	0.63313302259638
Rrp15	-0.303858527543889	6.32704760206572	0.092399128151412	0.63313302259638
Map1lc3b	-0.280551946206895	7.44521335079631	0.0924476357708853	0.63313302259638
Tpt1	-0.294295912541742	10.5712754542534	0.0924622102724474	0.63313302259638
Stat3	0.267170432268983	5.09698683477295	0.0924909932564673	0.63313302259638
Cdh2	0.264410182160801	6.68925807963896	0.0926415377498952	0.63313302259638
Cox7a2l	-0.300081643607717	7.4724140834527	0.0926907221134719	0.63313302259638
Tatdn1	-0.266733500545282	3.9724175442253	0.0927567639525788	0.63313302259638
Nr1d1	-0.265535911275049	5.71282712748461	0.0927925026677323	0.63313302259638
Actr6	-0.276405018327542	4.2568641353253	0.0928129320529963	0.63313302259638
Kif14	0.315595256451386	5.49850818788874	0.0928270800405295	0.63313302259638
Prdx4	-0.296694735882922	7.81532239194766	0.092833658431851	0.63313302259638
Anapc10	-0.288530667795254	4.24146980714481	0.0928705834562351	0.63313302259638
Rpl18a	-0.295587087629723	10.0112228592339	0.0928894343864981	0.63313302259638
Hoxa1	-0.433757745014524	1.39955321192892	0.0929439794372035	0.63313302259638
Zfp217	0.282980217627233	4.48472847170724	0.0930896114647062	0.63313302259638
Hmha1	0.514082484738252	0.680209393459123	0.0931735139718028	0.63313302259638
Ube3c	0.265024821991573	6.73591874876657	0.0931986909152175	0.63313302259638
Plekhm1	0.297440099961312	5.14908524573756	0.0932359188900251	0.63313302259638
Ptp4a2	-0.249886438995912	8.33357189520668	0.0932445648107735	0.63313302259638
Fam132a	-0.355702260854559	2.42103829808481	0.0932542732335691	0.63313302259638
Megf10	0.604036975704632	0.085894857977855	0.0933422461989928	0.63313302259638
Reep3	0.245161370311415	6.61531344981957	0.0934085730351323	0.63313302259638
Cpq	-0.258339650384341	3.78190382035504	0.0934505288507313	0.63313302259638
Cdc34	-0.320938439500122	7.53964118047328	0.0934518204572151	0.63313302259638
Trappc12	0.251887876382236	4.3132737711792	0.0934822181266898	0.63313302259638
Stx1a	0.305003718168058	2.6713461354752	0.0935686866558033	0.63313302259638
Psma7	-0.30773367561456	7.99955623831175	0.0935722529479002	0.63313302259638
Mark4	0.236619192333334	4.90851321486471	0.093602541275171	0.63313302259638
Hnrnpul1	0.284547634172435	7.87484823769522	0.0936326688268624	0.63313302259638
Atl3	0.291410479427433	7.36120357401417	0.0936520186204073	0.63313302259638
Zfp33b	0.40051267889816	2.95479362777925	0.0938112424026343	0.63313302259638
Gimap9	-0.275808028417536	3.98771044947882	0.0938374831703281	0.63313302259638
Kdm7a	0.466211396910727	2.16684300887421	0.0938506103387713	0.63313302259638
Acvr2b	0.321698979857931	2.67938673272966	0.0939613353499449	0.63313302259638
Cox8a	-0.297734655114887	8.18887846758487	0.0940680020555266	0.63313302259638
Msmo1	-0.250953408526712	7.1104810208717	0.0940682418955134	0.63313302259638
Wwc1	0.242190167708573	6.62039491086196	0.0940824352289578	0.63313302259638
Cebpzos	-0.325817391400915	3.58030596671024	0.0940918135853334	0.63313302259638
Rel	0.416917923226765	2.54679829193338	0.0941781502569544	0.63313302259638
Fbxo36	-0.459057686402799	0.999290616986286	0.0942670127109714	0.63313302259638
Cycs	-0.297348165250053	7.23984667315487	0.0942697087811902	0.63313302259638
Ebna1bp2	-0.318536685383267	8.2849457230634	0.0943527222687441	0.63313302259638
Sdf2l1	-0.302384257411436	5.22219629797089	0.0944841674064843	0.63313302259638
Yrdc	-0.256505072332092	6.46294713983865	0.0944982659925881	0.63313302259638
Ubn2	0.332875101698278	5.6540073874793	0.0945392798729775	0.63313302259638
Abtb2	0.252705273410744	4.44819945314338	0.0945623520312586	0.63313302259638
Gm10778	0.53095999746829	0.362952112890844	0.0945732191699645	0.63313302259638
Rere	0.344798261738944	6.87417291487834	0.094639324716407	0.63313302259638
Hsd17b11	-0.318559725713358	3.32863586723949	0.0946710268103936	0.63313302259638
Bax	-0.289739150624311	7.03585618050473	0.0946785840587726	0.63313302259638
Vkorc1	-0.351429784910012	3.48204209067459	0.09471602986326	0.63313302259638
Cep170	0.367858484362242	7.35107704978122	0.0948004412855716	0.63313302259638
Arpc5l	-0.299943075184131	6.43022020268323	0.0948432268762574	0.63313302259638
Cask	0.251230094243523	5.91015829478746	0.0948811739022998	0.63313302259638
Arhgef19	0.336476205069655	2.54863722386257	0.0949099785710401	0.63313302259638
Cwc15	-0.318188501649332	6.65248338138259	0.0949548885838479	0.63313302259638
Ylpm1	0.25312738719271	6.36130765620117	0.094989905851096	0.63313302259638
Nek1	0.289333460928679	4.53855487094456	0.0950037174707676	0.63313302259638
Ppfia1	0.275882885125645	6.41812410764029	0.0950162866593708	0.63313302259638
Sos1	0.296343359901727	6.34622353470475	0.0950523641241005	0.63313302259638
Med12	0.461505576953785	6.31963990897704	0.0951160682449931	0.63313302259638
Pik3cb	0.25366669463848	6.47036072960641	0.0951191812568093	0.63313302259638
Pcdh1	0.28742786972981	6.08917690310777	0.0951695210884972	0.63313302259638
Cdk6	0.285817870395058	6.49513629360934	0.0952047146353652	0.63313302259638
Ndufb10	-0.295544419398432	6.72642256309522	0.0952389831544447	0.63313302259638
Plgrkt	-0.305387126823311	5.27833949489128	0.0952638887241206	0.63313302259638
2210408I21Rik	-0.358515915726761	1.84399913465508	0.0952858765550513	0.63313302259638
Chd8	0.300421725863981	6.97998927982937	0.0952902862740379	0.63313302259638
Suclg1	-0.272871909939372	6.18641556263417	0.0953534396963048	0.63313302259638
Shprh	0.335836863562721	5.85484896929987	0.0954470250069834	0.63313302259638
Cox20	-0.418298557001549	3.81269870667327	0.0954483493493904	0.63313302259638
Ssbp1	-0.305860631550487	6.3603244362199	0.0957275982074943	0.63313302259638
Pcdhb17	0.408909622767016	1.5736743241956	0.0957380517817795	0.63313302259638
Tnrc6a	0.352724295320047	6.86828114869593	0.0957936449658401	0.63313302259638
Gapdh	-0.28244910374307	5.54505177861482	0.0958621732156946	0.63313302259638
Psmb2	-0.269350411256662	7.94372925166727	0.0958913364006439	0.63313302259638
Atn1	0.287671727656072	7.10135155697542	0.0960199280961979	0.63313302259638
Uba52	-0.304563329291332	9.60346531967815	0.0960211938212471	0.63313302259638
Snrpa1	-0.30307168449717	7.01071305625677	0.096042414155404	0.63313302259638
Commd9	-0.280103237346278	5.11002076044633	0.0961922412632503	0.63313302259638
Ccnh	-0.264434744743093	5.78726218980142	0.0962430118529757	0.63313302259638
Romo1	-0.353844300816954	5.3108878697265	0.0962777513301623	0.63313302259638
Zfp335	0.299723131334445	5.83360106795008	0.0963332347136481	0.63313302259638
Itsn2	0.295070506760427	6.1420017721098	0.0963921733548394	0.63313302259638
Ric1	0.36088847087615	5.48408178169774	0.0965006940455905	0.63313302259638
Senp7	0.299820105335402	3.83150602775776	0.0966351957780864	0.63313302259638
Mrpl52	-0.383581230392906	5.83531600870944	0.0966489284471948	0.63313302259638
Fam53b	0.320322582569384	2.93888078763456	0.0967340796830263	0.63313302259638
Ptprg	0.415636502248921	3.58183468489451	0.0967712766019104	0.63313302259638
Ulk1	0.281904437269662	5.04728992633305	0.0968017944753573	0.63313302259638
Zfp277	-0.270954059176318	4.92929366069789	0.0968850820331642	0.63313302259638
Ranbp1	-0.349525199657562	8.59542702406588	0.0971401068402161	0.63313302259638
Vti1b	-0.293485848721804	6.05388054259974	0.0971737691276966	0.63313302259638
E2f7	0.302355716191333	6.3602697415097	0.0971877385566638	0.63313302259638
Nup37	-0.24113624078534	5.55745328370921	0.0972657229849171	0.63313302259638
Rps28	-0.331666160247835	9.55336038325654	0.0973100643926571	0.63313302259638
Lrrfip2	-0.285983941974679	5.92942346680723	0.0973187202356902	0.63313302259638
Mettl6	-0.282864676002731	5.49402487501258	0.0973623095233636	0.63313302259638
Gm7120	-0.287901171436988	3.9653931448191	0.0973945021439194	0.63313302259638
1110059G10Rik	-0.338151790129945	3.82719855912202	0.0974133584655191	0.63313302259638
Tceal8	-0.310295612220371	7.27593963920723	0.0974177867875082	0.63313302259638
Ppp1r14b	-0.322987310511655	8.08442215979559	0.0974639825443122	0.63313302259638
Ubr5	0.348014435212628	8.01369110611579	0.0975848088352615	0.63313302259638
Aatf	-0.244402642629133	7.26446609699165	0.0976312247297472	0.63313302259638
Arhgap5	0.346940329168519	6.74241236394868	0.097679199850908	0.63313302259638
Scai	0.354582604466155	4.55436612816858	0.0976864940570891	0.63313302259638
Irs1	0.331123419443642	6.48537812912935	0.0977361461032151	0.63313302259638
Trmt112	-0.271073279162281	5.81067657906142	0.0977642343469116	0.63313302259638
Uqcc3	-0.328210336862536	4.24123308707549	0.0977843315740136	0.63313302259638
Nt5c	-0.306331629314977	6.01447622899327	0.0978053452520314	0.63313302259638
Tcf20	0.302514282784772	6.9632236608429	0.0978358337504848	0.63313302259638
Usp31	0.33200625576611	6.50847957119785	0.0978519824927717	0.63313302259638
3110009E18Rik	-0.425254376211992	2.25024169386336	0.0978604361167911	0.63313302259638
Map3k1	0.285898443959031	3.88871588661676	0.0979074303461118	0.63313302259638
Plekhh2	0.305979855830986	4.9995240319273	0.0979332473097884	0.63313302259638
Zfp330	-0.245679517356227	5.91850548216681	0.098017990672147	0.63313302259638
Kansl1l	0.250080993416952	3.77227962706713	0.098064883289756	0.63313302259638
C77080	0.265310527878846	5.79571249720234	0.0984083310007147	0.63313302259638
Ctif	0.387243192262701	4.26159391901773	0.0986250430413694	0.63313302259638
Rabggta	-0.249180404381259	3.69538544971516	0.0986314746821873	0.63313302259638
Smchd1	0.307974782685264	7.20912186672112	0.0986354552992652	0.63313302259638
Dynlrb1	-0.275921377298344	6.83955124139037	0.0986540797520022	0.63313302259638
Clk1	-0.23293177530372	6.44779143822415	0.0986550215266982	0.63313302259638
Zfp334	0.308425631853324	5.06820731247299	0.0987464611328137	0.63313302259638
Itpr3	0.366708326015824	7.28511087975893	0.0988670017842396	0.63313302259638
Ebf1	0.245435188781872	4.21305750403332	0.099029907348548	0.63313302259638
Cdc42bpa	0.290458679511281	6.57317677377036	0.0990331218028272	0.63313302259638
Hs6st1	0.237435398654474	5.81190378714906	0.0991388247721462	0.63313302259638
Mthfr	0.269130407534655	5.52162566899462	0.0991899972996194	0.63313302259638
Psma1	-0.258560695829725	7.55930572093609	0.0992396701910852	0.63313302259638
Fth1	-0.314806673643731	10.8103866502868	0.0993113520602287	0.63313302259638
Cisd1	-0.31938784778745	5.90647493161233	0.0993639055026051	0.63313302259638
Ctnnd1	0.306410314618343	7.42049289928963	0.0995629850533328	0.63313302259638
Helz	0.312755234859024	5.85485712170958	0.0996817041966234	0.63313302259638
Srp14	-0.301443177371495	7.04948366271859	0.0997054979505711	0.63313302259638
Pih1d1	-0.331803039802756	4.71383224226264	0.0997313396052284	0.63313302259638
Wdr54	-0.301698001871813	3.28701480667807	0.09976031124761	0.63313302259638
Anapc13	-0.354025531942	4.29525622281989	0.0998070361335685	0.63313302259638
Psph	-0.28101442909337	6.43954462154438	0.100072001059561	0.63313302259638
Itgb1bp1	-0.2654710128319	5.24598647733584	0.100073575458864	0.63313302259638
Gng5	-0.317248345432256	6.82143176165842	0.100159075634843	0.63313302259638
Chchd2	-0.335516375188391	7.55189735817117	0.100178510016955	0.63313302259638
Gsto1	-0.253229783706705	8.02594977880651	0.100200169228602	0.63313302259638
Paip2	-0.264081303533238	6.4280072010832	0.100221438493863	0.63313302259638
Mon2	0.281563087069848	6.9177130518536	0.100231289466551	0.63313302259638
Ndufb3	-0.309912682320981	5.41546176093057	0.100274732345992	0.63313302259638
Vps28	-0.320574317106241	5.26954325427205	0.100361587490431	0.63313302259638
Rps19bp1	-0.336441361084977	5.96978842900142	0.10057201718007	0.63313302259638
Zfp239	0.286495813781653	2.87534680439468	0.100575050754789	0.63313302259638
Vdac2	-0.247719176444232	8.16531895177215	0.100735646666851	0.63313302259638
Xrn1	0.399197876690053	5.54291791948084	0.100779488652293	0.63313302259638
Smn1	-0.246091092034691	5.93477317868896	0.100831467984477	0.63313302259638
Phip	0.343925253382419	6.63158352877483	0.101043809165403	0.63313302259638
Zfp516	0.324871165840528	5.00182500977483	0.101092729700265	0.63313302259638
Lyrm4	-0.281042302196099	3.75010657632397	0.101157083248266	0.63313302259638
Pdrg1	-0.284879247411571	6.56117535127706	0.101162273307231	0.63313302259638
Gins2	-0.246907634502504	5.54186008878459	0.101172359516313	0.63313302259638
Gcdh	-0.233320993098829	4.67312875081208	0.101348270439849	0.63313302259638
Cep97	0.288904651675584	3.32577818759621	0.10141714659761	0.63313302259638
Urb1	0.283813673947018	5.6369914461868	0.101460875870569	0.63313302259638
Pdcd6	-0.243618572320702	6.65540062336417	0.101582709318602	0.63313302259638
Adam8	-0.427861151102397	0.935490123175131	0.101712091823448	0.63313302259638
Svil	0.296550952223985	5.21905202606521	0.101714913719621	0.63313302259638
Zfp652	0.240669110604263	4.65872338396264	0.101793256969312	0.63313302259638
Tbc1d2b	0.304273820287841	5.22913399461866	0.101834669846487	0.63313302259638
Cep290	0.277564427140145	5.06509463226881	0.101838448056788	0.63313302259638
Clec2d	-0.410083753959697	3.86478517464775	0.10186995711008	0.63313302259638
Btbd9	0.329437858143967	2.06853131014215	0.101903610386302	0.63313302259638
Cpne1	0.29013742776814	6.44961517850893	0.101963258920487	0.63313302259638
Rnh1	-0.260077053106974	7.49611899777754	0.101986417836846	0.63313302259638
Cmtr1	0.225873666859152	6.91802691237767	0.10204989104542	0.63313302259638
Ipo8	0.260914829163485	5.92635139439595	0.102076795024643	0.63313302259638
Cdkn1a	-0.259866906402841	7.64548079027434	0.102081115447712	0.63313302259638
Mrpl36	-0.338297978729837	4.61894863194482	0.102121960663258	0.63313302259638
Zfp119b	-0.323649494598638	2.71336748486844	0.102194250252876	0.63313302259638
Tamm41	-0.27456388853869	5.31435374473933	0.102331647191378	0.63313302259638
Fam118b	-0.267327492056009	5.13621726415436	0.102437043311184	0.63313302259638
Lsm1	-0.25980841790958	5.02055283157501	0.102437454139826	0.63313302259638
Atg101	-0.286015922600449	5.02855195891017	0.10255924952389	0.63313302259638
Zfp292	0.407245946924167	6.71474559146689	0.102592739787368	0.63313302259638
Eif3k	-0.281723601771696	7.48198524903389	0.102698076336406	0.63313302259638
Heatr1	0.272438701144892	6.88730193714259	0.102743153901535	0.63313302259638
Wisp1	0.23796786209594	6.82027294596368	0.102793069941875	0.63313302259638
Psma2	-0.284372142973225	7.56012828684266	0.102863279196749	0.63313302259638
Pigx	-0.322373038685187	4.6798243884573	0.102920841742373	0.63313302259638
Psma4	-0.300570633052952	7.99778556053049	0.102931638567413	0.63313302259638
Pds5b	0.258778881528053	7.20524741130515	0.102952974379038	0.63313302259638
Zfp169	0.39693935115481	3.82359476223753	0.102985097349443	0.63313302259638
Gm773	-0.286946900241607	6.59629021018526	0.103027839895194	0.63313302259638
Atad2b	0.380210789987983	4.83526174673985	0.103128652096949	0.63313302259638
Slc5a3	0.359281868412178	5.26371122752911	0.10314817383405	0.63313302259638
Dus2	-0.290232631065686	4.07813301938352	0.103148599637565	0.63313302259638
Capg	-0.283920046139607	7.06118097730978	0.103191207729404	0.63313302259638
Man2a1	0.284332062518819	7.53753673680972	0.103196058814272	0.63313302259638
B2m	-0.301210244529881	8.5988665818057	0.103296442994775	0.63313302259638
Slc29a3	0.365569550221828	4.60506351570291	0.103415765714458	0.63313302259638
Bcas2	-0.295187935946937	7.1623690145158	0.103420984077375	0.63313302259638
Xbp1	-0.239386350214154	6.14279168048002	0.103423076769734	0.63313302259638
Vangl1	0.24345423928025	5.86886937755352	0.103563998043918	0.63313302259638
Ckap5	0.283474892533883	7.96705488716828	0.103582157601465	0.63313302259638
Eif4a1	-0.249698981630963	10.6973814559966	0.103655168069278	0.63313302259638
Clta	-0.31422923041737	8.1237252401362	0.103718768495007	0.63313302259638
Rack1	-0.262048307489251	11.2916814077161	0.103760307275501	0.63313302259638
Polr3a	0.289669908252689	5.38419384082579	0.103816026327693	0.63313302259638
Rc3h2	0.291135272466401	6.32173874831692	0.103847957355707	0.63313302259638
Slc12a6	0.317725756590183	4.81702794248932	0.103855055503864	0.63313302259638
Ndufb9	-0.333543921441252	6.75993474278539	0.10393690222416	0.63313302259638
Vgll4	0.241969755547157	4.8122208315567	0.103940537715972	0.63313302259638
Arid4b	0.316548629011373	5.1625706034994	0.104069780996417	0.63313302259638
Olfml2b	0.252740094984638	4.15813516082424	0.10410891312751	0.63313302259638
D8Ertd738e	-0.32136151077501	7.10577736348471	0.10416476002023	0.63313302259638
Rps6ka2	0.279759031112131	5.71671987033704	0.104275924332073	0.63313302259638
Rab11fip3	0.261674116686829	6.13088534637848	0.104277071645208	0.63313302259638
Cmc1	-0.354985920887519	3.87026350444663	0.104541774439578	0.63313302259638
Clock	0.329129386347064	6.82418772964895	0.104546977531995	0.63313302259638
Erbb2	0.243784660450787	6.17706618836934	0.104644569860595	0.63313302259638
Vwa5a	0.272475635186435	4.8926237159504	0.104650827295702	0.63313302259638
Hic2	0.319679139887347	3.37507397160392	0.104725000340249	0.63313302259638
Uba5	-0.249867386685766	5.88742105561423	0.104802733529997	0.63313302259638
Heatr5a	0.344636362873027	6.18197029450485	0.104811052737073	0.63313302259638
Cipc	0.244608019820484	4.56154161705601	0.104868936166036	0.63313302259638
Itpa	-0.273157565498859	6.27964052031032	0.10495981415251	0.63313302259638
Pet100	-0.397575707036898	3.14856060169425	0.104977949902111	0.63313302259638
Mlxip	0.32819011835172	6.38898147605586	0.105011252257435	0.63313302259638
Znrf3	0.284415496959943	4.70475489954679	0.10511478422305	0.63313302259638
Zfp958	-0.236181937026509	4.61021454041956	0.105175494467264	0.63313302259638
Slit2	0.322109132791726	6.7276272395079	0.105230721157414	0.63313302259638
Tgds	-0.267611780373269	4.09630393190204	0.105280952205442	0.63313302259638
Cep128	0.249685499303306	4.62992727234211	0.105440665009834	0.63313302259638
Gxylt2	0.255495513294492	4.49344815342868	0.105495250911173	0.63313302259638
Hat1	-0.256355487095291	7.58760175321046	0.105643551703457	0.63313302259638
Mum1l1	0.28830606577309	5.59910091101231	0.105674943683497	0.63313302259638
Dnmbp	0.321788756853023	5.64992708645557	0.105770697225306	0.63313302259638
Cep250	0.296848321273072	5.62991444379716	0.105799137962438	0.63313302259638
Hmgb2	-0.268972581091179	7.65131969019196	0.105957756903979	0.63313302259638
Ptrh1	-0.263051333157926	5.76797357530765	0.106038186967809	0.63313302259638
Npas3	0.527925277722747	0.309037958713355	0.106047029397897	0.63313302259638
Cercam	0.421863072735854	1.25012907508684	0.106094499372385	0.63313302259638
Cuedc2	-0.298138821838223	6.19151347302101	0.106147644947623	0.63313302259638
Atp5o	-0.299482471119591	7.42509707245843	0.106286117368529	0.63313302259638
Zfp46	0.261157002525779	4.30743954448627	0.106287834217001	0.63313302259638
Npas4	0.436217544433799	1.04012731811294	0.106313911042166	0.63313302259638
Slc25a5	-0.249020621461993	8.19787082201863	0.106378903660678	0.63313302259638
Slc35a5	0.282193918559825	3.12099605987071	0.106437588499248	0.63313302259638
Tmem9b	-0.284152676242411	5.28516219391206	0.106453631997212	0.63313302259638
Yars	-0.243259176149422	8.25483370108219	0.106477877649585	0.63313302259638
Tmem234	-0.304852524332617	7.20829278142221	0.106510590914541	0.63313302259638
Acd	-0.245281155066001	6.01180716613826	0.106567327173399	0.63313302259638
Tomm5	-0.287971323650946	6.25431298073532	0.106577641493697	0.63313302259638
Aff1	0.314104110305391	6.13608347550304	0.106671413974571	0.63313302259638
Pdzd8	0.265138422223629	6.92051355639613	0.106781679074612	0.63313302259638
Urod	-0.243047269120812	5.20698023977808	0.106809848650067	0.63313302259638
Crybg3	0.449760290184703	4.81846332117223	0.106813637991349	0.63313302259638
Sec22b	-0.241087086212455	6.5514043464087	0.106817547069501	0.63313302259638
Gm36527	-0.496971358271548	0.512363459021953	0.106894997698102	0.63313302259638
Eef2kmt	-0.293562653001891	2.7962732596536	0.106896500846665	0.63313302259638
Med28	-0.289697286254704	6.67979464003749	0.10690154792764	0.63313302259638
Fbxl8	-0.256286871591785	3.10968909572885	0.106981747514662	0.63313302259638
Inppl1	0.285403766184876	7.2511586707544	0.107050174843566	0.63313302259638
Nop16	-0.27073736180023	6.25479169364833	0.107143961138623	0.63313302259638
Ube2k	-0.285947729365907	7.27625122827625	0.107240427264407	0.63313302259638
Gpc1	0.231507639690415	8.05994593223498	0.107246076000087	0.63313302259638
Ddx47	-0.252444446848085	6.3850253723195	0.107313327511009	0.63313302259638
Sar1b	-0.275802695361291	5.88347256104234	0.107500464757645	0.63313302259638
Tmem238	-0.304871792078277	4.12404809971319	0.107512992335048	0.63313302259638
Supt4a	-0.310866572616742	5.57640270819713	0.107549400746016	0.63313302259638
Mecp2	0.254175344622789	5.85604272547543	0.107587673557229	0.63313302259638
Tmem128	-0.271231932987321	5.20079363721967	0.107590484491312	0.63313302259638
Snx5	-0.249563487432928	8.63280730310282	0.107623899911547	0.63313302259638
Gstt3	-0.269019268830052	3.15224468056965	0.107626649238282	0.63313302259638
Tbc1d10c	0.52818780761325	0.365515471974126	0.107682488055581	0.63313302259638
Pck2	-0.231947007784921	6.1651176763149	0.10773038081608	0.63313302259638
Trim6	0.48785932670483	0.665775875752561	0.107738023774772	0.63313302259638
Pgap1	0.297545488956047	4.11465726701379	0.107820170965946	0.63313302259638
Stub1	-0.28132282104142	7.31498812875388	0.107849595973838	0.63313302259638
Gsto2	-0.354004095731301	3.46124690283248	0.10796090759322	0.63313302259638
Cops6	-0.255487999415935	7.23294247550206	0.107992541841257	0.63313302259638
Ndufv2	-0.309635291541486	6.74279376916796	0.108040969882614	0.63313302259638
Src	0.232001348374532	6.63642913245134	0.108048402032053	0.63313302259638
Mrps26	-0.316861515781103	6.5148797990796	0.10807850729407	0.63313302259638
Phax	-0.271229781360728	5.99748719493953	0.108083127966166	0.63313302259638
Efnb1	0.270891063405399	3.02129227119493	0.108125489865839	0.63313302259638
Txndc9	-0.288074584363012	7.24843104985757	0.108159792915221	0.63313302259638
Gpx4	-0.294902803751102	8.18181282216701	0.10821332264663	0.63313302259638
Rprd1a	0.249616520458829	4.48002020551365	0.108214142372749	0.63313302259638
Chchd7	-0.321909406550302	4.13976640764246	0.108348350494831	0.63313302259638
Zc3h12b	0.376799515375272	1.71622095378946	0.108367775440061	0.63313302259638
Mpv17	-0.221792755945995	4.9349855533905	0.108374567028867	0.63313302259638
Alkbh1	-0.245278288981907	4.990427467247	0.108380646023236	0.63313302259638
Fam122a	-0.283535713744349	4.191005946098	0.108404315988893	0.63313302259638
Eif5a	-0.274347937985266	10.3487219729014	0.10845937665867	0.63313302259638
Pak1ip1	-0.230983244020406	6.6375204346153	0.108526165881529	0.63313302259638
Irf2bpl	0.237826933442049	5.80860202297785	0.108549483576283	0.63313302259638
Fbxo33	-0.227925348981097	4.38900425326424	0.108638036110157	0.63313302259638
Lynx1	0.249842941186921	3.76250395625808	0.108644416044217	0.63313302259638
Emc2	-0.247508068845449	5.57743200025044	0.10865611490149	0.63313302259638
Btf3	-0.292121515683633	8.88009588662789	0.108686913998619	0.63313302259638
Nudt2	-0.294705324766211	4.45789441291129	0.108712785243435	0.63313302259638
Gm13247	-0.239715727108498	4.23986136539837	0.108741060812947	0.63313302259638
Mpdu1	-0.256646412323834	4.8911732663406	0.108755645940457	0.63313302259638
Rogdi	-0.279920675606271	3.93979530022788	0.108775229932005	0.63313302259638
Ssna1	-0.294416073858635	6.20836502799298	0.109106102930981	0.63313302259638
Fzd4	0.314569846327212	2.88823457334627	0.109114589528134	0.63313302259638
Fra10ac1	-0.286385220109927	4.94351711296236	0.109261603721967	0.63313302259638
Kif18a	0.229620924134324	5.09556682074235	0.109303746283954	0.63313302259638
Cacna1c	0.43682600338938	3.36874887604172	0.109326425959191	0.63313302259638
Copz2	-0.291075412938139	4.72677572432717	0.109362355387128	0.63313302259638
Agl	0.262335273766333	6.06980343145739	0.109498281216124	0.63313302259638
Atp5c1	-0.24943273941508	8.028475808762	0.109504900311044	0.63313302259638
Dock1	0.312618476106402	6.21213914206038	0.109715758266019	0.63313302259638
Rrp36	-0.260619562630248	5.49612539712042	0.109769069776795	0.63313302259638
Ppip5k2	0.286843670778901	6.29742082802377	0.109779441949848	0.63313302259638
Mbip	-0.2461872756431	4.30604053260375	0.109853372444	0.63313302259638
Pikfyve	0.298567932173321	5.65456473435832	0.10987877706485	0.63313302259638
P4ha3	0.39505190296549	1.38655837394761	0.11019352834985	0.63313302259638
E2f8	0.266841810024528	4.98975594692777	0.110202614222147	0.63313302259638
Wdr7	0.273612438127257	4.62818729694072	0.110225873338258	0.63313302259638
Polr2j	-0.266839858211643	6.13986080985561	0.110353979390562	0.63313302259638
Chrnb2	0.537285666114083	0.341875364736178	0.110365672611195	0.63313302259638
Cdk14	0.308213296622453	5.5866609748615	0.110372352640957	0.63313302259638
Rpl8	-0.297637182443343	11.1905691404037	0.11038159417169	0.63313302259638
Plekha4	0.467559198210128	0.772562644324866	0.110386836160904	0.63313302259638
Gm38702	0.563821410256753	0.703238961060178	0.110551108867315	0.63313302259638
Pask	0.246220409145158	4.65025099171677	0.110599802994733	0.63313302259638
Btbd7	0.319051895025486	6.12778240389358	0.110632306917381	0.63313302259638
Ccdc53	-0.298088609577811	4.90441672738737	0.110802634070697	0.63313302259638
Tmem106c	-0.268587946122992	3.84683962395197	0.111066935987337	0.63313302259638
Yeats2	0.312477088038734	5.71897081055857	0.111157421560304	0.63313302259638
Zfp941	0.305553080327429	2.30038011912978	0.111159815883317	0.63313302259638
Porcn	-0.409763572300366	1.56562781675647	0.111275226746485	0.63313302259638
Mdc1	0.292393245431767	6.55720982603491	0.111278200632615	0.63313302259638
Dnd1	-0.535594816628552	0.175580165543903	0.111317110688984	0.63313302259638
Pard6a	-0.344575644746046	2.52982437272851	0.111341081978346	0.63313302259638
Faf1	-0.230920834489335	7.41991929403173	0.111386495514482	0.63313302259638
Gtf2a2	-0.273859915889885	5.82015375916611	0.111399943457665	0.63313302259638
Ralgapa1	0.29575745690184	5.17833015719437	0.111414660476786	0.63313302259638
Pacs2	0.259526491918799	6.48145636972277	0.111423950732295	0.63313302259638
Zbtb41	0.303423435896098	6.29853904526305	0.111522548317121	0.63313302259638
Ppa2	-0.297500655356931	4.88577434828238	0.111558636985202	0.63313302259638
Alyref	-0.268685358230595	8.36346269715148	0.11162422696582	0.63313302259638
Mamdc4	0.445508626169347	1.22951431107108	0.111629878955783	0.63313302259638
Pstk	-0.292758421623834	4.17106844008909	0.111722218575269	0.63313302259638
Slc39a7	-0.230039665788693	8.04787739031223	0.111743597173586	0.63313302259638
Fancd2	0.280457442560433	4.99717385811098	0.111862882758634	0.63313302259638
Emg1	-0.28996358646749	6.82090556963539	0.111872286886221	0.63313302259638
Mrps30	-0.244362496950107	6.00492168839707	0.111912052851535	0.63313302259638
Pi4ka	0.270731960022439	5.88500179257648	0.111984801332331	0.63313302259638
Phb	-0.243262015813986	7.6006231526591	0.112001854070379	0.63313302259638
Chkb	-0.24463519411066	5.3717255216167	0.112069061454001	0.63313302259638
Aprt	-0.275556605027687	7.50903222163901	0.112126919622246	0.63313302259638
Csnk1g1	0.297709804894023	5.74431772962605	0.112145396177345	0.63313302259638
Iqcb1	-0.252987278758567	5.01783017493445	0.112248349529238	0.63313302259638
Saysd1	-0.408070169723468	2.38515762693925	0.112254073626568	0.63313302259638
Dido1	0.308768528204949	7.2172013979398	0.112332288838839	0.63313302259638
Rfxap	-0.295625378818948	5.29240616476764	0.112352746549943	0.63313302259638
Spryd7	-0.250924554820828	3.96702575154085	0.112443908310103	0.63313302259638
Saraf	-0.224707274895463	6.78888987568256	0.112544504815463	0.63313302259638
Anxa5	-0.21916855491889	8.42032639190017	0.11256236311295	0.63313302259638
Ccdc115	-0.263315079859244	5.24991146785283	0.112595062645509	0.63313302259638
Zbtb21	0.241302353820418	5.47636243079872	0.112975766281984	0.63313302259638
Ap5s1	-0.363834662222377	2.76570588183447	0.113010278346793	0.63313302259638
Pdcd2l	-0.270173068605801	4.3544260108142	0.113038780583675	0.63313302259638
Fcgrt	-0.258394001572238	4.10792854006548	0.113101909067967	0.63313302259638
Rbl2	0.270323104327647	4.76306644195452	0.113102828563052	0.63313302259638
Rhox5	-0.310625199401667	7.12252001945622	0.113180668788734	0.63313302259638
Akr1a1	-0.242501111931279	9.19085444542741	0.113288724275574	0.63313302259638
Ldlr	0.264884906094495	7.6383699107924	0.113295526723198	0.63313302259638
Kmt2b	0.314139787260898	6.48010537269971	0.113302952761587	0.63313302259638
Pdcd5	-0.326290587299747	6.19271333639179	0.11330515040741	0.63313302259638
Cspg4	0.2835140504106	6.82692062348203	0.113336628035316	0.63313302259638
Rsrp1	-0.247832974789066	7.05399234725113	0.113345638926143	0.63313302259638
Eif6	-0.261058881094128	8.07478529660275	0.113377606257393	0.63313302259638
Tra2a	-0.227322228622249	7.6920219201123	0.113384024638911	0.63313302259638
Cnpy4	-0.226436328533163	4.71891298659614	0.113391615133356	0.63313302259638
Spns1	-0.219741791071278	5.90389980697653	0.11348068235944	0.63313302259638
Bend3	0.258394042400762	5.38697565004518	0.113596390043556	0.63313302259638
Slc12a7	0.280672278370322	5.69471198158343	0.113618326900389	0.63313302259638
Znrd1as	-0.407736859500927	1.27285935245637	0.113645035421319	0.63313302259638
Capn15	0.296399592531629	5.57136539127013	0.113715986928267	0.63313302259638
Pmf1	-0.280737052211194	6.36558334470348	0.113766673882776	0.63313302259638
Gapvd1	0.265333606997952	6.98500096207367	0.11377879861741	0.63313302259638
Zfp142	0.308981104047069	5.91267393179071	0.114000563800638	0.63313302259638
Dpp9	0.238654745310403	6.9891218280527	0.114023325451081	0.63313302259638
Lats1	0.275515877458853	6.85189459850584	0.114043160904246	0.63313302259638
Kif16b	0.350734200497209	3.35253518487806	0.114237560753172	0.63313302259638
Cmtm7	-0.275526786951944	6.02200914568822	0.114360824149189	0.63313302259638
Fam126b	0.323490221512434	4.55805427187957	0.114408320295743	0.63313302259638
Rin1	0.247302851105805	6.98274613849391	0.114432611581799	0.63313302259638
Gna12	0.34184075193882	5.81409979863479	0.114483549568622	0.63313302259638
Prickle1	0.344412084747895	1.73702434428257	0.114486638018618	0.63313302259638
Ube2r2	-0.236742593588587	6.37337218043862	0.114502314469704	0.63313302259638
Lrrk2	0.344443888444132	5.63617575494358	0.114581788679407	0.63313302259638
Tead4	0.237084370669618	5.12640066779249	0.114630225740618	0.63313302259638
Mbtps1	0.233471462393981	7.12215019695956	0.114729072974341	0.63313302259638
44440	-0.318323849634958	2.49763072948521	0.114788384291947	0.63313302259638
Xiap	0.348057214796456	4.97871300559255	0.114885083241399	0.63313302259638
Psmd6	-0.273463600401556	7.29716301543511	0.114955713277762	0.63313302259638
Ubap2l	0.282470140414607	8.31355563861725	0.114971492588625	0.63313302259638
Urm1	-0.268720938469431	5.63596353484759	0.115069473512293	0.63313302259638
Cep68	0.261166184431881	5.31321446384595	0.115210836718055	0.63313302259638
Mcc	0.262556253793632	5.70443108688427	0.115221619028735	0.63313302259638
Atp1b3	-0.235659727512614	7.87840770805842	0.115263033655598	0.63313302259638
Tnrc6c	0.262666656861124	6.0708212807718	0.115287339815242	0.63313302259638
Mrps25	-0.27636906190634	5.8242632142615	0.115498834844552	0.63313302259638
Eef1g	-0.254377054026096	10.837489567057	0.115529278378158	0.63313302259638
Elof1	-0.28833888199679	6.1295160988336	0.115538556154528	0.63313302259638
Arl2	-0.251084608493161	5.01974759559941	0.115636686288469	0.63313302259638
Mecom	0.249840622010236	5.23865891818255	0.115789759777108	0.63313302259638
Gbp10	-0.420587055957706	1.49341490324601	0.115830738795634	0.63313302259638
Adamts14	0.272665227297954	3.78432802152821	0.115881289419704	0.63313302259638
Hic1	0.346213553518963	2.86549584546146	0.115919128045661	0.63313302259638
Scaf1	0.214543190917725	6.87746892581625	0.115961178058244	0.63313302259638
Nus1	-0.237904988355984	7.90703676903102	0.115975550596877	0.63313302259638
Pogk	0.285204297348164	4.66137809551193	0.116080913759951	0.63313302259638
Rnf135	-0.274414009734014	3.12303679804115	0.116104426035996	0.63313302259638
Klf3	0.261364908900644	5.99901027015663	0.116108835882691	0.63313302259638
Depdc5	0.255879058816419	4.82984008530094	0.116311397874311	0.63313302259638
Sec11c	-0.32735415896094	4.55858473221692	0.116352956194574	0.63313302259638
Wdr37	0.233201487005045	4.64535709745005	0.116371480814668	0.63313302259638
Trim69	-0.484420052650943	0.699074857085854	0.116508543509641	0.63313302259638
Adamts1	0.2537431511477	6.0233994574284	0.116553481207484	0.63313302259638
Atxn1	0.292199555838873	4.10405551544388	0.116577422869789	0.63313302259638
Tmem176a	-0.283834231806432	3.6813910393295	0.116621757575054	0.63313302259638
Wrap73	-0.234798763300849	4.62219344580347	0.116643598693551	0.63313302259638
0610010K14Rik	-0.2896704536312	5.38746200095177	0.116676976976627	0.63313302259638
Mrps15	-0.276373232561998	6.76501805970772	0.116711551068554	0.63313302259638
Mrpl13	-0.332237044970591	6.4060075962694	0.116811437173861	0.63313302259638
Morn2	-0.433521874715149	1.55661616216807	0.116827689001457	0.63313302259638
Pfdn1	-0.288231249284667	6.2092406825007	0.116839232327778	0.63313302259638
Kcnn1	0.633784554806994	-0.0980915368043842	0.116868967677011	0.63313302259638
Gpatch4	-0.267352534925553	7.04211036486249	0.116872008188975	0.63313302259638
Cldn15	-0.505553401140417	1.20153541828443	0.116879305947057	0.63313302259638
Cwc27	-0.282083363910547	4.76693715849108	0.116901507493728	0.63313302259638
Gadd45b	-0.280614339009959	6.14187339724084	0.116909931162686	0.63313302259638
Pds5a	0.267521052294805	7.62549912005992	0.116942460971687	0.63313302259638
Lrp8	0.247477034471915	7.35063053066305	0.117117238285145	0.63313302259638
Sdf4	-0.244341415096397	7.10745901587517	0.117133984692499	0.63313302259638
Wdr59	0.262584186019	4.93146783380032	0.11717185983872	0.63313302259638
Polr2l	-0.279087581362956	5.45740844377081	0.117172221786548	0.63313302259638
1700109H08Rik	-0.579930269379836	0.828039002953363	0.11724454150523	0.63313302259638
Clic1	-0.238064593302603	8.41041566252809	0.117333477588812	0.63313302259638
Med30	-0.327719507892358	5.29961074779919	0.11734642340743	0.63313302259638
Xkr6	-0.596030012799014	-0.0427907896209349	0.117468558209474	0.63313302259638
Gnpnat1	-0.266765355253764	4.71394819424703	0.117503433523688	0.63313302259638
Hmbs	-0.249508125300373	5.14580065772651	0.117572330275421	0.63313302259638
Gstp1	-0.25459291939357	6.91322309368348	0.117575234063448	0.63313302259638
Ctsb	-0.220064435932392	8.3083482002811	0.117722520025804	0.63313302259638
Aga	-0.263573487458035	4.41791905843939	0.117816424455024	0.63313302259638
Idi1	0.25436446512452	5.33025453582237	0.117829848127488	0.63313302259638
Insr	0.294119849200797	4.93904782570159	0.117857261485253	0.63313302259638
[truncated: 8,822 more rows]
