# Supplementary material for: Regulation of microglia related neuroinflammation contributes to the protective effect of Gelsevirine on ischemic stroke
Source: Front Immunol. 2023 Mar 30;14:1164278. doi: 10.3389/fimmu.2023.1164278 (PMC10098192; doi:10.3389/fimmu.2023.1164278)
Supplement: Supplementary file 6 [file DataSheet_6.zip › fig 5 raw/fig 5-G raw/inflammation.Gsea.1649955013530/ALTEMEIER_RESPONSE_TO_LPS_WITH_MECHANICAL_VENTILATION.tsv]

NAME	SYMBOL	TITLE	RANK IN GENE LIST	RANK METRIC SCORE	RUNNING ES	CORE ENRICHMENT
row_0	HPX	na	52	1.1977181434631348	0.052348673	Yes
row_1	RAB20	na	174	0.8280236124992371	0.08463215	Yes
row_2	LST1	na	298	0.7000406980514526	0.11097475	Yes
row_3	GCH1	na	375	0.642539918422699	0.13684852	Yes
row_4	PLA2G7	na	470	0.5996760129928589	0.15993649	Yes
row_5	CXCL10	na	497	0.5897461175918579	0.18569435	Yes
row_6	CCL2	na	556	0.5689583420753479	0.20903221	Yes
row_7	ITGAM	na	956	0.47016024589538574	0.21219037	Yes
row_8	ATF3	na	1001	0.46430712938308716	0.23138863	Yes
row_9	TRIM5	na	1267	0.4256705045700073	0.2386691	Yes
row_10	TIMP1	na	1424	0.4085649847984314	0.25017494	Yes
row_11	MAP3K8	na	1538	0.39508646726608276	0.26304007	Yes
row_12	GADD45G	na	1851	0.35577255487442017	0.26496705	Yes
row_13	SAP30	na	1925	0.3457494080066681	0.27741492	Yes
row_14	CSF2	na	1966	0.3422103524208069	0.2912169	Yes
row_15	ISG15	na	2652	0.2741464376449585	0.27227902	Yes
row_16	PLEK	na	2731	0.26669642329216003	0.28088436	Yes
row_17	ARG2	na	3028	0.2385353446006775	0.27818844	Yes
row_18	MAFF	na	3104	0.23263852298259735	0.2853751	Yes
row_19	GEM	na	3126	0.2307816743850708	0.29495746	Yes
row_20	UPP1	na	3208	0.22232790291309357	0.30139726	Yes
row_21	MARCKSL1	na	3232	0.21979758143424988	0.31038576	Yes
row_22	GPR84	na	3518	0.19809871912002563	0.30634713	Yes
row_23	USP18	na	3713	0.18531575798988342	0.30590457	Yes
row_24	F3	na	3714	0.1853093057870865	0.31437346	Yes
row_25	JUNB	na	3720	0.18469280004501343	0.3225845	Yes
row_26	NFKBIA	na	3820	0.17851901054382324	0.32619533	Yes
row_27	LITAF	na	4262	0.14585548639297485	0.31260297	Yes
row_28	NFIL3	na	4292	0.1429961621761322	0.31780592	Yes
row_29	PLAUR	na	4365	0.138517826795578	0.3208289	Yes
row_30	CEBPD	na	4378	0.1379767507314682	0.32658342	Yes
row_31	CD14	na	4569	0.12411856651306152	0.32352778	No
row_32	GBP2	na	4854	0.1046619638800621	0.3152649	No
row_33	RCAN1	na	5166	0.0862274020910263	0.30491924	No
row_34	SELP	na	5220	0.08361677080392838	0.306306	No
row_35	GBP4	na	5456	0.07083392888307571	0.29874805	No
row_36	EBI3	na	5460	0.0705946758389473	0.30183652	No
row_37	BST1	na	5464	0.07038365304470062	0.30491534	No
row_38	IL1R2	na	5565	0.06499435752630234	0.30329198	No
row_39	TREX1	na	5641	0.06069193780422211	0.3026204	No
row_40	SOD2	na	5759	0.05428967624902725	0.2997269	No
row_41	RELB	na	5778	0.05327903851866722	0.30133498	No
row_42	IL4I1	na	5984	0.042031288146972656	0.2938388	No
row_43	SLC15A3	na	6068	0.03755085542798042	0.29174218	No
row_44	TIFA	na	6331	0.027431581169366837	0.28096038	No
row_45	TNFSF9	na	6392	0.025062648579478264	0.27934957	No
row_46	TFEC	na	6516	0.01988406851887703	0.27460805	No
row_47	CSF2RB	na	6547	0.01850658282637596	0.27407572	No
row_48	BCL3	na	6597	0.016910633072257042	0.27259764	No
row_49	FPR2	na	6947	0.003532437141984701	0.2567271	No
row_50	AKAP12	na	7008	5.003073019906878E-4	0.25399378	No
row_51	MEFV	na	7810	0.0	0.21719833	No
row_52	GDA	na	8101	0.0	0.20387663	No
row_53	GPR65	na	8318	0.0	0.19395426	No
row_54	IFIH1	na	8697	0.0	0.17659011	No
row_55	CXCL3	na	9141	0.0	0.15624008	No
row_56	CXCL2	na	9142	0.0	0.15624008	No
row_57	TFPI2	na	9526	0.0	0.13864626	No
row_58	SELL	na	10379	0.0	0.09950803	No
row_59	CYBB	na	10592	0.0	0.089769416	No
row_60	IL1A	na	10924	0.0	0.07456431	No
row_61	CMPK2	na	11549	0.0	0.04589969	No
row_62	IRGM	na	12118	0.0	0.019807542	No
row_63	CSF3R	na	12165	0.0	0.017694445	No
row_64	CCL3	na	12847	0.0	-0.013588572	No
row_65	CCR1	na	12877	0.0	-0.014920741	No
row_66	CCR2	na	12899	0.0	-0.015885416	No
row_67	CLEC4D	na	13108	0.0	-0.025440287	No
row_68	CLEC4E	na	13109	0.0	-0.025440287	No
row_69	IL1RN	na	13471	-0.006517734844237566	-0.04172563	No
row_70	SLC26A4	na	13717	-0.012777844443917274	-0.052396204	No
row_71	FGL2	na	14127	-0.024455102160573006	-0.07006676	No
row_72	IRF7	na	14245	-0.029416881501674652	-0.07409698	No
row_73	IL1B	na	14311	-0.03237157687544823	-0.07560345	No
row_74	F13A1	na	14554	-0.04280475899577141	-0.08476394	No
row_75	STAT2	na	14734	-0.052658967673778534	-0.09058005	No
row_76	CH25H	na	14876	-0.06010827422142029	-0.09431012	No
row_77	CCRL2	na	15162	-0.07787971198558807	-0.10384292	No
row_78	TNFAIP2	na	15268	-0.08401007205247879	-0.10482691	No
row_79	CASP4	na	15409	-0.09307143092155457	-0.10700458	No
row_80	IL15	na	15722	-0.1099715530872345	-0.116311036	No
row_81	TGM1	na	16147	-0.13757047057151794	-0.1295011	No
row_82	CCL20	na	16412	-0.15510398149490356	-0.13453998	No
row_83	NFKBIZ	na	16477	-0.1598314493894577	-0.13017541	No
row_84	SOCS3	na	16838	-0.18474049866199493	-0.1382698	No
row_85	LCP2	na	17023	-0.19799703359603882	-0.13767344	No
row_86	OAS3	na	17110	-0.20304061472415924	-0.13234477	No
row_87	SERPINE1	na	17446	-0.22602972388267517	-0.13740376	No
row_88	SLA	na	17503	-0.23016220331192017	-0.12945749	No
row_89	ADM	na	17510	-0.23076237738132477	-0.119186945	No
row_90	MXD1	na	17671	-0.2421605885028839	-0.11546977	No
row_91	STAT1	na	17788	-0.2519570291042328	-0.109283656	No
row_92	GK	na	17973	-0.2673923969268799	-0.10551584	No
row_93	FCER1G	na	18170	-0.28237780928611755	-0.1016144	No
row_94	OSMR	na	18234	-0.2870459258556366	-0.09139003	No
row_95	IFIT2	na	18380	-0.2954188883304596	-0.08454982	No
row_96	CCL17	na	18465	-0.301290899515152	-0.074639104	No
row_97	RDH5	na	19022	-0.35109633207321167	-0.084134415	No
row_98	ST3GAL1	na	19156	-0.3654361069202423	-0.07354308	No
row_99	IL6	na	19212	-0.3705955743789673	-0.05913287	No
row_100	TNFAIP3	na	19665	-0.41313648223876953	-0.061015427	No
row_101	PFKFB3	na	19874	-0.43270695209503174	-0.050794985	No
row_102	OAS2	na	20043	-0.44908860325813293	-0.037988406	No
row_103	TLR2	na	20969	-0.5719327330589294	-0.054341897	No
row_104	ADAMTS4	na	21285	-0.6389768123626709	-0.039609883	No
row_105	VCAN	na	21332	-0.6522155404090881	-0.011915816	No
row_106	THBS1	na	21664	-0.8055278658866882	0.009692826	No
