# Supplementary material for: Regulation of microglia related neuroinflammation contributes to the protective effect of Gelsevirine on ischemic stroke
Source: Front Immunol. 2023 Mar 30;14:1164278. doi: 10.3389/fimmu.2023.1164278 (PMC10098192; doi:10.3389/fimmu.2023.1164278)
Supplement: Supplementary file 6 [file DataSheet_6.zip › fig 5 raw/fig 5-G raw/inflammation.Gsea.1649955013530/BIOCARTA_CCR3_PATHWAY.tsv]

NAME	SYMBOL	TITLE	RANK IN GENE LIST	RANK METRIC SCORE	RUNNING ES	CORE ENRICHMENT
row_0	CCL11	na	386	0.6369252800941467	0.110474005	No
row_1	RHOA	na	1999	0.33809682726860046	0.10473894	No
row_2	HRAS	na	2716	0.2680816352367401	0.12591222	No
row_3	MAPK3	na	4918	0.09995362907648087	0.045320515	No
row_4	GNAS	na	5608	0.06253930926322937	0.026378857	No
row_5	NOX1	na	5662	0.059914782643318176	0.036007438	No
row_6	PIK3C2G	na	11106	0.0	-0.21302034	No
row_7	MYL2	na	11274	0.0	-0.22066091	No
row_8	CCR3	na	12897	0.0	-0.29487056	No
row_9	PRKCB	na	13570	-0.009348777122795582	-0.3237351	No
row_10	MAP2K1	na	15179	-0.07911258935928345	-0.38138863	No
row_11	MAPK1	na	16234	-0.1430119425058365	-0.40084058	No
row_12	RAF1	na	17251	-0.2124292105436325	-0.40458882	Yes
row_13	PRKCA	na	18221	-0.2859170734882355	-0.39140272	Yes
row_14	GNAQ	na	18773	-0.3274941146373749	-0.35072798	Yes
row_15	ROCK2	na	20637	-0.5208924412727356	-0.33117262	Yes
row_16	LIMK1	na	20819	-0.5486268997192383	-0.22908302	Yes
row_17	PPP1R12B	na	21303	-0.6424291133880615	-0.1219397	Yes
row_18	PLCB1	na	21572	-0.7359914779663086	0.013862799	Yes
