# Supplementary material for: Regulation of microglia related neuroinflammation contributes to the protective effect of Gelsevirine on ischemic stroke
Source: Front Immunol. 2023 Mar 30;14:1164278. doi: 10.3389/fimmu.2023.1164278 (PMC10098192; doi:10.3389/fimmu.2023.1164278)
Supplement: Supplementary file 6 [file DataSheet_6.zip › fig 5 raw/fig 5-G raw/inflammation.Gsea.1649955013530/BIOCARTA_IL6_PATHWAY.tsv]

NAME	SYMBOL	TITLE	RANK IN GENE LIST	RANK METRIC SCORE	RUNNING ES	CORE ENRICHMENT
row_0	FOS	na	1505	0.39947041869163513	0.0015780315	No
row_1	HRAS	na	2716	0.2680816352367401	-0.0065140277	No
row_2	CEBPB	na	4280	0.14389602839946747	-0.052654665	No
row_3	MAPK3	na	4918	0.09995362907648087	-0.06417535	No
row_4	GRB2	na	5726	0.05650429427623749	-0.09113556	No
row_5	JUN	na	5874	0.04799762740731239	-0.08939807	No
row_6	JAK2	na	15175	-0.07893466204404831	-0.5009921	No
row_7	MAP2K1	na	15179	-0.07911258935928345	-0.4871796	No
row_8	CSNK2A1	na	15329	-0.08783336728811264	-0.4785095	No
row_9	SRF	na	16304	-0.14759792387485504	-0.49704826	No
row_10	RAF1	na	17251	-0.2124292105436325	-0.5028743	No
row_11	SHC1	na	19109	-0.3605573773384094	-0.5242632	Yes
row_12	IL6	na	19212	-0.3705955743789673	-0.46358368	Yes
row_13	PTPN11	na	19508	-0.3970790505409241	-0.40706494	Yes
row_14	ELK1	na	19706	-0.41703498363494873	-0.34254354	Yes
row_15	JAK1	na	20014	-0.44609004259109497	-0.27793184	Yes
row_16	JAK3	na	20139	-0.46012645959854126	-0.20247214	Yes
row_17	SOS1	na	20563	-0.5105801820755005	-0.13179648	Yes
row_18	STAT3	na	20708	-0.5294456481933594	-0.04502894	Yes
row_19	IL6ST	na	20881	-0.5579268336296082	0.04547952	Yes
