# Supplementary material for: Regulation of microglia related neuroinflammation contributes to the protective effect of Gelsevirine on ischemic stroke
Source: Front Immunol. 2023 Mar 30;14:1164278. doi: 10.3389/fimmu.2023.1164278 (PMC10098192; doi:10.3389/fimmu.2023.1164278)
Supplement: Supplementary file 6 [file DataSheet_6.zip › fig 5 raw/fig 5-G raw/inflammation.Gsea.1649955013530/BIOCARTA_INFLAM_PATHWAY.tsv]

NAME	SYMBOL	TITLE	RANK IN GENE LIST	RANK METRIC SCORE	RUNNING ES	CORE ENRICHMENT
row_0	CSF3	na	128	0.9174575209617615	0.19166414	Yes
row_1	TGFB2	na	485	0.5939153432846069	0.3032388	Yes
row_2	CSF2	na	1966	0.3422103524208069	0.30918878	Yes
row_3	PDGFA	na	2504	0.2857952415943146	0.34614497	Yes
row_4	IL11	na	3251	0.21862344443798065	0.35907573	Yes
row_5	IL13	na	4636	0.11941687762737274	0.32145298	No
row_6	IFNB1	na	5085	0.09125161170959473	0.32059813	No
row_7	IL2	na	5219	0.08361855894327164	0.33251444	No
row_8	TNF	na	5838	0.05015132576227188	0.31503174	No
row_9	CD4	na	7312	0.0	0.24762681	No
row_10	IL4	na	8412	0.0	0.19733623	No
row_11	IL3	na	8413	0.0	0.19733623	No
row_12	IFNA1	na	9405	0.0	0.15198776	No
row_13	IFNG	na	9828	0.0	0.13267691	No
row_14	IL1A	na	10924	0.0	0.082569376	No
row_15	IL10	na	14957	-0.06535457074642181	-0.08786586	No
row_16	IL15	na	15722	-0.1099715530872345	-0.09915072	No
row_17	TGFB1	na	16186	-0.13983780145645142	-0.090231754	No
row_18	IL5	na	16224	-0.14195050299167633	-0.061364047	No
row_19	CSF1	na	17979	-0.26778680086135864	-0.08397521	No
row_20	IL6	na	19212	-0.3705955743789673	-0.06056557	No
row_21	IL7	na	19686	-0.41526007652282715	0.0071920627	No
row_22	TGFB3	na	19860	-0.43165236711502075	0.092206925	No
