# Supplementary material for: Regulation of microglia related neuroinflammation contributes to the protective effect of Gelsevirine on ischemic stroke
Source: Front Immunol. 2023 Mar 30;14:1164278. doi: 10.3389/fimmu.2023.1164278 (PMC10098192; doi:10.3389/fimmu.2023.1164278)
Supplement: Supplementary file 6 [file DataSheet_6.zip › fig 5 raw/fig 5-G raw/inflammation.Gsea.1649955013530/BIOCARTA_LAIR_PATHWAY.tsv]

NAME	SYMBOL	TITLE	RANK IN GENE LIST	RANK METRIC SCORE	RUNNING ES	CORE ENRICHMENT
row_0	ITGAL	na	44	1.258910894393921	0.33829045	Yes
row_1	SELPLG	na	2221	0.313146710395813	0.3234009	Yes
row_2	C3	na	3048	0.2367575466632843	0.34961596	Yes
row_3	SELP	na	5220	0.08361677080392838	0.2729096	No
row_4	TNF	na	5838	0.05015132576227188	0.25824252	No
row_5	C6	na	7560	0.0	0.17951785	No
row_6	KNG1	na	10271	0.0	0.0555528	No
row_7	IL1A	na	10924	0.0	0.025728	No
row_8	ITGA4	na	13745	-0.012828686274588108	-0.09980105	No
row_9	C7	na	14939	-0.06470183283090591	-0.1368832	No
row_10	ITGB1	na	16661	-0.17399351298809052	-0.16857472	No
row_11	VCAM1	na	17450	-0.22620685398578644	-0.14347342	No
row_12	ITGB2	na	17658	-0.24154293537139893	-0.08764953	No
row_13	IL6	na	19212	-0.3705955743789673	-0.058511533	No
row_14	ICAM1	na	21398	-0.6669278144836426	0.02181974	No
