# Supplementary material for: Regulation of microglia related neuroinflammation contributes to the protective effect of Gelsevirine on ischemic stroke
Source: Front Immunol. 2023 Mar 30;14:1164278. doi: 10.3389/fimmu.2023.1164278 (PMC10098192; doi:10.3389/fimmu.2023.1164278)
Supplement: Supplementary file 6 [file DataSheet_6.zip › fig 5 raw/fig 5-G raw/inflammation.Gsea.1649955013530/BIOCARTA_PAR1_PATHWAY.tsv]

NAME	SYMBOL	TITLE	RANK IN GENE LIST	RANK METRIC SCORE	RUNNING ES	CORE ENRICHMENT
row_0	PIK3CG	na	1248	0.4282781779766083	2.5855796E-4	No
row_1	F2RL3	na	1535	0.395797997713089	0.040180586	No
row_2	RHOA	na	1999	0.33809682726860046	0.06427691	No
row_3	ADCY1	na	3676	0.18686287105083466	0.012622203	No
row_4	PRKCB	na	13570	-0.009348777122795582	-0.43874964	No
row_5	F2	na	14453	-0.03845111280679703	-0.4739533	No
row_6	MAP3K7	na	17079	-0.20097047090530396	-0.56713724	No
row_7	F2R	na	17939	-0.2651706039905548	-0.5709253	Yes
row_8	PRKCA	na	18221	-0.2859170734882355	-0.54549026	Yes
row_9	PIK3CA	na	18513	-0.304766446352005	-0.5179884	Yes
row_10	GNAQ	na	18773	-0.3274941146373749	-0.4859786	Yes
row_11	ARHGEF1	na	18815	-0.3308415412902832	-0.44354662	Yes
row_12	GNA13	na	18906	-0.3402550220489502	-0.4020958	Yes
row_13	ROCK1	na	19820	-0.42742547392845154	-0.38662452	Yes
row_14	GNA12	na	20370	-0.4846937358379364	-0.34682995	Yes
row_15	PPP1R12B	na	21303	-0.6424291133880615	-0.3034337	Yes
row_16	PIK3R1	na	21419	-0.6742186546325684	-0.21840072	Yes
row_17	PLCB1	na	21572	-0.7359914779663086	-0.12678766	Yes
row_18	PTK2B	na	21800	-1.049880027770996	0.003431379	Yes
