# Supplementary material for: Regulation of microglia related neuroinflammation contributes to the protective effect of Gelsevirine on ischemic stroke
Source: Front Immunol. 2023 Mar 30;14:1164278. doi: 10.3389/fimmu.2023.1164278 (PMC10098192; doi:10.3389/fimmu.2023.1164278)
Supplement: Supplementary file 6 [file DataSheet_6.zip › fig 5 raw/fig 5-G raw/inflammation.Gsea.1649955013530/BLALOCK_ALZHEIMERS_DISEASE_INCIPIENT_DN.tsv]

NAME	SYMBOL	TITLE	RANK IN GENE LIST	RANK METRIC SCORE	RUNNING ES	CORE ENRICHMENT
row_0	HSPA5	na	265	0.7274543642997742	0.007146826	No
row_1	SAT1	na	383	0.6399954557418823	0.018780831	No
row_2	RPL14	na	508	0.5866293907165527	0.028673382	No
row_3	LAMTOR2	na	594	0.5570001602172852	0.039573308	No
row_4	RPL6	na	808	0.4968653619289398	0.042981643	No
row_5	RPL38	na	836	0.4908217191696167	0.054791603	No
row_6	NEDD8	na	881	0.4802248775959015	0.06553717	No
row_7	DLGAP2	na	962	0.46890121698379517	0.07432437	No
row_8	MKKS	na	1065	0.4552653133869171	0.081736185	No
row_9	PDIA6	na	1066	0.4548778831958771	0.09383318	No
row_10	REEP5	na	1082	0.4521404802799225	0.10516687	No
row_11	COX7C	na	1133	0.44384539127349854	0.11466876	No
row_12	PFDN2	na	1141	0.44283461570739746	0.12612323	No
row_13	NDUFB3	na	1166	0.4388419985771179	0.13668895	No
row_14	COX7A2L	na	1310	0.41904160380363464	0.14125003	No
row_15	EIF2B3	na	1587	0.38940274715423584	0.13890035	No
row_16	GTF2A2	na	1664	0.378333181142807	0.14546314	No
row_17	CACYBP	na	1726	0.37079793214797974	0.15251604	No
row_18	CKS2	na	1945	0.3442729115486145	0.15163615	No
row_19	PSMC2	na	2133	0.3230969309806824	0.1516202	No
row_20	COPS5	na	2152	0.32102394104003906	0.15932886	No
row_21	GRPEL1	na	2175	0.31977343559265137	0.16682015	No
row_22	MRPL15	na	2304	0.30340510606765747	0.16899651	No
row_23	MPV17	na	2306	0.3032582700252533	0.17701532	No
row_24	DRAP1	na	2368	0.29727381467819214	0.18211292	No
row_25	CLDN10	na	2389	0.296665757894516	0.18908174	No
row_26	FHL1	na	2714	0.2681187391281128	0.181297	No
row_27	CCT3	na	2732	0.2660841643810272	0.18759066	No
row_28	TMEM147	na	2778	0.2610413730144501	0.19246124	No
row_29	PPA1	na	2866	0.2536815106868744	0.19520265	No
row_30	EIF2B1	na	2871	0.2529102861881256	0.2017444	No
row_31	HADH	na	2941	0.24672532081604004	0.20512944	No
row_32	ECH1	na	2968	0.24404239654541016	0.2104226	No
row_33	CCT2	na	2987	0.24270273745059967	0.2160484	No
row_34	UROS	na	3032	0.2383858859539032	0.22036253	No
row_35	CCT4	na	3202	0.22327694296836853	0.21852057	No
row_36	UTP18	na	3231	0.219844788312912	0.22307815	No
row_37	CCT5	na	3233	0.21974211931228638	0.22887592	No
row_38	DNAJC8	na	3428	0.20443302392959595	0.22538199	No
row_39	MGLL	na	3493	0.19959038496017456	0.22774369	No
row_40	NDUFB8	na	3736	0.18315625190734863	0.22147427	No
row_41	AP3S1	na	3816	0.17870475351810455	0.22259003	No
row_42	DNAJA1	na	3904	0.17266204953193665	0.22317682	No
row_43	CCNL1	na	3974	0.1666799634695053	0.22443314	No
row_44	NSFL1C	na	4080	0.15715651214122772	0.22377898	No
row_45	MAOA	na	4152	0.1533716470003128	0.2245893	No
row_46	ALOX5AP	na	4166	0.15200354158878326	0.22803323	No
row_47	ACAD8	na	4623	0.12021000683307648	0.21023852	No
row_48	PPP3CA	na	4664	0.11713007092475891	0.2115121	No
row_49	PGS1	na	4749	0.11190606653690338	0.21062125	No
row_50	CEPT1	na	4899	0.1012720838189125	0.20645538	No
row_51	AHSA1	na	4963	0.0979551151394844	0.20616025	No
row_52	HSP90AB1	na	5242	0.08245746791362762	0.19555561	No
row_53	HSP90AA1	na	5244	0.08244038373231888	0.197702	No
row_54	RPN2	na	5445	0.07150213420391083	0.1903967	No
row_55	B4GALNT1	na	5564	0.06499624997377396	0.18669316	No
row_56	CUL2	na	5581	0.06407251209020615	0.18766056	No
row_57	GNAS	na	5608	0.06253930926322937	0.18812683	No
row_58	RGS4	na	5722	0.05688581243157387	0.1844378	No
row_59	PDHX	na	5976	0.04228505864739418	0.17391568	No
row_60	PANX1	na	5980	0.04208086058497429	0.17489667	No
row_61	GLRX	na	6293	0.02879822626709938	0.16129987	No
row_62	RGS20	na	6402	0.024699559435248375	0.15698504	No
row_63	DEAF1	na	6422	0.023788662627339363	0.15674303	No
row_64	FAIM2	na	6666	0.014415308833122253	0.1459401	No
row_65	CDK7	na	6749	0.010786259546875954	0.14245214	No
row_66	GNB1	na	6946	0.0035529062151908875	0.13352393	No
row_67	MED17	na	6980	0.001944757648743689	0.13205652	No
row_68	TUBG2	na	7027	2.8219370506121777E-5	0.1299397	No
row_69	CRH	na	7440	0.0	0.11097363	No
row_70	FSD1	na	8057	0.0	0.08261658	No
row_71	GPR22	na	8290	0.0	0.07193666	No
row_72	NELL1	na	8938	0.0	0.04215256	No
row_73	TAC1	na	8994	0.0	0.039620683	No
row_74	KCNIP1	na	9081	0.0	0.035661746	No
row_75	GABRB3	na	9325	0.0	0.024475444	No
row_76	TRO	na	10287	0.0	-0.019763382	No
row_77	TENM1	na	10337	0.0	-0.022019055	No
row_78	TOX3	na	11692	0.0	-0.084349304	No
row_79	PCP4	na	11738	0.0	-0.08642084	No
row_80	ROBO1	na	12627	0.0	-0.12729917	No
row_81	PAFAH1B1	na	13524	-0.007461349479854107	-0.16834736	No
row_82	ALDH2	na	13607	-0.010330352000892162	-0.17184743	No
row_83	PPP3R1	na	13636	-0.010594955645501614	-0.17285462	No
row_84	RIMS2	na	13772	-0.01332576759159565	-0.17871486	No
row_85	DDX5	na	13863	-0.016302695497870445	-0.18242437	No
row_86	FKBP1B	na	13889	-0.016860028728842735	-0.18312685	No
row_87	ORC5	na	14139	-0.025041308254003525	-0.19392341	No
row_88	CSNK1G3	na	14360	-0.0341094546020031	-0.20314382	No
row_89	SDHA	na	14573	-0.043770935386419296	-0.21173902	No
row_90	HSPH1	na	14720	-0.052047379314899445	-0.21707585	No
row_91	ZW10	na	14732	-0.05256497859954834	-0.21618433	No
row_92	USP15	na	14971	-0.06575232744216919	-0.22539185	No
row_93	DDN	na	15226	-0.0814572349190712	-0.23491825	No
row_94	RPE	na	15244	-0.0824011042714119	-0.23350947	No
row_95	CSNK2A1	na	15329	-0.08783336728811264	-0.2350405	No
row_96	ACTR1B	na	15346	-0.08874160796403885	-0.23341705	No
row_97	MFN1	na	15688	-0.10770390927791595	-0.24625044	No
row_98	ARHGEF4	na	15826	-0.11663033068180084	-0.24945545	No
row_99	SEC23B	na	15903	-0.12183456867933273	-0.24971399	No
row_100	SST	na	15959	-0.12569841742515564	-0.24890305	No
row_101	PDHA1	na	16103	-0.13440778851509094	-0.2519115	No
row_102	WFDC1	na	16200	-0.1404963880777359	-0.2525944	No
row_103	ATIC	na	16212	-0.1411585956811905	-0.24934684	No
row_104	RAD51C	na	16324	-0.14868231117725372	-0.2505026	No
row_105	LGALS8	na	16864	-0.1866520643234253	-0.27035117	No
row_106	RSU1	na	16872	-0.18681491911411285	-0.26570526	No
row_107	MAP2K4	na	16904	-0.18916058540344238	-0.2621018	No
row_108	GLUL	na	17167	-0.20683610439300537	-0.26866215	No
row_109	ARCN1	na	17439	-0.22580331563949585	-0.27513242	No
row_110	MXD1	na	17671	-0.2421605885028839	-0.27932632	Yes
row_111	VAMP1	na	17684	-0.24287492036819458	-0.2734197	Yes
row_112	IPO7	na	17727	-0.24672822654247284	-0.26879168	Yes
row_113	TOP1	na	17830	-0.25582262873649597	-0.26668382	Yes
row_114	TFDP1	na	18032	-0.2714446783065796	-0.2687179	Yes
row_115	COL5A2	na	18110	-0.2774132788181305	-0.26488504	Yes
row_116	PAK3	na	18126	-0.2786419987678528	-0.25816536	Yes
row_117	UBP1	na	18148	-0.28087204694747925	-0.25166258	Yes
row_118	ZMAT3	na	18162	-0.2819698452949524	-0.24476233	Yes
row_119	CLIP3	na	18165	-0.2823074758052826	-0.23734672	Yes
row_120	FCER1G	na	18170	-0.28237780928611755	-0.23002133	Yes
row_121	MEF2A	na	18192	-0.28388768434524536	-0.22343835	Yes
row_122	SUPT7L	na	18277	-0.28964313864707947	-0.21960247	Yes
row_123	OPA1	na	18302	-0.29136690497398376	-0.2129587	Yes
row_124	ZFR	na	18342	-0.2935706377029419	-0.20694682	Yes
row_125	PTPRR	na	18352	-0.29407355189323425	-0.19954056	Yes
row_126	ATP2A2	na	18364	-0.2945508360862732	-0.19221367	Yes
row_127	PARP1	na	18772	-0.32747235894203186	-0.2022408	Yes
row_128	SEC31A	na	18793	-0.329159140586853	-0.19440784	Yes
row_129	RAPGEFL1	na	18912	-0.3404674530029297	-0.1907855	Yes
row_130	CAMKK2	na	19237	-0.3724430799484253	-0.19579583	Yes
row_131	TTC3	na	19271	-0.37454360723495483	-0.18735437	Yes
row_132	ARF3	na	19670	-0.41350194811820984	-0.19467932	Yes
row_133	ASPH	na	19814	-0.42705631256103516	-0.18990509	Yes
row_134	DENND4A	na	19845	-0.4298398196697235	-0.17985499	Yes
row_135	RB1CC1	na	19851	-0.43032246828079224	-0.16864118	Yes
row_136	RGS14	na	19857	-0.43144458532333374	-0.15739754	Yes
row_137	CDC27	na	19885	-0.43370747566223145	-0.14710647	Yes
row_138	ELMO2	na	19901	-0.4354991018772125	-0.13621534	Yes
row_139	RANBP2	na	20173	-0.4641839265823364	-0.13634613	Yes
row_140	MGA	na	20233	-0.47026753425598145	-0.12655587	Yes
row_141	ACTN1	na	20635	-0.5207340121269226	-0.1311672	Yes
row_142	ROCK2	na	20637	-0.5208924412727356	-0.11736065	Yes
row_143	KIDINS220	na	20672	-0.5251984596252441	-0.10495872	Yes
row_144	COL4A1	na	20907	-0.5605721473693848	-0.10082289	Yes
row_145	KIF5C	na	20939	-0.5668721199035645	-0.08717459	Yes
row_146	PIP5K1C	na	21145	-0.6069777011871338	-0.08046966	Yes
row_147	KIF1B	na	21147	-0.6071303486824036	-0.0643697	Yes
row_148	APC	na	21200	-0.6193948984146118	-0.05029133	Yes
row_149	SCN3A	na	21301	-0.6419859528541565	-0.037821807	Yes
row_150	ADGRB2	na	21566	-0.7343693375587463	-0.03044505	Yes
row_151	TMOD1	na	21650	-0.7895069718360901	-0.013269785	Yes
row_152	PCNT	na	21739	-0.8867161273956299	0.006260485	Yes
