# Supplementary material for: Regulation of microglia related neuroinflammation contributes to the protective effect of Gelsevirine on ischemic stroke
Source: Front Immunol. 2023 Mar 30;14:1164278. doi: 10.3389/fimmu.2023.1164278 (PMC10098192; doi:10.3389/fimmu.2023.1164278)
Supplement: Supplementary file 6 [file DataSheet_6.zip › fig 5 raw/fig 5-G raw/inflammation.Gsea.1649955013530/BLALOCK_ALZHEIMERS_DISEASE_INCIPIENT_UP.tsv]

NAME	SYMBOL	TITLE	RANK IN GENE LIST	RANK METRIC SCORE	RUNNING ES	CORE ENRICHMENT
row_0	DCN	na	328	0.6734795570373535	-0.0075570922	No
row_1	S100A4	na	373	0.6446701884269714	-0.0022586912	No
row_2	SFN	na	603	0.554411768913269	-0.006575946	No
row_3	CLU	na	801	0.4976089894771576	-0.01005455	No
row_4	SYF2	na	812	0.4953206777572632	-0.0048784944	No
row_5	ANP32B	na	849	0.48790857195854187	-9.937857E-4	No
row_6	LSM5	na	924	0.4740022122859955	9.685742E-4	No
row_7	RNASEH2A	na	1025	0.4607788324356079	0.0015734133	No
row_8	CTSL	na	1068	0.45461058616638184	0.0048004286	No
row_9	CTSS	na	1108	0.4467700719833374	0.008077427	No
row_10	LARP7	na	1111	0.44646188616752625	0.01306849	No
row_11	RBM8A	na	1217	0.4327000379562378	0.0131214885	No
row_12	EIF5B	na	1273	0.4245569705963135	0.015402809	No
row_13	PRDX6	na	1373	0.41303950548171997	0.015510457	No
row_14	SSR2	na	1477	0.4020106792449951	0.015306834	No
row_15	NT5C	na	1491	0.40078669786453247	0.019267159	No
row_16	TSR3	na	1584	0.3897387683391571	0.019434426	No
row_17	RPL13	na	1787	0.3637159466743469	0.014199064	No
row_18	CPQ	na	1798	0.36194971203804016	0.017856412	No
row_19	NAP1L1	na	1858	0.35508131980895996	0.019160923	No
row_20	DGCR6	na	1864	0.35351312160491943	0.022954306	No
row_21	UROD	na	2047	0.3326821029186249	0.018293979	No
row_22	CLIC1	na	2135	0.32262250781059265	0.01792909	No
row_23	EMID1	na	2406	0.29538848996162415	0.0087590525	No
row_24	TEX264	na	2469	0.2892787754535675	0.009175	No
row_25	LUC7L3	na	2536	0.2827673852443695	0.009331117	No
row_26	PGLS	na	2585	0.2795437276363373	0.010286104	No
row_27	PSMC3IP	na	2720	0.2675152122974396	0.0071119196	No
row_28	CSNK2A2	na	2818	0.25783106684684753	0.0055450355	No
row_29	GAMT	na	2892	0.25085729360580444	0.0050128433	No
row_30	PGM3	na	2933	0.2472468763589859	0.00597143	No
row_31	PTGIS	na	2983	0.2431291788816452	0.0064653396	No
row_32	CDK2AP1	na	3049	0.23675678670406342	0.006143951	No
row_33	TSPAN31	na	3247	0.2187654823064804	-5.0987117E-4	No
row_34	HOXC4	na	3321	0.2128821611404419	-0.0014744902	No
row_35	FAM3A	na	3361	0.2097860723733902	-8.9605246E-4	No
row_36	ATG3	na	3533	0.19733497500419617	-0.006586961	No
row_37	SNX16	na	3552	0.19531847536563873	-0.0051984275	No
row_38	RAB2A	na	3566	0.19423730671405792	-0.003590101	No
row_39	RAD1	na	3626	0.1905084252357483	-0.0041595986	No
row_40	LAMA4	na	3690	0.18663464486598969	-0.004958891	No
row_41	PDE4C	na	3729	0.18385049700737	-0.0046293633	No
row_42	CYP11A1	na	3771	0.1809617429971695	-0.0044719926	No
row_43	CCDC59	na	3793	0.1803564429283142	-0.0033930962	No
row_44	SGK2	na	3858	0.17619924247264862	-0.0043576383	No
row_45	COTL1	na	4286	0.14379434287548065	-0.022541981	No
row_46	IFT74	na	4331	0.14115969836711884	-0.022977104	No
row_47	DBF4	na	4540	0.12610328197479248	-0.03119671	No
row_48	ARPC1B	na	4583	0.12316624075174332	-0.031743884	No
row_49	PPIG	na	4595	0.12213622033596039	-0.030863736	No
row_50	SLC19A1	na	4731	0.11310258507728577	-0.035842653	No
row_51	FBXW4	na	4734	0.11275886744260788	-0.0346515	No
row_52	TBXA2R	na	5060	0.09240414947271347	-0.04868609	No
row_53	SEC63	na	5122	0.08883973211050034	-0.05050614	No
row_54	CTPS2	na	5232	0.08276820182800293	-0.054623537	No
row_55	CNPY3	na	5248	0.082267627120018	-0.05438306	No
row_56	PDCL	na	5399	0.0737033486366272	-0.060506936	No
row_57	DAO	na	5429	0.07218334078788757	-0.06103118	No
row_58	EFEMP2	na	5513	0.06748311221599579	-0.06411569	No
row_59	EFEMP1	na	5516	0.06738220900297165	-0.06344124	No
row_60	KLF2	na	5535	0.06629868596792221	-0.06352187	No
row_61	TPD52	na	5561	0.0651140958070755	-0.06394093	No
row_62	NSDHL	na	5618	0.06188873574137688	-0.06583577	No
row_63	PDSS1	na	5636	0.060944657772779465	-0.06593094	No
row_64	HMGB3	na	5736	0.055993836373090744	-0.06988901	No
row_65	SNX11	na	5738	0.055832311511039734	-0.06929966	No
row_66	GPSM3	na	5891	0.04707440361380577	-0.075819604	No
row_67	GIPC1	na	5996	0.041335947811603546	-0.08017669	No
row_68	KCNJ14	na	6053	0.03815300017595291	-0.082341805	No
row_69	NCAPG	na	6075	0.03724433109164238	-0.082892545	No
row_70	ARHGEF15	na	6138	0.035122789442539215	-0.0853707	No
row_71	ERAL1	na	6178	0.03328433632850647	-0.086802095	No
row_72	TSC22D4	na	6203	0.032345883548259735	-0.087547876	No
row_73	RAB1B	na	6236	0.030906321480870247	-0.088681415	No
row_74	TUBD1	na	6268	0.029758360236883163	-0.0897816	No
row_75	UGT1A10	na	6336	0.027270346879959106	-0.09258127	No
row_76	RBCK1	na	6468	0.022283174097537994	-0.09840868	No
row_77	ID4	na	6472	0.022074677050113678	-0.098296575	No
row_78	MATN2	na	6510	0.020493224263191223	-0.09978079	No
row_79	NUCKS1	na	6573	0.017829660326242447	-0.10245586	No
row_80	SAP30BP	na	6669	0.01433181669563055	-0.10670265	No
row_81	SFRP1	na	6881	0.006340691354125738	-0.11642527	No
row_82	IL13RA1	na	6882	0.006334939505904913	-0.11635313	No
row_83	FYN	na	6884	0.006248323246836662	-0.1163284	No
row_84	IL10RB	na	6952	0.0034038072917610407	-0.119399846	No
row_85	GTF2H1	na	6988	0.0015584302600473166	-0.12100683	No
row_86	SLC35F2	na	7025	2.8221058528288268E-5	-0.12267767	No
row_87	CEBPA	na	7443	0.0	-0.1420352	No
row_88	APOC4	na	7457	0.0	-0.14263867	No
row_89	MAB21L2	na	7467	0.0	-0.14305647	No
row_90	TNFRSF11B	na	7622	0.0	-0.15020528	No
row_91	DMC1	na	8082	0.0	-0.1715125	No
row_92	PCDH11X	na	8102	0.0	-0.1723945	No
row_93	GABRQ	na	8219	0.0	-0.17777933	No
row_94	MLANA	na	8564	0.0	-0.19374813	No
row_95	KCNK10	na	9237	0.0	-0.22494301	No
row_96	ASCL1	na	9337	0.0	-0.22953868	No
row_97	IFNA5	na	9402	0.0	-0.23250961	No
row_98	PRL	na	9408	0.0	-0.23274173	No
row_99	CLDN5	na	9467	0.0	-0.23543414	No
row_100	CTRC	na	9560	0.0	-0.23970486	No
row_101	BRS3	na	9791	0.0	-0.25038168	No
row_102	IFNG	na	9828	0.0	-0.25205284	No
row_103	IL10RA	na	10241	0.0	-0.27117828	No
row_104	GDF1	na	10742	0.0	-0.29438874	No
row_105	FBN2	na	10970	0.0	-0.3049263	No
row_106	ANGPT1	na	11116	0.0	-0.31165734	No
row_107	TRIM38	na	11673	0.0	-0.33746737	No
row_108	GLI2	na	12145	0.0	-0.35933164	No
row_109	EDNRA	na	12199	0.0	-0.36179194	No
row_110	SLAMF1	na	12876	0.0	-0.3931725	No
row_111	PI4K2A	na	13264	-3.972499107476324E-4	-0.4111329	No
row_112	ITGA7	na	13508	-0.006895362865179777	-0.42233467	No
row_113	TCN2	na	13536	-0.00789559818804264	-0.42349812	No
row_114	HAO2	na	13625	-0.010550888255238533	-0.42746302	No
row_115	FGL1	na	13628	-0.010550890117883682	-0.42743573	No
row_116	JUND	na	13688	-0.011923598125576973	-0.43003878	No
row_117	CSDE1	na	13691	-0.011959587223827839	-0.42999545	No
row_118	APLNR	na	13937	-0.01810736581683159	-0.44116238	No
row_119	ACTR8	na	14003	-0.02024657465517521	-0.4439492	No
row_120	RGS9	na	14044	-0.021435119211673737	-0.44556195	No
row_121	GNAZ	na	14099	-0.023505495861172676	-0.44780102	No
row_122	NEBL	na	14199	-0.027662837877869606	-0.45208168	No
row_123	CDC5L	na	14269	-0.03022320754826069	-0.4549406	No
row_124	GRM6	na	14351	-0.03381627798080444	-0.4583156	No
row_125	NAMPT	na	14416	-0.03621284291148186	-0.46087417	No
row_126	EWSR1	na	14527	-0.04178085923194885	-0.46550474	No
row_127	RXRB	na	14636	-0.04736286401748657	-0.46997887	No
row_128	SERTAD3	na	14791	-0.055741749703884125	-0.47649294	No
row_129	RHOQ	na	14853	-0.0590490885078907	-0.47865224	No
row_130	FADS1	na	14858	-0.05924002826213837	-0.47816333	No
row_131	PER1	na	14861	-0.05938667804002762	-0.47757995	No
row_132	COG4	na	14885	-0.06104981154203415	-0.47795245	No
row_133	CPM	na	14993	-0.06741540879011154	-0.4821518	No
row_134	NONO	na	15028	-0.06980761140584946	-0.48293522	No
row_135	MR1	na	15047	-0.07085687667131424	-0.48296395	No
row_136	SSH3	na	15066	-0.07196184992790222	-0.4829801	No
row_137	OS9	na	15080	-0.07300963997840881	-0.4827522	No
row_138	BRAP	na	15086	-0.07329749315977097	-0.48214966	No
row_139	CALML4	na	15115	-0.0745224580168724	-0.48260084	No
row_140	GPR107	na	15173	-0.07847922295331955	-0.48435318	No
row_141	POLH	na	15203	-0.08039187639951706	-0.48478398	No
row_142	HOXB5	na	15205	-0.08045235276222229	-0.48391426	No
row_143	WWP2	na	15239	-0.08215218037366867	-0.4845107	No
row_144	ARFGAP2	na	15252	-0.08326181024312973	-0.48411962	No
row_145	SLC12A3	na	15257	-0.08357345312833786	-0.48335364	No
row_146	KTN1	na	15296	-0.08559644967317581	-0.48414296	No
row_147	GTF2H3	na	15340	-0.08840883523225784	-0.48513234	No
row_148	ST6GALNAC4	na	15344	-0.08850209414958954	-0.4842638	No
row_149	OGG1	na	15414	-0.09324603527784348	-0.48640504	No
row_150	ARFGAP1	na	15423	-0.09354603290557861	-0.48571122	No
row_151	NMB	na	15427	-0.09360110014677048	-0.48478463	No
row_152	TRMT1L	na	15446	-0.09466765820980072	-0.48454222	No
row_153	DAPK2	na	15489	-0.0968453660607338	-0.4853891	No
row_154	INPP5K	na	15497	-0.09736314415931702	-0.48460537	No
row_155	USP1	na	15563	-0.10151878744363785	-0.4864667	No
row_156	TAX1BP3	na	15709	-0.10931657254695892	-0.49195296	No
row_157	GOSR2	na	15745	-0.11153525859117508	-0.49230763	No
row_158	CAST	na	15855	-0.11843176931142807	-0.49601892	No
row_159	USH1C	na	15871	-0.11970936506986618	-0.4953521	No
row_160	SCLY	na	15931	-0.12384901940822601	-0.49668065	No
row_161	WAS	na	15945	-0.12477395683526993	-0.4958633	No
row_162	TLR1	na	15960	-0.12572570145130157	-0.49508154	No
row_163	TNFRSF9	na	15985	-0.12738747894763947	-0.49474508	No
row_164	KDSR	na	16055	-0.13171795010566711	-0.49644825	No
row_165	AGFG2	na	16093	-0.13383474946022034	-0.4966418	No
row_166	RHBDD3	na	16184	-0.1397170126438141	-0.49922875	Yes
row_167	SLC14A1	na	16219	-0.14169026911258698	-0.4991936	Yes
row_168	POLR1B	na	16221	-0.14177726209163666	-0.4976256	Yes
row_169	VRK3	na	16239	-0.1431957185268402	-0.49678418	Yes
row_170	SGK1	na	16243	-0.14337465167045593	-0.49529082	Yes
row_171	PRPF40A	na	16270	-0.14499373733997345	-0.4948467	Yes
row_172	SPAG1	na	16275	-0.14542843401432037	-0.49337637	Yes
row_173	CYP39A1	na	16358	-0.1516924500465393	-0.49545556	Yes
row_174	SMC1A	na	16363	-0.15220977365970612	-0.49390802	Yes
row_175	CPT2	na	16367	-0.1524515002965927	-0.4923113	Yes
row_176	YES1	na	16373	-0.15256161987781525	-0.49080616	Yes
row_177	TOPORS	na	16504	-0.16173307597637177	-0.4949992	Yes
row_178	ANGPTL2	na	16574	-0.16691100597381592	-0.49630162	Yes
row_179	FZR1	na	16600	-0.16874286532402039	-0.49554065	Yes
row_180	PRCP	na	16606	-0.1694309562444687	-0.49384344	Yes
row_181	CASP6	na	16611	-0.16997824609279633	-0.49209356	Yes
row_182	ZMYM5	na	16625	-0.17140036821365356	-0.49074528	Yes
row_183	PTGS1	na	16639	-0.17239384353160858	-0.4893857	Yes
row_184	IPP	na	16690	-0.17567963898181915	-0.48970625	Yes
row_185	IL17RA	na	16705	-0.17726290225982666	-0.48833764	Yes
row_186	CD44	na	16720	-0.17796993255615234	-0.48696098	Yes
row_187	MDM1	na	16723	-0.17802944779396057	-0.48502657	Yes
row_188	IL18	na	16753	-0.1794203221797943	-0.4843297	Yes
row_189	ENAH	na	16759	-0.17969059944152832	-0.48251566	Yes
row_190	EPS8	na	16771	-0.1804686337709427	-0.48097128	Yes
row_191	LEF1	na	16773	-0.18057142198085785	-0.4789615	Yes
row_192	BGN	na	16804	-0.18282201886177063	-0.47827232	Yes
row_193	PIBF1	na	16815	-0.18349774181842804	-0.47664702	Yes
row_194	WWTR1	na	16841	-0.18481235206127167	-0.47570306	Yes
row_195	EIF2AK2	na	16842	-0.18483038246631622	-0.4735984	Yes
row_196	PLOD2	na	16918	-0.19049936532974243	-0.47491074	Yes
row_197	TM7SF3	na	16960	-0.19386687874794006	-0.4746064	Yes
row_198	APOC1	na	17015	-0.19745758175849915	-0.47486466	Yes
row_199	NEK7	na	17081	-0.2010268270969391	-0.4755929	Yes
row_200	ARHGAP17	na	17137	-0.2044040411710739	-0.47581849	Yes
row_201	STAG2	na	17164	-0.20628395676612854	-0.47467646	Yes
row_202	PAH	na	17206	-0.20956461131572723	-0.4741934	Yes
row_203	RNGTT	na	17292	-0.21574175357818604	-0.4756825	Yes
row_204	SEMA3B	na	17328	-0.2186613827943802	-0.4748173	Yes
row_205	LIMK2	na	17333	-0.21904680132865906	-0.4725087	Yes
row_206	PTH1R	na	17337	-0.21939921379089355	-0.47014964	Yes
row_207	GTF2I	na	17404	-0.22443953156471252	-0.4706577	Yes
row_208	GNAI3	na	17440	-0.22583067417144775	-0.4697109	Yes
row_209	SLC35A3	na	17456	-0.22654026746749878	-0.46782756	Yes
row_210	GJA1	na	17476	-0.22838132083415985	-0.46610895	Yes
row_211	LPAR4	na	17527	-0.23186655342578888	-0.4657897	Yes
row_212	PDGFB	na	17563	-0.23426175117492676	-0.4647469	Yes
row_213	CTDSP1	na	17616	-0.23800057172775269	-0.46445063	Yes
row_214	NCAPD2	na	17622	-0.23817886412143707	-0.46197057	Yes
row_215	SPIB	na	17725	-0.24656280875205994	-0.46389788	Yes
row_216	FLII	na	17750	-0.24824896454811096	-0.46218514	Yes
row_217	PI4KB	na	17757	-0.24901357293128967	-0.45962813	Yes
row_218	MYO1A	na	17768	-0.24986165761947632	-0.45724714	Yes
row_219	DLX4	na	17769	-0.2499200403690338	-0.45440128	Yes
row_220	RABEP1	na	17851	-0.25733378529548645	-0.4552311	Yes
row_221	CFLAR	na	17887	-0.2604285776615143	-0.4538903	Yes
row_222	F2R	na	17939	-0.2651706039905548	-0.45323825	Yes
row_223	SRPK2	na	17949	-0.2657785415649414	-0.4506296	Yes
row_224	RBBP5	na	17953	-0.26596570014953613	-0.44774026	Yes
row_225	CDC42EP4	na	17966	-0.2668415606021881	-0.44525877	Yes
row_226	CSF1	na	17979	-0.26778680086135864	-0.44276652	Yes
row_227	ZMYM2	na	17982	-0.26805394887924194	-0.439807	Yes
row_228	SLC35C1	na	17997	-0.2689816951751709	-0.43739396	Yes
row_229	HS2ST1	na	18024	-0.27086982131004333	-0.43551648	Yes
row_230	PLD2	na	18051	-0.2728109061717987	-0.4336169	Yes
row_231	CUL4A	na	18105	-0.2768550515174866	-0.43292463	Yes
row_232	PHF20	na	18124	-0.27857547998428345	-0.43058804	Yes
row_233	GGCX	na	18272	-0.28941234946250916	-0.43411636	Yes
row_234	TCOF1	na	18301	-0.29125016927719116	-0.43209964	Yes
row_235	SREBF1	na	18341	-0.29356008768081665	-0.43056726	Yes
row_236	MALT1	na	18439	-0.29911622405052185	-0.43166405	Yes
row_237	RBBP6	na	18481	-0.3019654154777527	-0.43012878	Yes
row_238	CHD2	na	18509	-0.30429786443710327	-0.4279171	Yes
row_239	ARID4A	na	18649	-0.3165128529071808	-0.43076542	Yes
row_240	JRK	na	18661	-0.3172747790813446	-0.42766324	Yes
row_241	IL2RG	na	18663	-0.31738853454589844	-0.4240955	Yes
row_242	ERF	na	18692	-0.31984835863113403	-0.42175314	Yes
row_243	CTDSP2	na	18810	-0.3306008577346802	-0.4234198	Yes
row_244	PPP1R13L	na	18829	-0.3323085606098175	-0.42047137	Yes
row_245	OSBPL11	na	18862	-0.3355763554573059	-0.41813558	Yes
row_246	APP	na	18882	-0.3381645977497101	-0.41516688	Yes
row_247	ERAP1	na	18928	-0.34175413846969604	-0.41336423	Yes
row_248	RUNX2	na	19134	-0.3630015552043915	-0.41874698	Yes
row_249	ZBTB10	na	19150	-0.36519327759742737	-0.4152848	Yes
row_250	CPSF1	na	19182	-0.3681286871433258	-0.41253194	Yes
row_251	NKTR	na	19197	-0.36942365765571594	-0.40897518	Yes
row_252	SP3	na	19231	-0.37177690863609314	-0.4062736	Yes
row_253	PRPF4B	na	19244	-0.3726772665977478	-0.40258694	Yes
row_254	TCF3	na	19312	-0.3781350255012512	-0.4013913	Yes
row_255	ISLR	na	19352	-0.3815140724182129	-0.39885736	Yes
row_256	PXN	na	19391	-0.38642990589141846	-0.39622104	Yes
row_257	RBPJ	na	19556	-0.40256384015083313	-0.39925006	Yes
row_258	KLHL20	na	19604	-0.40721970796585083	-0.3967948	Yes
row_259	TRIM44	na	19637	-0.4096890985965729	-0.3936151	Yes
row_260	FGFR3	na	19694	-0.41593047976493835	-0.39147842	Yes
row_261	DICER1	na	19713	-0.41809067130088806	-0.38755316	Yes
row_262	PTBP3	na	19742	-0.42048579454421997	-0.38406482	Yes
row_263	BRD1	na	19748	-0.42106541991233826	-0.3795022	Yes
row_264	TAOK2	na	19752	-0.42120298743247986	-0.3748452	Yes
row_265	GOLGA4	na	19773	-0.42353877425193787	-0.37095073	Yes
row_266	ERLIN2	na	19803	-0.42567288875579834	-0.36744976	Yes
row_267	SYCP2	na	19842	-0.4293763339519501	-0.36432442	Yes
row_268	KAT2B	na	19843	-0.42960217595100403	-0.3594325	Yes
row_269	USP19	na	19892	-0.43480828404426575	-0.3567095	Yes
row_270	CPNE3	na	20017	-0.44631943106651306	-0.3573834	Yes
row_271	NCOA3	na	20068	-0.45133593678474426	-0.35456505	Yes
row_272	ADCY7	na	20088	-0.4534572660923004	-0.35028347	Yes
row_273	TACC1	na	20090	-0.4541006088256836	-0.34515902	Yes
row_274	GSK3B	na	20096	-0.4550200402736664	-0.34020975	Yes
row_275	LAMA2	na	20114	-0.45662903785705566	-0.33579925	Yes
row_276	PLAG1	na	20126	-0.45784568786621094	-0.33109635	Yes
row_277	JAK3	na	20139	-0.46012645959854126	-0.3264139	Yes
row_278	TGFBR3	na	20195	-0.46632903814315796	-0.32365692	Yes
row_279	ITGA6	na	20245	-0.4713418185710907	-0.3205643	Yes
row_280	MED1	na	20248	-0.4715471863746643	-0.3152876	Yes
row_281	NUP98	na	20273	-0.4737870395183563	-0.31100664	Yes
row_282	FNBP1	na	20296	-0.4769623279571533	-0.3065967	Yes
row_283	ATP8B1	na	20324	-0.48014748096466064	-0.30238256	Yes
row_284	NBAS	na	20326	-0.4803274869918823	-0.29695946	Yes
row_285	TNS3	na	20379	-0.48543599247932434	-0.29384562	Yes
row_286	CDC14A	na	20387	-0.48612475395202637	-0.28863505	Yes
row_287	SSH1	na	20496	-0.5015583038330078	-0.2879372	Yes
row_288	THOC2	na	20513	-0.5032956004142761	-0.28294885	Yes
row_289	COL8A2	na	20547	-0.5084913372993469	-0.27869052	Yes
row_290	PML	na	20576	-0.5120025277137756	-0.27416006	Yes
row_291	HNRNPUL1	na	20645	-0.5217922925949097	-0.271375	Yes
row_292	ADD3	na	20650	-0.5220679640769958	-0.26561585	Yes
row_293	SSPN	na	20733	-0.5348954796791077	-0.26333144	Yes
row_294	MET	na	20741	-0.5359599590301514	-0.25755337	Yes
row_295	SMARCC2	na	20750	-0.5371003150939941	-0.25180873	Yes
row_296	PRKAR2A	na	20760	-0.5392307639122009	-0.24608624	Yes
row_297	RBL1	na	20834	-0.5512292385101318	-0.24319807	Yes
row_298	NOTCH4	na	20914	-0.5624052286148071	-0.24046116	Yes
row_299	ZC3H7B	na	20915	-0.5625418424606323	-0.23405543	Yes
row_300	TTN	na	20933	-0.5650729537010193	-0.22841005	Yes
row_301	SMARCC1	na	20934	-0.5651158690452576	-0.22197503	Yes
row_302	ARID1A	na	20938	-0.5664281249046326	-0.21566431	Yes
row_303	ZFP36L2	na	20941	-0.5671137571334839	-0.20929937	Yes
row_304	PBRM1	na	20989	-0.5757485628128052	-0.20492506	Yes
row_305	ALMS1	na	21050	-0.5878783464431763	-0.20101608	Yes
row_306	NDST1	na	21098	-0.5980299115180969	-0.19638804	Yes
row_307	AKAP9	na	21119	-0.6012317538261414	-0.19047017	Yes
row_308	ADGRA3	na	21122	-0.6021361351013184	-0.18370643	Yes
row_309	TBC1D5	na	21125	-0.6025584936141968	-0.17693788	Yes
row_310	FUT2	na	21171	-0.6113240122795105	-0.17206562	Yes
row_311	PLXNB2	na	21175	-0.6141851544380188	-0.1652111	Yes
row_312	ZHX3	na	21180	-0.6149631142616272	-0.15839413	Yes
row_313	TNC	na	21238	-0.6282395720481873	-0.1538863	Yes
row_314	LAMC1	na	21239	-0.628598690032959	-0.14672838	Yes
row_315	SNRK	na	21284	-0.6388162970542908	-0.14149664	Yes
row_316	NUMA1	na	21305	-0.6426416039466858	-0.13510723	Yes
row_317	VCAN	na	21332	-0.6522155404090881	-0.12888734	Yes
row_318	CEP350	na	21362	-0.6575015783309937	-0.12274651	Yes
row_319	FBN1	na	21403	-0.6693570017814636	-0.11698132	Yes
row_320	AGO1	na	21410	-0.6732179522514343	-0.109593846	Yes
row_321	EP300	na	21416	-0.6739252209663391	-0.1021519	Yes
row_322	DIP2A	na	21421	-0.674820065498352	-0.09465334	Yes
row_323	MYO10	na	21477	-0.6962887048721313	-0.08927778	Yes
row_324	FLNC	na	21608	-0.760530412197113	-0.08665227	Yes
row_325	AKAP13	na	21642	-0.7837653160095215	-0.07925935	Yes
row_326	SYNC	na	21668	-0.8072150349617004	-0.07122804	Yes
row_327	NFIC	na	21719	-0.8643308877944946	-0.06370687	Yes
row_328	NPAS3	na	21735	-0.8810308575630188	-0.054370794	Yes
row_329	MBP	na	21744	-0.8947625756263733	-0.044553414	Yes
row_330	GMPR	na	21791	-1.0244779586791992	-0.035022944	Yes
row_331	ITGA1	na	21792	-1.028460144996643	-0.02331177	Yes
row_332	IKZF4	na	21798	-1.048420786857605	-0.011605403	Yes
row_333	CLDN18	na	21854	-1.3289767503738403	9.746332E-4	Yes
