# Supplementary material for: Regulation of microglia related neuroinflammation contributes to the protective effect of Gelsevirine on ischemic stroke
Source: Front Immunol. 2023 Mar 30;14:1164278. doi: 10.3389/fimmu.2023.1164278 (PMC10098192; doi:10.3389/fimmu.2023.1164278)
Supplement: Supplementary file 6 [file DataSheet_6.zip › fig 5 raw/fig 5-G raw/inflammation.Gsea.1649955013530/DEMAGALHAES_AGING_UP.tsv]

NAME	SYMBOL	TITLE	RANK IN GENE LIST	RANK METRIC SCORE	RUNNING ES	CORE ENRICHMENT
row_0	S100A4	na	373	0.6446701884269714	0.03638268	Yes
row_1	S100A6	na	460	0.6069632172584534	0.08278608	Yes
row_2	LGALS3	na	585	0.558663547039032	0.12344249	Yes
row_3	MGST1	na	682	0.5306617617607117	0.1630591	Yes
row_4	CLU	na	801	0.4976089894771576	0.19892634	Yes
row_5	CTSS	na	1108	0.4467700719833374	0.22196406	Yes
row_6	B2M	na	1349	0.41536810994148254	0.24542086	Yes
row_7	ANXA3	na	1923	0.3458752930164337	0.24785806	Yes
row_8	APOD	na	2322	0.3014209270477295	0.25462535	Yes
row_9	PTGES3	na	2335	0.30114468932151794	0.2790534	Yes
row_10	ANXA5	na	2403	0.2956450283527374	0.3005056	Yes
row_11	NPC2	na	2459	0.2908168435096741	0.3221071	Yes
row_12	C4A	na	2679	0.2714000940322876	0.33458483	Yes
row_13	C3	na	3048	0.2367575466632843	0.33736312	Yes
row_14	DERL1	na	3133	0.229737788438797	0.35256997	Yes
row_15	SPP1	na	3259	0.21786931157112122	0.3649141	Yes
row_16	PSMD11	na	4094	0.15632909536361694	0.33967268	No
row_17	NDRG1	na	4142	0.15402774512767792	0.35029498	No
row_18	LITAF	na	4262	0.14585548639297485	0.35694095	No
row_19	GBP2	na	4854	0.1046619638800621	0.3385466	No
row_20	EFEMP1	na	5516	0.06738220900297165	0.3138533	No
row_21	TMED10	na	5569	0.06474743038415909	0.31684136	No
row_22	IL33	na	6879	0.006340702064335346	0.25739843	No
row_23	C1QA	na	9422	0.0	0.1409425	No
row_24	C1QC	na	9432	0.0	0.14053018	No
row_25	HCST	na	9887	0.0	0.11973121	No
row_26	GSTA1	na	13344	-0.0027440274134278297	-0.038369946	No
row_27	FCGR2B	na	14786	-0.05545917898416519	-0.099786125	No
row_28	PCSK6	na	14864	-0.05942949652671814	-0.09838445	No
row_29	TXNIP	na	14977	-0.0660819336771965	-0.09803445	No
row_30	VAT1	na	15017	-0.06878497451543808	-0.09411591	No
row_31	GPNMB	na	15220	-0.08117066323757172	-0.096637554	No
row_32	JCHAIN	na	15248	-0.08260198682546616	-0.091023244	No
row_33	SGK1	na	16243	-0.14337465167045593	-0.12466918	No
row_34	VWF	na	16951	-0.1927996724843979	-0.1410674	No
row_35	C1QB	na	17277	-0.21451395750045776	-0.13816412	No
row_36	GFAP	na	17300	-0.21634066104888916	-0.12122808	No
row_37	GNS	na	17974	-0.26742586493492126	-0.12987895	No
row_38	MPEG1	na	18014	-0.27040454745292664	-0.109237514	No
row_39	CLIC4	na	18300	-0.29117512702941895	-0.09814323	No
row_40	LAPTM5	na	18316	-0.2918308973312378	-0.07462511	No
row_41	DCLK1	na	18498	-0.3034922480583191	-0.05774468	No
row_42	EFCAB14	na	18552	-0.30841556191444397	-0.034591872	No
row_43	SERPING1	na	18589	-0.31094083189964294	-0.010450792	No
row_44	ADIPOR2	na	18835	-0.3326241672039032	0.005913911	No
row_45	RASA3	na	19068	-0.3558363914489746	0.024799466	No
row_46	MSN	na	19345	-0.3810907304286957	0.04376393	No
row_47	RNF213	na	21724	-0.8692291975021362	0.0069176885	No
