# Supplementary material for: Regulation of microglia related neuroinflammation contributes to the protective effect of Gelsevirine on ischemic stroke
Source: Front Immunol. 2023 Mar 30;14:1164278. doi: 10.3389/fimmu.2023.1164278 (PMC10098192; doi:10.3389/fimmu.2023.1164278)
Supplement: Supplementary file 6 [file DataSheet_6.zip › fig 5 raw/fig 5-G raw/inflammation.Gsea.1649955013530/edb/gene_sets.gmt]

BLALOCK_ALZHEIMERS_DISEASE_INCIPIENT_UP	> Genes up-regulated in patients at the incipient stage of Alzheimer's disease.	ACTR8	ADCY7	ADD3	ADGRA3	AGFG2	AGO1	AKAP13	AKAP9	ALMS1	ANGPT1	ANGPTL2	ANP32B	APLNR	APOC1	APOC4	APP	ARFGAP1	ARFGAP2	ARHGAP17	ARHGEF15	ARID1A	ARID4A	ARPC1B	ASCL1	ATG3	ATP8B1	BGN	BRAP	BRD1	BRS3	CALML4	CASP6	CAST	CCDC59	CD44	CDC14A	CDC42EP4	CDC5L	CDK2AP1	CEBPA	CEP350	CFLAR	CHD2	CLDN18	CLDN5	CLIC1	CLU	CNPY3	COG4	COL8A2	COTL1	CPM	CPNE3	CPQ	CPSF1	CPT2	CSDE1	CSF1	CSNK2A2	CTDSP1	CTDSP2	CTPS2	CTRC	CTSL	CTSS	CUL4A	CYP11A1	CYP39A1	DAO	DAPK2	DBF4	DCN	DGCR6	DICER1	DIP2A	DLX4	DMC1	EDNRA	EFEMP1	EFEMP2	EIF2AK2	EIF5B	EMID1	ENAH	EP300	EPS8	ERAL1	ERAP1	ERF	ERLIN2	EWSR1	F2R	FADS1	FAM3A	FBN1	FBN2	FBXW4	FGFR3	FGL1	FLII	FLNC	FNBP1	FUT2	FYN	FZR1	GABRQ	GAMT	GDF1	GGCX	GIPC1	GJA1	GLI2	GMPR	GNAI3	GNAZ	GOLGA4	GOSR2	GPR107	GPSM3	GRM6	GSK3B	GTF2H1	GTF2H3	GTF2I	HAO2	HMGB3	HNRNPUL1	HOXB5	HOXC4	HS2ST1	ID4	IFNA5	IFNG	IFT74	IKZF4	IL10RA	IL10RB	IL13RA1	IL17RA	IL18	IL2RG	INPP5K	IPP	ISLR	ITGA1	ITGA6	ITGA7	JAK3	JRK	JUND	KAT2B	KCNJ14	KCNK10	KDSR	KLF2	KLHL20	KTN1	LAMA2	LAMA4	LAMC1	LARP7	LEF1	LIMK2	LPAR4	LSM5	LUC7L3	MAB21L2	MALT1	MATN2	MBP	MDM1	MED1	MET	MLANA	MR1	MYO10	MYO1A	NAMPT	NAP1L1	NBAS	NCAPD2	NCAPG	NCOA3	NDST1	NEBL	NEK7	NFIC	NKTR	NMB	NONO	NOTCH4	NPAS3	NSDHL	NT5C	NUCKS1	NUMA1	NUP98	OGG1	OS9	OSBPL11	PAH	PBRM1	PCDH11X	PDCL	PDE4C	PDGFB	PDSS1	PER1	PGLS	PGM3	PHF20	PI4K2A	PI4KB	PIBF1	PLAG1	PLD2	PLOD2	PLXNB2	PML	POLH	POLR1B	PPIG	PPP1R13L	PRCP	PRDX6	PRKAR2A	PRL	PRPF40A	PRPF4B	PSMC3IP	PTBP3	PTGIS	PTGS1	PTH1R	PXN	RAB1B	RAB2A	RABEP1	RAD1	RBBP5	RBBP6	RBCK1	RBL1	RBM8A	RBPJ	RGS9	RHBDD3	RHOQ	RNASEH2A	RNGTT	RPL13	RUNX2	RXRB	S100A4	SAP30BP	SCLY	SEC63	SEMA3B	SERTAD3	SFN	SFRP1	SGK1	SGK2	SLAMF1	SLC12A3	SLC14A1	SLC19A1	SLC35A3	SLC35C1	SLC35F2	SMARCC1	SMARCC2	SMC1A	SNRK	SNX11	SNX16	SP3	SPAG1	SPIB	SREBF1	SRPK2	SSH1	SSH3	SSPN	SSR2	ST6GALNAC4	STAG2	SYCP2	SYF2	SYNC	TACC1	TAOK2	TAX1BP3	TBC1D5	TBXA2R	TCF3	TCN2	TCOF1	TEX264	TGFBR3	THOC2	TLR1	TM7SF3	TNC	TNFRSF11B	TNFRSF9	TNS3	TOPORS	TPD52	TRIM38	TRIM44	TRMT1L	TSC22D4	TSPAN31	TSR3	TTN	TUBD1	UGT1A10	UROD	USH1C	USP1	USP19	VCAN	VRK3	WAS	WWP2	WWTR1	YES1	ZBTB10	ZC3H7B	ZFP36L2	ZHX3	ZMYM2	ZMYM5
BIOCARTA_PAR1_PATHWAY	> Thrombin signaling and protease-activated receptors	ADCY1	ARHGEF1	F2	F2R	F2RL3	GNA12	GNA13	GNAQ	MAP3K7	PIK3CA	PIK3CG	PIK3R1	PLCB1	PPP1R12B	PRKCA	PRKCB	PTK2B	RHOA	ROCK1
BIOCARTA_IL6_PATHWAY	> IL 6 signaling pathway	CEBPB	CSNK2A1	ELK1	FOS	GRB2	HRAS	IL6	IL6ST	JAK1	JAK2	JAK3	JUN	MAP2K1	MAPK3	PTPN11	RAF1	SHC1	SOS1	SRF	STAT3
BIOCARTA_CCR3_PATHWAY	> CCR3 signaling in Eosinophils	CCL11	CCR3	GNAQ	GNAS	HRAS	LIMK1	MAP2K1	MAPK1	MAPK3	MYL2	NOX1	PIK3C2G	PLCB1	PPP1R12B	PRKCA	PRKCB	RAF1	RHOA	ROCK2
BLALOCK_ALZHEIMERS_DISEASE_INCIPIENT_DN	> Genes down-regulated in patients at the incipient stage of Alzheimer's disease.	ACAD8	ACTN1	ACTR1B	ADGRB2	AHSA1	ALDH2	ALOX5AP	AP3S1	APC	ARCN1	ARF3	ARHGEF4	ASPH	ATIC	ATP2A2	B4GALNT1	CACYBP	CAMKK2	CCNL1	CCT2	CCT3	CCT4	CCT5	CDC27	CDK7	CEPT1	CKS2	CLDN10	CLIP3	COL4A1	COL5A2	COPS5	COX7A2L	COX7C	CRH	CSNK1G3	CSNK2A1	CUL2	DDN	DDX5	DEAF1	DENND4A	DLGAP2	DNAJA1	DNAJC8	DRAP1	ECH1	EIF2B1	EIF2B3	ELMO2	FAIM2	FCER1G	FHL1	FKBP1B	FSD1	GABRB3	GLRX	GLUL	GNAS	GNB1	GPR22	GRPEL1	GTF2A2	HADH	HSP90AA1	HSP90AB1	HSPA5	HSPH1	IPO7	KCNIP1	KIDINS220	KIF1B	KIF5C	LAMTOR2	LGALS8	MAOA	MAP2K4	MED17	MEF2A	MFN1	MGA	MGLL	MKKS	MPV17	MRPL15	MXD1	NDUFB3	NDUFB8	NEDD8	NELL1	NSFL1C	OPA1	ORC5	PAFAH1B1	PAK3	PANX1	PARP1	PCNT	PCP4	PDHA1	PDHX	PDIA6	PFDN2	PGS1	PIP5K1C	PPA1	PPP3CA	PPP3R1	PSMC2	PTPRR	RAD51C	RANBP2	RAPGEFL1	RB1CC1	REEP5	RGS14	RGS20	RGS4	RIMS2	ROBO1	ROCK2	RPE	RPL14	RPL38	RPL6	RPN2	RSU1	SAT1	SCN3A	SDHA	SEC23B	SEC31A	SST	SUPT7L	TAC1	TENM1	TFDP1	TMEM147	TMOD1	TOP1	TOX3	TRO	TTC3	TUBG2	UBP1	UROS	USP15	UTP18	VAMP1	WFDC1	ZFR	ZMAT3	ZW10
GOBP_ACUTE_INFLAMMATORY_RESPONSE	> Inflammation which comprises a rapid, short-lived, relatively uniform response to acute injury or antigenic challenge and is characterized by accumulations of fluid, plasma proteins, and granulocytic leukocytes. An acute inflammatory response occurs within a matter of minutes or hours, and either resolves within a few days or becomes a chronic inflammatory response. [GO_REF:0000022, GOC:add, ISBN:0781735149]	ACVR1	ADAM8	ADCYAP1	ADORA1	AHSG	ANO6	APCS	ASH1L	ASS1	B4GALT1	BTK	C2CD4A	C2CD4B	C3	CCR7	CD163	CD6	CEBPB	CNR1	CREB3L3	CRP	CTNNBIP1	DNASE1	DNASE1L3	EDNRB	EIF2AK1	ELANE	EPO	EXT1	F12	F2	F3	F8	FCGR2B	FFAR2	FFAR3	FN1	FUT7	GATA3	GSTP1	HAMP	HFE	HP	ICAM1	IL1A	IL1B	IL20RB	IL22	IL31RA	IL4	IL6	IL6ST	ITIH4	KLKB1	LBP	MBL2	MRGPRX1	MYLK3	NLRP3	NPFF	NPY5R	NUPR1	OGG1	OPRM1	ORM1	ORM2	OSM	OSMR	PARK7	PIK3CG	PLA2G2D	PLSCR1	PPARG	PRCP	PTGER3	PTGES	PTGS2	REG3A	REG3G	RHBDD3	S100A8	SAA1	SAA2	SAA4	SERPINC1	SERPINF2	SIGIRR	TAC1	TFR2	TNF	TNFRSF11A	TNFSF11	TNFSF4	TREM1	UGT1A1	VCAM1	VNN1	ZP3
GOBP_GRANULOCYTE_DIFFERENTIATION	> The process in which a myeloid precursor cell acquires the specialized features of a granulocyte. Granulocytes are a class of leukocytes characterized by the presence of granules in their cytoplasm. These cells are active in allergic immune reactions such as arthritic inflammation and rashes. This class includes basophils, eosinophils and neutrophils. [GOC:ecd, http://life.nthu.edu.tw/~g864204/dict-search1.htm]	ADIPOQ	AP3B1	C1QC	CBFA2T3	CEACAM1	CEBPA	CEBPE	CSF2	CSF3	CUL4A	EVI2B	FASN	GATA1	GATA2	HAX1	HCLS1	IL25	IL5	INPP5D	JAGN1	L3MBTL3	LBR	LEF1	RARA	RUNX1	SP3	SPI1	TAL1	TESC	TRIB1	ZBTB46	ZFPM1
GOBP_T_HELPER_17_TYPE_IMMUNE_RESPONSE	> An immune response which is associated with resistance to intracellular bacteria with a key role in inflammation and tissue injury. This immune response is associated with pathological autoimmune conditions such as multiple sclerosis, arthritis and psoriasis which is typically orchestrated by the production of particular cytokines by T-helper 17 cells, most notably interleukin-17, IL-21 and IL-22. [GOC:BHF, GOC:ebc]	BATF	ENTPD7	FOXP3	IL12B	IL12RB1	IL2	IL23A	IL23R	IL27RA	IL4	IL6	IRF4	LOXL3	LY9	MALT1	NFKBID	NFKBIZ	NLRP10	PHB	PRKCQ	RC3H1	RC3H2	RORA	RORC	SLAMF6	SMAD7	STAT3	TBX21	TNFSF18	ZBTB7B	ZC3H12A
EINAV_INTERFERON_SIGNATURE_IN_CANCER	> A gene expression signature found in a subset of cancer patients suggestive of a deregulated immune or inflammatory response.	ADAR	BRD3	BST2	CMTR1	EIF2AK2	ERG	IFI30	IFI35	IFI44	IFI44L	IFIT1	IFIT3	IRF9	ISG15	LY6E	MORC3	OAS2	RXRA	SP100	SP110	STAT1	TGIF1	UBE2L6
BIOCARTA_LAIR_PATHWAY	> Cells and Molecules involved in local acute inflammatory response	C3	C6	C7	ICAM1	IL1A	IL6	ITGA4	ITGAL	ITGB1	ITGB2	KNG1	SELP	SELPLG	TNF	VCAM1
BIOCARTA_INFLAM_PATHWAY	> Cytokines and Inflammatory Response	CD4	CSF1	CSF2	CSF3	IFNA1	IFNB1	IFNG	IL10	IL11	IL13	IL15	IL1A	IL2	IL3	IL4	IL5	IL6	IL7	PDGFA	TGFB1	TGFB2	TGFB3	TNF
GOBP_CHRONIC_INFLAMMATORY_RESPONSE	> Inflammation of prolonged duration (weeks or months) in which active inflammation, tissue destruction, and attempts at repair are proceeding simultaneously. Although it may follow acute inflammation, chronic inflammation frequently begins insidiously, as a low-grade, smoldering, often asymptomatic response. [GO_REF:0000022, GOC:jal, ISBN:0781735149]	AHCY	CCL11	CCL5	CXCL13	FOXP3	GJA1	IDO1	IL10	IL4	LTA	PTGES	S100A8	S100A9	THBS1	TNF	TNFAIP3	UNC13D	VCAM1	VNN1
DEMAGALHAES_AGING_UP	> Genes consistently overexpressed with age, based on meta-analysis of microarray data.	ADIPOR2	ANXA3	ANXA5	APOD	B2M	C1QA	C1QB	C1QC	C3	C4A	CLIC4	CLU	CTSS	DCLK1	DERL1	EFCAB14	EFEMP1	FCGR2B	GBP2	GFAP	GNS	GPNMB	GSTA1	HCST	IL33	JCHAIN	LAPTM5	LGALS3	LITAF	MGST1	MPEG1	MSN	NDRG1	NPC2	PCSK6	PSMD11	PTGES3	RASA3	RNF213	S100A4	S100A6	SERPING1	SGK1	SPP1	TMED10	TXNIP	VAT1	VWF
ALTEMEIER_RESPONSE_TO_LPS_WITH_MECHANICAL_VENTILATION	> Genes up-regulated in lung tissue upon LPS aspiration with mechanical ventilation (MV) compared to control (PBS aspiration without MV).	ADAMTS4	ADM	AKAP12	ARG2	ATF3	BCL3	BST1	CASP4	CCL17	CCL2	CCL20	CCL3	CCR1	CCR2	CCRL2	CD14	CEBPD	CH25H	CLEC4D	CLEC4E	CMPK2	CSF2	CSF2RB	CSF3R	CXCL10	CXCL2	CXCL3	CYBB	EBI3	F13A1	F3	FCER1G	FGL2	FPR2	GADD45G	GBP2	GBP4	GCH1	GDA	GEM	GK	GPR65	GPR84	HPX	IFIH1	IFIT2	IL15	IL1A	IL1B	IL1R2	IL1RN	IL4I1	IL6	IRF7	IRGM	ISG15	ITGAM	JUNB	LCP2	LITAF	LST1	MAFF	MAP3K8	MARCKSL1	MEFV	MXD1	NFIL3	NFKBIA	NFKBIZ	OAS2	OAS3	OSMR	PFKFB3	PLA2G7	PLAUR	PLEK	RAB20	RCAN1	RDH5	RELB	SAP30	SELL	SELP	SERPINE1	SLA	SLC15A3	SLC26A4	SOCS3	SOD2	ST3GAL1	STAT1	STAT2	TFEC	TFPI2	TGM1	THBS1	TIFA	TIMP1	TLR2	TNFAIP2	TNFAIP3	TNFSF9	TREX1	TRIM5	UPP1	USP18	VCAN
