# Supplementary material for: Regulation of microglia related neuroinflammation contributes to the protective effect of Gelsevirine on ischemic stroke
Source: Front Immunol. 2023 Mar 30;14:1164278. doi: 10.3389/fimmu.2023.1164278 (PMC10098192; doi:10.3389/fimmu.2023.1164278)
Supplement: Supplementary file 6 [file DataSheet_6.zip › fig 5 raw/fig 5-G raw/inflammation.Gsea.1649955013530/edb/OGD_DRUG_DRUG.OGD_FRUG.cls_Gs_versus_MCAO.rnk]

BGLAP	3.2254732
GM13287	2.283611
SPOCD1	2.2231872
BC048644	2.1816735
LOC102636907	2.047264
VEPH1	2.0209825
ACTL7B	1.9211962
METTL7A3	1.9211121
SHC2	1.7942046
OLFR1392	1.7832208
ACAA1B	1.7757934
LY6G6C	1.7632881
GM6904	1.7481362
IFITM1	1.7319592
GM2427	1.7129947
CAR11	1.6876867
RAB33A	1.6652151
VMN2R18	1.6515877
ARHGEF37	1.6465838
CCDC162	1.6377211
LOC101056159	1.6035476
TM4SF4	1.5530772
CARD9	1.5376731
KLHL33	1.5194674
IP6K3	1.5054355
AMY1	1.4871031
CSF2RA	1.4523298
ATG10	1.4472998
TSGA10IP	1.4414786
SKINT5	1.4105448
PSMB8	1.397426
ACSM4	1.3865223
TMPRSS7	1.3860571
ASPHD1	1.3708967
MAGEA3	1.3671049
PPP1R16B	1.3536317
FXYD2	1.3387882
GM2260	1.3318927
COL23A1	1.3267034
LCT	1.3256189
SLC28A1	1.3169758
CCDC125	1.2859827
GHRL	1.2629801
PYHIN1	1.2613248
ITGAL	1.2589109
EFCC1	1.2534105
4833427G06RIK	1.2302657
SNTA1	1.2289438
ESAM	1.2209737
KCNB1	1.2175602
CCL27A	1.2169594
CARD10	1.2151657
HPX	1.1977181
PPP1R3G	1.1869882
GM15433	1.1842656
MISP	1.1836262
DEFB41	1.1745788
AGRP	1.1725851
ZFP605	1.1609471
GNB3	1.1545969
GM40600	1.1530323
S100G	1.1427879
CLMN	1.1414953
CLEC4A1	1.1366
CYP2C65	1.1357211
TRPM3	1.1234089
PBX4	1.1227009
TMEM255A	1.1218277
MTERF2	1.1204755
RESP18	1.117127
ERP27	1.1091254
WDR38	1.1053679
HTRA3	1.1027421
ABCC2	1.095391
ENDOU	1.0911893
KLHL10	1.0900967
CDC42EP5	1.0885597
CRIP1	1.0863341
CASP1	1.0685107
FLRT1	1.0614718
LRRC17	1.0557438
KRTAP1-5	1.0548077
BFSP1	1.0526482
LRRC23	1.0482019
ILDR2	1.0417691
MC1R	1.0352676
GBP2B	1.0306066
IRF5	1.0301781
SLC23A1	1.0284823
SETDB2	1.0239784
DPPA2	1.0230356
GPR179	1.022103
ARL5C	1.021085
1700092M07RIK	1.0162172
S100A8	1.0124316
LOC108168478	1.0067438
PLEKHA2	1.0061115
MAPK8IP2	1.0036732
CFB	1.0036732
MYOM2	1.0005814
ABHD6	0.99843234
MYCBPAP	0.98395485
9030025P20RIK	0.982527
1700029I15RIK	0.9769934
HIST1H1B	0.97449183
HECW2	0.9690331
IFITM5	0.9683255
NUTM1	0.96565133
ATP1B1	0.9653577
SMIM20	0.96507907
CXCR2	0.9605112
RAB3C	0.9602467
PRAP1	0.9572636
MROH9	0.95551646
CRYBA4	0.95362836
CNTNAP4	0.9535801
TTYH1	0.9519975
CRABP2	0.95095545
BRINP1	0.94905066
GPR75	0.9482007
SLC9A3R2	0.9473381
SELENBP1	0.93565255
GM29485	0.9342545
SH3D21	0.9340545
MOAP1	0.93323565
JSRP1	0.93177557
CPLX1	0.9242455
FAM105A	0.91762227
CSF3	0.9174575
ABCC3	0.91490555
9030624G23RIK	0.9126295
YPEL4	0.9005087
AKR1B7	0.899424
GM16404	0.8900456
HIST2H2BE	0.8882713
GM6570	0.88283116
CYP2A5	0.8806047
TTC30A2	0.8787558
STAG3	0.8787558
TPH1	0.87875575
LOC108167725	0.87875575
P2RX2	0.87823164
LOC102638515	0.87708324
GM10910	0.87167907
HIST1H2AN	0.86813533
SLFN4	0.86799824
GM42267	0.8633015
TMEM191C	0.8589247
PDE2A	0.8550614
SCG5	0.853887
NPFF	0.85325104
SPAG6	0.8530864
SLC6A2	0.85283613
NTN5	0.8525199
RORA	0.8518235
GIPC2	0.84892756
FAM73A	0.8488657
KLK10	0.8442451
HOXB4	0.8380558
NEURL1A	0.83618724
B3GAT2	0.83618724
SYT12	0.8361872
COX6A2	0.8361659
CFAP54	0.8355935
PIGR	0.8347385
SLC17A3	0.834217
SPINK2	0.8325471
HPDL	0.83220035
DGKK	0.8313401
TNNI2	0.83134
ZFP366	0.83134
CX3CR1	0.8310384
TMEM60	0.82994914
AK8	0.82933474
RAB20	0.8280236
AQP3	0.8277016
LRCOL1	0.8254224
NEURL2	0.8251944
EPHX4	0.825026
XLR	0.8203393
KLHL41	0.8198681
1700012B07RIK	0.81956565
AFP	0.8169413
FAM71E1	0.8169344
CBFA2T3	0.81667763
THEM7	0.8166775
LOC108168884	0.8166775
TEX14	0.8152825
HEBP2	0.8132223
PPM1N	0.81142485
CATSPERG1	0.80713713
PPIH	0.8038836
MYH3	0.80334896
GM2240	0.8022708
RAC3	0.79910004
CD48	0.79900753
CD22	0.79767156
TNNT2	0.797468
C430049E01RIK	0.79697144
REPS2	0.7967836
HTATIP2	0.79668427
A630001G21RIK	0.7951834
RBM20	0.79428667
GNA15	0.79336137
CLDN34B1	0.79027504
GADD45A	0.7882499
KRT10	0.78594303
NLRC5	0.7827467
COL4A3	0.7815056
GM13202	0.77952945
ZBTB7C	0.77792174
BB114814	0.7777081
NNMT	0.7756325
CCL6	0.7755709
DOC2A	0.7735172
NECTIN4	0.7725569
LYRM1	0.7724262
CMC4	0.76975465
ZFP13	0.769717
2200002D01RIK	0.76771456
ASB11	0.7669145
S100A3	0.76684046
ENTHD1	0.76607805
MPP4	0.7657312
TTC25	0.76384103
1190007I07RIK	0.7630266
COL9A1	0.7620797
RAB44	0.76194304
GM36527	0.76116544
CYP4A10	0.760192
CABP1	0.75850236
EGFL8	0.7573077
HIST1H4I	0.75618106
SH2D6	0.7544518
TCAM1	0.7539884
GML	0.752908
5830473C10RIK	0.7524508
DYNLT1C	0.75211215
BCL2L15	0.7513818
KLK8	0.75091916
LIX1	0.75021863
SLC27A5	0.75021863
RTN4RL1	0.74774957
FXYD1	0.7475942
AB124611	0.7467651
BATF3	0.7467651
RAB3B	0.74603444
TNFRSF18	0.74431413
PTPN18	0.74431413
KREMEN2	0.7440406
ARL9	0.74389946
ZKSCAN16	0.7438364
ABCB9	0.7422966
IGFLR1	0.74211437
HAS3	0.7415918
MANSC1	0.73963815
OLFM3	0.7357789
CPXM1	0.73474145
RDM1	0.7339199
TRAPPC6A	0.73356503
BC022687	0.7310523
NUGGC	0.7308027
KBTBD3	0.72973955
PDE6H	0.72915334
LRRC14B	0.7279213
HSPA5	0.72745436
UNC45B	0.72565013
SLPI	0.7252416
MMP9	0.7246861
ACOT10	0.7235517
LOC108168734	0.723267
NR1H3	0.72088504
ABCC12	0.71955574
RPS27A	0.7182692
EQTN	0.7181699
SPATC1L	0.71671367
LOC102638183	0.716707
RASL11A	0.7166095
NRN1L	0.71533126
MORN3	0.71528876
LOC108169096	0.7143746
NLRX1	0.71415645
PLA1A	0.7125311
SEC61G	0.71218604
RASL11B	0.71196
CAR6	0.7117204
IGIP	0.7115004
DIRAS1	0.71093804
PHYH	0.7085804
FBXO36	0.70711005
CUL9	0.7043641
FKBP11	0.70314527
ACHE	0.7030284
BTC	0.7028612
LOC102633032	0.70286113
LOC108168740	0.7025995
CUZD1	0.7007505
FAM180A	0.70055544
LST1	0.7000407
EPHX2	0.69890654
CDH16	0.6982845
PRKG2	0.69806385
PRR22	0.69763476
CCDC65	0.69700503
EFCAB2	0.6967617
DNMT3L	0.69606906
MTERF1B	0.696026
TAS2R135	0.6943658
GAB3	0.69329125
CRIPT	0.6932284
RAMP3	0.69300306
RPL22L1	0.69103396
ACSL6	0.6863444
UBL5	0.6852974
ALPL	0.68453187
RPS27	0.68397
TMEFF2	0.6836912
2210013O21RIK	0.68361104
ILDR1	0.6827069
CEL	0.68146574
HIST1H4D	0.6794144
STOX1	0.6788155
RNASEH2B	0.67810136
GM12206	0.67738837
NTF5	0.67565566
TMEM160	0.67562085
2700097O09RIK	0.6747978
DBNDD2	0.6746939
DCN	0.67347956
REM2	0.6727428
TXNDC2	0.67254376
NUDT17	0.6703103
AKR1C12	0.66988534
HIST1H4J	0.6697932
GM5741	0.66975826
SEPW1	0.66863924
GUK1	0.6686324
MORF4L1B	0.66811204
CISD3	0.6680533
RPS15A	0.6675975
GM13201	0.66735613
DND1	0.6665808
LOC108169021	0.66448545
CISD3B	0.66205275
FSCN3	0.6618922
NSMCE2	0.6616707
TBR1	0.6613545
CCPG1OS	0.65835416
ADAM8	0.65790206
GM12657	0.6577363
A430005L14RIK	0.65728825
ROBO2	0.65651673
RGS17	0.65646
RPS4X	0.65573335
GM25380	0.6536878
SLC26A10	0.65331376
4930415F15RIK	0.6528104
1700094D03RIK	0.652203
CCL28	0.6511426
SMIM3	0.65062904
1810022K09RIK	0.6500042
6430550D23RIK	0.6498034
CPA6	0.64973766
TXNDC17	0.6493799
GPX7	0.6479585
STXBP2	0.6475043
RBM44	0.6471397
DEB1	0.6469794
NUDT1	0.64687794
SELM	0.6461305
CST6	0.6456172
TEX30	0.6455812
TMEM88	0.6451723
S100A4	0.6446702
SGCA	0.644443
GCH1	0.6425399
2010107E04RIK	0.64210045
TRIM69	0.6419151
RIPK4	0.6418224
CENPK	0.64124113
RPL39	0.64102966
CES1A	0.6408235
DNASE1L3	0.6407112
SAT1	0.63999546
HIST1H2BK	0.6387434
FAR2	0.6373283
CCL11	0.6369253
BZRAP1	0.63627654
CPS1	0.6362765
XKR6	0.6357671
TST	0.63574934
RAB40B	0.6351898
PRL7A2	0.63482463
CDA	0.6334946
FERMT3	0.6327067
NKIRAS1	0.63222027
SRP19	0.63208336
ADCY3	0.63181263
IFNAB	0.6315569
MRGPRE	0.63148856
LSM7	0.6308776
VMN2R13	0.6306615
ATG9B	0.62969863
RPS27RT	0.6296928
RIDA	0.6294021
HIST1H2AB	0.6293678
MANF	0.62928754
REN1	0.62828934
ADAM21	0.62785906
TTLL8	0.62766683
PTH2R	0.6274527
CNR2	0.6271496
SELK	0.6258535
SMIM24	0.62577426
PEX5L	0.6257258
FGF17	0.6252138
CHCHD1	0.62491554
MACC1	0.6246463
CCDC36	0.623985
LOC105244208	0.62359023
GTF2H5	0.62304115
HIST1H2BF	0.6230008
CYM	0.6229025
GM36789	0.6216413
RPS7	0.621287
SEC14L2	0.6212644
IFI47	0.62059414
PCBD2	0.620393
CD79A	0.6200021
TNFRSF13C	0.619855
UQCRB	0.6197253
SMIM11	0.61963916
APOM	0.6196385
S100A13	0.6196144
FUZ	0.61960226
PSMB7	0.61954594
GML2	0.61923313
ZNRD1	0.61774516
TMEM27	0.61753505
BLNK	0.61735004
COX6C	0.61608183
DNM3	0.61598283
KRT86	0.6157702
HSD17B1	0.6157686
TMEM141	0.6156953
IRAK1BP1	0.6146472
GPR62	0.6139177
CSTB	0.61336935
TNFRSF4	0.6126216
COX7A2	0.61193734
2310009B15RIK	0.6117228
LRRC39	0.61160135
SCO2	0.6109297
MACROD2	0.61037725
TMUB1	0.61013734
VCPKMT	0.6099609
CTLA2A	0.6095851
XLR4C	0.60895675
STYXL1	0.60855335
PFDN6	0.6075854
S100A6	0.6069632
UFC1	0.6056895
COX5A	0.6023497
MYBPC2	0.6020714
TOMM7	0.6019822
CASQ2	0.60166943
RAB9	0.60153276
RPL7	0.60122615
RPL5	0.6011466
NDUFA4	0.6002373
PLA2G7	0.599676
TOMM6	0.59824526
POP5	0.5981534
BUD31	0.5981223
CDHR2	0.5977775
LOC108167886	0.5976175
B230118H07RIK	0.59741896
1810037I17RIK	0.59646386
FAM46D	0.59602726
CFAP157	0.5958532
CEMIP	0.59567195
FDPS	0.59538454
TMEM256	0.5953646
CCDC180	0.5952184
GM36566	0.5945866
TGFB2	0.59391534
A	0.59264934
PIWIL4	0.59264934
UCHL5	0.5918588
3830403N18RIK	0.5913165
DDIT3	0.59069
TFPT	0.5906508
FKBP3	0.59046453
NDUFC1	0.59033823
HIST1H3B	0.5901166
CCL5	0.5900056
CYP24A1	0.5899972
CXCL10	0.5897461
SUB1	0.58945066
LLPH	0.58923143
RASGRP4	0.5885859
SLC5A10	0.5885859
HIST1H4F	0.5885586
UQCRH	0.5880058
EEF1B2	0.587597
CCDC150	0.5871281
CRELD2	0.58708453
ADGB	0.58690584
RPL14	0.5866294
RMDN1	0.58585876
NDUFA2	0.58561975
RPS3	0.5855231
SEC1	0.58526677
ZFP54	0.58474433
LOC105244345	0.5840248
PMP2	0.58325654
GJA6	0.5828681
RPL22	0.58216214
SFXN4	0.5816226
OLFR212	0.5815417
XNDC1	0.5809774
BNIPL	0.57975733
NAT9	0.5780996
2700060E02RIK	0.57764447
ROPN1L	0.5776389
METTL5	0.5772394
HCN3	0.5770144
MIOX	0.57692975
PPP1R35	0.57687247
CLK2	0.5762396
GTSF1	0.5759051
MPST	0.5754788
DEGS2	0.57502097
TSPO	0.5745266
CRYAB	0.57427573
HIST1H2BC	0.5738274
DNALI1	0.5736351
CTF1	0.57361203
1700001L19RIK	0.5725004
PSMB4	0.5724348
SFT2D2	0.57240033
PSG16	0.57235616
RPS11	0.5721795
HIST1H3I	0.57172143
SYCE1	0.5714835
FUT9	0.57148343
SPCS1	0.5714277
EIF4EBP3	0.5711385
RPL36A	0.57112944
ATP5J2	0.57101846
HOXA1	0.570838
LYSMD2	0.57075167
NDUFAF5	0.57063466
DNAJC19	0.5699287
DCUN1D5	0.569862
MFSD4A	0.56939185
CCL2	0.56895834
RPL9	0.56877995
CES2C	0.56766725
PLVAP	0.5672992
KCNU1	0.5672991
ING2	0.5672283
PRDX1	0.5672079
PIN4	0.5667205
GM41885	0.5665978
HVCN1	0.5665978
RPS6	0.5664043
NDUFB6	0.56507224
SH2D3A	0.5643364
STKLD1	0.5643364
C130050O18RIK	0.56433636
PPL	0.56433636
DNAJC19-PS	0.5642804
PPP1R15A	0.5637766
KIRREL3	0.5629737
CHMP2A	0.5623874
IZUMO1	0.56170905
1700017N19RIK	0.56170905
1700047I17RIK2	0.5614459
HBB-BS	0.5612555
RANGRF	0.56056434
MUC2	0.5602486
RPS24	0.55966294
HIST1H2AI	0.55951643
CHCHD6	0.55874026
LGALS3	0.55866355
COMMD1	0.5585697
CMAH	0.55835974
MROH2B	0.55823934
SUMO1	0.5579662
CCBE1	0.55757195
CRX	0.55757195
AK6	0.55730754
SPEF1	0.55710506
LAMTOR2	0.55700016
MRPS18C	0.55697465
MYEOV2	0.5562575
S100A7A	0.5561288
IGSF23	0.55589664
4930503E14RIK	0.5557527
H3F3C	0.5547461
CRIP2	0.5546664
PLTP	0.5545962
SFN	0.55441177
ABCB4	0.55439305
AK010878	0.55393404
CD209C	0.5539008
TMEM44	0.5537286
TMEM202	0.55344087
SRP9	0.5528861
UBE2V2	0.55229086
GM30698	0.55129313
RWDD1	0.5508406
CCL7	0.55061734
GAPDH-PS15	0.5502558
TLDC2	0.54907185
RUFY4	0.54907185
NOS1	0.5486463
KIN	0.54802805
CCDC58	0.54780036
RPL19	0.5477655
SCUBE3	0.5477096
P2RX7	0.54753065
FAAP20	0.54751325
GPD1	0.5473283
ACOT13	0.5472087
CSRP2	0.5468554
PLEKHB1	0.54669905
RPS3A1	0.5464074
FKBP7	0.54638463
SLC25A14	0.5460674
GM2573	0.54579216
STX8	0.5449112
CCDC12	0.5443794
HBA-A1	0.5438061
MRPL33	0.5433605
ALYREF2	0.54326224
NECAB2	0.5431199
MRPS28	0.54286915
44453	0.542379
TRIQK	0.5408683
ATP5K	0.5408058
ADRB2	0.5407576
SECTM1A	0.54067844
DUSP13	0.5404693
DCTN3	0.54019845
IER3IP1	0.54011697
NDUFAF6	0.53983265
RPL30	0.53943247
2210408I21RIK	0.539292
PRKAA2	0.539282
2310009A05RIK	0.53925306
LOXL2	0.53867096
COX6B1	0.5383584
MRPS6	0.5378268
ZCCHC10	0.53777504
LY6A	0.53768367
MUSTN1	0.5374114
PORCN	0.5371027
MLF1	0.53703505
ZNRD1AS	0.53693885
CFDP1	0.5363879
THYN1	0.53594255
NDUFA1	0.535576
NME2	0.53485984
GGH	0.5341843
RPL23	0.53403884
MINOS1	0.53393656
ATP5H	0.53375626
RPL11	0.5336921
ESD	0.5333329
GBP10	0.5332318
A630023A22RIK	0.5328202
SAA3	0.53255
NDUFS4	0.53249305
PHPT1	0.53241795
SNX20	0.5323945
PIH1D2	0.53214926
TRAPPC2L	0.5320262
HIST1H2BH	0.5319963
GTF2F2	0.53168106
PPP2R3D	0.5313096
MGST1	0.53066176
EAPP	0.53013957
HIST2H3B	0.5301336
MAGOHB	0.5301161
GNGT2	0.530042
DNAJC9	0.52962506
COMMD3	0.52942693
SEC61B	0.5290664
RPL26	0.5289025
RPL34	0.5288935
LAMC3	0.5288323
GAL3ST1	0.52874106
ASGR1	0.52849764
VIMP	0.5282711
TMEM108	0.5267888
NDUFA11	0.5267781
RNF225	0.52596533
TCEB1	0.5258495
USMG5	0.5258019
GUCA2A	0.5253261
GM29720	0.5251804
SNRPG	0.5250203
HSPE1	0.5248495
METTL18	0.52468145
ANAPC11	0.5240849
RASGEF1A	0.52389514
PRL2C2	0.52371615
BET1L	0.5236556
XPA	0.5236097
HIST1H4C	0.5232873
1110017D15RIK	0.5225576
3110067G11RIK	0.5224719
ATOX1	0.5224621
NELL2	0.5224136
OTOA	0.5222402
PLXDC1	0.5217343
ATP5G1	0.52149534
CCDC109B	0.52149355
JPH2	0.5212278
DPM3	0.52121747
CUTA	0.5208201
ATP5L	0.52052474
PTTG1	0.5199455
MAB21L3	0.5188394
RPL37RT	0.5188202
ALDH1L1	0.51877207
DPM1	0.51810604
HTRA4	0.5179431
TSLP	0.5177621
RPS25	0.5168804
CHCHD10	0.51662356
ATP6V1G1	0.516512
PSMG3	0.5164414
PSMA6	0.51626056
SLC17A7	0.51599914
MYRF	0.51552105
CENPL	0.5147729
COL27A1	0.5145459
SARNP	0.513649
CCDC34	0.5134298
CAR9	0.5132522
SERF1	0.5131555
RPL34-PS1	0.5126798
DHRS7	0.51246184
L7RN6	0.5119967
RPL17	0.5118587
RFC4	0.5113005
GPR20	0.511035
GM4952	0.5108517
RHO	0.51074684
JTB	0.51057833
H60C	0.51031274
DENR	0.5099701
CABP4	0.50958437
RPL37A	0.50913304
ABRACL	0.5090409
CASQ1	0.5086657
RHEBL1	0.5086373
AWAT2	0.50829977
GM4841	0.5079617
KRT15	0.5079617
RPS19	0.5078281
CD63	0.50769687
SEC62	0.5075999
RPL32L	0.5072828
SNRPD2	0.5069995
PSMA5	0.506648
HIST1H4B	0.50643533
RPGRIP1	0.50591457
LAMTOR4	0.50588924
CYP26C1	0.50578624
DGAT2	0.5051546
POLR2G	0.50468904
VKORC1	0.5046297
HSPB11	0.50453633
SPACA9	0.5031622
RPS14	0.5029762
RPS17	0.50281024
EIF1AX	0.5026814
SNRPD1	0.5017933
FAM71F2	0.5015946
RPS27L	0.501513
PLA2G16	0.50097376
HIST1H4K	0.50070983
NDUFA4L2	0.5005574
BRIX1	0.5004531
PRKAR1B	0.50043595
RPL23A	0.50040275
RNASEK	0.5001149
RGS10	0.50003743
PEX7	0.4999291
NDUFC2	0.49974102
LSM3	0.49964988
STEAP1	0.4995872
TCTEX1D2	0.49911338
MRPL48	0.49905115
GM6710	0.49892187
REXO2	0.498857
UQCR10	0.498205
CLU	0.497609
FAM227A	0.49744138
GM3336	0.4973363
ERH	0.49727932
TMEM205	0.49727798
NUDT14	0.4972076
DBIL5	0.49693033
RPL6	0.49686536
CCNB1IP1	0.4963952
PAM16	0.49624154
FCF1	0.4960569
SYF2	0.49532068
GM6109	0.49511355
HHATL	0.4950889
LYSMD1	0.49499226
3110040N11RIK	0.4946492
TMED3	0.49438944
NME1	0.49426112
NDUFB5	0.49421015
TLCD2	0.49420923
TIMM8B	0.4941701
IL2RB	0.4940244
FAM72A	0.4931232
NGDN	0.49304327
MGAM	0.4928911
TAF1D	0.49284708
BAAT	0.49260584
TMEM179	0.49254388
ENGASE	0.49233845
OSTC	0.4918972
GABARAP	0.49152198
NOP10	0.49140385
RPL10	0.49137166
HAUS1	0.49094322
RPS12	0.49089235
RPL38	0.49082172
B3GNT4	0.4907482
BRICD5	0.49070558
SHFM1	0.49064973
DUT	0.49015808
LRRD1	0.49002236
AUH	0.4896826
UBE2T	0.48964447
SIGLEC1	0.48945934
GM4925	0.4893178
ATP5E	0.48847565
EIF3E	0.48831826
TMPRSS9	0.48806196
ANP32B	0.48790857
IL27	0.4878941
MRPL30	0.48784083
MIEN1	0.4878199
RPS21	0.48642817
GM13251	0.48603082
RBP1	0.48602927
MRPL51	0.48601428
GM15097	0.48557723
SLIRP	0.48433396
COX7B	0.48403928
PPCDC	0.4837286
PSMB3	0.4836187
TBCB	0.48318723
NEURL3	0.48309842
GM3837	0.4830631
KRTCAP2	0.48243555
TMEM261	0.48224548
ZFAND2B	0.48207334
TEN1	0.4820293
ZFP108	0.48201543
KRBA1	0.48194063
SLC10A5	0.48194063
AZGP1	0.4819406
RPL21	0.4818588
KYAT3	0.48178667
GM4984	0.48166722
APOOL	0.48159888
SAYSD1	0.4813281
TXN1	0.4811552
GPX8	0.4811375
SPHK1	0.4804939
NEDD8	0.48022488
SMIM14	0.4798343
ALKBH7	0.47975937
FAM96A	0.47970864
SNRNP25	0.47964254
RHEB	0.47955742
SLC2A8	0.47950312
GRCC10	0.4794324
TUFT1	0.4794043
PLEKHG1	0.47940427
SOX15	0.4793827
TMEM258	0.47936943
GM34220	0.47931272
3110009E18RIK	0.47916412
REC8	0.47915444
GM30674	0.4791544
TXK	0.47913218
GM9992	0.4789254
OCIAD2	0.47871774
ASB5	0.4787177
RPS18	0.47860622
PHF11C	0.47857445
LOC102637269	0.47839886
GGNBP1	0.47804472
SERPINF2	0.4777592
PARD6A	0.4777581
BC021891	0.4774012
EHD3	0.47740117
ARHGEF33	0.4773869
HLF	0.47734553
TMEM126A	0.4772598
PBDC1	0.47623086
TMEM251	0.47603303
PLEKHA6	0.47596258
DBI	0.47588676
UCHL3	0.47563747
GSTM5	0.4753289
WBP5	0.47527376
1110001J03RIK	0.47514787
ACAP1	0.47472855
PDCD2	0.47436103
SERTAD1	0.47414422
SNRNP27	0.47410837
LSM5	0.4740022
ZFP119B	0.4738606
COMMD4	0.47385865
MUC13	0.4737158
MORN2	0.47359797
HIST1H1D	0.47357604
RAB17	0.47351596
SPTBN4	0.4733678
FAM132A	0.47324094
PHF5A	0.47322547
GNG2	0.4732151
1600002K03RIK	0.4731499
NR2C2AP	0.47281864
FIS1	0.47270674
SLC47A1	0.47263774
SERPINB6A	0.47216058
G6PC	0.47187802
PFDN4	0.4718743
ACRBP	0.47177726
CCDC90B	0.4716037
FAM50A	0.4715274
RPS23	0.4714622
ARL3	0.47128212
DDC	0.47125012
TMEM100	0.4712501
SNRPB2	0.4712175
MT1	0.4705519
PLAC8	0.47050172
SLC17A8	0.4704577
ALG14	0.4702688
MRPS21	0.47024876
DEFB26	0.47016028
ITGAM	0.47016025
SOGA1	0.46990085
PDLIM4	0.46964306
ATP5F1	0.46954092
2610044O15RIK8	0.46930456
ACYP2	0.46892333
DLGAP2	0.46890122
DNAJC17	0.46889505
RPS20	0.46874905
OAZ1	0.4685921
RPL39L	0.46842435
PPIB	0.46839765
GM561	0.46834195
PTPN13	0.46829656
MTHFS	0.4682607
TYW5	0.4682415
OARD1	0.46792057
9530077C05RIK	0.46784997
RPS16	0.46778283
FKBP2	0.46773475
SKP1A	0.46718878
MED4	0.46687064
ASPA	0.46677878
S100A14	0.46674877
IL20RB	0.4666456
VAMP8	0.46643746
TMPRSS6	0.46642032
CEBPZOS	0.46627918
EBF4	0.46625638
UGT3A2	0.46625638
PRDM14	0.46625638
LAG3	0.46620235
RPL3	0.46614656
GM15085	0.46611306
1110059G10RIK	0.46603525
BET1	0.46602008
CEP112	0.46595508
SNRPD3	0.46587965
MRM2	0.46582866
GJD4	0.4657264
HSD17B10	0.46564102
DNAJC22	0.46533808
ACPP	0.46468446
MUP4	0.46468446
SNUPN	0.46441644
ATF3	0.46430713
BLOC1S4	0.46396926
IMMP1L	0.4638127
RPL12	0.46360263
44440	0.46344858
HYPK	0.46339196
EXOSC9	0.4629205
RPL24	0.4628542
EIF1	0.46284324
PMM1	0.46280324
METTL20	0.46247116
PTGR1	0.46212673
BBOF1	0.4620757
TMSB4X	0.46196932
MCOLN2	0.4619563
RBX1	0.46195167
RPS13	0.46193257
FABP5	0.46183863
MRPL32	0.4618346
EIF3J2	0.4615723
DCPS	0.46155167
CHCHD7	0.46143702
ENY2	0.46107838
FBP1	0.46088994
RNASEH2A	0.46077883
CLDN15	0.46066725
DPCD	0.46065706
GCHFR	0.46059087
BLOC1S2	0.46027094
TIMM9	0.46016696
SMIM4	0.45985103
MGST3	0.45975995
MZT2	0.45952997
BOLA2	0.45927164
S100A10	0.45914423
NUDCD2	0.45907107
1700093K21RIK	0.45868382
PDIA3	0.45859998
RPA2	0.45852628
NDUFA5	0.45851466
SIAH2	0.45796412
IHH	0.4579313
YPEL1	0.45759872
PET100	0.45757446
2700094K13RIK	0.4575579
RPL4	0.45753828
CETN3	0.457417
UAP1L1	0.45734918
MSH4	0.45713705
POMP	0.45713574
HSD17B11	0.45712656
EMC7	0.45685562
SH2D1B1	0.45670944
DNPH1	0.4566861
ZBTB8OS	0.45666674
ZFP932	0.4565173
SLA2	0.45648143
TM6SF2	0.45640126
LAGE3	0.45636922
MRPL21	0.45612198
CMC2	0.45606947
H2-K1	0.4559387
ATPIF1	0.4558783
NGFRAP1	0.45547163
MKKS	0.4552653
PDIA6	0.45487788
WDR83	0.45462942
CTSL	0.4546106
LOC101055939	0.45436463
NME3	0.45430836
SCML4	0.45405996
BIRC5	0.45404583
ARL6IP4	0.45398945
GM4832	0.45377505
TIMM10	0.45375377
XKRX	0.4536031
RPL32	0.45356724
BDKRB2	0.45319882
MAD2L1BP	0.45271662
MRPL34	0.4525574
BAALC	0.452269
REEP5	0.45214048
NACA	0.4521295
HIST2H2AC	0.45151243
SIVA1	0.45146492
NDUFB11	0.4511853
PHOSPHO2	0.4510307
APEX1	0.45083526
NUPR1	0.45072284
SMDT1	0.45027333
GOLGA7B	0.45026928
VBP1	0.4497381
HCFC1R1	0.44955876
SDF2	0.4494429
1110065P20RIK	0.44928014
ELP6	0.44923887
PSENEN	0.44914323
DBP	0.4487088
PIR	0.44862363
RPL31	0.4484184
GEMIN2	0.4483144
GM13157	0.44814655
BANF1	0.4475925
STPG3	0.4474803
GM13288	0.44717276
PTRH2	0.44707608
RPSA	0.44700643
CTSS	0.44677007
CABYR	0.44672224
ATP6V1F	0.4465564
LARP7	0.4464619
CETN2	0.44645315
AIMP2	0.4463902
VDAC3	0.44598114
PROSER2	0.44572827
RPS8	0.44564223
DNAJC15	0.44554552
SNCG	0.44549033
HILPDA	0.44525942
NHP2	0.4450274
2700062C07RIK	0.44483197
RPL10A	0.44481558
CATIP	0.4446651
RASSF6	0.44459805
GM7160	0.4445855
KCNK2	0.44452897
LOC108168534	0.44450122
DACH2	0.44440383
RPL35A	0.4441905
HIGD2A	0.4440852
PFDN5	0.4440817
RPL35	0.44388273
COX7C	0.4438454
SNX22	0.44372943
RPL13A	0.4436265
TMEM71	0.4436093
PSMD10	0.44354856
TMEM179B	0.443543
RPL18	0.44317713
RPF2	0.44287774
PFDN2	0.44283462
GSTA4	0.44280842
HSP90B1	0.4427813
AI607873	0.44264227
MED21	0.44261718
MGMT	0.44205716
NENF	0.44198456
TCEA2	0.4418542
CDC26	0.44158927
HMGN1	0.44138157
HDDC2	0.44131687
OAZ3	0.44128105
COX17	0.44114918
AIMP1	0.44112876
TRAPPC4	0.44110608
PIGYL	0.44100818
WDR89	0.44053006
PRDX5	0.44012615
RPL36AL	0.4399328
SNRPE	0.43971372
SNF8	0.43970132
UCHL4	0.43936825
DTYMK	0.43929207
PLA2G1B	0.43911314
NEFH	0.43908688
NDUFB3	0.438842
CSL	0.4384548
GTF2E2	0.43832374
GM9457	0.43797007
UFM1	0.43790817
FANCL	0.43787998
CNIH1	0.43786705
OAF	0.43783185
RPS26	0.4378061
TCAP	0.43779933
ORC6	0.43778187
TRIAP1	0.4377401
BRK1	0.43758422
OVGP1	0.43738198
BRE	0.43735528
GM29376	0.43719468
BAG1	0.4370648
RALA	0.4368511
MRPL23	0.43656355
RPS9	0.43636397
TULP2	0.43633348
RPL37	0.4362748
UQCC3	0.43623638
GM9265	0.43609008
HES1	0.43596584
FCNA	0.43539494
MPC2	0.43518922
PBP2	0.4349016
NAT14	0.43488646
SWI5	0.43487063
4930453N24RIK	0.4347394
1110008F13RIK	0.43457672
DUSP19	0.43445116
RPS5	0.43429306
COX4I1	0.43416414
PNRC1	0.43398783
LDB3	0.433844
LOC108168225	0.433844
SFTA2	0.43384397
RNASET2B	0.43380073
SUGT1	0.433771
POLR2H	0.4337518
PSMB1	0.4334446
BPIFB4	0.43337178
TM2D1	0.4333186
RNASEH2C	0.43304765
SSBP1	0.43302125
ALDH1A7	0.43289185
CPN1	0.43289182
EXOSC5	0.43288708
HBB-BT	0.4328382
RBM8A	0.43270004
MATK	0.432337
TXNL1	0.43231836
HIGD1A	0.43220738
GAR1	0.4321783
GEMIN6	0.4320742
MYL6	0.43183175
MAP3K5	0.43175
PLGRKT	0.43170565
TMEM238	0.43143198
WDR54	0.43127802
VAV3	0.4311647
PSMA3	0.43080994
KLB	0.43052736
TIMM10B	0.43043178
SERPINA11	0.43040156
PI16	0.43035886
H2AFV	0.43034783
NUDT21	0.42978433
GPANK1	0.42975456
AP5S1	0.42956758
COPZ1	0.42925775
ZFP936	0.4291659
CDK5RAP3	0.42909905
ITGB3BP	0.42902997
1810011O10RIK	0.4290119
RPL27	0.4289637
RPS29	0.42858997
DPYSL5	0.4282782
PDE1A	0.4282782
HEY1	0.4282782
PIK3CG	0.42827818
SDF2L1	0.42800674
PTPRV	0.4278667
MRPL36	0.4277986
PSMB6	0.42779097
CRLS1	0.42778417
ADH5	0.42777723
CGRRF1	0.4274297
TBCA	0.42739022
IDNK	0.4273185
SERF2	0.42730695
SCAND1	0.42713043
SCN4A	0.4265149
SNRPF	0.4262385
ANGPT2	0.42616788
DPY30	0.4261619
SLC2A3	0.42603686
COX20	0.42591807
GM3558	0.42579356
TRIM5	0.4256705
RAPGEF5	0.42530704
GM36028	0.42530704
RRP15	0.42507833
TCEAL8	0.42506245
HR	0.4250402
EIF5B	0.42455697
SERPINB1A	0.42447287
RGS9BP	0.42438877
AGPAT5	0.42422947
CBR4	0.42389315
TIMM8A1	0.42385826
MDH1	0.42382857
NDUFS6	0.42375165
RPL31-PS12	0.42373714
TRPV2	0.42371517
EEF2KMT	0.42361388
PAIP1	0.42331648
WDR83OS	0.42317522
MT2	0.4231245
ZFP560	0.4230402
GNG5	0.42298827
TAF13	0.42297426
PARL	0.4227367
RPLP2	0.4225474
CMC1	0.42223984
RSL24D1	0.4222012
SPTB	0.42202753
GSTO2	0.42202255
COX6A1	0.42193803
HMOX1	0.4212575
EEF1D	0.42120588
SLC7A6OS	0.42099452
TMA7	0.42088157
RPLP1	0.42087695
RPL27A	0.420692
LEPROTL1	0.42061186
ARPC5L	0.42050543
TNNT1	0.42020905
B4GALNT2	0.41969785
RPS10	0.41968656
SPTSSA	0.41937223
LRP5	0.41931
COX7A2L	0.4190416
LAT2	0.41896552
RPS15	0.4188052
PIK3IP1	0.41852295
CENPA	0.41847432
TAGLN	0.41825667
NUDT2	0.41816235
UBE2E1	0.41812518
EBNA1BP2	0.41800272
STARD6	0.4177678
CYCS	0.41770336
MED6	0.4175593
CDC34	0.41751787
PCLO	0.41748762
9230104L09RIK	0.4174876
GM2956	0.4174876
MBOAT2	0.41748756
COX8A	0.41710314
PRDX4	0.41697595
ANAPC16	0.41692778
SPINK10	0.4169258
PSMA7	0.4168774
ARMCX4	0.4168388
9530057J20RIK	0.41674092
1700028K03RIK	0.4167032
H2-EB1	0.4167032
MTSS1	0.4167032
RGS8	0.4167032
COMMD2	0.4165723
PLA2G2D	0.4163698
FAU	0.4162632
GM10767	0.4162443
CCDC53	0.41617772
PPID	0.41609663
TIMM17A	0.41599053
C030039L03RIK	0.41574293
MIIP	0.41547543
GM6408	0.41547453
PSMA4	0.4154692
B2M	0.4153681
NDUFS5	0.4153399
STK19	0.4152861
TCP11L2	0.41506013
TAF7L	0.41491604
REP15	0.41483894
GM31532	0.41483894
PRICKLE2	0.41483894
SNRPA1	0.41439608
DUS2	0.41438934
CLEC2D	0.41435567
TCEAL1	0.41434968
SDHAF1	0.41431388
SF3B6	0.41400868
MUC4	0.4140019
RNF39	0.41400188
CACNA1F	0.41400188
PCDH15	0.41400188
CCDC63	0.41400188
FRG1	0.41374764
TM2D3	0.41363385
BCAS2	0.41347617
SFR1	0.41320652
NDUFB10	0.41309953
PRDX6	0.4130395
RPL18A	0.41300946
TFCP2L1	0.4124414
TMEM234	0.41242945
ELF3	0.4123169
ST6GALNAC2	0.4123169
NEK10	0.4123169
TSC22D3	0.41230035
PSTK	0.41224957
TPT1	0.41219038
GM6866	0.41216534
GM128	0.41216534
CYP27A1	0.4121653
ADGRG6	0.4121653
CYP2J9	0.4121653
NPM1	0.41209018
VTI1B	0.41207615
IKZF1	0.4115845
SLC13A3	0.41158447
SP7	0.41158447
LOC105245236	0.41158447
HAUS3	0.41151357
GM3417	0.4113295
TMEM17	0.41131204
ANAPC13	0.4112493
SLC12A5	0.4112082
EIF2S2	0.41120806
LETM2	0.4111634
1810043H04RIK	0.41091067
MCTP2	0.41086105
SPON1	0.41086105
CHCHD2	0.41070837
CXX1B	0.4104869
H2AFJ	0.41028023
METTL9	0.4101567
UBA52	0.41003302
CD74	0.40994895
FAM228A	0.40986523
SDK2	0.4098072
COL14A1	0.40980718
GRB14	0.40980718
HTR2B	0.40980718
DPEP3	0.40980718
TM2D2	0.40930903
SUPT4A	0.40923938
COPZ2	0.4090326
POLR2I	0.40898442
ANAPC10	0.40878192
ATP8B5	0.40877923
LBHD1	0.40877923
SLC16A5	0.40877923
TIMP1	0.40856498
GM26637	0.40828308
LY96	0.40823606
ROMO1	0.40794253
GALT	0.4078694
MRPL46	0.40772885
NDUFA13	0.4076603
CWC15	0.40749672
BC029214	0.40748212
HIST4H4	0.4074512
TMEM14C	0.40735084
ASF1A	0.40717608
BTF3	0.40715456
D8ERTD738E	0.40715408
PKHD1	0.4070706
4930524B15RIK	0.40707058
SLC17A1	0.40695566
GM40853	0.40691984
OST4	0.4064452
TNFSF12	0.40639544
PIH1D1	0.40614864
MTERF3	0.405955
LOC101056032	0.40565446
GBGT1	0.40565446
LCTL	0.4055921
NDUFB9	0.405439
ATP6V1E1	0.40541512
PPIL3	0.405403
DNAJB9	0.40529978
TG	0.4052152
SRP14	0.40521067
3110001I22RIK	0.4051075
GM7120	0.40508825
NDUFB4	0.40500084
CUEDC2	0.40495363
CRYBB1	0.40467653
ADAMTS16	0.4046765
EPHA1	0.4046765
EMG1	0.40465125
EBP	0.40445283
SOD3	0.4042336
BAX	0.404084
NHEJ1	0.40396905
LRRC48	0.40381512
TMSB10	0.40377647
0610010K14RIK	0.40366483
NME4	0.40341225
GLT8D2	0.40322345
MED28	0.40298906
MYOM3	0.40237632
DZANK1	0.40235573
SEC11C	0.4023319
PIGX	0.40205634
SSR2	0.40201068
TMEM176A	0.40195355
TXNDC9	0.40193182
ELOF1	0.40186152
LRRFIP2	0.40155604
VPS28	0.4015319
RPL36	0.40146342
PFDN1	0.40134922
GM773	0.4012015
PPP1R14B	0.40120035
KCNK1	0.4011832
KCNQ4	0.40118316
TNNC1	0.40104726
GPX4	0.4007996
NT5C	0.4007867
ADPRM	0.40060642
CHCHD4	0.40047246
DENND5B	0.40039915
PRSS42	0.40037733
TOMM5	0.40032175
MOCS2	0.4000849
FMO5	0.40004143
FRA10AC1	0.39986923
NOL4L	0.39980587
APOL11B	0.3997916
1810009A15RIK	0.39979157
NDUFV2	0.3995419
MPHOSPH6	0.39953053
FOS	0.39947042
SDSL	0.39941615
FTH1	0.39937136
RPL41	0.3991197
RPS19BP1	0.39909658
MRPL47	0.39904562
TRMO	0.39872783
9130401M01RIK	0.39872614
OLFR56	0.3986057
H2-DMB1	0.39854077
CFAP46	0.3983749
METTL6	0.39803126
LYRM4	0.3979604
ZFP438	0.39790258
DNAJC28	0.39788452
SSNA1	0.39786363
PSEN2	0.3978342
PSMA2	0.39757764
SEC11A	0.3974927
UBE2K	0.39746428
ATG101	0.39731333
PDRG1	0.3972303
MYO16	0.39722654
FANCC	0.39705685
FAM122A	0.39694428
TMEM9B	0.39625663
U2AF1	0.39618176
LOC108168049	0.39613584
SLC5A8	0.39590213
PAX5	0.3957981
F2RL3	0.395798
THOC7	0.39557043
1700109H08RIK	0.39534715
MAP3K8	0.39508647
SMIM19	0.39479706
GM3650	0.39470717
GAPDH	0.39451763
POLR1D	0.39443007
MMADHC	0.39440733
RPS28	0.3942869
RHOX5	0.39425877
CAPG	0.39396212
PIP5KL1	0.39393282
ATP5O	0.39368844
MRPL52	0.39363274
PTPN22	0.3933512
RANBP1	0.39333758
EIF3M	0.39329582
ROGDI	0.393122
REEP2	0.3926289
RNF135	0.39253932
GM2446	0.39253315
GIMAP9	0.39246798
ISY1	0.3923858
RPL8	0.3921136
CD3EAP	0.39207527
TMBIM4	0.39201143
CELSR2	0.3920101
RPAIN	0.3918854
TPPP3	0.3916731
KIF17	0.3916591
CWC27	0.3916436
DPF3	0.39160088
CISD1	0.39144972
COMMD9	0.39142713
PSPH	0.39131394
TNFSF18	0.3912687
MRPS26	0.39097896
EIF3I	0.39097005
EIF3K	0.39075324
CAR2	0.39073342
APOA2	0.39070672
EAF2	0.39038944
MAP1LC3B	0.39022645
PPA2	0.3901942
ENTPD2	0.39019182
NME7	0.39005777
GM7168	0.38987687
ATP5J	0.38985372
TSR3	0.38973877
STUB1	0.38967863
UBE2F	0.38949445
EIF2B3	0.38940275
AA467197	0.38938287
ZFP174	0.38937527
ATP6V0B	0.3892877
ACTR6	0.3890614
EEF1AKMT1	0.38903183
LIN37	0.38846442
GADD45B	0.38806814
WDR53	0.38760778
PMF1	0.38756078
CLTA	0.3875384
SERINC4	0.38735297
FDX1L	0.387231
PSMD4	0.38718942
GDF9	0.38696477
1110008P14RIK	0.38675973
LOC105242736	0.38675472
MRPS24	0.3867207
DYNLL1	0.38648236
CPNE9	0.38590991
ATP5SL	0.38575837
POLR2L	0.38564256
GSTT3	0.38540536
DISC1	0.38527521
D630033O11RIK	0.3852664
SKINT6	0.38483843
APITD1	0.38476026
EFHD1	0.3847424
INCA1	0.3847046
MOB3B	0.384579
BC021614	0.38457897
SAR1B	0.3844955
MTERF1A	0.38400546
RFXAP	0.38396594
MRPS16	0.38380438
PCK1	0.3836609
TBX21	0.3836586
NR1D1	0.3834026
PSMC6	0.3833927
KCNJ15	0.38327295
2300009A05RIK	0.38294804
SCUBE2	0.38286766
GCSH	0.38277268
TAMM41	0.38243222
CDK20	0.38233444
LMO4	0.38230246
HSPA1B	0.38225418
NIM1K	0.38223082
EGR2	0.3821379
1700021F05RIK	0.3817923
NDUFS3	0.38171327
RPP25L	0.3816489
MRPS15	0.38152185
DYNLRB1	0.38151923
TMEM55B	0.38148996
CMTM7	0.3812193
PAQR5	0.38116336
MRPL24	0.38104424
ZKSCAN14	0.38083923
ASRGL1	0.3807432
WNT10B	0.38069245
ZFP277	0.3805562
PTRHD1	0.3804787
MRPS25	0.37984532
ATP5G3	0.37983677
PSME2B	0.37965575
PSMD6	0.37935698
ITPA	0.3792658
YPEL5	0.37914172
EIF5A	0.37900904
APRT	0.3789809
HNF1B	0.378924
DEFB18	0.378884
ANP32A	0.37874094
WDR74	0.3787221
GM13051	0.3787149
TMEM106C	0.37839824
GTF2A2	0.37833318
HPF1	0.37812543
PPP4C	0.3780643
PDCD5	0.3780372
SUCLG1	0.37777352
ZFP667	0.3777448
MRPL13	0.37766352
PROCR	0.37764487
5730508B09RIK	0.37745357
GLA	0.37734744
ENDOG	0.37715626
DNAJC2	0.37715468
CYSTM1	0.37710246
NEB	0.37685114
PDCD2L	0.37673646
GNG10	0.3767192
ITIH4	0.37668648
HIST1H2BE	0.3766321
BC016579	0.37654504
TRMT112	0.37651294
LYL1	0.3763237
CHCHD3	0.3763134
IL1RL2	0.37617123
SLC1A1	0.37615317
TATDN1	0.3759945
TMEM128	0.37593815
SLCO1A6	0.37561047
SIGIRR	0.37546065
GNB1L	0.37539792
ADORA2A	0.37538803
PHAX	0.3751194
IMP3	0.37503257
NRP	0.37478006
LRRC73	0.37473604
SMNDC1	0.37456554
PRDX2	0.37435037
FOPNL	0.3743042
SRI	0.37427318
GAS2	0.3741284
CASS4	0.37389895
RILP	0.37374267
RBFA	0.37370828
MYBPC1	0.3735699
DNAH14	0.37346947
NOP16	0.37345788
PTCH2	0.37328556
UFSP1	0.37303382
GJB5	0.37297964
PSMB2	0.37271592
TGDS	0.37270948
SSMEM1	0.37245253
ZFP534	0.3724406
LACTB	0.37229556
GM867	0.37204608
CENPW	0.3720336
FAM118B	0.372024
QTRT1	0.37189025
URM1	0.37152717
PACRG	0.37128255
ERO1LB	0.3712465
TMEM219	0.37117106
TSFM	0.3708253
CACYBP	0.37079793
CCDC191	0.37063566
VWA5B2	0.3705852
TEX19.1	0.37048385
MAGOH	0.37036303
HMGB2	0.37035942
RPL28	0.37028202
GM567	0.36997887
UQCC2	0.36996543
DUOX1	0.36995485
IMMP2L	0.36979368
GNPNAT1	0.3696408
FTL1	0.36914274
PSMD14	0.3687688
GM7102	0.36874372
CAPS2	0.36874372
SPAG17	0.3687286
ALYREF	0.368681
RNF181	0.36850232
OSGEP	0.36840835
MRVI1	0.368152
PINX1	0.36809307
POLE4	0.36799753
TSEN15	0.36794028
BFSP2	0.36785775
FAM162A	0.3677893
CCNH	0.36778903
GLRX2	0.36775136
GMNN	0.3677409
ETFB	0.3674538
INSL6	0.36737537
ZCRB1	0.36729485
POLR2J	0.36720148
TMEM171	0.36719266
ARHGEF5	0.36711267
FUNDC2	0.36687416
MED30	0.36665332
HFM1	0.36661264
NFKBIB	0.366433
ITGB1BP1	0.36633375
CCS	0.36612886
AGA	0.3661141
TRPV3	0.36590865
ALS2CR12	0.365897
LYAR	0.36585888
5430419D17RIK	0.3658447
SMIM8	0.36582884
CDKN1A	0.36555701
GPATCH4	0.36539647
TNNI1	0.36539477
ZFP825	0.36530104
PAIP2	0.36504436
CCDC115	0.36497003
MVB12A	0.36432725
EXOSC3	0.36409822
FBXL8	0.36409095
IL11RA1	0.36408472
CENPQ	0.3639843
UBXN1	0.36395288
STOML3	0.3639434
TOMM22	0.36382896
RPL13	0.36371595
ZFP524	0.36359146
NDUFB7	0.36349905
TAF9	0.36328664
FEZ1	0.36326277
DPH3	0.363201
TMPRSS11F	0.36281243
PSMG1	0.36274758
CAMK2N2	0.36235073
ARPP19	0.36221275
MRPL42	0.36200625
CPQ	0.3619497
SOD1	0.36190227
MRPL14	0.36185053
PPP1R27	0.36165047
PTRH1	0.36160693
GALE	0.36151662
DAP3	0.36132434
PTPMT1	0.36114946
GPR88	0.3610525
SLC16A12	0.36072212
NPPB	0.3605464
PTPN6	0.36051524
SMPD5	0.36045146
TMEM107	0.3603668
MED31	0.3602317
NOD1	0.36016402
2410015M20RIK	0.36007583
EPHX3	0.36006
TMEM252	0.35994756
ANAPC15	0.35991454
PSMG2	0.35961917
RACK1	0.3596171
POLR2D	0.35961458
TIMM17B	0.3595188
MRPL43	0.35947806
RABGGTB	0.35947487
NOXO1	0.35924113
SNAPC5	0.35919756
LOC102634333	0.35915694
XLR3A	0.3591278
44454	0.3590928
ACVRL1	0.35907328
TMEM126B	0.35899872
EIF6	0.35865283
LSM1	0.35845894
EPB42	0.3584538
UQCRQ	0.3581492
MPDU1	0.35790753
PPDPF	0.35783985
POLR2F	0.3577764
RRP36	0.3577109
TMEM220	0.35766825
HINT1	0.35755736
FCGRT	0.3573269
IGBP1	0.35723573
EIF3F	0.35704547
DHRS7B	0.3568637
CNPY2	0.35677746
ATP5G2	0.35652053
CLEC2L	0.35651115
ARRB2	0.3563626
RNH1	0.35630918
DMRTA2	0.35577473
GADD45G	0.35577255
FAM53A	0.35568905
TSACC	0.35558045
PSMA1	0.35553634
CHEK1	0.35549966
UGT1A7C	0.35544923
ARL11	0.3551663
NAP1L1	0.35508132
LSM4	0.35505417
NDUFA12	0.3544672
PDZD7	0.35431215
CHURC1	0.35425892
COX7A1	0.35416165
DGCR6	0.35351312
RABGGTA	0.35319453
LOC108167814	0.35318798
YRDC	0.3531592
SPSB2	0.35309234
GMDS	0.35293972
SFT2D3	0.35268563
HN1	0.35246012
GRK4	0.3521884
CGREF1	0.3520418
HAT1	0.35193634
C9	0.35189202
MED7	0.35187104
AARSD1	0.35175937
U2AF1L4	0.3517056
USE1	0.35163474
ANO7	0.35161033
NDUFA3	0.35159418
PLEKHO1	0.3515787
GLYAT	0.35147956
ECI1	0.35130364
CLCA4A	0.3512787
LRRC46	0.35121825
MYL6B	0.3511369
SRSF3	0.3511119
SNRNP35	0.35085028
CCDC172	0.35044166
VPS37D	0.34988204
RCN3	0.3497522
SH2D3C	0.3495877
IQCB1	0.34955406
ALKBH1	0.34941012
ATP6V1H	0.34932384
SPRYD7	0.3492934
SCNM1	0.34924182
MRPS31	0.3491344
SLC6A18	0.3489904
COPS6	0.34873486
SETMAR	0.34852064
SLC25A3	0.34844884
ACBD6	0.34842104
FAM98C	0.3481498
HIST1H3E	0.34803337
NDUFB2	0.34801167
GM36694	0.34768012
OBSCN	0.3476244
MRPS17	0.34761417
RHOD	0.34755605
VGF	0.34732738
DDX47	0.34729654
SYPL2	0.34714738
HSBP1	0.34707808
HRCT1	0.3470244
GSTO1	0.34699735
EEF1G	0.34690586
GNA14	0.34642822
MRPL12	0.34612727
NUDT9	0.3459439
CENPP	0.34592777
ANXA3	0.3458753
SSU72	0.34581158
SAP30	0.3457494
POLR2C	0.34573707
GSTP1	0.34569326
GLRX5	0.3455001
MSMO1	0.34546942
H2-T3	0.34531277
NOL7	0.34529653
CNBP	0.3452843
FAM173A	0.3452777
TMEM243	0.34519345
NGRN	0.34515786
UBE2S	0.34512323
XLR3B	0.3451122
GM40363	0.34510583
RBMX2	0.34506702
GLDC	0.3449964
DNAJC24	0.3446183
PTP4A2	0.34447283
HACD1	0.34439346
PLLP	0.3443461
CKS2	0.3442729
MRTO4	0.34413233
ELAC1	0.34411082
COX14	0.34407574
SERPINB1B	0.34406123
NDNL2	0.34381875
HMBS	0.3436816
UBA5	0.34342244
PSME2	0.34336323
ALDOART1	0.3431722
MRPS23	0.3428315
PLSCR2	0.34282124
RPP40	0.34278053
EIF4A1	0.3426932
MRPL55	0.34263858
GSDMD	0.3425983
TMEM208	0.3425098
NELFE	0.3424894
SHBG	0.34237564
ARL2	0.34236032
TMPRSS12	0.34221035
CSF2	0.34221035
ROM1	0.34187528
9430016H08RIK	0.34179565
TRIM17	0.34146413
NUCB2	0.34144977
NDUFA7	0.34139305
ARPC3	0.3413567
SNX5	0.34122077
GNPTG	0.34103945
MBIP	0.34097457
NUDT13	0.34059808
IFI202B	0.34035575
COPRS	0.34018293
MRPL54	0.3401751
ZFP330	0.33990356
MAP1LC3A	0.33984393
VDAC2	0.3397303
FAM114A2	0.33968523
EMC2	0.33965832
ATP5C1	0.33953056
CHCHD5	0.33946842
SLC25A5	0.33940083
GINS2	0.33920115
NAA38	0.3391923
METTL1	0.3391671
GM15776	0.33909902
EMC6	0.33902672
RSRP1	0.33874252
SMN1	0.338726
FAM117A	0.33864227
TMEM89	0.33852577
SH3BGRL3	0.33831447
VMP1	0.33811873
RHOA	0.33809683
[truncated: 19,876 more rows]
