# Supplementary material for: Regulation of microglia related neuroinflammation contributes to the protective effect of Gelsevirine on ischemic stroke
Source: Front Immunol. 2023 Mar 30;14:1164278. doi: 10.3389/fimmu.2023.1164278 (PMC10098192; doi:10.3389/fimmu.2023.1164278)
Supplement: Supplementary file 6 [file DataSheet_6.zip › fig 5 raw/fig 5-G raw/inflammation.Gsea.1649955013530/edb/results.edb]

<?xml version="1.0" encoding="UTF-8"?>

<EDB LC_PROC="none" SORT_MODE="real" ORDER="descending" METRIC="Signal2Noise" NUM_PERMS="1000" USE_MEDIAN="false" FIX_LOW="true" USE_BIASED="false">
  <DTG RANKED_LIST="OGD_DRUG_DRUG.OGD_FRUG.cls#Gs_versus_MCAO.rnk" TEMPLATE="OGD_FRUG.cls" GENESET="gene_sets.gmt#BLALOCK_ALZHEIMERS_DISEASE_INCIPIENT_UP" ES="-0.5008" NES="-1.6780" NP="0.0000" FDR="0.0111" FWER="0.0110" RND_ES="-0.2807 -0.2838 -0.3068 -0.2740 -0.3417 -0.2467 -0.3044 -0.2724 -0.3025 -0.2856 -0.3236 -0.2607 0.2701 -0.2850 -0.2566 -0.2631 -0.2872 -0.2659 0.2785 -0.3350 -0.3462 -0.3723 -0.3444 -0.2728 0.2424 -0.3323 -0.3302 -0.3199 -0.3489 -0.2656 0.2429 -0.2601 -0.3736 -0.2871 -0.3256 -0.3410 -0.2610 0.2697 -0.3267 -0.3229 -0.3200 -0.3618 -0.2646 -0.2797 -0.2679 -0.2502 -0.3586 -0.2894 -0.3128 -0.3405 -0.2848 -0.3316 -0.2722 -0.2535 -0.3477 -0.3409 -0.2557 -0.2645 0.2530 0.2359 -0.3355 -0.2801 -0.3412 -0.2826 -0.2997 -0.2709 -0.3321 -0.3218 0.2549 -0.3579 0.2510 -0.2520 -0.3124 -0.2354 -0.2823 0.2495 -0.4174 -0.3071 -0.3091 -0.2558 -0.3785 -0.2770 -0.3139 -0.2925 -0.2978 -0.2809 -0.3381 0.2745 -0.2739 0.3017 -0.2815 -0.3521 0.2652 0.2717 -0.3073 -0.2795 -0.2947 -0.2566 0.3032 -0.3125 -0.2933 -0.3066 -0.2564 0.3037 0.2860 -0.3786 0.2806 0.2550 -0.2897 -0.2906 -0.3501 -0.2552 -0.3518 -0.2819 -0.3059 -0.2961 -0.3367 -0.3316 -0.3637 -0.2626 0.2712 -0.3000 0.2738 -0.2609 -0.2763 0.2224 -0.3273 -0.2832 -0.2747 -0.3002 -0.3637 -0.2400 -0.3172 -0.2947 -0.2969 0.2384 0.3019 -0.3215 -0.3537 -0.3427 -0.3039 -0.3239 -0.3248 -0.3646 -0.2663 0.2652 0.2762 -0.2886 -0.3125 -0.2972 -0.2402 -0.2938 -0.3129 0.2869 -0.3249 -0.2690 -0.2430 0.2701 -0.3325 -0.2522 0.2508 0.2607 -0.2989 -0.3255 -0.2583 -0.2348 -0.3418 -0.2779 0.2696 -0.2913 -0.3759 -0.2852 -0.2695 -0.3313 -0.2927 0.2786 -0.3052 -0.3900 -0.3500 0.2801 -0.3119 -0.3758 0.2629 -0.3724 0.2408 -0.2797 0.2536 -0.3030 -0.2769 0.2512 -0.2581 -0.3221 -0.2936 0.2675 -0.3026 -0.2824 -0.3131 -0.3016 0.2936 -0.2805 -0.2903 0.2766 -0.2556 -0.2890 -0.3388 -0.2550 -0.2788 -0.3429 -0.2946 -0.2991 -0.2399 0.3225 -0.3783 -0.2744 0.2593 -0.3135 -0.3157 -0.3218 -0.2880 -0.3345 -0.3003 -0.3184 0.2424 -0.3216 -0.3356 -0.2826 -0.2933 -0.3062 0.2687 -0.2797 -0.2743 -0.2805 -0.2895 0.2583 -0.2656 -0.3075 -0.2598 0.2898 0.2820 -0.2840 -0.2710 -0.3034 -0.2354 0.3091 -0.3569 -0.2776 -0.2748 -0.3039 -0.2714 -0.3469 -0.2824 -0.2417 -0.2718 -0.3083 -0.2987 -0.2846 -0.3173 -0.3672 -0.3379 0.2871 -0.2612 -0.2474 -0.4000 -0.3182 -0.2922 -0.3141 -0.2987 -0.3195 0.2326 -0.3315 0.2458 -0.3540 -0.3091 -0.2864 -0.2794 0.2530 -0.3098 0.2626 -0.2747 0.2513 -0.2831 -0.2822 -0.2710 0.2548 0.2605 -0.2482 -0.2966 -0.2576 -0.2837 -0.2755 -0.2951 -0.3110 -0.3174 -0.3375 -0.2583 -0.3277 -0.2623 -0.3204 -0.2951 -0.2601 -0.3051 -0.2994 -0.2938 -0.3244 -0.3245 -0.2824 -0.3150 -0.2702 -0.3255 -0.2625 0.2742 -0.3080 -0.2549 -0.3764 -0.2578 -0.2724 -0.2596 0.2503 0.3236 -0.3002 -0.2572 -0.3121 0.2700 -0.3766 -0.2874 -0.2566 -0.3709 -0.2910 -0.2623 -0.2514 0.2690 -0.3072 -0.2702 -0.2583 -0.2679 -0.2613 -0.2785 -0.2803 -0.2802 -0.2784 -0.2557 -0.2652 -0.2719 0.2588 -0.2669 -0.3195 -0.2875 0.2487 -0.3010 -0.2791 -0.3051 -0.2558 -0.3054 -0.3267 -0.3126 -0.3047 -0.2693 -0.2314 -0.2783 -0.3204 -0.2549 -0.2714 -0.3688 -0.3498 -0.3104 -0.3024 0.2351 -0.2616 -0.2507 0.2846 -0.2873 -0.3074 -0.2331 -0.2471 -0.2778 -0.2926 -0.3275 0.2836 -0.3240 0.2562 -0.3044 0.2425 -0.3055 -0.2566 -0.2818 0.2616 0.2665 -0.2942 -0.2587 -0.2871 -0.3177 -0.2814 -0.2706 -0.3047 0.2548 -0.3267 -0.2979 -0.2935 -0.3317 -0.2487 0.2454 -0.2656 -0.2991 0.2467 -0.2646 -0.2548 -0.2607 -0.2608 -0.2462 0.2522 0.2499 -0.2723 -0.2965 0.2997 -0.3071 -0.3241 -0.2392 -0.3012 -0.2774 -0.3283 -0.2945 -0.2548 -0.3142 0.2708 -0.3384 -0.3133 -0.3169 -0.3552 -0.2709 -0.2909 -0.3069 -0.2494 -0.3454 -0.3323 -0.3581 0.2679 -0.2624 -0.2695 -0.3027 -0.2948 -0.2749 -0.2770 -0.3586 -0.3163 0.2591 -0.2699 -0.2861 0.2671 -0.2994 -0.3621 0.2563 -0.2809 -0.3039 -0.2587 -0.3068 -0.2872 -0.2680 -0.2678 -0.2990 -0.3063 -0.3085 -0.2576 -0.2961 -0.3732 -0.2681 -0.3095 -0.3109 -0.2747 -0.3126 -0.2932 -0.3899 -0.3273 -0.3009 -0.2894 -0.2818 -0.2482 -0.2526 0.2631 -0.3277 -0.2577 -0.3075 -0.3398 -0.2778 -0.2802 -0.2756 -0.3345 -0.3430 0.2784 -0.3033 -0.2914 -0.2980 -0.3256 -0.2669 0.2512 -0.3024 -0.2887 -0.3077 -0.2453 -0.2990 -0.3114 -0.2397 0.2592 -0.2470 -0.3196 -0.2954 -0.3299 -0.2923 -0.3046 -0.3454 -0.3506 0.2676 -0.2636 -0.2982 -0.2626 -0.2994 -0.2969 -0.3299 -0.2928 -0.2513 -0.2488 -0.3038 -0.3291 -0.3328 -0.3420 -0.2886 -0.3011 -0.3052 -0.2936 -0.2408 0.2946 0.2573 -0.2882 -0.3198 -0.3116 -0.2373 -0.3044 -0.3248 -0.2906 -0.3200 -0.3086 -0.2817 -0.3444 -0.2877 -0.3164 0.2752 0.2789 -0.3178 -0.3067 -0.3184 -0.3002 -0.3247 -0.3067 -0.2747 -0.3148 0.2502 -0.2873 -0.2445 -0.2549 -0.3135 0.2898 -0.2604 -0.3237 -0.2905 -0.2651 -0.3148 -0.2919 -0.3346 -0.2887 0.2575 -0.3248 -0.2883 0.2872 -0.2461 -0.2653 -0.2734 -0.2795 -0.2937 -0.2491 -0.3291 -0.3382 -0.3347 0.2622 0.2620 -0.2846 -0.2503 0.2304 -0.3166 -0.2540 -0.2718 -0.2570 -0.2805 0.2582 -0.2504 -0.3273 -0.2930 0.2531 -0.3497 -0.3222 -0.4033 -0.2725 -0.3297 0.3610 -0.2424 -0.2659 -0.2635 -0.2688 0.2786 -0.2992 -0.2569 -0.2663 -0.2754 -0.3430 -0.3080 -0.3415 -0.2480 -0.3502 -0.2797 -0.2676 -0.3340 -0.3278 -0.3023 -0.3310 -0.3411 0.2711 -0.2800 -0.3803 -0.2527 -0.3121 0.2594 -0.2541 -0.3454 -0.2871 0.2569 -0.3225 -0.3312 -0.3414 -0.2624 -0.2925 -0.3733 -0.2421 -0.2654 0.2662 -0.3049 -0.2694 0.2475 -0.3077 -0.2407 -0.3195 -0.3709 0.3031 -0.2598 0.2569 -0.3066 -0.2862 -0.3227 0.3131 0.2566 -0.2865 -0.2685 -0.2827 -0.2830 -0.3388 -0.2670 0.2442 -0.3089 -0.2849 -0.3428 -0.3097 -0.2948 -0.2569 -0.2911 -0.3192 -0.2780 -0.2541 -0.3417 -0.2906 -0.2777 -0.2949 0.2876 -0.2906 0.2292 -0.2986 -0.2932 -0.2584 -0.2802 -0.3202 -0.2705 -0.3189 -0.2469 -0.3611 -0.3032 -0.2763 -0.2890 -0.2857 -0.2920 -0.2675 -0.3742 -0.2805 -0.3051 -0.3232 0.2926 -0.2943 0.2543 -0.3113 0.2563 -0.3038 -0.3022 0.2643 -0.3784 -0.2691 -0.2504 -0.3402 0.2715 -0.3346 -0.3236 -0.2666 -0.2759 -0.2385 0.2645 -0.3178 -0.2535 -0.2572 -0.2937 -0.2741 -0.3473 -0.3224 -0.2584 -0.3921 -0.3087 -0.2934 -0.2714 -0.2782 -0.2862 -0.3169 0.2446 -0.3256 -0.2740 -0.2882 0.2569 0.2411 -0.3393 -0.3229 -0.2929 -0.3284 -0.2842 -0.3429 -0.3945 0.2861 0.2738 -0.3702 0.2725 -0.2868 -0.3162 0.2827 -0.2418 0.2415 -0.2719 -0.3025 0.3301 -0.2764 -0.3054 -0.3839 -0.3666 -0.3321 -0.2728 -0.2750 -0.3119 -0.2868 -0.3150 -0.3245 -0.2874 -0.2291 -0.3113 -0.3020 0.2778 -0.2729 -0.2856 -0.2988 -0.2549 -0.2604 -0.2872 -0.2733 -0.2713 0.2678 -0.2709 -0.2810 -0.3494 -0.2366 -0.3470 0.2697 -0.2856 0.2636 0.3180 -0.2740 -0.2792 -0.2855 -0.3486 -0.2714 -0.2949 0.2627 -0.3418 -0.2511 -0.3276 -0.2737 0.2414 -0.2853 -0.2366 -0.3162 -0.2428 -0.2918 -0.2536 -0.3139 -0.2361 -0.2968 -0.2605 -0.2974 -0.3042 -0.3360 -0.3175 -0.3610 0.2772 -0.2541 -0.3655 -0.3066 -0.3328 -0.3118 -0.2630 0.2803 -0.2932 0.3102 0.2550 -0.2588 -0.2676 -0.3552 -0.2799 -0.2510 -0.2493 -0.3317 -0.3628 -0.3196 -0.2605 -0.3042 -0.2986 -0.3004 -0.3274 -0.3074 -0.2809 -0.2851 -0.3390 -0.3408 -0.2618 -0.2563 -0.3040 -0.3434 -0.2490 -0.2895 -0.3225 -0.2607 -0.2977 -0.2856 -0.3003 -0.2654 -0.3613 -0.2872 -0.3638 -0.2865 -0.2592 0.2673 -0.3236 -0.2901 -0.3755 -0.3327 -0.2662 -0.2684 -0.3131 -0.3365 -0.3053 0.2955 -0.3259 0.2585 -0.2385 -0.3374 -0.3196 -0.2769 -0.3105 -0.2533 -0.2842 -0.2560 -0.2908 -0.3207 -0.2800 -0.3263 -0.2936 -0.2438 -0.3105 -0.3537 -0.3001 -0.3353 -0.2719 -0.2903 -0.2964 -0.2811 -0.4190 0.2442 -0.2881 0.2615 -0.3000 -0.3472 -0.3798 -0.2468 -0.3012 0.2786 -0.2613 -0.2588 -0.2944 0.2932 -0.2651 -0.3342 -0.2716 -0.3328 -0.3367 -0.2744 -0.2865 -0.2981 -0.2734 -0.2901 -0.2943 -0.2701 -0.3302 -0.3805 0.2565 -0.2848 -0.2531 -0.3169 -0.2990 0.2434 -0.2530 0.2876 0.2506 -0.3064 -0.2680 -0.2600 -0.3167 0.2376 -0.3343 -0.2861 0.2634 -0.3562 -0.2866 -0.2659 -0.2778 -0.3508 -0.2937 -0.2651 -0.2599 -0.2941 -0.2964 -0.2931 -0.3131 -0.3043 -0.2746 -0.3719 0.2791 -0.2859 0.2798 -0.3208 0.2708 -0.2948 -0.3364 -0.3468 -0.2966 -0.2560 0.2454 -0.3074 -0.3084 -0.3016 0.2655 -0.3170 -0.2895 -0.2883 -0.3554 0.2410 -0.3400 -0.2433 -0.3020 -0.2955 -0.3224 -0.3662 -0.3492 -0.2779 -0.2698 -0.2872 -0.2873 -0.3153 -0.2863 -0.3697 -0.2799 -0.4057 -0.2763 0.3022" HIT_INDICES="328 373 603 801 812 849 924 1025 1068 1108 1111 1217 1273 1373 1477 1491 1584 1787 1798 1858 1864 2047 2135 2406 2469 2536 2585 2720 2818 2892 2933 2983 3049 3247 3321 3361 3533 3552 3566 3626 3690 3729 3771 3793 3858 4286 4331 4540 4583 4595 4731 4734 5060 5122 5232 5248 5399 5429 5513 5516 5535 5561 5618 5636 5736 5738 5891 5996 6053 6075 6138 6178 6203 6236 6268 6336 6468 6472 6510 6573 6669 6881 6882 6884 6952 6988 7025 7443 7457 7467 7622 8082 8102 8219 8564 9237 9337 9402 9408 9467 9560 9791 9828 10241 10742 10970 11116 11673 12145 12199 12876 13264 13508 13536 13625 13628 13688 13691 13937 14003 14044 14099 14199 14269 14351 14416 14527 14636 14791 14853 14858 14861 14885 14993 15028 15047 15066 15080 15086 15115 15173 15203 15205 15239 15252 15257 15296 15340 15344 15414 15423 15427 15446 15489 15497 15563 15709 15745 15855 15871 15931 15945 15960 15985 16055 16093 16184 16219 16221 16239 16243 16270 16275 16358 16363 16367 16373 16504 16574 16600 16606 16611 16625 16639 16690 16705 16720 16723 16753 16759 16771 16773 16804 16815 16841 16842 16918 16960 17015 17081 17137 17164 17206 17292 17328 17333 17337 17404 17440 17456 17476 17527 17563 17616 17622 17725 17750 17757 17768 17769 17851 17887 17939 17949 17953 17966 17979 17982 17997 18024 18051 18105 18124 18272 18301 18341 18439 18481 18509 18649 18661 18663 18692 18810 18829 18862 18882 18928 19134 19150 19182 19197 19231 19244 19312 19352 19391 19556 19604 19637 19694 19713 19742 19748 19752 19773 19803 19842 19843 19892 20017 20068 20088 20090 20096 20114 20126 20139 20195 20245 20248 20273 20296 20324 20326 20379 20387 20496 20513 20547 20576 20645 20650 20733 20741 20750 20760 20834 20914 20915 20933 20934 20938 20941 20989 21050 21098 21119 21122 21125 21171 21175 21180 21238 21239 21284 21305 21332 21362 21403 21410 21416 21421 21477 21608 21642 21668 21719 21735 21744 21791 21792 21798 21854" ES_PROFILE="-0.0076 -0.0023 -0.0066 -0.0101 -0.0049 -0.0010 0.0010 0.0016 0.0048 0.0081 0.0131 0.0131 0.0154 0.0155 0.0153 0.0193 0.0194 0.0142 0.0179 0.0192 0.0230 0.0183 0.0179 0.0088 0.0092 0.0093 0.0103 0.0071 0.0055 0.0050 0.0060 0.0065 0.0061 -0.0005 -0.0015 -0.0009 -0.0066 -0.0052 -0.0036 -0.0042 -0.0050 -0.0046 -0.0045 -0.0034 -0.0044 -0.0225 -0.0230 -0.0312 -0.0317 -0.0309 -0.0358 -0.0347 -0.0487 -0.0505 -0.0546 -0.0544 -0.0605 -0.0610 -0.0641 -0.0634 -0.0635 -0.0639 -0.0658 -0.0659 -0.0699 -0.0693 -0.0758 -0.0802 -0.0823 -0.0829 -0.0854 -0.0868 -0.0875 -0.0887 -0.0898 -0.0926 -0.0984 -0.0983 -0.0998 -0.1025 -0.1067 -0.1164 -0.1164 -0.1163 -0.1194 -0.1210 -0.1227 -0.1420 -0.1426 -0.1431 -0.1502 -0.1715 -0.1724 -0.1778 -0.1937 -0.2249 -0.2295 -0.2325 -0.2327 -0.2354 -0.2397 -0.2504 -0.2521 -0.2712 -0.2944 -0.3049 -0.3117 -0.3375 -0.3593 -0.3618 -0.3932 -0.4111 -0.4223 -0.4235 -0.4275 -0.4274 -0.4300 -0.4300 -0.4412 -0.4439 -0.4456 -0.4478 -0.4521 -0.4549 -0.4583 -0.4609 -0.4655 -0.4700 -0.4765 -0.4787 -0.4782 -0.4776 -0.4780 -0.4822 -0.4829 -0.4830 -0.4830 -0.4828 -0.4821 -0.4826 -0.4844 -0.4848 -0.4839 -0.4845 -0.4841 -0.4834 -0.4841 -0.4851 -0.4843 -0.4864 -0.4857 -0.4848 -0.4845 -0.4854 -0.4846 -0.4865 -0.4920 -0.4923 -0.4960 -0.4954 -0.4967 -0.4959 -0.4951 -0.4947 -0.4964 -0.4966 -0.4992 -0.4992 -0.4976 -0.4968 -0.4953 -0.4948 -0.4934 -0.4955 -0.4939 -0.4923 -0.4908 -0.4950 -0.4963 -0.4955 -0.4938 -0.4921 -0.4907 -0.4894 -0.4897 -0.4883 -0.4870 -0.4850 -0.4843 -0.4825 -0.4810 -0.4790 -0.4783 -0.4766 -0.4757 -0.4736 -0.4749 -0.4746 -0.4749 -0.4756 -0.4758 -0.4747 -0.4742 -0.4757 -0.4748 -0.4725 -0.4701 -0.4707 -0.4697 -0.4678 -0.4661 -0.4658 -0.4647 -0.4645 -0.4620 -0.4639 -0.4622 -0.4596 -0.4572 -0.4544 -0.4552 -0.4539 -0.4532 -0.4506 -0.4477 -0.4453 -0.4428 -0.4398 -0.4374 -0.4355 -0.4336 -0.4329 -0.4306 -0.4341 -0.4321 -0.4306 -0.4317 -0.4301 -0.4279 -0.4308 -0.4277 -0.4241 -0.4218 -0.4234 -0.4205 -0.4181 -0.4152 -0.4134 -0.4187 -0.4153 -0.4125 -0.4090 -0.4063 -0.4026 -0.4014 -0.3989 -0.3962 -0.3993 -0.3968 -0.3936 -0.3915 -0.3876 -0.3841 -0.3795 -0.3748 -0.3710 -0.3674 -0.3643 -0.3594 -0.3567 -0.3574 -0.3546 -0.3503 -0.3452 -0.3402 -0.3358 -0.3311 -0.3264 -0.3237 -0.3206 -0.3153 -0.3110 -0.3066 -0.3024 -0.2970 -0.2938 -0.2886 -0.2879 -0.2829 -0.2787 -0.2742 -0.2714 -0.2656 -0.2633 -0.2576 -0.2518 -0.2461 -0.2432 -0.2405 -0.2341 -0.2284 -0.2220 -0.2157 -0.2093 -0.2049 -0.2010 -0.1964 -0.1905 -0.1837 -0.1769 -0.1721 -0.1652 -0.1584 -0.1539 -0.1467 -0.1415 -0.1351 -0.1289 -0.1227 -0.1170 -0.1096 -0.1022 -0.0947 -0.0893 -0.0867 -0.0793 -0.0712 -0.0637 -0.0544 -0.0446 -0.0350 -0.0233 -0.0116 0.0010" RANK_AT_ES="16183.0000" RANK_SCORE_AT_ES="-0.1397"/>
  <DTG RANKED_LIST="OGD_DRUG_DRUG.OGD_FRUG.cls#Gs_versus_MCAO.rnk" TEMPLATE="OGD_FRUG.cls" GENESET="gene_sets.gmt#BIOCARTA_PAR1_PATHWAY" ES="-0.6064" NES="-1.3575" NP="0.0886" FDR="0.2630" FWER="0.4310" RND_ES="-0.4634 -0.3264 0.3286 -0.3744 -0.4200 0.3510 0.4049 -0.3621 0.3536 0.2994 0.3450 -0.4395 -0.3988 0.3322 -0.3028 -0.4603 0.3685 -0.3564 -0.5177 0.2628 0.4972 0.3646 -0.3939 0.5283 -0.4646 -0.4165 0.5160 -0.3729 0.2948 0.2997 0.3343 0.3012 0.3550 -0.5448 -0.4459 -0.2798 0.5084 -0.7178 -0.2800 -0.2934 -0.5352 0.5436 -0.3343 -0.5894 -0.7060 -0.5315 -0.3015 0.3835 -0.3337 0.2938 -0.5464 -0.4341 0.3679 -0.4372 -0.5727 -0.3432 -0.4144 0.3730 -0.3519 0.3485 -0.4172 0.4659 -0.5120 0.3473 -0.4791 -0.4340 -0.5095 -0.4723 0.3944 0.4222 -0.3618 -0.7243 -0.6779 -0.5050 -0.4210 -0.3343 -0.4951 -0.3271 -0.5018 0.3241 -0.2838 0.2435 -0.3066 -0.3884 0.2840 0.5059 -0.4431 -0.2762 -0.3636 -0.3140 -0.5721 -0.3692 -0.2687 -0.3125 -0.6376 0.5069 0.2621 -0.3360 -0.3852 -0.4773 -0.4998 -0.5708 0.4644 0.3154 -0.3758 0.4753 -0.3799 -0.5225 -0.3237 -0.3374 -0.3945 0.3014 -0.2941 -0.4178 -0.2853 -0.4440 -0.4608 -0.3687 0.3233 -0.4148 -0.5732 -0.4593 -0.4846 0.4299 -0.6245 0.5206 -0.4590 -0.6488 0.2937 -0.5288 -0.3687 -0.3708 -0.4184 -0.3737 0.6012 0.3731 -0.5664 -0.2981 -0.3054 -0.3531 -0.4883 0.2969 -0.4997 -0.4889 -0.4637 -0.3219 0.4690 -0.3728 -0.4062 -0.3581 -0.4438 -0.3465 -0.6389 -0.3973 -0.3590 -0.3195 -0.5160 0.4068 0.2565 -0.4186 0.3753 0.7714 0.3263 -0.4342 -0.5019 -0.3580 -0.4142 0.4717 -0.4238 -0.4058 -0.4166 -0.4108 -0.5093 0.3526 -0.3489 -0.3858 -0.5335 -0.5030 -0.4741 -0.6420 0.4254 -0.3336 -0.5426 0.4862 -0.4083 0.4076 0.3826 0.4151 -0.5278 -0.5076 -0.3225 -0.4286 0.4447 0.3493 -0.5007 0.3498 -0.4370 0.5567 0.4648 -0.6365 0.6065 -0.3777 0.4256 -0.5243 0.4839 -0.5073 0.5387 -0.3293 0.4682 -0.3951 0.4844 -0.4644 -0.5777 0.3691 -0.4408 0.4017 -0.3474 0.4225 -0.4673 0.3090 0.6605 -0.6455 -0.3164 0.2462 -0.4402 0.5975 0.5417 0.4508 0.5627 -0.3539 0.5749 -0.3717 -0.5452 -0.3706 0.4377 0.5013 0.5457 0.4235 -0.4530 -0.6910 -0.2117 0.3601 -0.5612 -0.3991 0.4577 -0.5254 -0.4425 0.5436 -0.2802 -0.5321 0.5015 0.2604 0.2899 -0.6865 0.3398 0.5547 0.2745 -0.4966 -0.4551 -0.3466 0.5769 -0.2762 0.3683 -0.5710 -0.6154 0.5056 0.3287 -0.4712 -0.5225 0.3107 -0.5345 0.3615 0.2897 0.4782 -0.5778 0.3781 0.5056 -0.3723 0.2720 0.4498 -0.5332 0.3297 0.2883 0.3461 -0.5465 0.5619 -0.3695 -0.6354 -0.4570 0.3803 0.2998 0.4391 -0.4514 0.4321 0.5421 0.3336 -0.3227 -0.2954 0.4554 -0.4141 -0.5196 -0.3497 0.3289 -0.2818 -0.3949 0.3640 -0.4922 -0.5231 0.3829 0.5655 0.3369 -0.4399 -0.2983 -0.5764 0.3097 -0.4912 -0.4512 -0.4083 -0.4323 0.3486 -0.4045 -0.3088 -0.4689 0.4455 -0.4283 -0.3565 -0.4235 -0.3863 -0.6018 -0.2822 0.3568 -0.5429 -0.4608 -0.3552 0.4473 0.5128 -0.5976 -0.3843 -0.6440 0.3741 -0.5504 0.5767 -0.5918 -0.5309 -0.5072 -0.5359 -0.5980 -0.2804 -0.5632 -0.6676 -0.6678 -0.7189 0.3374 0.3664 0.4604 -0.3454 -0.5988 0.6518 -0.4004 -0.4926 0.4545 0.3743 -0.2720 -0.4696 -0.5166 -0.3356 0.3335 -0.7277 -0.4270 0.3964 -0.4193 0.4234 0.2806 -0.3974 -0.3559 0.3090 0.4474 -0.5876 -0.4633 -0.6242 -0.5173 -0.4069 -0.3898 0.3999 0.4750 -0.5324 0.3389 0.3342 0.3826 -0.6454 -0.3527 -0.5042 -0.4734 -0.3960 -0.3525 -0.4382 -0.3637 -0.4034 0.6479 0.4292 -0.3300 -0.4408 -0.2460 -0.5421 -0.5308 -0.4212 -0.5529 -0.4573 0.4642 -0.4007 -0.6317 -0.6440 -0.4407 -0.3838 -0.7480 -0.5092 0.3534 -0.3792 0.3406 0.4450 0.3588 -0.5452 -0.4583 0.5776 -0.5755 -0.5677 -0.2824 0.4653 0.4006 0.3904 0.3504 -0.3420 0.4777 -0.5248 -0.3901 -0.5378 0.3778 -0.4870 -0.4685 -0.4061 -0.3621 0.3447 -0.4286 0.3219 0.2506 -0.4361 -0.4383 -0.3375 -0.4397 0.5110 0.3266 0.6673 0.4107 -0.3764 -0.3170 -0.5217 -0.3214 0.4285 0.4874 -0.3223 -0.3539 -0.4991 0.3752 0.2686 -0.2656 -0.4245 0.6485 -0.3491 -0.3334 -0.3964 0.4561 -0.2718 0.4242 0.4746 -0.4096 -0.3744 -0.4714 -0.3376 -0.5496 0.3099 -0.4818 -0.4566 0.3277 -0.4728 0.5519 -0.6766 0.4482 -0.4249 -0.3637 0.4020 -0.2886 -0.4075 0.4617 -0.3295 -0.5583 -0.4248 -0.3946 -0.3811 -0.4216 -0.4198 -0.4731 -0.5586 0.4604 -0.3527 0.3713 -0.3914 -0.5179 -0.4019 0.3903 -0.5368 0.4480 -0.5180 -0.5140 0.4032 -0.5524 0.4301 0.2842 -0.2986 -0.5230 -0.6177 0.4554 -0.4880 -0.4587 -0.3815 -0.4979 -0.4263 0.5720 0.3707 0.5347 -0.4259 -0.3490 -0.2759 -0.4431 0.3431 -0.5410 -0.3312 0.3671 -0.3670 -0.3034 -0.3147 -0.3573 -0.7093 -0.6382 -0.5087 -0.6594 -0.5208 0.3263 -0.5611 -0.3646 -0.4284 -0.6461 -0.4367 0.6035 -0.5956 0.4286 -0.5335 0.3696 -0.3014 -0.3574 0.3408 -0.4403 0.2890 -0.5365 -0.4215 0.5834 -0.3721 0.4660 0.5279 0.5540 -0.4222 0.3832 -0.4424 -0.4480 -0.5465 0.2947 0.4905 -0.4158 0.4929 -0.3631 -0.6550 -0.4799 -0.2843 0.4025 -0.3526 0.5377 0.3419 -0.3325 -0.4563 0.3430 0.4800 -0.5556 -0.2964 -0.5014 -0.3934 -0.5125 -0.4191 0.3283 -0.3142 0.3456 -0.4273 -0.2996 0.4227 0.4163 0.4020 -0.5219 -0.6053 0.4219 0.3451 -0.4917 0.2854 -0.3566 -0.5829 0.4753 0.3468 -0.4344 0.3807 0.3725 -0.3741 0.3293 0.5204 0.4360 -0.5875 0.4795 -0.3858 -0.4929 0.4568 -0.5015 0.3029 -0.4970 -0.5293 0.3698 0.3826 0.3770 -0.3672 -0.3388 -0.4775 -0.3461 -0.5315 0.5571 -0.5281 0.5925 -0.2729 0.4556 -0.3478 0.2832 -0.2739 0.2959 0.2871 -0.2648 -0.5737 -0.5103 0.5903 0.3284 -0.5050 -0.3797 -0.4797 -0.3572 -0.4169 0.6251 -0.2732 -0.3025 0.3954 -0.4723 -0.5072 -0.3681 -0.4044 -0.5277 -0.4232 0.3086 -0.3651 -0.6528 -0.4512 0.3894 0.3953 0.3678 -0.6339 -0.4967 -0.4805 -0.4276 0.3820 -0.4913 -0.4711 -0.4514 0.2937 -0.4667 -0.2601 -0.3353 -0.4544 0.4809 0.2992 -0.5520 -0.4960 0.2618 -0.7157 -0.5460 -0.2670 -0.3701 -0.4742 0.4810 -0.6338 0.3390 -0.3417 -0.4042 0.4867 -0.3893 -0.3932 -0.6012 -0.6036 -0.3368 -0.4234 -0.5281 -0.6645 -0.3106 -0.4587 0.4152 -0.4534 -0.6151 -0.3696 -0.5369 0.3889 -0.5448 -0.4316 0.4044 -0.5423 -0.2552 -0.3775 -0.3607 -0.5063 0.3356 -0.2700 -0.4086 -0.5741 0.2971 -0.4696 -0.3564 0.3572 -0.6582 -0.3085 0.3975 0.3837 -0.2703 -0.5006 0.3837 -0.3324 -0.5918 -0.4402 -0.4273 -0.3444 0.4900 -0.3344 -0.3295 0.3347 -0.4426 -0.3294 -0.5615 0.4404 -0.3287 -0.3366 -0.6026 0.4768 0.3061 -0.3997 -0.7013 -0.6071 -0.3803 -0.4714 -0.3515 0.3655 -0.3777 0.4807 0.4820 -0.5995 -0.4811 -0.5535 -0.3800 0.3995 0.3043 0.4659 -0.5386 -0.2589 -0.3781 -0.6169 -0.3415 0.3395 0.3467 -0.3519 0.3650 -0.3990 0.3383 0.2844 0.3563 -0.4108 -0.6208 -0.7252 0.2787 0.3720 0.3634 -0.8011 -0.4729 -0.6987 0.3775 -0.7453 -0.3546 0.4700 0.3650 -0.3481 0.3775 -0.3803 -0.3829 -0.5424 -0.3143 -0.3873 -0.3221 -0.3979 0.5381 -0.6888 -0.6409 -0.3066 -0.3825 0.2795 -0.3752 -0.5585 0.3167 -0.5909 -0.3694 -0.3129 -0.4549 -0.5018 0.5722 -0.3365 -0.5407 0.5616 -0.4213 -0.5564 0.2948 -0.4155 -0.3011 -0.4620 0.5810 0.4474 -0.4361 0.5703 -0.2637 -0.7348 -0.4690 -0.5649 -0.6320 0.4097 0.4344 0.3477 -0.3119 0.3349 0.5238 0.2818 0.5056 -0.4771 -0.4733 0.4648 0.3272 -0.5773 0.3717 -0.2853 0.3400 -0.4509 0.5801 0.3397 0.7034 0.3063 0.5191 -0.3575 0.2817 0.3348 0.6005 -0.3050 0.4190 -0.3518 -0.3053 -0.4396 -0.3882 -0.3922 -0.6469 -0.4687 0.5834 -0.4167 -0.3567 0.3185 -0.2792 0.3494 -0.4844 0.2765 0.3360 0.5680 0.4340 -0.2500 -0.5426 -0.3025 0.4883 -0.4632 0.6042 -0.4564 -0.3656 -0.4950 -0.3633 0.2506 0.3539 -0.5190 -0.3885 -0.4839 -0.5279 -0.4979 0.2667 0.5639 0.3984 -0.3038 0.3666 -0.2690 0.2467 0.3290 -0.6920 0.4434 -0.4880 -0.2551 0.4665 -0.3439 -0.4080 0.3565 -0.5566 -0.6251 0.4653 -0.4350 -0.4649 -0.4864 -0.4331 0.2796 0.5711 -0.3090 -0.3881 -0.4183 0.2790 0.4654 0.3835 -0.5204 -0.3346 0.3582 -0.3212 -0.4690 0.2803 0.3774 -0.4471 0.4204 -0.4522 0.4713 -0.5420 -0.4347 0.3603 -0.3642 -0.5536 0.3881 -0.4639 0.6641 -0.3517 -0.5511 0.4332 -0.3424 0.6178 -0.3600 -0.4167 -0.3849 -0.5814 0.5220 0.3880 -0.5539 -0.3788 -0.4716 -0.4679 0.4420 -0.5032 -0.4955 0.3604 -0.3923 -0.5210 0.3669 -0.3909 -0.6946 -0.5072 -0.6320 0.3775 0.4946 -0.3791 0.7273 -0.3665 0.3239 -0.3989 0.3732 0.3411 -0.3699 -0.5251 -0.2746 0.5552 0.4190" HIT_INDICES="1248 1535 1999 3676 13570 14453 17079 17939 18221 18513 18773 18815 18906 19820 20370 21303 21419 21572 21800" ES_PROFILE="0.0003 0.0402 0.0643 0.0126 -0.4387 -0.4740 -0.5671 -0.5709 -0.5455 -0.5180 -0.4860 -0.4435 -0.4021 -0.3866 -0.3468 -0.3034 -0.2184 -0.1268 0.0034" RANK_AT_ES="17938.0000" RANK_SCORE_AT_ES="-0.2651"/>
  <DTG RANKED_LIST="OGD_DRUG_DRUG.OGD_FRUG.cls#Gs_versus_MCAO.rnk" TEMPLATE="OGD_FRUG.cls" GENESET="gene_sets.gmt#BIOCARTA_IL6_PATHWAY" ES="-0.5878" NES="-1.3369" NP="0.0882" FDR="0.2060" FWER="0.4800" RND_ES="0.5750 0.5212 0.6699 -0.3616 0.2555 -0.5027 0.4171 -0.2790 0.3670 -0.4295 -0.4768 -0.4741 0.4160 -0.3737 -0.2874 0.6311 -0.4471 -0.2946 -0.6110 0.3427 -0.5641 -0.3820 -0.3689 -0.3959 -0.3669 -0.3815 -0.4342 -0.2540 -0.3151 0.4167 -0.4087 -0.3409 0.4036 -0.3426 0.3019 -0.4412 0.4232 0.5560 0.4642 -0.2755 0.3674 -0.3986 -0.5388 -0.4661 0.5713 -0.5336 -0.4601 -0.3954 0.3499 -0.5283 0.4689 -0.3530 -0.3579 -0.4607 -0.5644 -0.3748 -0.4512 0.2696 -0.2940 0.4249 -0.6272 0.3203 -0.3423 0.3967 0.3964 0.3387 0.5583 0.3247 -0.3292 -0.3273 0.5393 0.4638 -0.4639 -0.3301 -0.4313 0.4002 0.4241 0.4194 0.5147 0.3864 -0.3853 -0.3674 -0.4236 0.3303 -0.3867 -0.5462 -0.5969 0.4214 -0.3174 0.3084 0.2834 0.4672 -0.3138 -0.5733 -0.6109 -0.4606 -0.5393 0.3352 0.3005 0.6450 0.3760 0.3099 0.3973 -0.4323 -0.3832 -0.4806 0.3463 -0.4423 -0.4074 -0.3982 0.3435 -0.3728 0.4277 -0.3433 -0.5094 0.5784 0.4202 -0.6558 0.3142 0.3284 -0.3634 0.3165 -0.5309 -0.6280 0.5338 0.4423 -0.3230 -0.5255 -0.4011 0.3808 -0.5014 -0.6391 -0.3235 -0.5902 -0.5052 0.3715 -0.5873 0.5021 -0.3737 0.5255 -0.4150 0.3751 0.6890 -0.4594 0.3052 -0.5294 -0.5262 -0.4955 0.7660 -0.2232 -0.5332 -0.4486 -0.3825 0.3229 -0.4687 -0.3215 -0.5363 -0.3314 0.3656 0.3515 0.3707 -0.5663 -0.3295 -0.4273 -0.3332 -0.3932 -0.3352 -0.2482 -0.4490 0.3378 -0.4658 0.4536 -0.7118 -0.3110 -0.5480 0.6680 -0.5990 0.3579 -0.4110 0.3292 -0.2456 0.3489 0.4354 0.5347 0.2803 0.4306 0.3094 0.2980 -0.5441 -0.4027 -0.5434 -0.5265 -0.6400 -0.3884 -0.6339 -0.4753 0.3854 -0.4380 -0.4002 -0.3418 0.3791 -0.2737 0.4735 -0.4735 -0.2966 0.2563 0.5577 -0.4133 -0.4737 0.4540 0.4550 -0.5254 -0.5603 0.3031 0.4065 0.4966 -0.3545 -0.7665 -0.3547 0.3917 0.3815 -0.2900 -0.6246 -0.3484 -0.4305 0.6070 -0.2370 -0.2233 0.2984 -0.3953 -0.2468 0.4678 0.4055 -0.3672 0.5836 -0.4385 -0.5917 -0.3480 0.3111 0.3204 -0.4324 -0.3611 -0.6116 -0.3920 -0.5123 -0.5267 -0.3567 -0.4919 0.3280 -0.2466 0.4030 -0.3749 -0.5633 -0.5092 -0.3291 0.2952 -0.3676 -0.3657 0.4595 0.4601 0.5823 -0.4032 -0.5626 -0.3975 0.4017 -0.5050 0.4458 -0.4887 -0.4230 -0.5577 -0.4532 -0.4938 0.4415 -0.6256 -0.4984 0.3456 -0.4094 0.3356 -0.4577 0.5220 -0.4608 -0.3192 -0.4455 0.2641 -0.4257 -0.5207 -0.3294 -0.6676 0.5425 -0.3245 0.4151 0.3986 0.4491 0.4643 0.4360 0.5991 0.6268 -0.5539 -0.3328 -0.4433 -0.3088 -0.5258 -0.4561 -0.4987 -0.5723 -0.4060 -0.2876 -0.7303 -0.4265 0.3097 0.4018 0.4298 -0.6019 0.3748 -0.4297 0.3939 -0.6356 0.5299 0.5849 -0.4256 -0.4069 -0.6658 -0.4501 0.7162 -0.3746 -0.5569 -0.2188 -0.4561 -0.4823 -0.3307 -0.3710 -0.3050 0.5274 -0.4998 -0.3951 -0.7169 0.3709 0.5276 -0.4665 0.3411 -0.5266 -0.5049 0.3974 0.3215 -0.4858 -0.2901 -0.5327 -0.4345 0.3438 0.6162 -0.4986 0.4528 -0.3371 -0.5046 0.3674 0.5527 -0.3686 0.5924 0.7267 -0.3035 -0.5721 0.2998 0.3480 -0.4174 -0.5281 -0.5143 0.3133 0.4844 0.4391 0.3090 0.3937 -0.4168 -0.5422 -0.5320 -0.4101 -0.4908 -0.3996 -0.3463 -0.3096 -0.4267 -0.4801 0.7452 0.3844 0.4924 0.4525 -0.4079 -0.4886 0.4552 0.5012 -0.5039 -0.4263 0.6663 -0.3885 -0.5115 0.3630 0.3490 0.5144 0.4852 0.5033 -0.3929 -0.3262 0.4166 -0.3739 -0.5456 0.4151 -0.3224 0.3732 -0.3159 -0.4596 0.5672 -0.3328 -0.4352 -0.4769 0.3747 0.6154 0.5042 0.4163 -0.3341 0.3051 -0.3384 0.3117 -0.4242 0.4355 -0.4536 -0.4241 -0.5799 -0.6012 -0.4305 -0.3529 -0.2996 -0.4708 0.5918 -0.3739 0.4765 -0.4326 0.3558 -0.3652 0.3533 -0.3397 -0.5256 -0.3378 0.3181 -0.3913 -0.4779 0.3314 0.4927 -0.3991 -0.3340 -0.4454 0.3340 -0.3404 -0.4440 -0.5519 -0.4803 -0.4383 -0.5519 -0.3099 -0.3451 -0.6162 0.3643 -0.3038 0.3726 -0.4311 -0.4565 -0.3139 0.5131 -0.4544 -0.5579 -0.6509 -0.3881 0.6084 -0.6165 0.4172 -0.4258 -0.5486 -0.5000 0.4219 -0.3267 -0.4754 -0.3565 -0.4567 0.4040 -0.3471 0.4425 -0.4515 -0.3331 0.3227 0.4861 -0.5214 -0.5398 -0.5293 -0.3233 -0.5925 0.3309 -0.2922 0.5507 -0.3665 -0.5517 -0.3815 0.3752 -0.4395 -0.4503 0.5506 -0.3685 -0.5008 -0.5762 -0.4567 0.5045 -0.4485 0.4059 0.2924 -0.4637 -0.3875 -0.4132 -0.5707 -0.3219 -0.4076 0.3252 -0.4043 -0.4960 -0.4114 0.5630 -0.3626 0.2896 -0.5184 -0.4215 -0.5749 0.3854 -0.3685 0.2796 -0.5566 0.5660 -0.4286 -0.5224 -0.3133 -0.4225 0.5040 0.3162 -0.3162 -0.4524 -0.3730 0.5864 -0.5780 -0.6207 -0.3976 -0.3871 -0.4309 0.3030 0.4461 -0.4426 0.3913 -0.3201 -0.3396 0.4665 0.3683 -0.5959 -0.3631 0.3594 0.3180 0.5533 -0.5376 -0.5142 -0.6087 0.4740 -0.3908 0.3062 0.4996 -0.3584 0.3461 0.4728 -0.5755 0.2831 0.3982 -0.3498 -0.3681 -0.3881 0.4125 -0.3042 0.3117 0.3596 -0.7456 -0.4418 -0.3091 -0.4403 -0.4730 0.5051 0.2866 0.3913 -0.4322 0.6741 -0.6165 0.2503 -0.5563 -0.3170 0.3256 -0.4413 0.3427 -0.3730 -0.4139 -0.3628 0.2829 0.4779 0.3293 -0.4151 -0.3415 -0.5650 -0.5655 -0.3115 0.5469 0.3930 -0.4015 0.5903 0.3906 0.3736 -0.3859 0.4583 -0.3968 -0.5545 0.3245 -0.5305 0.3509 0.3071 0.4236 0.4676 0.4462 -0.5256 -0.4497 -0.5966 -0.4209 0.3468 0.3939 0.5121 0.3507 -0.5313 -0.3667 -0.2969 -0.5125 -0.3460 -0.3778 0.3624 0.3093 0.2980 -0.5074 -0.3145 -0.3637 -0.3001 0.4079 0.5260 -0.3190 -0.3179 -0.3685 -0.5536 0.4148 0.3391 -0.3902 0.4341 -0.3581 -0.3006 0.2704 -0.3995 -0.2562 -0.5023 0.3826 0.2620 0.2817 -0.4189 -0.4179 -0.4100 0.3611 -0.4249 0.4869 -0.5561 0.3481 -0.5421 -0.2806 -0.3845 0.2983 -0.4483 0.2869 -0.4231 -0.3924 -0.4996 -0.5004 -0.4104 0.3598 0.3544 0.5719 0.3652 0.3491 -0.3253 -0.6583 0.3869 -0.4442 -0.4503 0.5728 0.4132 -0.5168 0.4173 0.3465 -0.5269 -0.3605 -0.5584 0.4660 -0.3623 0.3643 -0.5484 -0.4115 0.5113 -0.2968 -0.5949 0.4143 -0.2965 -0.5054 -0.5377 -0.4111 -0.4337 -0.3521 0.3324 0.4903 -0.4247 0.6592 0.4925 -0.3543 0.3391 0.3580 0.5755 -0.5302 -0.4583 -0.5327 0.3746 -0.4627 -0.6457 -0.2538 -0.6532 0.4007 -0.2798 -0.4423 0.4397 -0.3752 0.5453 0.3343 -0.5369 0.4314 0.4383 -0.4634 -0.4585 -0.4317 0.4622 0.3457 -0.4269 -0.2866 0.3099 -0.3578 0.3277 -0.2807 -0.3744 0.4078 -0.2537 0.4708 -0.3774 -0.6010 0.4133 -0.3648 -0.4057 -0.4172 0.4465 -0.4423 -0.6819 0.4091 0.2676 -0.3218 -0.5848 0.3529 -0.5035 0.4456 -0.5556 -0.5856 -0.4097 -0.5382 0.4568 -0.3040 -0.5433 0.5514 -0.4954 0.4838 -0.6257 -0.4745 -0.2969 -0.5991 0.3989 -0.4212 -0.5000 0.3138 0.3559 -0.3135 -0.3432 -0.5844 0.3662 -0.3814 0.4634 0.4511 -0.5447 0.3227 0.4771 0.4379 0.4664 -0.5040 -0.3437 0.3288 -0.3382 -0.4797 0.3071 -0.3461 -0.2399 0.3865 -0.4980 0.4974 -0.4236 -0.4039 0.6014 0.3907 -0.3287 0.2998 -0.4221 -0.6429 -0.3772 -0.3180 -0.3115 -0.3444 0.3071 -0.3706 0.5196 -0.5325 -0.4449 -0.5036 0.3072 -0.4512 0.3199 0.3325 0.5083 0.4175 0.4260 -0.4618 -0.5936 0.4417 -0.4380 0.2740 0.5934 -0.5334 -0.6225 0.4330 0.5282 0.3214 -0.3660 -0.3210 -0.3297 -0.3481 0.3412 -0.5963 -0.3391 0.5557 0.3093 0.4294 -0.4639 -0.4827 0.3576 -0.2918 -0.3990 -0.2760 0.4079 -0.4655 0.7277 -0.3149 -0.3570 0.3708 -0.4094 -0.5730 0.3339 -0.5426 0.3634 -0.5788 0.3220 -0.3838 -0.3573 -0.5293 -0.3192 0.4298 -0.3448 -0.3195 0.3467 0.5720 0.2758 0.4855 0.3231 -0.3612 0.5208 -0.3425 -0.3307 -0.3254 -0.3846 0.6001 -0.5741 0.3767 -0.5123 -0.6579 -0.3124 -0.6511 -0.3043 -0.3377 -0.5823 0.4230 0.3482 0.4399 -0.3074 -0.5863 -0.3243 0.3465 -0.5626 -0.4756 -0.3684 0.3410 -0.4919 -0.6275 -0.5222 -0.5839 -0.8628 0.3963 -0.3695 -0.6123 0.3308 -0.5066 0.4661 -0.3450 -0.4993 -0.3379 0.3330 -0.3479 -0.4254 0.4488 -0.4230 -0.6111 -0.5239 0.3567 0.2897 -0.4222 0.4742 -0.4891 -0.4755 0.4556 -0.3826 -0.5277 -0.5704 -0.2605 -0.4809 -0.5289 -0.3072 0.5296 -0.4470 -0.4139 -0.4915 -0.4792 -0.3728 -0.3717 -0.3397 0.3511 -0.3148 0.3188 -0.5522 0.4217 0.6798 -0.5292 -0.3342 -0.4759 -0.4044 -0.3666 -0.5578 0.3494 0.5986 -0.4540 0.3985 -0.4233 0.4277 -0.4493 0.4488 0.3024 -0.6913 0.4295 -0.5801 0.6417 -0.3548 -0.3528 -0.3268 -0.3121 0.6604 -0.4182 -0.5477 -0.6002 -0.3041 -0.5105 0.3017" HIT_INDICES="1505 2716 4280 4918 5726 5874 15175 15179 15329 16304 17251 19109 19212 19508 19706 20014 20139 20563 20708 20881" ES_PROFILE="0.0016 -0.0065 -0.0527 -0.0642 -0.0911 -0.0894 -0.5010 -0.4872 -0.4785 -0.4970 -0.5029 -0.5243 -0.4636 -0.4071 -0.3425 -0.2779 -0.2025 -0.1318 -0.0450 0.0455" RANK_AT_ES="19108.0000" RANK_SCORE_AT_ES="-0.3603"/>
  <DTG RANKED_LIST="OGD_DRUG_DRUG.OGD_FRUG.cls#Gs_versus_MCAO.rnk" TEMPLATE="OGD_FRUG.cls" GENESET="gene_sets.gmt#BIOCARTA_CCR3_PATHWAY" ES="-0.4489" NES="-1.0062" NP="0.4399" FDR="0.9966" FWER="0.9920" RND_ES="-0.5907 -0.4528 0.2543 0.4014 -0.2813 -0.5264 -0.5507 0.5933 -0.5149 0.3124 -0.3948 -0.4984 -0.4244 0.3347 0.6362 -0.4108 -0.6553 0.3085 0.3854 -0.6376 -0.5363 -0.4920 0.5364 -0.5880 -0.3681 -0.4592 -0.7094 0.3998 -0.6524 -0.3564 -0.5217 0.3525 0.4053 -0.4262 -0.7063 0.4503 -0.3632 0.3864 0.2968 -0.5715 -0.3787 0.2057 0.3243 0.4924 -0.3895 -0.6251 -0.5135 -0.5505 -0.2984 -0.3030 0.3061 0.4292 -0.3252 0.3211 0.4888 -0.3057 0.6532 -0.4368 -0.3197 -0.3760 0.4049 -0.3155 0.5103 0.3293 -0.4699 0.2993 -0.3841 -0.2622 -0.3994 0.4560 -0.4320 0.4090 -0.5751 0.4254 -0.4580 -0.3539 -0.4060 -0.2986 -0.5319 0.3688 -0.4518 0.3660 -0.3086 0.5858 -0.4517 0.3672 0.4419 -0.3721 -0.4499 -0.5039 0.4469 0.2268 0.3969 -0.4408 -0.4522 -0.4287 -0.2440 -0.5975 -0.6688 0.5835 -0.3348 0.3347 0.4007 0.4965 -0.5856 -0.4022 -0.4797 -0.5529 0.4724 -0.2858 0.3751 0.2419 -0.4699 -0.3751 -0.3867 -0.3785 -0.6151 -0.4376 0.3835 0.7702 -0.3665 -0.4467 -0.2974 0.3558 0.3648 -0.5680 0.3787 0.4121 -0.3967 -0.3529 -0.4386 -0.5005 -0.4349 -0.3427 -0.2881 0.5736 -0.3292 -0.7103 0.3920 -0.3979 -0.5968 -0.3556 -0.5468 -0.3699 -0.3570 -0.3662 -0.3414 -0.3646 -0.3948 0.5309 0.4207 0.3694 0.5709 -0.5067 -0.4439 0.3973 -0.3895 -0.4757 -0.4253 -0.3810 0.3222 0.3451 -0.6249 0.3806 0.3836 -0.3749 0.2964 -0.3657 -0.3965 0.2839 -0.4338 -0.3590 -0.5666 -0.4195 -0.3371 -0.6317 -0.3707 0.3205 -0.5184 0.4954 -0.5227 -0.3319 0.5949 0.5024 -0.5173 0.4903 0.3593 -0.5307 -0.4684 -0.3364 0.3732 0.3917 -0.4054 -0.6175 0.6042 -0.3924 0.3812 -0.3169 -0.2972 -0.3265 0.4269 -0.5533 -0.4715 -0.4250 0.3494 -0.5514 -0.3568 -0.3977 0.4197 -0.3365 0.5797 0.4053 0.4612 -0.3518 -0.5193 -0.5608 -0.3723 0.3697 0.3292 -0.3190 -0.3482 -0.3262 0.3446 0.3383 -0.5314 -0.4544 -0.5518 0.3215 0.3216 -0.2879 -0.5002 -0.3727 -0.4870 -0.4582 0.4024 0.3929 0.3698 0.3972 -0.6283 -0.4300 -0.3828 -0.2934 -0.3937 0.5421 0.3807 0.5827 -0.5646 0.4950 -0.4775 0.3445 -0.2907 0.4076 -0.5151 -0.2884 0.3964 -0.4031 -0.4401 -0.3598 -0.6972 -0.4079 0.4621 -0.3811 -0.4642 -0.5322 0.3942 0.3583 0.3563 0.3825 0.4046 -0.5029 0.3681 -0.6117 -0.4220 0.3670 0.3667 -0.4612 -0.3267 -0.2866 0.4471 -0.5352 0.2855 -0.4467 0.5375 -0.6368 0.5539 -0.5331 -0.5208 0.3751 0.2463 0.3542 0.3367 -0.3335 0.5341 -0.5634 -0.3822 -0.5754 0.5472 -0.3633 -0.4200 -0.3069 0.3625 -0.3842 -0.4071 0.5179 -0.4164 0.3419 0.3141 -0.6382 0.3019 -0.4745 -0.2891 0.3147 0.3764 0.4984 -0.4201 0.4293 -0.2984 -0.6446 -0.5051 0.3819 -0.7218 0.4010 0.5303 0.2963 0.3792 -0.3495 -0.6314 -0.4536 0.4315 -0.4334 -0.3980 0.5845 -0.4025 -0.4073 0.4029 -0.4559 -0.3556 0.4371 -0.5167 -0.5318 0.3450 -0.2619 0.3828 0.3860 -0.3996 -0.5078 0.2936 0.5051 0.3760 0.3860 -0.3162 -0.4010 -0.4674 0.3701 0.3716 -0.3347 0.6443 0.3608 -0.5088 -0.5218 -0.4685 0.2725 0.3546 -0.5770 -0.4160 -0.3794 0.3472 -0.3575 -0.3539 -0.6066 0.3062 0.3425 -0.4658 -0.5392 -0.4407 0.4468 -0.4174 0.3251 0.5069 -0.5856 -0.6331 -0.4754 -0.2928 -0.3445 0.4167 -0.4488 -0.6697 -0.5425 0.3239 -0.4497 0.4011 -0.4038 0.5263 -0.4539 0.3164 0.3245 0.5308 0.4731 0.3571 -0.4433 0.3337 -0.6010 0.3016 -0.4906 -0.3332 0.2971 -0.5805 0.4491 -0.4127 0.2706 -0.3331 -0.3274 0.3329 0.3583 0.3376 0.3588 0.3610 -0.5299 -0.7101 -0.3634 0.4363 -0.6208 -0.4069 0.5652 0.4562 -0.3789 0.4897 -0.5023 -0.3690 -0.4235 0.4668 -0.6229 0.5169 0.3962 -0.3187 -0.6613 0.2684 0.4722 0.7231 -0.6136 -0.3725 0.4665 -0.5741 -0.5622 -0.4234 -0.5256 -0.6050 -0.3629 -0.4523 0.4205 -0.3989 -0.4495 -0.4414 -0.4710 -0.3860 0.4336 -0.4276 -0.4186 -0.4603 -0.4005 0.3256 -0.3756 -0.4237 -0.2802 -0.4185 -0.4894 -0.4463 -0.6545 0.5115 -0.4646 0.3460 0.3428 0.3655 0.3784 -0.3510 -0.3921 -0.3446 -0.5031 -0.3253 0.3894 -0.5109 -0.5265 -0.5484 -0.3425 0.3653 0.3172 0.4111 -0.5934 -0.4381 -0.4694 -0.5018 0.3321 0.2538 -0.5781 -0.6367 0.4101 -0.4899 -0.6492 0.3927 -0.4713 0.5220 -0.5855 -0.5672 -0.4815 -0.3602 0.4657 -0.3495 0.4268 -0.4980 0.5292 -0.4450 -0.4925 0.5014 -0.7052 -0.5788 -0.3377 -0.4897 -0.3155 -0.4194 0.2497 -0.5698 -0.6006 0.3680 -0.4617 -0.4420 -0.3691 -0.5430 -0.6433 -0.3338 -0.3888 0.3265 0.3994 0.3759 -0.5150 -0.4142 0.3843 0.5621 -0.5584 -0.4631 0.5183 0.3340 0.3604 0.3719 0.4314 0.5589 0.4313 0.3759 0.4541 -0.4637 -0.5660 0.3657 -0.4505 0.5362 0.3031 0.2319 -0.5242 0.3980 0.3218 -0.5332 -0.3595 0.3421 -0.6726 -0.5490 -0.4113 0.3725 -0.3492 -0.3634 -0.3522 -0.5767 0.3758 -0.4517 -0.5646 0.3350 -0.6620 -0.3289 -0.4267 -0.2809 -0.4160 -0.3899 -0.4692 -0.5589 -0.5581 -0.5605 -0.5865 0.5166 0.3173 -0.5622 -0.3457 -0.4008 0.5803 -0.5628 0.5126 -0.5722 -0.4518 -0.6333 -0.3904 -0.5037 -0.3905 0.3360 0.3884 -0.3262 -0.3706 -0.6267 -0.5511 -0.5325 0.3925 -0.3611 -0.6009 -0.2951 0.3650 0.3497 -0.4692 -0.5466 0.6859 0.4106 0.3557 -0.5079 -0.6762 -0.6035 -0.5549 0.3613 -0.6562 0.2709 0.5863 -0.4015 -0.4046 -0.4500 -0.2757 0.3354 -0.7047 0.3233 -0.3180 -0.4573 0.3374 -0.5958 -0.3063 -0.2858 -0.3211 -0.4007 -0.3222 0.3061 -0.3307 -0.4125 0.3219 0.5739 -0.4362 0.4659 -0.5922 0.4938 0.2994 -0.5096 0.5173 -0.4853 -0.5508 0.4583 -0.5576 0.5083 -0.3952 -0.2888 -0.5652 -0.3848 -0.3632 0.6132 0.2474 0.4861 -0.3980 0.3659 0.2847 -0.6214 -0.3773 -0.4064 -0.3899 -0.4059 -0.5279 -0.3135 -0.3485 0.5744 -0.5242 -0.4239 -0.5889 -0.3878 0.5545 0.2238 -0.5467 -0.5036 -0.4685 -0.3351 0.2901 -0.4149 -0.5418 -0.3993 0.3395 -0.6400 -0.5264 -0.5363 0.5600 0.3933 -0.4083 0.3592 0.4179 0.5139 -0.4936 0.3613 -0.6517 0.3117 0.4812 -0.3928 0.6359 0.6669 -0.3344 -0.6402 -0.3125 0.5851 -0.3510 -0.3826 -0.5041 0.3021 0.4557 -0.5918 0.4749 -0.5237 0.3270 -0.4170 -0.3658 0.4584 -0.3786 -0.4200 0.4784 -0.2668 -0.3516 0.5254 -0.4241 -0.3548 0.4539 0.4426 0.4268 -0.3766 0.3726 0.3286 -0.4936 -0.4054 -0.5134 -0.4618 0.3874 -0.4425 0.3395 0.3631 -0.6476 -0.5060 -0.5598 -0.4290 -0.3549 -0.2748 -0.3530 0.2711 -0.3021 -0.4391 -0.3758 -0.3323 -0.3182 -0.3513 -0.4035 -0.3701 -0.3993 -0.3065 0.2991 -0.3631 0.4904 0.3721 -0.3451 -0.4219 0.3819 -0.3255 -0.3801 -0.5141 0.3486 -0.5785 0.3471 -0.5084 -0.4102 0.6567 -0.3377 0.4104 -0.3868 -0.6434 -0.5914 -0.5029 0.3368 0.4485 0.4997 0.3392 -0.3179 -0.4358 0.4475 -0.4869 0.5703 -0.3822 -0.4900 0.2996 -0.3250 0.3471 0.4073 -0.3978 -0.4692 0.5544 -0.3357 -0.6208 -0.4603 -0.3703 -0.3403 -0.4022 0.4280 -0.6673 -0.3309 -0.3061 0.3296 0.3456 0.4983 0.3118 0.4899 0.3070 -0.5446 -0.3946 0.2919 -0.3855 -0.4792 -0.2789 -0.4393 -0.3407 0.3069 -0.4898 0.4502 0.4045 -0.5110 -0.4471 -0.3216 -0.4490 -0.4224 -0.4431 -0.5673 0.4004 -0.3666 -0.4292 -0.3560 0.3082 0.3044 -0.3992 0.4135 -0.3334 -0.5482 -0.4330 0.3640 0.4568 -0.4627 -0.3233 -0.2529 -0.4002 0.4240 -0.4250 -0.6377 -0.4171 -0.4662 0.5571 -0.4518 -0.5135 0.4410 -0.2832 -0.3578 0.3673 0.2752 -0.5797 -0.4672 0.4545 -0.4692 0.5864 0.3277 0.3179 0.3499 0.3780 0.6344 0.6218 -0.4464 -0.6056 -0.6070 0.4544 -0.2984 -0.2863 0.5851 -0.2896 -0.5103 -0.3844 -0.3356 -0.6297 -0.3296 -0.5111 -0.4728 0.4548 -0.3843 -0.3634 -0.4296 0.6118 0.3992 0.3451 0.3872 -0.4115 -0.2970 0.4183 -0.3821 -0.3741 0.4985 -0.5881 -0.5556 0.4539 -0.5724 -0.5997 -0.2884 0.5900 -0.5221 0.4298 0.4905 -0.4937 -0.2548 0.4420 0.4908 0.3908 0.3553 -0.3298 -0.3267 -0.3559 -0.3454 -0.4167 -0.3728 0.4133 0.4814 0.4953 -0.4152 0.4075 0.2764 -0.3520 0.3640 0.4105 0.2724 0.5541 -0.3427 -0.3184 0.4414 -0.3574 0.4905 -0.3376 0.3153 0.3091 0.3739 -0.3364 0.3972 -0.3695 -0.2548 0.3961 0.3921 0.6004 0.4082 -0.3057 0.3879 -0.6755 0.3115 -0.3143 -0.4611 -0.5166 -0.3952 0.3187 -0.5809 0.2441 -0.4168 0.3993 -0.6760 -0.4149 0.4763 -0.3727 0.3353 -0.3316 -0.3900 -0.3175 0.4173 -0.4136 -0.5583 -0.3479 0.3980 -0.5679 0.4660 0.5785 0.3955 -0.3419 -0.3932 0.2936 -0.3708 -0.4285 -0.3618 0.4384 0.3283 -0.4050 -0.5010" HIT_INDICES="386 1999 2716 4918 5608 5662 11106 11274 12897 13570 15179 16234 17251 18221 18773 20637 20819 21303 21572" ES_PROFILE="0.1105 0.1047 0.1259 0.0453 0.0264 0.0360 -0.2130 -0.2207 -0.2949 -0.3237 -0.3814 -0.4008 -0.4046 -0.3914 -0.3507 -0.3312 -0.2291 -0.1219 0.0139" RANK_AT_ES="18220.0000" RANK_SCORE_AT_ES="-0.2857"/>
  <DTG RANKED_LIST="OGD_DRUG_DRUG.OGD_FRUG.cls#Gs_versus_MCAO.rnk" TEMPLATE="OGD_FRUG.cls" GENESET="gene_sets.gmt#BLALOCK_ALZHEIMERS_DISEASE_INCIPIENT_DN" ES="-0.2858" NES="-0.8961" NP="0.7170" FDR="1.0000" FWER="1.0000" RND_ES="-0.3453 -0.3552 -0.3194 -0.2983 -0.2921 -0.3565 -0.3332 -0.3617 -0.3214 -0.2978 -0.2699 0.2315 -0.3390 -0.2637 -0.3889 -0.2953 -0.3376 -0.3040 -0.2510 0.2378 -0.3088 -0.2804 -0.2544 -0.3369 -0.3472 -0.3195 -0.2891 -0.2751 -0.2981 0.2526 -0.2971 -0.3473 -0.3606 0.3187 -0.2446 -0.3345 0.2767 -0.3278 -0.2945 0.3013 -0.2836 0.3310 -0.3357 -0.3059 -0.3271 -0.2895 -0.3280 -0.2387 0.2456 -0.2875 -0.3339 -0.3950 -0.3813 -0.2549 -0.3007 -0.2975 -0.3642 -0.3758 -0.4643 -0.2916 0.3336 -0.3482 -0.2782 -0.2866 -0.3587 -0.2552 -0.3337 0.2572 -0.2837 -0.2712 -0.3350 0.2713 0.3083 -0.3365 -0.3128 -0.3627 -0.4944 -0.2759 0.2807 -0.2999 -0.2557 0.2962 -0.3247 -0.2746 -0.2726 -0.3195 -0.2631 0.3155 -0.2690 -0.3506 -0.3460 -0.3870 0.2642 -0.2667 0.2935 0.2582 0.2613 -0.2897 -0.3242 -0.3113 -0.2780 -0.2883 0.2600 -0.3544 -0.2998 -0.3444 0.2897 -0.3625 -0.3285 -0.2929 -0.3265 -0.3967 -0.2855 0.2505 -0.3044 0.2862 -0.3072 0.3007 0.2626 -0.3098 -0.3091 0.2528 -0.3127 -0.3861 -0.2774 0.2700 -0.2794 -0.2931 -0.3532 -0.2888 -0.4068 0.2629 -0.2804 -0.3398 -0.2695 0.2549 -0.2613 -0.3811 0.2849 -0.2898 0.2895 -0.3525 -0.3714 -0.3246 0.2736 -0.3644 -0.3062 -0.3369 -0.2918 -0.2519 -0.3099 -0.2896 -0.4111 -0.3683 -0.2640 -0.3312 0.2834 0.2931 -0.2819 -0.3165 -0.3651 -0.4347 0.2736 -0.3137 0.2744 0.2848 0.2546 -0.4311 -0.3359 -0.3212 -0.3921 0.3437 -0.3505 -0.4789 0.2801 -0.2464 0.4283 -0.3559 -0.2877 0.2658 -0.3829 -0.3337 -0.3299 -0.2640 0.2750 -0.3095 0.2660 -0.2689 0.2909 0.3543 -0.2998 0.2668 -0.3893 0.2721 -0.3200 -0.3270 -0.4712 -0.2849 -0.2387 -0.2830 -0.3164 -0.3676 -0.3692 -0.3184 -0.3133 -0.3131 -0.2410 -0.3016 -0.2906 -0.3339 0.2813 -0.3043 -0.3429 -0.3633 -0.2932 -0.2674 -0.3590 -0.2989 -0.2854 -0.2835 -0.3529 0.2647 -0.3309 -0.3049 -0.2615 -0.3555 -0.2542 0.3264 0.2489 -0.3740 0.2598 0.3161 -0.2934 -0.3398 0.3541 -0.3383 -0.3494 -0.3564 -0.3088 -0.3366 -0.3889 0.2744 -0.2781 0.2637 0.2600 -0.3138 -0.3638 -0.3440 -0.3506 -0.3113 -0.2566 -0.2884 0.2533 -0.2856 -0.3840 -0.3475 -0.2850 -0.3031 -0.3094 -0.3177 -0.3385 -0.3173 -0.2822 0.2758 -0.3275 0.3097 0.2833 -0.4372 0.3059 -0.4182 -0.2874 -0.3859 -0.2973 -0.2914 -0.2992 -0.2392 0.3122 -0.3861 0.2735 -0.2344 -0.2807 -0.2567 -0.3530 -0.3374 -0.3294 -0.2438 -0.3617 -0.3743 0.2963 -0.3301 -0.3785 -0.3392 -0.4085 0.2687 0.3099 0.2779 0.2718 -0.3276 -0.4026 -0.3360 -0.2949 -0.3512 -0.2791 -0.3412 -0.3319 -0.2769 0.3155 -0.3623 0.3173 -0.4194 -0.2601 -0.2608 -0.2876 -0.3203 0.2555 -0.3029 0.3168 0.2559 -0.2944 0.2691 0.2612 -0.3149 0.3044 -0.3731 -0.2559 -0.3178 0.3119 -0.4057 -0.3836 -0.3620 0.2516 0.2816 -0.2815 -0.2674 -0.2483 -0.3418 -0.2320 0.3077 -0.3839 -0.2831 -0.2890 -0.3551 -0.2966 -0.3863 -0.3388 0.2817 0.3230 -0.2938 -0.3175 0.2775 0.3002 -0.4534 -0.3897 -0.2838 0.2980 -0.3624 -0.2568 -0.3831 -0.2847 -0.3338 0.2486 0.2823 0.2681 -0.2493 -0.3279 -0.3967 0.2831 0.2680 0.2572 -0.2728 -0.3489 -0.2901 -0.3333 0.3120 -0.3436 -0.3031 0.2610 -0.4043 0.2699 -0.3145 -0.3082 -0.2618 -0.4355 -0.2790 -0.4042 -0.3139 -0.3089 -0.3118 -0.3278 -0.3198 -0.2885 -0.3611 -0.2844 -0.2837 0.2273 -0.2546 0.2723 -0.3307 -0.3247 0.2633 -0.3415 -0.3727 -0.3247 -0.3090 -0.2708 -0.2651 0.2416 -0.3490 0.2881 -0.3086 -0.3687 -0.3007 0.3044 -0.3016 0.2654 -0.3119 -0.2915 0.3587 -0.2350 -0.3187 0.3494 -0.3410 -0.3002 0.2680 0.2739 0.2984 0.2621 -0.2838 0.2812 -0.3510 -0.3042 0.2583 -0.2844 -0.3279 -0.2709 -0.3186 -0.3565 -0.2629 0.2682 -0.2596 -0.2860 0.2898 -0.3039 -0.3695 -0.3422 0.3051 -0.4378 -0.2676 -0.3606 -0.3036 -0.2978 -0.3932 -0.2685 -0.2626 -0.2609 -0.2839 -0.4639 -0.3793 -0.3266 -0.3388 -0.2564 -0.3205 -0.2743 -0.2281 -0.2676 -0.3663 -0.2782 -0.3114 0.2651 0.2689 -0.2850 -0.3465 0.2524 0.2777 0.2495 -0.3871 -0.2832 -0.3074 -0.3551 -0.3648 -0.3132 0.2630 -0.2774 -0.3069 -0.4891 0.2752 -0.3322 -0.3565 -0.2718 0.2507 0.3554 0.2915 -0.3142 -0.3794 -0.2745 -0.3498 0.3409 -0.3189 0.3300 0.2451 -0.3722 -0.3056 -0.3431 -0.3875 -0.3423 -0.2814 0.3328 -0.3346 -0.3101 -0.4093 -0.2922 -0.3109 -0.2536 -0.3629 -0.4059 -0.2646 -0.3633 -0.3252 -0.3164 0.2767 -0.2774 -0.3785 -0.2596 0.2742 -0.2744 0.2537 -0.3426 -0.3429 -0.3119 -0.2661 -0.3834 -0.3339 -0.3092 -0.2594 -0.3807 -0.3496 -0.3683 -0.3217 -0.2584 -0.2666 -0.2421 0.2910 -0.3200 -0.3155 -0.3319 -0.2663 -0.2803 0.2913 -0.3157 0.3918 0.2514 0.2258 -0.3011 -0.2847 0.2783 -0.2644 -0.2552 -0.2820 0.2501 0.2508 -0.3182 0.2372 0.2622 -0.2662 -0.2457 -0.2990 0.2843 -0.3124 -0.2831 -0.3168 0.2556 -0.2940 0.2786 -0.3547 -0.3051 -0.2584 -0.3331 -0.2514 0.2977 -0.3768 0.2706 0.3080 -0.3965 -0.2790 -0.3361 -0.3108 -0.3091 -0.2602 -0.3581 -0.2717 0.3024 -0.2775 -0.2854 0.2983 -0.2627 0.2633 -0.3472 -0.3664 0.2710 -0.3891 -0.2527 -0.3124 0.2507 0.3200 -0.2947 -0.4447 -0.3127 -0.3885 -0.2878 0.3468 -0.3258 -0.3114 0.2373 -0.3499 -0.3065 -0.4140 0.2883 -0.2830 -0.3246 0.2942 -0.2596 -0.3251 -0.3332 -0.2667 -0.2722 -0.3122 -0.2569 -0.3034 -0.2938 -0.3079 0.2914 -0.2837 0.2703 0.2640 -0.2796 -0.2846 -0.4026 -0.2967 0.3096 -0.3230 -0.2720 -0.2665 0.2769 0.2568 -0.3255 -0.3724 -0.2870 0.2822 -0.3560 0.3574 -0.2504 -0.2565 -0.2869 -0.3137 -0.2719 -0.3189 -0.3249 -0.3110 -0.2559 -0.3008 -0.5034 -0.2955 0.2775 -0.3731 -0.3345 -0.2893 -0.3467 -0.2574 -0.3246 -0.2829 -0.3360 -0.4172 -0.3560 0.2838 -0.3002 -0.3307 0.3992 -0.2621 0.2993 -0.3906 0.2996 -0.3272 -0.2687 -0.3370 -0.3730 -0.2727 -0.2945 -0.2730 -0.3371 0.3038 0.2938 -0.3475 -0.3224 0.2537 -0.3128 -0.2840 -0.3522 -0.2697 -0.3100 -0.4024 0.2644 -0.3328 0.2562 0.3243 0.2357 -0.4426 0.3096 -0.2896 -0.2705 0.2796 0.2652 -0.2385 -0.3425 -0.3059 -0.4128 0.2649 0.2760 -0.3229 -0.2645 -0.2697 -0.2756 -0.3299 0.3132 -0.3022 -0.4102 -0.2578 -0.2416 -0.3648 0.2945 0.2941 -0.2470 -0.2300 -0.2736 0.2499 0.2697 -0.3415 -0.3334 -0.3527 -0.2768 -0.3520 0.2622 -0.2843 0.2604 -0.3000 -0.2509 -0.3229 0.2715 -0.2642 -0.3533 -0.3006 0.2633 -0.2588 -0.3026 -0.2721 0.3285 0.2572 0.2833 -0.3153 0.3059 0.2589 -0.3070 -0.3173 0.2842 -0.2974 -0.3071 -0.4499 -0.3370 -0.3662 0.2485 -0.3103 0.2717 0.2617 -0.2467 -0.2904 0.3412 -0.4389 0.2843 -0.3622 -0.2510 -0.3078 -0.2990 -0.3171 0.2499 -0.2819 -0.3075 -0.2733 -0.4039 0.3107 -0.2976 -0.3183 0.3539 -0.2706 -0.2804 -0.4084 -0.2406 0.2849 -0.3487 0.3050 0.2856 -0.2726 -0.3190 -0.3159 -0.3589 -0.3098 0.2442 0.3002 0.2603 0.2888 0.2811 -0.2758 0.2968 -0.2572 -0.2857 -0.3732 0.2699 -0.2603 -0.2913 0.2964 -0.3428 -0.4463 -0.3322 0.2968 0.3129 0.2788 -0.2504 -0.3427 -0.3304 -0.3075 -0.3120 -0.4886 -0.2548 0.2447 0.2919 -0.3501 -0.3114 0.3434 -0.3105 0.2728 0.2991 0.2631 -0.3259 -0.2630 -0.3882 -0.3989 -0.2749 0.2466 -0.4002 -0.3377 -0.2803 0.2968 -0.4285 0.2658 0.2771 -0.3853 0.2555 -0.3054 -0.2862 -0.2628 0.2873 -0.4579 -0.2858 0.2682 -0.3471 -0.4134 0.2730 -0.3402 -0.2846 -0.3409 -0.2839 0.2591 0.2752 -0.3879 -0.3956 0.2565 -0.3511 -0.3354 -0.3363 -0.3349 -0.4133 -0.3115 -0.3424 0.2920 -0.2960 -0.3326 0.2797 0.2397 0.2736 -0.3746 -0.3065 -0.2884 -0.3837 -0.2615 -0.2429 -0.3627 0.2707 -0.2994 -0.3394 -0.3318 -0.2890 0.2335 -0.2763 0.2724 -0.2769 -0.2502 0.2707 -0.3091 -0.3277 -0.3055 0.2373 -0.3165 -0.3308 -0.3547 -0.3070 -0.3214 -0.4041 -0.2555 -0.3987 -0.2675 -0.2952 -0.2777 -0.2735 0.2535 -0.2699 -0.3522 -0.2830 -0.3164 -0.3774 -0.3176 -0.3230 -0.3329 -0.3317 -0.3449 -0.3571 -0.2696 -0.2360 0.2945 0.2607 -0.2744 0.2513 -0.2912 -0.3143 0.3081 -0.3270 -0.2904 -0.2804 -0.2527 0.3336 0.2449 -0.3340 0.2755 -0.3073 -0.3625 0.2812 0.2452 -0.3383 -0.2653 -0.3960 -0.3504 -0.3352 -0.2780 0.2290 -0.3004 -0.2721 0.3182 -0.2768 -0.2671 -0.3805 0.2532 0.2796 -0.3136 -0.3293 -0.2992 -0.3772 -0.2577 -0.2911 -0.2864 -0.3385 0.2824 -0.3683 -0.3090 0.2330 0.2881 -0.3142 -0.3108 -0.3456 -0.2961 -0.2590 -0.2760 0.2923 0.2970 -0.2839 0.3039 -0.3799 -0.3326 -0.3559 -0.3462 -0.3031 -0.3264 -0.3111 -0.3665" HIT_INDICES="265 383 508 594 808 836 881 962 1065 1066 1082 1133 1141 1166 1310 1587 1664 1726 1945 2133 2152 2175 2304 2306 2368 2389 2714 2732 2778 2866 2871 2941 2968 2987 3032 3202 3231 3233 3428 3493 3736 3816 3904 3974 4080 4152 4166 4623 4664 4749 4899 4963 5242 5244 5445 5564 5581 5608 5722 5976 5980 6293 6402 6422 6666 6749 6946 6980 7027 7440 8057 8290 8938 8994 9081 9325 10287 10337 11692 11738 12627 13524 13607 13636 13772 13863 13889 14139 14360 14573 14720 14732 14971 15226 15244 15329 15346 15688 15826 15903 15959 16103 16200 16212 16324 16864 16872 16904 17167 17439 17671 17684 17727 17830 18032 18110 18126 18148 18162 18165 18170 18192 18277 18302 18342 18352 18364 18772 18793 18912 19237 19271 19670 19814 19845 19851 19857 19885 19901 20173 20233 20635 20637 20672 20907 20939 21145 21147 21200 21301 21566 21650 21739" ES_PROFILE="0.0071 0.0188 0.0287 0.0396 0.0430 0.0548 0.0655 0.0743 0.0817 0.0938 0.1052 0.1147 0.1261 0.1367 0.1413 0.1389 0.1455 0.1525 0.1516 0.1516 0.1593 0.1668 0.1690 0.1770 0.1821 0.1891 0.1813 0.1876 0.1925 0.1952 0.2017 0.2051 0.2104 0.2160 0.2204 0.2185 0.2231 0.2289 0.2254 0.2277 0.2215 0.2226 0.2232 0.2244 0.2238 0.2246 0.2280 0.2102 0.2115 0.2106 0.2065 0.2062 0.1956 0.1977 0.1904 0.1867 0.1877 0.1881 0.1844 0.1739 0.1749 0.1613 0.1570 0.1567 0.1459 0.1425 0.1335 0.1321 0.1299 0.1110 0.0826 0.0719 0.0422 0.0396 0.0357 0.0245 -0.0198 -0.0220 -0.0843 -0.0864 -0.1273 -0.1683 -0.1718 -0.1729 -0.1787 -0.1824 -0.1831 -0.1939 -0.2031 -0.2117 -0.2171 -0.2162 -0.2254 -0.2349 -0.2335 -0.2350 -0.2334 -0.2463 -0.2495 -0.2497 -0.2489 -0.2519 -0.2526 -0.2493 -0.2505 -0.2704 -0.2657 -0.2621 -0.2687 -0.2751 -0.2793 -0.2734 -0.2688 -0.2667 -0.2687 -0.2649 -0.2582 -0.2517 -0.2448 -0.2373 -0.2300 -0.2234 -0.2196 -0.2130 -0.2069 -0.1995 -0.1922 -0.2022 -0.1944 -0.1908 -0.1958 -0.1874 -0.1947 -0.1899 -0.1799 -0.1686 -0.1574 -0.1471 -0.1362 -0.1363 -0.1266 -0.1312 -0.1174 -0.1050 -0.1008 -0.0872 -0.0805 -0.0644 -0.0503 -0.0378 -0.0304 -0.0133 0.0063" RANK_AT_ES="17670.0000" RANK_SCORE_AT_ES="-0.2422"/>
  <DTG RANKED_LIST="OGD_DRUG_DRUG.OGD_FRUG.cls#Gs_versus_MCAO.rnk" TEMPLATE="OGD_FRUG.cls" GENESET="gene_sets.gmt#GOBP_ACUTE_INFLAMMATORY_RESPONSE" ES="-0.2881" NES="-0.8606" NP="0.8003" FDR="1.0000" FWER="1.0000" RND_ES="-0.3524 -0.4217 -0.3836 0.2959 -0.2649 0.2583 -0.3473 -0.4589 -0.2513 0.3132 -0.3009 0.2895 -0.3149 0.3068 -0.3469 -0.2685 -0.2893 -0.3481 -0.2731 0.3405 -0.4191 -0.3634 -0.2962 -0.3472 -0.3516 -0.3967 -0.3207 -0.3421 -0.4068 -0.2955 -0.2488 0.3570 -0.2691 -0.3548 -0.3433 0.2962 -0.3011 -0.2860 -0.3185 -0.2755 -0.3410 -0.3315 -0.3515 0.3646 -0.2967 0.2922 -0.3316 -0.3810 0.2907 0.3297 -0.3282 0.2613 0.3679 -0.3110 -0.2894 -0.3135 -0.3374 -0.3600 0.2619 0.2607 -0.2798 -0.3838 -0.3122 -0.3054 -0.3312 -0.3344 -0.3591 0.2942 -0.2937 -0.3005 0.2699 0.2549 -0.3223 -0.2787 -0.3332 0.3475 0.2500 -0.3448 -0.3221 -0.3104 -0.2886 -0.3956 -0.3251 0.3679 -0.3039 0.2694 0.2692 -0.3511 -0.3585 -0.3758 -0.3144 -0.4807 -0.3174 -0.4280 -0.2807 -0.4055 -0.2921 -0.3573 -0.3991 0.2810 0.2923 -0.3005 0.3368 -0.3758 -0.3296 -0.4002 0.2889 -0.3582 0.3237 -0.2815 -0.2654 -0.3220 -0.3501 -0.2969 0.2739 -0.3234 -0.3522 -0.3212 -0.3420 0.2600 -0.2973 -0.3325 -0.3850 -0.2640 -0.2837 -0.2958 -0.3988 -0.3146 0.2739 -0.2524 -0.3394 0.2668 -0.3528 0.2618 -0.2572 0.3093 -0.3661 -0.3442 -0.3038 -0.4469 0.3026 0.2738 -0.3772 -0.4046 -0.3020 0.2965 -0.4228 -0.3380 -0.4751 0.2678 -0.3440 -0.3011 -0.4546 -0.4312 -0.4770 0.2928 -0.2820 -0.2562 -0.2643 -0.2706 -0.2837 -0.2861 -0.3084 -0.4105 -0.2560 -0.2955 -0.2854 -0.2563 -0.3213 -0.4368 0.2893 0.2821 0.2918 0.3682 0.2985 0.3669 -0.2579 -0.2904 -0.3795 -0.2832 -0.4503 -0.4926 -0.4035 0.3995 -0.2530 0.2387 -0.4001 -0.3413 -0.4759 -0.3654 -0.2577 -0.4652 -0.3534 0.2641 0.2575 -0.3720 -0.2873 -0.3689 -0.2746 -0.2842 -0.2877 -0.2795 -0.3122 0.2656 0.2603 -0.2938 0.3348 0.3190 -0.2717 -0.3374 -0.2589 -0.3090 -0.3496 -0.3017 -0.3631 -0.2948 0.2486 -0.3779 -0.2967 -0.3755 -0.2683 -0.2662 -0.3669 -0.3826 0.3718 0.3254 -0.3084 -0.2830 -0.2935 -0.3574 -0.3292 -0.3033 -0.4231 0.3209 -0.3278 0.2759 -0.2853 -0.3791 -0.3169 -0.3076 -0.2976 -0.3792 -0.2967 -0.3840 0.3298 -0.2884 -0.4252 -0.3619 -0.3606 -0.2443 -0.2874 0.3475 0.3536 -0.3710 0.2792 -0.3441 -0.2985 -0.3031 -0.4548 -0.2602 -0.3306 -0.2896 -0.3926 -0.2859 -0.3951 -0.5049 -0.3403 -0.3017 -0.3011 0.3768 -0.3823 -0.3528 0.2659 0.3093 0.3128 -0.2898 -0.3852 -0.3535 -0.3240 -0.3704 0.2641 0.2641 0.2980 -0.4731 -0.3579 -0.3617 -0.3639 -0.2743 -0.2761 -0.3081 0.2832 0.2747 -0.3286 0.3552 0.2878 -0.2819 0.2268 -0.3128 0.2249 -0.3508 -0.3641 -0.3142 -0.3269 -0.3227 -0.2637 0.2658 -0.3453 -0.4869 0.2707 -0.3490 0.2776 0.2806 -0.4086 -0.3391 0.2883 -0.3053 -0.3356 -0.3383 0.3043 0.2781 0.3372 -0.3930 0.2838 -0.3065 -0.3209 -0.3379 -0.3058 -0.3324 0.2817 0.2734 -0.3679 0.2920 -0.3847 -0.2549 -0.3945 -0.4509 0.2466 -0.2754 -0.4024 0.2454 -0.3342 -0.3405 0.2657 -0.3093 -0.3732 -0.3148 -0.2964 -0.3693 0.3109 -0.2957 0.3589 -0.3137 0.3265 -0.2982 0.2442 -0.2888 -0.3267 -0.4448 -0.4253 0.2918 0.3189 -0.3780 0.2917 -0.2895 -0.2341 -0.3047 -0.4040 -0.3961 0.3218 0.2641 -0.4303 0.3261 -0.3789 -0.2305 -0.3381 0.2824 0.3870 -0.3691 -0.3131 -0.3435 -0.3773 -0.2756 -0.3184 -0.3731 -0.3499 -0.3135 -0.2850 -0.2989 -0.2714 -0.3741 0.2982 -0.3221 0.2824 -0.4221 0.3413 -0.3318 -0.3536 -0.3287 -0.2649 -0.2999 -0.2706 -0.3481 0.3171 -0.2843 -0.2961 0.2914 0.2595 0.3348 -0.3291 -0.2658 -0.3588 -0.3011 -0.3072 -0.3005 -0.3515 -0.2898 -0.3378 -0.3071 -0.4716 -0.3640 -0.3388 -0.2515 0.3271 -0.3175 -0.2916 0.3208 -0.3464 -0.2339 -0.4467 -0.4399 0.3400 0.3083 -0.3813 0.2826 -0.2903 0.2586 -0.4401 -0.4209 -0.3278 -0.3743 -0.2981 -0.2615 0.2852 0.3708 -0.3411 0.2824 -0.2901 0.2189 0.2898 -0.2859 -0.3557 -0.3083 0.2979 0.3057 0.3647 -0.2944 -0.3731 0.3124 0.2586 -0.3118 0.3232 -0.3140 -0.3304 -0.3696 -0.3615 -0.3945 0.2906 -0.4056 -0.3599 0.2507 -0.3730 -0.2796 0.3050 -0.3678 0.3246 -0.3674 -0.2796 -0.2633 -0.2995 -0.3469 -0.3944 0.3310 -0.2605 -0.2909 0.3016 -0.3799 0.2462 -0.2859 -0.2854 0.3090 -0.3126 -0.3236 -0.2933 -0.3192 -0.3983 -0.3019 0.3009 0.2557 -0.3358 -0.3360 -0.2466 0.3446 -0.3517 0.2885 -0.3364 -0.3465 -0.4313 0.3531 -0.3696 -0.3677 -0.3250 -0.3242 -0.2881 -0.2694 0.2967 -0.3312 -0.2648 -0.3480 0.2760 -0.3438 -0.3278 -0.2739 -0.3282 -0.3484 -0.3121 0.3170 -0.3488 -0.3356 -0.3143 -0.3045 -0.2869 -0.2997 -0.4474 -0.2629 0.2708 -0.2772 -0.3221 -0.3715 0.3265 -0.3034 -0.3225 -0.3735 -0.4436 -0.3209 -0.3368 0.2852 -0.2370 -0.3224 -0.2968 -0.4487 -0.3270 -0.2995 -0.2792 -0.2738 0.3509 -0.2855 -0.3640 -0.3106 -0.4892 -0.4531 -0.3291 -0.3031 0.3248 -0.3820 -0.4040 -0.3405 -0.3296 -0.3472 -0.3832 -0.3705 -0.3910 -0.3282 -0.4037 -0.3886 0.3441 -0.3712 -0.4273 -0.2861 -0.4194 0.2692 -0.3885 -0.4113 -0.2839 -0.3501 -0.3815 -0.2620 0.3208 -0.3287 -0.2940 -0.3910 -0.3304 0.3055 0.2895 -0.2981 -0.3065 -0.2934 -0.4235 0.3172 -0.2896 -0.3228 -0.4760 0.3420 -0.3081 -0.3783 -0.3302 0.2693 -0.3989 0.3268 0.2975 -0.3505 -0.2728 0.2970 0.2835 -0.2851 0.3059 -0.3240 0.2821 -0.3153 0.3577 -0.3006 0.2392 -0.4783 -0.3052 -0.2906 0.2350 0.3211 0.2293 0.2980 -0.3520 -0.3556 -0.3014 -0.5073 0.2472 -0.2530 -0.3821 -0.3584 -0.3700 -0.3109 -0.2676 0.3184 0.2896 -0.2672 -0.4000 -0.3722 -0.3740 -0.3276 -0.3087 -0.3575 -0.4205 0.3501 -0.2791 0.2955 -0.2606 -0.3796 -0.3749 -0.4041 -0.3164 -0.3160 -0.2885 0.3080 0.2724 -0.3731 0.2778 -0.4386 0.2774 0.3666 -0.4115 -0.2754 -0.3192 -0.3731 -0.3897 0.3215 -0.2890 0.2849 -0.3690 -0.3395 0.2949 -0.2643 -0.3455 -0.3955 0.2927 -0.3827 0.2643 -0.2858 0.4195 -0.3272 -0.3406 -0.4015 -0.3408 -0.2965 -0.3352 -0.2631 -0.2775 -0.3218 0.3294 -0.3911 -0.3167 -0.3164 -0.4001 0.2687 0.3410 0.3077 -0.3929 0.2530 -0.3899 -0.3232 -0.4350 -0.3368 -0.2810 -0.3738 0.2876 -0.4150 -0.2759 -0.3951 -0.2526 -0.2754 -0.3168 -0.3680 -0.4156 -0.3383 0.3361 0.3432 -0.3041 -0.2683 -0.3956 -0.2981 0.4011 0.3081 -0.2869 0.3091 0.2748 -0.3373 0.2544 -0.2777 -0.3816 -0.3015 -0.3840 0.3336 -0.3163 -0.3500 0.3224 -0.3144 -0.4116 -0.3601 -0.3249 -0.4564 -0.3257 -0.2777 -0.2931 0.2865 -0.3827 0.2783 -0.2609 -0.3813 0.2809 -0.3200 -0.3258 0.2829 -0.3911 0.2959 -0.2876 0.4124 0.3023 -0.3618 0.3541 0.2856 -0.3582 -0.3013 0.2911 -0.3635 -0.2619 0.2684 -0.3204 -0.3505 -0.3892 -0.3386 0.3093 -0.3515 -0.3968 0.2521 -0.2862 0.3318 0.2680 -0.2587 -0.2909 -0.3178 -0.3481 -0.3017 -0.2578 -0.3452 -0.4532 0.2807 -0.3050 -0.3430 0.3562 -0.3473 -0.4692 -0.3807 -0.3193 0.3253 0.2921 -0.4182 -0.3444 -0.3507 0.3780 0.2684 -0.3620 -0.3497 -0.3407 -0.2488 -0.3792 -0.2699 -0.3415 -0.2811 -0.3117 -0.3530 -0.3369 -0.2630 0.3291 -0.2550 -0.2415 0.3059 -0.3980 0.2308 -0.2381 0.2378 -0.4580 -0.3372 -0.3561 0.2514 -0.3044 0.2734 0.3216 -0.3257 -0.3012 -0.2820 -0.3591 -0.4363 -0.3665 -0.2516 -0.2975 0.3132 -0.2969 -0.3508 -0.4262 0.3599 -0.3067 -0.4391 -0.2918 0.2965 -0.2465 -0.4653 0.2788 -0.3825 0.2681 -0.2802 -0.3123 0.2766 -0.3313 -0.4002 -0.3312 -0.4469 -0.2990 0.2988 -0.2619 -0.3751 -0.2866 -0.4665 -0.3027 -0.2998 -0.3137 -0.2996 -0.2931 -0.3161 -0.2747 -0.3242 0.2950 -0.2500 0.3626 -0.3171 0.3294 -0.2912 -0.2864 -0.2796 -0.3230 -0.3278 -0.3793 0.3189 -0.3473 0.3710 -0.3456 -0.3277 -0.3452 -0.2752 -0.3163 -0.3012 -0.3080 0.2762 0.2760 -0.4511 -0.2765 0.2670 -0.2892 -0.2990 0.2804 -0.2961 0.3708 0.2864 -0.3819 0.2730 0.2891 -0.2932 0.3051 -0.4055 -0.3480 -0.2535 -0.3302 0.3136 -0.3834 0.2884 -0.2995 0.3862 -0.3402 -0.3356 -0.3009 -0.3714 -0.4316 0.2769 0.2904 -0.3346 0.3055 0.3393 -0.3560 -0.3455 -0.2588 -0.3895 -0.2790 -0.3306 -0.3417 -0.3343 -0.3447 -0.2872 -0.3429 0.2426 -0.2759 -0.3511 -0.3349 -0.3536 0.3067 -0.4680 -0.3390 -0.3431 -0.2370 0.2582 0.3435 0.2769 -0.2748 0.3287 0.3652 -0.2752 -0.3000 -0.2744 0.3420 -0.3321 -0.3706 0.3121 0.2736 -0.3271 -0.3227 -0.2498 -0.3586 -0.2985 -0.2729 -0.3465 0.2390 -0.2461 -0.3027 -0.3519 -0.2632 -0.3056 0.2898 0.2509 -0.2981 0.2913 0.2808 -0.3335 -0.2691 0.2349 -0.3237 -0.3068 -0.2626 -0.3015 0.3006 -0.3715 -0.2744 -0.3505 0.2616 -0.3582 0.3083 -0.3005" HIT_INDICES="94 150 348 382 905 980 1089 1248 1339 1680 1691 1927 2064 2373 2926 3048 3542 3598 3714 4280 4335 4394 4989 5016 5086 5413 5603 5657 5733 5838 5924 6266 6559 7182 7313 7442 7843 7894 8412 8681 8759 8994 9149 9167 9395 9425 9431 9795 9849 9888 10006 10471 10688 10924 11444 11566 12387 12392 13285 13303 13329 13487 13668 14010 14204 14311 14453 14495 14786 14999 15063 15322 15414 15457 15502 15574 15910 16142 16184 16426 16449 16606 17450 18035 18234 18447 18740 19212 19540 20881 20954 21240 21398 21407 21555 21669 21720 21813" ES_PROFILE="0.0468 0.0873 0.1115 0.1423 0.1425 0.1627 0.1805 0.1948 0.2117 0.2151 0.2336 0.2403 0.2508 0.2516 0.2388 0.2452 0.2325 0.2397 0.2437 0.2251 0.2297 0.2339 0.2115 0.2151 0.2166 0.2053 0.1998 0.2004 0.1997 0.1975 0.1959 0.1817 0.1692 0.1407 0.1347 0.1288 0.1105 0.1082 0.0844 0.0721 0.0686 0.0579 0.0508 0.0500 0.0396 0.0382 0.0380 0.0213 0.0189 0.0172 0.0118 -0.0095 -0.0194 -0.0302 -0.0540 -0.0596 -0.0973 -0.0974 -0.1383 -0.1390 -0.1400 -0.1469 -0.1546 -0.1692 -0.1767 -0.1799 -0.1844 -0.1843 -0.1948 -0.2011 -0.2004 -0.2078 -0.2073 -0.2044 -0.2015 -0.1996 -0.2088 -0.2125 -0.2073 -0.2105 -0.2036 -0.2022 -0.2295 -0.2426 -0.2372 -0.2318 -0.2288 -0.2317 -0.2265 -0.2599 -0.2344 -0.2158 -0.1893 -0.1558 -0.1257 -0.0901 -0.0487 0.0028" RANK_AT_ES="20880.0000" RANK_SCORE_AT_ES="-0.5578"/>
  <DTG RANKED_LIST="OGD_DRUG_DRUG.OGD_FRUG.cls#Gs_versus_MCAO.rnk" TEMPLATE="OGD_FRUG.cls" GENESET="gene_sets.gmt#GOBP_GRANULOCYTE_DIFFERENTIATION" ES="-0.3437" NES="-0.8549" NP="0.7312" FDR="0.9557" FWER="1.0000" RND_ES="-0.3878 -0.3833 -0.2644 0.3820 0.3129 -0.3514 -0.4440 -0.2913 -0.5267 -0.2669 -0.5307 0.3412 -0.6668 0.3525 -0.3931 0.3439 -0.3905 -0.3176 -0.3429 -0.3628 -0.2431 0.4745 -0.3253 -0.3676 -0.4437 0.2874 -0.3466 -0.3035 -0.5569 -0.3635 -0.4297 -0.2928 0.4922 0.5065 -0.3434 0.2869 -0.3832 0.3903 -0.4599 0.4099 0.4443 -0.4861 0.3884 0.5368 0.2781 -0.4594 -0.3441 -0.3914 0.3408 0.3802 -0.3800 0.3251 -0.2932 0.3777 -0.4827 -0.4166 0.3869 -0.4134 -0.5390 -0.4469 -0.3301 -0.3687 -0.4933 0.4134 -0.4437 -0.6101 -0.3098 -0.3751 -0.4121 0.2798 -0.3610 0.3048 -0.4146 -0.3008 0.5295 0.4941 0.3151 -0.3380 0.5737 -0.5307 0.2915 -0.3899 -0.4668 -0.5442 -0.2833 -0.3999 -0.2787 0.3134 -0.3441 -0.3176 -0.4000 -0.4923 -0.4516 0.3601 0.3157 -0.3089 0.3905 0.3656 -0.4455 -0.3452 0.2998 0.4812 -0.4642 -0.3416 -0.5341 -0.5348 -0.3905 -0.5651 -0.3855 -0.3398 0.3117 -0.3274 -0.4520 -0.4894 0.3617 0.3069 -0.4008 0.4023 -0.3865 0.3836 0.3533 -0.3644 -0.3635 0.3759 0.3153 0.2979 -0.5102 -0.4146 -0.3679 -0.3245 -0.4867 -0.3650 0.4570 0.4011 -0.2741 -0.5568 -0.4104 -0.4714 -0.3247 0.3496 -0.4760 -0.2291 -0.4215 -0.4629 0.2944 -0.4296 -0.5697 0.3325 0.3083 -0.3704 -0.2672 -0.3495 0.2862 0.3954 0.3474 0.3519 0.3581 0.2980 -0.3148 -0.2837 -0.3869 0.3476 -0.2915 -0.4542 -0.4304 -0.4032 0.4853 -0.4959 -0.3743 0.2982 -0.3679 -0.3524 -0.4873 0.2702 0.4261 0.3931 -0.6353 -0.2642 -0.2789 0.3420 -0.3103 0.2904 -0.2768 0.4440 0.5261 -0.2927 0.3832 -0.3361 -0.3188 0.3990 -0.4958 -0.5326 0.3435 -0.4868 -0.5488 0.4979 0.3672 -0.4628 0.4171 -0.4899 -0.3368 -0.5258 -0.4075 -0.5485 -0.3007 0.5408 0.4396 -0.2991 -0.3842 -0.4769 -0.3321 -0.3539 0.4086 -0.3653 0.3815 -0.4448 -0.4169 0.3023 -0.2863 -0.3689 -0.4335 0.5059 0.5902 -0.2505 -0.4199 -0.4717 0.3846 -0.4712 -0.3931 0.3328 0.2779 -0.3715 -0.3414 -0.3832 0.3312 -0.3104 -0.4215 -0.2979 -0.5556 0.3280 -0.4947 -0.3507 -0.2935 0.2749 0.2788 -0.6179 0.4008 0.4328 -0.3556 0.4890 0.2863 -0.5471 -0.3555 -0.4331 -0.3719 -0.3954 0.3027 0.3725 -0.3599 0.4156 0.2633 0.4368 0.3357 -0.4397 -0.3152 -0.3642 -0.4601 0.3279 -0.3556 -0.5172 0.3399 -0.3644 -0.4839 -0.2853 -0.4758 -0.4901 -0.2917 -0.3981 -0.4773 0.3307 -0.4124 -0.4720 0.3026 0.2867 0.2850 -0.3906 -0.3270 0.2738 -0.4943 -0.3891 0.3263 -0.3657 0.2668 -0.3575 -0.3340 0.3611 -0.3990 -0.3043 -0.5266 0.2858 -0.5249 0.3202 0.2755 -0.3885 -0.3561 -0.3340 -0.3329 0.3778 -0.4998 -0.4450 -0.3358 0.4352 -0.5044 0.4387 0.4249 0.4046 -0.3699 -0.2456 -0.3580 0.2778 -0.5259 -0.3875 0.4354 -0.3956 -0.3747 -0.2661 -0.3313 0.3557 0.3866 -0.3863 -0.4647 -0.4807 0.2948 -0.3807 -0.6190 -0.3790 -0.4865 0.4395 0.3119 0.4626 -0.3426 -0.5092 -0.4277 -0.4351 -0.3719 -0.3883 0.3539 -0.3952 0.3831 0.2745 0.4337 -0.5191 0.3905 -0.3122 -0.3093 -0.3729 -0.3645 -0.4102 -0.3344 -0.4971 -0.4113 -0.3264 0.2679 0.3901 -0.3962 0.2827 -0.3470 0.3706 0.2836 0.3643 0.3886 -0.3653 -0.4053 -0.3431 -0.2955 -0.5123 0.3015 -0.3310 -0.3331 -0.4473 0.3891 0.3946 -0.3040 0.4518 -0.4857 -0.3160 -0.3449 -0.3844 0.3554 -0.3034 -0.3527 -0.4356 -0.3775 -0.5098 0.2825 -0.5023 -0.3260 -0.4410 -0.3800 0.2871 -0.5129 0.3875 -0.3150 -0.5344 0.3015 0.3839 -0.3834 0.2929 -0.3490 -0.3690 -0.5047 -0.6133 -0.3882 0.3463 -0.4346 0.3513 -0.3396 0.4362 0.3838 -0.3996 0.4043 -0.3777 -0.3475 -0.4601 0.3963 -0.4456 -0.5013 -0.4920 0.3066 -0.4482 0.2883 0.3018 -0.4630 -0.3855 0.4912 0.4148 0.3268 0.2888 0.2576 -0.4298 -0.3046 0.2824 -0.3189 -0.4064 -0.3212 -0.3440 0.3779 -0.4010 -0.4591 -0.3869 -0.3727 -0.3059 0.3932 -0.2938 0.3030 -0.4878 -0.2805 0.4522 0.5642 -0.3848 0.3686 0.2985 -0.4151 0.3050 -0.4158 0.2976 -0.4580 0.5271 -0.5097 -0.6181 0.2957 -0.5134 -0.4608 -0.3990 0.2814 -0.4876 -0.4664 -0.3001 -0.4798 -0.2896 -0.4009 -0.3853 -0.4698 0.4558 -0.2865 -0.2924 -0.2884 -0.3809 -0.3012 -0.4084 0.3835 -0.5236 -0.3270 -0.4245 -0.4418 -0.5014 0.4009 -0.5011 0.2858 -0.3238 0.3567 -0.4663 0.3322 -0.4411 -0.2396 -0.4160 -0.3374 -0.4583 -0.4396 0.3796 -0.3220 -0.2982 -0.3958 -0.5842 -0.2970 -0.4695 -0.4243 0.3598 -0.4960 -0.3952 0.2940 -0.2860 -0.3332 -0.4644 0.3160 -0.4882 -0.3468 -0.3772 0.3417 -0.3311 0.3073 -0.5005 -0.6688 -0.5543 -0.4130 -0.4016 0.6722 -0.3237 0.3742 0.3316 -0.3338 -0.5031 -0.3423 -0.4888 0.2677 -0.4180 0.3464 -0.4746 0.2577 -0.5069 -0.5049 -0.3813 -0.3701 0.4419 -0.4704 -0.5442 0.3912 0.5126 -0.3980 0.4022 -0.4906 -0.3447 0.3920 -0.2682 -0.3522 -0.4117 -0.2910 -0.3671 -0.4107 -0.3285 -0.3245 0.2993 0.3670 0.3423 -0.2701 -0.5295 0.4432 -0.4304 -0.3703 -0.4044 0.3524 -0.3620 -0.5087 0.2633 0.4000 -0.4310 0.2984 0.3812 -0.3292 -0.4682 0.3225 -0.2880 -0.5453 0.3974 0.3621 0.2936 -0.6198 -0.3579 -0.4613 -0.3042 0.3243 -0.4152 0.4506 -0.5474 0.4083 -0.4542 0.3020 -0.4119 -0.3788 -0.5024 -0.3995 -0.3396 -0.3604 0.3565 -0.2735 0.3254 0.2263 -0.4466 0.3849 -0.3140 -0.3783 -0.4461 -0.3698 -0.3570 -0.5407 -0.4087 0.4800 0.3260 -0.4548 0.3912 -0.3155 0.3261 -0.2771 -0.3093 0.5076 -0.3243 -0.3466 0.4152 0.4501 0.2607 -0.4624 -0.4586 -0.4567 -0.3085 -0.4634 -0.4816 -0.2962 -0.4361 -0.3388 -0.3663 0.3484 -0.3661 -0.4236 -0.4265 -0.4200 -0.4043 -0.4288 -0.3102 -0.5239 -0.3900 0.3004 -0.3566 -0.4361 -0.2635 -0.4796 -0.3584 -0.4065 -0.3751 0.2628 -0.4571 -0.3974 0.2569 0.3444 0.3073 -0.3561 -0.3119 0.3316 0.4305 -0.3690 -0.5852 -0.3215 -0.3098 -0.4826 -0.4003 -0.3606 0.3065 -0.4590 -0.4859 -0.3538 -0.3614 -0.2813 0.2889 -0.3877 0.3260 -0.5434 0.4312 0.3210 -0.3925 -0.3550 0.4276 0.4144 0.4463 -0.4779 0.4318 0.3576 0.3211 -0.4682 0.3152 -0.3057 0.3482 0.2817 -0.3526 -0.3263 -0.2724 -0.3340 -0.4431 -0.5708 0.2975 -0.4323 0.4331 -0.3758 0.5037 -0.3434 -0.3892 0.2814 0.3379 -0.4684 0.4608 0.2817 -0.5670 0.3016 0.4181 -0.4928 -0.3139 0.4081 -0.2789 -0.3986 0.3448 -0.5720 -0.4812 0.3681 0.3826 0.3675 -0.5198 -0.2346 -0.4084 0.4308 -0.4422 -0.4110 -0.4901 -0.4092 0.3071 0.3942 0.4608 -0.5151 -0.4751 0.3152 -0.3700 0.3064 -0.6139 0.3615 -0.3908 -0.4304 -0.2591 -0.2522 0.3471 0.3009 0.4497 0.3626 -0.4096 -0.4630 -0.5126 -0.3306 -0.4224 -0.3109 -0.3013 -0.3703 -0.3200 -0.4009 -0.5063 0.3319 -0.3365 -0.4765 -0.4104 -0.5526 -0.3471 0.3533 -0.3677 -0.3927 0.3470 0.3506 0.4307 -0.4910 -0.2696 -0.3024 -0.4568 0.4686 -0.4559 0.3962 -0.3987 -0.5709 -0.2745 0.2727 0.3195 0.2556 -0.3053 0.2754 -0.3342 -0.4180 0.2711 0.3325 0.4327 0.2811 -0.4534 -0.4932 0.4103 -0.4120 0.4700 0.4238 0.3802 0.3227 -0.4022 -0.3878 -0.3344 0.4358 -0.3972 -0.4233 -0.3085 0.3110 -0.4598 0.2610 -0.4088 0.2826 0.2813 0.4657 -0.3006 -0.3275 0.2974 -0.3406 -0.4406 0.3912 0.3533 -0.5373 0.2567 -0.4216 -0.2997 0.3276 0.5527 -0.4039 0.2870 -0.4062 -0.3914 -0.4396 -0.2501 0.3484 -0.4843 0.4183 -0.3950 -0.4483 0.3123 0.3184 -0.4448 0.4473 0.3129 -0.4403 0.3868 0.3534 -0.2589 -0.4479 -0.3884 -0.4524 0.3055 -0.3368 -0.3211 -0.3400 -0.4268 -0.5266 -0.4876 -0.3369 0.4259 -0.4256 0.2766 0.3696 -0.4538 -0.3148 -0.4710 -0.4293 0.2905 0.5155 -0.4606 -0.3212 0.3886 -0.4005 -0.5471 -0.3589 -0.3971 0.4587 0.3994 0.4003 -0.2561 -0.3923 0.3682 -0.2901 -0.4070 0.3175 0.3275 -0.3501 -0.5155 -0.3075 -0.3791 -0.4180 -0.2820 0.3553 -0.3872 -0.3904 0.3322 0.4465 -0.3926 -0.4070 -0.4179 0.2777 -0.5365 0.3188 0.2808 -0.3202 -0.3664 -0.3836 -0.4113 -0.2982 -0.4077 0.3952 0.3695 0.3236 0.3099 0.3492 -0.3709 -0.4343 0.3218 0.2916 0.2856 -0.4035 0.3867 -0.4560 -0.3377 0.4542 0.2705 -0.3912 0.3166 -0.3087 0.2841 -0.5567 0.3422 -0.4953 -0.4384 0.3296 -0.3389 -0.3532 -0.3029 -0.4600 -0.4245 -0.4881 -0.4146 0.3435 -0.4387 -0.2411 0.3973 -0.3510 0.5956 0.4758 -0.3908 -0.3726 0.2579 0.4947 0.3027 -0.4101 -0.4073 0.3044 0.3377 -0.4468 -0.5114 -0.5664 -0.4486 -0.3927 -0.4083 -0.3484 -0.2965 -0.4017 0.4587 -0.3223 -0.4282 -0.3495 -0.3902 -0.3294 0.3716 -0.3104 -0.3670 0.3911 0.2378 -0.5910 -0.3442" HIT_INDICES="128 184 1966 2076 2194 2802 3920 5553 5554 7443 7468 9432 9684 10811 14089 15907 16191 16224 16429 16711 16773 16837 17203 17469 18084 18105 19231 19802 20299 20678 21113 21674" ES_PROFILE="0.1006 0.1929 0.1511 0.1844 0.2158 0.2180 0.1868 0.1197 0.1273 0.0408 0.0397 -0.0501 -0.0616 -0.1132 -0.2605 -0.3295 -0.3262 -0.3112 -0.3024 -0.2947 -0.2765 -0.2580 -0.2504 -0.2361 -0.2322 -0.2010 -0.2094 -0.1861 -0.1534 -0.1097 -0.0599 0.0092" RANK_AT_ES="15906.0000" RANK_SCORE_AT_ES="-0.1221"/>
  <DTG RANKED_LIST="OGD_DRUG_DRUG.OGD_FRUG.cls#Gs_versus_MCAO.rnk" TEMPLATE="OGD_FRUG.cls" GENESET="gene_sets.gmt#GOBP_T_HELPER_17_TYPE_IMMUNE_RESPONSE" ES="-0.3282" NES="-0.8170" NP="0.7848" FDR="0.9152" FWER="1.0000" RND_ES="0.4983 -0.4703 -0.3293 0.3313 0.3098 -0.4462 0.4743 -0.4365 -0.3351 -0.3944 -0.5289 -0.3273 -0.4276 -0.4354 -0.3718 -0.3940 -0.3895 0.3592 -0.3801 0.5379 -0.4561 -0.3064 0.3547 0.4585 0.4109 0.3837 0.3325 0.4352 -0.2717 0.3353 -0.3856 -0.3229 -0.3489 -0.4489 0.4530 0.3075 -0.4659 -0.5135 0.4865 -0.6528 -0.4118 -0.4657 0.4791 -0.5434 -0.4571 -0.3043 -0.4311 -0.4431 -0.4367 -0.4051 0.3820 -0.3044 -0.3304 -0.4804 0.3117 -0.3516 -0.3758 -0.4413 0.4843 -0.4663 -0.4289 -0.5349 -0.4049 0.3566 -0.4325 0.3460 0.2978 -0.4491 -0.3853 -0.5040 -0.3010 0.4724 -0.5078 -0.3931 -0.4116 -0.4028 0.2960 -0.3298 -0.3648 0.5068 -0.4431 -0.4238 -0.3081 0.4056 -0.4216 -0.3787 0.2751 0.3365 -0.5427 -0.3190 0.4513 -0.3721 -0.4684 0.4021 0.3665 0.2810 0.3124 -0.3531 0.3454 -0.5231 0.3665 -0.2396 0.4497 0.3194 0.4928 -0.3273 -0.4064 -0.4036 -0.3073 0.3225 -0.4082 -0.3160 -0.5414 -0.3191 0.5072 -0.6026 0.3572 -0.2827 -0.3372 -0.3607 0.4184 -0.3937 -0.3301 0.4562 -0.3389 0.2995 0.3486 -0.3674 -0.5042 -0.4093 -0.4781 -0.3965 -0.2962 -0.5400 -0.3252 -0.6266 -0.4078 -0.4097 -0.3763 -0.3000 -0.3578 -0.3096 -0.3168 -0.2570 -0.3453 0.2543 0.4984 -0.5483 0.4474 -0.5459 -0.3218 0.2725 -0.3550 -0.4851 0.2946 0.2875 -0.5107 -0.4098 -0.3705 0.4464 -0.3239 0.4443 -0.5091 0.3289 -0.4424 -0.6440 0.6870 0.4524 -0.3316 -0.3356 0.5302 0.6265 -0.2481 -0.6529 -0.3108 -0.4046 -0.4155 0.3093 -0.4372 0.3995 0.2661 0.6058 0.5163 0.3461 -0.2965 -0.3886 -0.2719 0.3968 0.4601 0.3778 0.3556 0.4999 0.3680 -0.3602 -0.2985 -0.4306 0.4290 0.3457 -0.4918 -0.2740 -0.4873 -0.3289 -0.4157 -0.4055 -0.4089 0.3572 0.3332 -0.3192 0.4377 -0.4801 0.4910 0.2842 -0.4571 0.3599 -0.3318 0.2494 -0.4589 0.4419 -0.3329 -0.4650 0.3730 -0.4168 0.2946 -0.3598 -0.4276 -0.4692 0.4789 0.4305 -0.4037 -0.4992 0.4064 0.3599 0.3819 0.2902 -0.2476 -0.3255 -0.5198 -0.3838 -0.5125 0.2954 0.5772 -0.3991 0.2918 0.3576 -0.4335 -0.4207 0.3767 0.4043 -0.3268 -0.3773 -0.5579 -0.4869 -0.2854 -0.2811 -0.4009 -0.4242 -0.2623 -0.4078 -0.3441 -0.3814 -0.4917 0.3782 -0.4216 -0.3472 -0.5010 -0.4313 -0.3107 0.2585 0.3366 0.5866 -0.6016 -0.2927 0.3120 0.3101 0.3911 0.2840 -0.3901 -0.3116 -0.6240 0.2962 0.4934 -0.2806 0.5661 -0.4799 0.3945 -0.3254 -0.5384 0.3934 0.3281 -0.3021 -0.4512 -0.3390 -0.3569 -0.3601 -0.4548 -0.3431 -0.3210 0.4775 -0.4550 -0.3543 -0.4795 -0.4478 0.3983 -0.5637 0.4158 -0.3982 0.2923 -0.2875 -0.3853 0.4989 0.3695 0.3671 0.3879 0.3530 -0.3675 0.2951 -0.4944 -0.4721 0.3012 0.3531 -0.3129 -0.3065 0.3816 -0.5253 -0.6082 -0.5023 0.3306 -0.2678 -0.5037 0.3271 0.2607 -0.3529 0.4381 0.3765 -0.4254 -0.5365 -0.3957 -0.3399 -0.3658 -0.4121 -0.5549 -0.3662 -0.3730 0.4148 -0.3528 -0.4170 0.4572 -0.3394 -0.4283 -0.3068 -0.4021 0.4591 -0.2561 0.4014 0.4095 -0.3381 0.3132 0.3371 -0.3364 -0.4804 0.3639 0.3675 0.4405 -0.3053 -0.3699 -0.3111 0.3141 -0.3412 0.3595 -0.4523 -0.4271 -0.5314 -0.3813 0.3152 -0.4732 -0.4187 0.4294 0.2462 -0.4528 0.5247 -0.4390 0.3452 0.4782 0.2993 -0.3966 -0.3644 -0.4929 -0.4482 -0.3907 -0.3057 0.3840 0.3491 0.3364 -0.5298 -0.3796 0.3011 -0.3299 -0.3399 0.4149 -0.3258 0.3260 -0.3257 -0.2899 -0.4889 -0.2690 -0.2756 -0.4385 0.4333 -0.3952 -0.3730 -0.3085 -0.3238 -0.4590 -0.3245 -0.4321 0.3826 -0.3950 -0.5133 0.3835 -0.5253 -0.2953 -0.3601 -0.3955 0.4184 -0.3209 -0.3465 -0.3843 -0.3505 -0.2403 -0.3387 -0.3648 -0.2638 -0.4661 -0.4517 -0.5353 0.6139 -0.2294 0.4077 0.4980 -0.4922 -0.3463 -0.4194 -0.3259 -0.3563 -0.2973 -0.4493 -0.2595 -0.4944 0.3625 -0.4083 -0.3377 0.3124 0.3038 0.4108 -0.6134 -0.5836 -0.4624 0.4197 -0.2649 -0.3610 -0.5508 -0.4818 0.4386 -0.4401 0.4039 -0.3078 -0.2455 0.3295 0.3122 -0.4447 -0.3374 -0.5541 -0.4677 -0.4835 -0.4578 -0.5049 -0.4320 -0.4025 -0.4171 0.3795 0.3323 -0.3126 0.2300 0.5185 -0.4815 0.5527 0.2713 0.3763 -0.4736 -0.3780 -0.4063 -0.3794 -0.4624 -0.4048 -0.3095 -0.4574 0.3219 -0.4101 -0.3434 -0.2971 -0.4552 -0.4251 -0.4183 0.3143 -0.3158 -0.4926 -0.4975 0.2735 0.4256 0.3391 -0.4059 0.4460 -0.4956 -0.3285 0.2616 0.4488 -0.5254 -0.3687 0.4483 0.4100 -0.4886 -0.4244 -0.3659 -0.3741 -0.3612 0.3694 0.3109 -0.3432 -0.5316 -0.3105 -0.4003 -0.2780 -0.3497 -0.2377 -0.2815 -0.4074 -0.4282 -0.3986 -0.5644 0.3528 -0.4919 -0.4221 0.3076 0.3592 -0.4136 -0.4784 0.2961 0.4771 -0.5037 0.3901 0.5574 -0.3471 0.4600 0.5141 -0.3099 0.4153 -0.3351 -0.5540 -0.3197 0.2611 -0.3827 0.4206 -0.3062 -0.5064 0.3815 0.3201 -0.3519 -0.4497 -0.3844 0.4729 -0.5611 -0.5133 -0.3955 -0.4614 -0.5203 -0.3471 0.5412 0.3124 0.3168 0.6394 -0.3732 -0.5299 0.5335 -0.3593 0.3331 -0.3406 -0.3775 0.2566 0.6286 0.2295 -0.4669 -0.5043 0.3555 0.4275 0.3385 0.2610 0.3430 0.4092 0.4354 0.2849 -0.4126 -0.3543 -0.4710 -0.3642 0.3533 0.3487 -0.4909 -0.4658 -0.2743 -0.3548 -0.3430 -0.3536 0.4393 -0.3677 -0.5504 0.4407 -0.4098 -0.5111 0.4698 0.3365 -0.2802 -0.3662 0.2764 0.4368 0.4569 0.4550 -0.3977 0.3216 0.2881 0.2620 0.3303 -0.3818 -0.4026 0.3316 0.3182 -0.4300 -0.3045 -0.3481 -0.3874 0.2972 -0.2941 0.4247 -0.4214 -0.3483 -0.4095 -0.5234 -0.3359 -0.2568 0.4036 0.2657 -0.3996 -0.4721 -0.4582 -0.3185 -0.5012 -0.2902 0.3008 -0.4013 -0.3927 -0.4931 -0.4853 0.2777 -0.4009 0.2461 0.3216 0.4046 0.3325 -0.2908 0.4073 -0.3555 -0.3959 0.3410 0.3365 -0.3387 0.3464 0.3529 -0.4682 -0.2945 -0.5376 -0.2739 -0.3517 -0.3191 -0.2549 0.2924 -0.2590 0.3534 -0.4864 -0.4374 -0.4723 0.4105 -0.4841 0.3574 -0.3707 -0.3189 -0.3400 0.3808 -0.3783 0.4486 0.2997 -0.4256 0.2657 -0.3841 0.3138 -0.3571 -0.4053 -0.6021 0.2738 -0.5856 -0.2563 -0.4757 0.5924 0.4722 -0.2714 -0.5780 0.5277 -0.4097 -0.3362 -0.5876 0.2976 -0.4890 -0.3855 0.3090 -0.3752 -0.3079 -0.3150 -0.2567 -0.5597 -0.3372 -0.4049 0.3248 -0.2726 -0.5365 -0.3356 0.3627 0.4862 0.2716 0.2660 -0.3998 -0.3496 -0.3931 -0.4855 -0.4690 -0.3649 0.3618 0.3040 -0.3291 -0.2739 -0.3052 0.2890 0.4935 -0.3514 -0.4108 -0.4983 -0.5484 -0.3583 0.3676 0.3908 -0.3787 -0.3676 -0.4311 -0.3170 -0.5150 -0.5525 -0.2975 0.2893 -0.3212 -0.2501 -0.3685 -0.3998 -0.3312 -0.5602 -0.3093 -0.3091 0.3313 -0.4288 0.3898 0.3231 0.5096 -0.4832 0.2731 0.3682 0.2935 -0.4032 -0.4609 -0.4783 -0.2958 0.3845 -0.3906 0.5926 -0.3557 0.3220 0.3337 -0.4483 -0.4055 -0.4844 -0.3294 0.3723 0.3737 -0.2808 -0.3384 -0.3915 0.2970 0.3484 0.4346 0.3938 -0.2713 0.2724 -0.3413 0.3332 0.3165 -0.4174 -0.3839 0.2635 0.3354 -0.4377 0.3178 -0.2787 -0.3217 -0.3431 -0.4046 -0.3171 -0.4815 0.6143 0.2608 -0.5072 0.4901 0.3918 0.4478 -0.4359 -0.3506 0.4602 0.3727 0.3477 0.3554 -0.4813 0.6266 -0.5756 -0.3658 -0.3112 0.4100 -0.5271 -0.4789 -0.4440 0.3216 -0.4170 -0.4626 0.3250 0.3817 -0.3998 -0.4390 0.3463 0.3240 -0.3653 0.3352 -0.4557 -0.4204 0.2630 -0.3508 -0.2716 0.4033 -0.3675 0.5436 -0.3978 0.4273 0.3360 -0.4641 0.3061 -0.4684 -0.3387 0.4127 -0.4139 -0.4012 -0.4845 0.2307 0.4377 -0.4042 -0.3371 -0.4230 0.4309 -0.5494 -0.3922 -0.5242 -0.3225 0.3308 -0.3589 0.5421 -0.3412 -0.3976 0.3906 -0.3466 0.4436 -0.3522 -0.2811 -0.4529 -0.3938 -0.3841 -0.4317 0.2877 -0.3399 -0.3611 -0.2798 0.4132 -0.3548 -0.2931 -0.4580 -0.4600 0.4245 0.3988 -0.4403 0.5091 -0.3249 -0.3049 -0.4547 -0.5141 0.5108 -0.4047 0.3050 0.2348 0.2858 -0.4001 -0.3651 0.4172 -0.3183 -0.4702 0.3653 -0.3429 0.3063 -0.4478 -0.4324 -0.3037 -0.3258 -0.3562 -0.3153 -0.6456 0.3242 0.3835 0.3774 -0.3488 -0.5300 0.4976 -0.4566 0.2954 0.5853 0.3704 0.4970 0.2670 -0.3314 -0.3703 0.3939 -0.6123 -0.3906 -0.4588 0.3408 -0.5089 -0.3761 -0.3659 0.2780 -0.3779 -0.5016 0.4658 0.3420 -0.4298 -0.5672 -0.5257 -0.2804 -0.4200 -0.3028 0.3769 -0.3299 0.3733 -0.4592 -0.3403 0.2789 0.3213 0.2660 -0.5416 -0.3590 -0.4420 -0.3034 0.3880 -0.4419 -0.3749 0.4358 -0.5809 0.3249 -0.3021 -0.4502 -0.4246 0.6867 -0.2978 -0.6213 -0.3751 -0.6609 -0.5564 -0.2550 -0.4037 -0.3088 0.2662 -0.3154 0.5009" HIT_INDICES="154 1571 1623 2060 2167 3745 5219 6129 7469 7976 8412 10157 12103 12873 13217 13484 14229 14890 15874 16157 16477 16595 17279 17897 18439 19112 19212 19978 20175 20676 20708" ES_PROFILE="0.1195 0.1128 0.1674 0.1967 0.2394 0.1944 0.1393 0.1030 0.0417 0.0185 -0.0014 -0.0812 -0.1703 -0.2055 -0.2212 -0.2324 -0.2621 -0.2832 -0.3104 -0.3028 -0.2936 -0.2739 -0.2733 -0.2628 -0.2431 -0.2202 -0.1697 -0.1390 -0.0790 -0.0238 0.0534" RANK_AT_ES="15873.0000" RANK_SCORE_AT_ES="-0.1198"/>
  <DTG RANKED_LIST="OGD_DRUG_DRUG.OGD_FRUG.cls#Gs_versus_MCAO.rnk" TEMPLATE="OGD_FRUG.cls" GENESET="gene_sets.gmt#EINAV_INTERFERON_SIGNATURE_IN_CANCER" ES="-0.3149" NES="-0.7335" NP="0.8576" FDR="0.9206" FWER="1.0000" RND_ES="-0.4023 0.4155 -0.6329 0.3244 0.4437 0.3027 -0.5185 -0.4606 -0.3044 0.2831 -0.5388 -0.4120 -0.3560 0.4015 0.3874 -0.3555 -0.4890 -0.3637 0.3729 0.3008 0.3654 -0.4014 -0.4716 -0.2754 -0.5268 -0.2695 -0.4966 -0.4691 0.3100 -0.5904 0.5115 -0.4748 -0.3388 -0.5158 -0.3094 0.2896 0.3957 -0.5253 0.5885 -0.5324 -0.5212 0.5253 -0.2623 0.3610 0.5185 0.3771 0.3642 -0.4414 -0.4362 -0.3972 0.3062 -0.3549 -0.5323 0.3423 0.5142 -0.3210 -0.4110 0.4262 0.3290 -0.3641 -0.4349 -0.4404 0.4381 -0.5120 -0.5558 -0.6267 0.4968 -0.4357 0.3199 0.2745 -0.5910 0.5769 -0.5686 -0.3524 -0.4945 0.4028 -0.3712 -0.4953 0.3552 0.2887 0.3332 0.3912 0.3449 -0.4324 -0.3253 0.3552 0.3563 -0.3295 -0.2690 0.2694 0.4044 0.5794 0.4041 -0.3779 -0.5556 -0.5922 -0.3828 0.4775 0.3138 0.4464 -0.5766 0.3500 -0.3870 -0.5108 -0.3071 0.2823 -0.3119 -0.3090 0.2636 0.2999 0.2956 -0.6234 -0.3502 0.2802 0.3149 -0.2868 0.3930 -0.5273 -0.5678 -0.3978 0.4135 0.2509 -0.4165 -0.4453 -0.4236 0.3575 -0.2549 0.5541 -0.5909 -0.4799 -0.2858 -0.4291 -0.3178 -0.6379 -0.4223 -0.5990 0.5431 0.5214 0.5632 -0.4626 0.3261 -0.2781 -0.4562 -0.3129 0.5526 0.3890 -0.4097 -0.5649 0.3886 -0.2679 -0.3969 0.2950 -0.3872 -0.6011 -0.3670 -0.5247 0.4006 0.2715 -0.4539 -0.4277 -0.3990 -0.5917 -0.3313 -0.3596 0.5595 -0.3447 0.3303 -0.5726 -0.5564 -0.3821 0.4463 -0.3800 -0.5141 0.3984 0.3703 0.3311 -0.3374 -0.5725 0.4544 0.3813 0.2532 0.4410 -0.3245 -0.6609 -0.2929 -0.3587 -0.3254 -0.3021 -0.2497 -0.4366 0.4371 -0.4117 -0.3495 -0.2906 -0.6944 -0.3355 -0.4011 -0.5867 -0.5802 0.3877 0.3314 0.2721 -0.3485 0.2730 0.3660 0.5024 0.4563 0.5510 -0.4395 -0.5080 -0.5057 0.4078 -0.4217 -0.3075 -0.2788 -0.3339 -0.4082 0.4931 0.3231 -0.6398 -0.4269 0.4671 -0.4769 0.2854 -0.3038 0.4088 0.4637 -0.3639 -0.3723 -0.4335 -0.3580 -0.3227 0.2903 -0.4006 0.4992 0.3085 -0.4211 0.4270 -0.3667 0.5196 0.4392 0.3524 0.2922 -0.3203 -0.5105 0.4631 0.3182 -0.6649 0.4460 -0.4232 -0.3110 -0.5441 -0.3890 -0.2778 -0.3207 -0.3394 -0.5807 -0.3779 0.3026 0.2984 0.4602 -0.3207 -0.3869 -0.5412 0.3567 -0.6309 -0.5388 0.3650 0.3157 -0.3200 0.4972 0.4585 -0.3940 -0.5104 -0.4446 0.3924 -0.4257 0.3653 0.3350 0.4138 0.3319 0.3052 -0.4397 -0.4396 -0.5902 -0.2723 -0.3525 0.5991 0.2889 -0.5617 -0.3182 0.4756 0.4159 -0.5325 -0.8020 -0.3881 -0.4603 -0.3976 -0.3343 -0.3300 -0.5710 -0.5377 0.4101 -0.3449 -0.5709 0.2664 0.4499 -0.5452 -0.4135 -0.4917 -0.4210 -0.3437 0.4711 0.4167 0.4467 -0.5757 -0.5516 0.4899 -0.3943 -0.2978 -0.3014 -0.6164 -0.4760 0.3907 -0.3142 0.3820 -0.3210 -0.5131 -0.4536 -0.4905 0.4778 -0.3675 -0.2950 0.2869 0.2538 -0.4162 -0.3769 -0.3600 -0.4932 -0.3433 0.4858 -0.4339 0.5050 -0.2431 0.5730 0.4836 -0.3729 0.4295 -0.3318 -0.5548 -0.4005 0.3286 0.4691 -0.3504 0.3081 -0.3996 0.4461 0.2517 -0.4720 0.4438 -0.3697 0.4494 0.3900 0.5989 -0.4795 0.3258 -0.4688 0.3379 -0.2902 -0.3590 -0.4102 0.2880 -0.3932 -0.5175 0.3536 -0.4420 -0.4609 -0.6254 0.3805 -0.4978 -0.3054 -0.3576 -0.3287 -0.3769 0.4018 -0.5120 0.4366 -0.4632 0.4892 -0.4147 -0.3463 -0.4395 -0.5286 0.3442 -0.4883 -0.5173 -0.5031 -0.3947 0.5369 0.4827 0.6936 -0.5535 -0.4170 0.2724 0.3216 0.5352 -0.3769 0.3653 0.4394 -0.2749 -0.6325 -0.3593 -0.4567 -0.4688 -0.3173 0.3791 -0.2599 -0.7925 -0.2771 0.4391 0.3787 -0.3172 -0.4089 -0.4090 0.6216 -0.3127 -0.5094 -0.2505 0.4891 -0.3892 -0.3587 -0.4462 -0.4140 0.3855 -0.5260 -0.6110 -0.2493 -0.3765 -0.5734 -0.4836 -0.7404 0.3336 -0.5789 -0.6902 0.3149 0.3845 -0.3258 -0.3978 -0.4715 0.3345 -0.3736 -0.5706 0.3511 -0.3543 -0.5365 -0.4794 0.3689 0.3853 -0.5179 -0.3352 -0.4434 -0.4683 -0.3332 -0.4646 0.3556 -0.4140 0.2833 0.2811 -0.4600 -0.3507 -0.3110 -0.5037 0.4235 0.3818 -0.4646 -0.4960 -0.6691 0.3106 -0.3138 0.3462 0.3889 -0.3572 -0.3759 0.6548 -0.5908 -0.4213 0.4433 0.3282 0.3799 -0.4705 -0.4397 0.3879 -0.3432 -0.3874 -0.4012 0.4002 0.3623 0.4439 -0.5296 0.4496 0.3106 0.4361 0.6026 0.5110 -0.3782 -0.5163 -0.5950 -0.3621 -0.3839 -0.4667 0.3327 -0.4285 0.3716 -0.2754 -0.3436 -0.3149 -0.3541 -0.3640 0.3579 -0.3420 -0.4810 -0.4562 0.5330 -0.4565 -0.3456 -0.5613 -0.4640 -0.3631 -0.2759 -0.4379 -0.2854 0.3948 0.2933 -0.4364 -0.2755 0.4055 0.4895 -0.3056 0.2823 0.4523 -0.5613 0.5150 -0.3493 0.3612 -0.6076 -0.6472 -0.4065 -0.3904 -0.4913 0.3386 -0.2936 -0.3786 0.7128 -0.5153 -0.5675 -0.4207 -0.5763 0.3959 0.3591 -0.5388 0.5346 0.4411 -0.3785 -0.2999 -0.5245 0.3546 0.2638 -0.3324 -0.3133 0.3200 -0.3371 0.5594 -0.4440 0.6080 -0.3777 -0.5544 0.3919 -0.3344 0.3965 -0.3080 -0.4667 -0.3624 -0.5786 -0.4647 -0.5343 -0.5019 -0.4017 -0.2934 0.2493 -0.5334 0.3541 -0.4869 -0.2342 -0.3135 -0.4207 -0.4392 0.5545 -0.5142 0.5768 0.3382 -0.3352 0.5661 -0.4223 -0.3746 0.3704 -0.4475 0.6435 0.3671 0.4388 -0.3442 0.4741 -0.4057 0.4592 0.4282 -0.4912 -0.3432 0.3024 -0.4594 0.2874 -0.4833 -0.5130 -0.3934 -0.4264 -0.3906 -0.5196 -0.6033 -0.4915 0.2483 0.3272 -0.3097 0.2844 0.3345 0.4137 0.3289 0.3894 -0.3321 -0.2954 0.4117 0.3292 -0.5334 0.4322 0.3361 -0.3343 -0.4002 0.4409 0.4701 -0.5225 0.2676 0.3211 0.3919 -0.3914 -0.4458 0.4726 -0.5430 -0.5621 -0.3498 -0.6672 0.3143 -0.4114 -0.4546 -0.4983 -0.3904 0.4657 -0.3354 -0.3919 -0.4104 -0.4252 -0.2615 -0.4364 0.4192 0.3353 0.4308 -0.3659 -0.2420 0.5170 -0.6166 -0.3159 -0.4538 0.3789 0.5320 -0.3798 -0.4125 -0.3895 0.4247 -0.3661 0.6368 -0.5022 -0.5913 0.4929 0.4413 -0.3907 0.4253 -0.2883 0.2584 0.5482 0.4253 0.3968 0.3037 -0.3415 -0.4851 -0.2835 -0.3507 -0.3991 0.4055 -0.3087 0.3975 -0.5576 -0.3836 -0.5141 -0.3525 0.4386 0.3966 0.5310 0.4412 0.3529 -0.5034 -0.2811 -0.3376 -0.6394 -0.4795 0.4930 0.3349 -0.3005 -0.6234 -0.4313 -0.3626 -0.4807 -0.5011 0.5729 -0.3590 0.5677 -0.4623 0.4711 -0.4036 0.6473 0.4501 -0.5834 -0.3395 0.3719 -0.5076 0.2792 -0.3006 -0.2811 -0.2927 -0.4066 0.4483 -0.4711 0.5048 0.4057 0.3789 -0.4818 0.6360 0.2929 -0.3062 0.3098 -0.3766 -0.3299 -0.3765 0.3495 -0.3717 -0.5661 -0.4977 0.4234 -0.4228 0.2603 -0.5341 -0.4981 0.7291 0.3300 0.3044 0.5037 -0.4040 -0.4840 0.3063 -0.4538 -0.4971 -0.2787 0.2707 0.4790 -0.3963 -0.3791 -0.4550 0.3989 -0.3687 0.3849 -0.5649 -0.5591 0.3511 -0.5560 -0.6688 0.4362 -0.6453 -0.3441 0.4036 0.4389 -0.3889 -0.3547 -0.5608 -0.4775 -0.2977 -0.6894 -0.4663 -0.4890 0.4243 -0.3172 -0.3036 -0.3385 -0.5241 -0.3321 0.2990 0.5024 -0.4052 0.3800 -0.3286 0.4392 0.2719 0.3538 -0.4734 0.4399 -0.5637 -0.4885 0.4988 -0.4106 -0.3650 0.2830 -0.4373 -0.6374 0.3395 0.2979 -0.2904 -0.3907 -0.5732 -0.3118 0.6344 0.3007 -0.4782 -0.3807 -0.3456 -0.4661 -0.4001 -0.6278 0.5176 -0.5372 -0.3844 -0.3739 -0.3385 -0.3699 -0.2995 -0.4244 -0.5581 -0.5797 -0.3388 0.3421 -0.4012 -0.3728 0.4223 -0.3923 -0.4144 0.2689 -0.5786 -0.3262 -0.3213 -0.2863 -0.3674 0.3228 -0.3626 0.3420 -0.3723 -0.3772 -0.2939 -0.5754 0.3832 0.2816 -0.5239 -0.4484 0.5205 0.3473 -0.4458 -0.6561 0.5390 -0.3784 -0.3066 -0.6728 -0.5825 -0.3435 -0.3895 0.6799 -0.6528 -0.2973 0.3627 0.3328 0.3606 -0.4401 0.5442 0.3034 -0.3627 -0.3976 -0.3923 0.4656 -0.4057 -0.4364 -0.4547 0.5863 -0.5216 -0.3895 -0.3876 0.4940 -0.6094 -0.3373 0.4133 -0.3792 -0.5661 -0.3308 -0.2640 -0.2695 0.3022 0.3043 0.4179 -0.3413 -0.5303 -0.6244 0.4461 0.3735 -0.5585 -0.2789 -0.4489 -0.4298 -0.3081 -0.3312 -0.4215 0.6733 0.5466 -0.4210 -0.3357 0.3954 0.3668 0.4404 0.3863 -0.3531 -0.3944 -0.3393 -0.4950 0.4068 -0.6425 -0.5149 -0.5236 0.3606 -0.2805 -0.3018 -0.5964 -0.5519 -0.4517 -0.2884 -0.5519 0.3112 -0.4497 0.3065 -0.4362 0.3275 -0.5642 -0.4732 -0.3327 -0.4805 -0.4250 0.3721 -0.3327 -0.3396 -0.3061 0.4462 -0.3615 -0.2882 -0.2734 -0.5892 -0.6391 0.5459 -0.3637 0.4577 0.4148 -0.4079 0.4211 0.4573 -0.4768 0.3025 -0.6055 0.3948 -0.5302 0.3938 0.3377 0.3382 0.3999 -0.3087 0.2790 0.6139 -0.4296 -0.3474 0.4494 -0.3154 0.3378 0.3563 -0.3097" HIT_INDICES="2191 2266 2357 2583 2652 2844 2904 2985 4402 5119 6697 8987 13271 13450 16842 17430 17788 18083 19092 19209 19317 20043 20164" ES_PROFILE="-0.0420 0.0114 0.0623 0.1035 0.1509 0.1892 0.2326 0.2737 0.2340 0.2176 0.1479 0.0432 -0.1527 -0.1597 -0.2808 -0.2661 -0.2361 -0.1989 -0.1789 -0.1160 -0.0511 -0.0015 0.0783" RANK_AT_ES="16841.0000" RANK_SCORE_AT_ES="-0.1848"/>
  <DTG RANKED_LIST="OGD_DRUG_DRUG.OGD_FRUG.cls#Gs_versus_MCAO.rnk" TEMPLATE="OGD_FRUG.cls" GENESET="gene_sets.gmt#BIOCARTA_LAIR_PATHWAY" ES="0.3496" NES="0.7968" NP="0.7333" FDR="0.8402" FWER="0.9900" RND_ES="-0.4374 -0.5115 -0.3282 -0.5052 0.4159 -0.3323 0.7994 -0.3469 0.2468 0.2872 -0.4195 -0.3155 -0.5990 -0.4775 -0.5039 0.7522 -0.6236 0.7022 -0.4499 0.3382 -0.4214 0.4198 -0.3160 0.3000 -0.4580 -0.6528 -0.3262 -0.2635 -0.3843 -0.4683 0.3394 0.3489 -0.5195 -0.3768 -0.4664 0.6485 0.7089 -0.5210 0.3107 -0.5384 0.2522 -0.3666 0.5361 0.3669 -0.2877 -0.3847 -0.3153 0.2514 0.5016 -0.6485 -0.5856 0.3522 0.5661 -0.6187 -0.6024 -0.2919 0.4025 -0.3310 0.4327 -0.3609 -0.6158 -0.3849 -0.7366 -0.3389 -0.3501 -0.4125 0.4434 0.2840 -0.3492 -0.3265 0.2527 -0.4778 -0.4222 -0.4540 0.4301 -0.3178 -0.5717 -0.5465 -0.3089 0.4989 0.2767 -0.5842 0.4761 -0.4296 -0.5430 0.6700 -0.3764 0.3041 0.3774 -0.3417 -0.4218 -0.5191 0.4106 -0.4421 0.5277 -0.4513 -0.4255 -0.6192 -0.6960 0.2801 -0.5820 -0.3835 0.3457 0.6041 0.3742 -0.6505 -0.7796 -0.3698 -0.5391 -0.3960 0.3566 0.3362 0.3394 -0.6223 -0.6101 0.3213 -0.4507 -0.4024 -0.5461 0.6462 -0.4141 -0.6113 -0.6051 0.4424 0.5927 0.4730 0.5557 0.3238 0.3277 -0.4927 0.3144 -0.4760 -0.5890 0.3918 -0.3602 -0.5716 -0.3027 -0.7237 0.4865 -0.4370 0.2872 -0.5824 0.3921 -0.5318 -0.5505 -0.5839 -0.3704 -0.2938 0.3874 0.3187 0.5266 -0.6042 -0.5223 0.3681 0.2866 -0.5110 -0.4981 -0.2929 0.3785 -0.3673 -0.3217 -0.3501 -0.4764 -0.2953 -0.5929 -0.3548 -0.2815 0.4820 0.6154 -0.3019 -0.4224 0.3301 0.3548 0.5128 -0.4211 -0.5533 -0.3426 0.3265 0.4769 0.5727 -0.2954 -0.4364 -0.6335 0.4556 -0.4321 0.4045 0.3073 -0.4114 -0.4945 -0.5208 0.6061 0.6639 -0.5613 0.3573 0.6067 0.4018 -0.2911 0.4691 -0.6247 0.4363 -0.3146 0.4391 -0.4427 -0.5900 0.5530 0.3627 0.4693 0.3813 0.6890 -0.4034 -0.3753 0.3218 -0.5715 -0.6501 -0.6962 0.4965 -0.7081 0.5052 0.6881 -0.4265 0.6892 0.7945 0.2915 0.5065 -0.2757 -0.4897 -0.3945 -0.4152 0.4933 -0.5057 -0.3506 0.5617 -0.6549 -0.7315 -0.2976 -0.2862 -0.5742 0.3092 0.5620 -0.4948 -0.5014 -0.4330 -0.4356 0.4320 0.4596 0.5012 -0.5056 0.5875 0.4695 -0.4883 0.5320 -0.4898 -0.3187 -0.4607 0.5183 0.3437 -0.5385 0.3578 -0.4965 -0.3193 -0.3793 -0.3876 0.2792 -0.6679 -0.3957 -0.3495 0.4558 -0.3217 -0.3516 0.4919 0.3778 0.4135 -0.4411 -0.4878 -0.4035 -0.6505 -0.4222 -0.5004 0.5404 -0.6613 -0.6786 -0.4903 0.5937 -0.6769 -0.3110 0.3435 -0.6572 -0.3666 -0.4669 0.5559 -0.5373 -0.5303 -0.5193 0.7951 0.5404 0.4859 0.6119 0.4265 -0.6136 0.3376 -0.4198 0.4047 -0.5579 0.3122 0.3414 -0.4959 0.4064 -0.6052 0.5208 0.4048 -0.5398 0.3406 -0.4822 -0.6362 0.4759 -0.6892 -0.3254 0.2903 0.3073 0.6177 -0.4413 -0.5305 -0.5742 0.4527 -0.4600 -0.3767 0.4861 0.3038 -0.4188 -0.4516 -0.4181 0.2796 0.3427 0.4160 -0.5753 -0.3496 0.4500 -0.5294 0.4146 -0.5262 -0.2789 0.6479 0.4562 0.5765 0.8079 -0.6508 -0.4727 -0.4986 -0.2825 -0.5556 -0.6021 -0.4243 -0.3735 -0.5080 0.4062 -0.6435 0.3721 -0.4579 -0.6660 -0.5771 0.4959 -0.6535 0.4132 0.3819 -0.4780 0.6905 -0.7097 0.3756 0.6309 -0.3310 -0.6189 -0.5677 0.3844 0.3262 -0.4268 -0.2938 0.4775 -0.4614 -0.6426 -0.5532 0.3188 -0.4177 -0.2892 0.5087 0.3893 -0.4074 0.4330 0.4672 0.3426 0.3336 0.3960 -0.4813 0.3863 0.5644 0.3799 -0.5977 0.2802 0.2675 0.3215 0.5161 0.3926 -0.3544 -0.4498 -0.3388 -0.3602 -0.4875 -0.4560 0.6317 0.5339 -0.3737 -0.3923 -0.4308 0.4550 -0.4599 0.3503 -0.7211 0.5131 -0.7605 -0.5117 0.4759 -0.4997 -0.5417 -0.4985 -0.5351 -0.6958 0.3324 -0.3601 0.3482 -0.2935 -0.3833 0.3937 0.4098 -0.7466 0.4505 -0.4538 0.4075 -0.5716 -0.3787 -0.6845 0.3938 0.4578 -0.6174 -0.6587 -0.4410 0.4476 -0.4138 0.4258 -0.4692 -0.4109 -0.4120 -0.5943 -0.3909 -0.5957 -0.4875 0.5044 -0.5047 0.3298 -0.3671 0.3484 -0.6023 0.3939 -0.4630 0.3696 -0.3710 -0.4127 -0.4994 0.4278 0.4774 0.4915 -0.3538 0.5688 -0.3270 0.3623 0.3616 -0.3335 0.2700 -0.5155 0.2627 0.3991 -0.3933 0.2851 -0.4037 -0.4366 0.6053 -0.6956 0.2924 -0.2944 -0.4453 -0.4968 0.3157 -0.6373 0.7639 0.2641 -0.3885 0.4834 -0.3769 0.4310 -0.4753 0.3385 0.5000 0.5864 -0.3781 0.5144 0.5034 0.5478 0.7601 -0.5353 -0.4535 -0.4916 0.3552 0.2638 -0.5125 -0.4043 -0.4047 0.3996 -0.4554 -0.5528 0.4515 -0.5898 -0.3793 0.5710 0.3479 -0.5757 0.4692 0.4655 -0.4706 -0.6319 -0.4673 0.4525 -0.4694 -0.5792 -0.4725 -0.3417 -0.3987 -0.4762 -0.3202 -0.4074 -0.3458 0.4399 -0.3166 -0.5779 0.4112 0.6713 0.5089 -0.3808 0.2726 -0.6618 -0.4575 -0.4635 -0.7473 -0.4968 0.3443 0.3464 -0.3562 -0.2905 -0.2840 0.2831 -0.3557 -0.6521 0.3275 -0.5768 0.2830 -0.5162 0.3323 -0.5300 -0.6167 -0.4310 -0.3665 -0.5566 0.4212 -0.3579 -0.4741 -0.5313 0.3817 0.4885 0.2650 0.4400 -0.6732 0.4499 -0.2599 -0.3659 -0.5138 0.2906 0.5057 -0.4272 0.5079 -0.5107 -0.5023 0.3811 -0.3729 -0.3897 0.6343 -0.3965 0.5900 -0.5782 0.4261 -0.5740 -0.6467 -0.7150 -0.3657 0.4293 -0.4143 -0.4629 0.3873 -0.3104 0.3812 0.2838 0.3650 -0.4192 -0.4424 -0.3343 -0.5774 0.3577 -0.4564 -0.4942 0.4355 0.3183 -0.3527 0.4509 -0.4262 -0.3678 -0.6698 -0.2752 -0.3191 0.3485 0.3960 -0.5997 0.4160 0.3518 0.3659 -0.3029 -0.3623 -0.6038 -0.2516 -0.3081 -0.2884 0.3175 -0.3292 -0.3848 0.3601 -0.3256 0.6571 -0.3906 -0.4672 -0.6288 0.4567 0.4881 -0.5039 0.3232 -0.4481 -0.5007 0.2789 -0.6224 -0.3228 0.5971 0.5758 -0.6997 -0.3139 -0.2834 0.3862 -0.4746 -0.5623 0.4698 -0.4525 -0.4519 -0.5121 -0.4609 -0.3710 -0.6025 -0.4512 -0.3735 0.4278 -0.7224 -0.5734 -0.4117 0.3141 0.3056 -0.5206 -0.5002 -0.3570 0.3661 -0.5538 -0.6114 -0.4762 -0.4931 0.4056 -0.4869 0.5805 0.3535 -0.8128 0.2803 0.4519 0.6187 0.5410 -0.4300 -0.3696 -0.5693 -0.4810 0.3442 0.4074 -0.4775 0.2690 0.4936 -0.4046 -0.5950 0.4461 0.4228 0.6532 -0.5450 -0.5042 -0.3038 0.4095 -0.6304 0.3107 -0.4755 0.3600 0.3805 0.3851 0.4610 -0.2964 0.4130 0.3161 -0.4354 -0.5435 0.4849 -0.4855 -0.3579 -0.5576 -0.4893 -0.7160 0.2898 -0.5609 0.5800 -0.6316 -0.6146 -0.2797 -0.3098 -0.4323 0.3442 -0.7314 -0.5955 -0.3172 0.6040 -0.4883 -0.3645 0.4268 -0.3460 -0.7949 -0.5878 -0.6409 -0.3952 0.3095 0.7374 -0.3392 -0.5551 -0.6592 -0.4419 0.4620 -0.5967 -0.6092 0.3948 0.4689 -0.5364 -0.5746 0.5271 -0.4981 0.3967 -0.5773 0.3485 -0.5820 0.3869 -0.6619 0.3549 -0.4333 -0.3770 0.4905 0.7081 0.7130 -0.3857 0.4333 -0.6917 -0.4468 -0.4012 -0.3768 -0.3961 -0.3332 0.3182 0.5206 -0.4779 0.5859 -0.3585 -0.4460 -0.3356 -0.3899 0.3551 0.5011 0.3513 0.6189 -0.5155 -0.5800 0.3586 -0.4383 0.3107 0.4521 -0.3691 -0.4461 -0.3567 0.4702 -0.4580 -0.3695 -0.5705 -0.5176 0.3525 -0.5048 -0.4470 -0.4359 0.4576 -0.4312 0.3426 -0.3988 0.5276 0.5133 0.7511 -0.4163 -0.3612 0.3013 0.3269 -0.4691 -0.4329 -0.4608 0.4232 0.3294 0.5461 -0.4337 -0.4716 -0.3523 -0.5151 -0.3494 0.4449 -0.3913 -0.4868 -0.5523 0.3141 0.3707 -0.3686 -0.2594 -0.6167 0.5470 -0.4638 -0.5992 -0.5319 -0.6465 -0.4374 -0.5492 0.5144 -0.6032 -0.5380 -0.3620 -0.5059 0.5369 -0.6568 0.5546 0.5055 0.4616 0.4538 -0.6164 -0.6834 -0.4275 -0.3306 -0.5917 0.3553 -0.4393 -0.4422 -0.5088 -0.2681 -0.3207 -0.5611 -0.3618 -0.6407 0.3404 0.3958 -0.6448 0.4050 0.3138 -0.3615 -0.5319 -0.4251 -0.5691 -0.4206 -0.3317 -0.3879 -0.3057 -0.2853 -0.6615 0.4855 0.5710 -0.4713 -0.3042 0.3441 0.5333 0.5103 -0.4124 0.6891 0.5176 -0.5580 0.3909 -0.4933 -0.5209 -0.6562 -0.3916 -0.7786 -0.6163 -0.4925 0.3885 0.4467 -0.4743 0.4902 -0.4228 -0.6207 0.3073 0.5494 -0.4677 -0.4442 -0.4435 -0.6584 -0.2931 -0.4506 0.4152 -0.6771 0.5078 0.5901 0.3538 -0.3747 -0.4483 0.3776 -0.6465 0.3330 0.3156 -0.4810 0.3829 0.4670 -0.4141 0.3467 0.3509 -0.3587 -0.6520 -0.5109 0.4457 -0.4399 0.3887 -0.3294 0.4894 0.4399 0.5254 -0.3667 -0.4131 -0.3384 0.3930 0.3494 -0.4471 0.4649 0.6316 0.6598 0.3595 -0.4180 -0.4159 -0.5899 0.4630 0.4686 -0.5075 -0.7072 -0.3406 -0.4775 -0.6599 0.2954 0.3107 0.6171 0.2870 -0.5716 -0.3347 -0.7732 -0.6786 0.4255 -0.5351 -0.3751 0.6414 0.3232 -0.5225 -0.5265 0.3459 -0.3790 0.6114 -0.4648 -0.6382 -0.3625 -0.4701 0.5351 0.4514 -0.4668 -0.5684" HIT_INDICES="44 2221 3048 5220 5838 7560 10271 10924 13745 14939 16661 17450 17658 19212 21398" ES_PROFILE="0.3383 0.3234 0.3496 0.2729 0.2582 0.1795 0.0556 0.0257 -0.0998 -0.1369 -0.1686 -0.1435 -0.0876 -0.0585 0.0218" RANK_AT_ES="3048.0000" RANK_SCORE_AT_ES="0.2368"/>
  <DTG RANKED_LIST="OGD_DRUG_DRUG.OGD_FRUG.cls#Gs_versus_MCAO.rnk" TEMPLATE="OGD_FRUG.cls" GENESET="gene_sets.gmt#BIOCARTA_INFLAM_PATHWAY" ES="0.3591" NES="0.9053" NP="0.5831" FDR="0.7913" FWER="0.9610" RND_ES="0.3446 0.4641 -0.4995 0.2925 -0.3566 -0.5037 0.5257 -0.5462 -0.4643 0.3195 -0.3397 0.3251 -0.4037 -0.4459 0.3286 -0.3685 0.3504 0.5514 0.3845 -0.6499 -0.3801 -0.5155 0.5687 0.3463 0.4592 -0.3134 -0.5921 0.4851 -0.3095 -0.4693 0.4416 0.2708 0.3784 -0.2879 -0.4291 0.3543 0.4304 0.3494 0.4612 0.4136 -0.4024 -0.3814 0.3393 -0.4911 -0.4606 -0.3111 0.6063 0.4159 0.3870 -0.5220 -0.3654 0.5839 0.3989 -0.2774 -0.3277 -0.3935 0.4554 -0.3236 -0.3970 -0.3140 -0.3859 0.5388 -0.4443 0.3054 -0.2713 -0.3620 -0.5256 -0.5622 -0.3403 -0.5747 0.3443 -0.3621 -0.4827 0.3646 0.2951 -0.3787 0.5808 -0.4691 0.3222 -0.3730 -0.3812 -0.4516 0.5719 0.4008 -0.5148 -0.6175 -0.5525 -0.3641 0.3950 0.4053 -0.3419 -0.5466 -0.3350 0.5908 -0.4528 -0.5763 -0.4010 0.2837 0.3319 -0.3569 0.5418 -0.4280 -0.3831 0.3562 0.3013 0.4919 -0.4786 -0.5422 0.2738 -0.2993 -0.6289 -0.5632 -0.3576 0.4072 0.4369 -0.3449 -0.3987 -0.6121 -0.2990 0.4774 -0.4107 0.3672 -0.4108 0.4086 -0.4422 0.3890 -0.3950 -0.4023 -0.4829 0.3537 -0.3109 -0.2942 0.3570 -0.5913 -0.4324 -0.3683 0.3472 -0.3143 0.3160 0.3761 -0.3652 0.3884 -0.3440 -0.4282 -0.4828 -0.3016 -0.3259 -0.5050 -0.4294 -0.3791 -0.4848 -0.2505 0.4795 -0.4933 -0.3990 -0.5730 -0.2958 -0.3516 -0.6204 0.5377 -0.3219 -0.4490 -0.3645 0.3946 -0.5178 -0.6503 -0.4530 -0.2871 -0.5230 -0.2761 -0.4127 -0.3881 -0.3897 -0.3257 -0.5002 -0.4948 0.4496 -0.3632 -0.5411 0.4710 0.4129 0.3370 0.4208 -0.3442 0.3253 -0.3068 0.2934 0.5339 -0.5336 0.5474 -0.4802 -0.3752 -0.3959 0.3344 -0.3267 -0.4260 -0.5581 -0.4599 -0.5439 0.3753 -0.4068 0.4044 -0.5695 -0.2758 0.3206 0.3283 -0.3906 -0.3243 -0.4897 0.3023 0.4102 -0.3624 0.3528 -0.3024 0.3268 -0.3472 -0.4759 -0.4163 0.4727 -0.2980 0.4246 -0.5122 -0.5219 0.2897 0.2873 0.3918 0.3391 -0.3937 -0.4777 -0.5696 -0.2779 0.3475 0.3759 -0.3255 -0.4948 -0.3011 -0.5428 -0.4517 -0.3275 0.3036 -0.3424 -0.3261 -0.3312 0.3090 -0.5766 -0.6210 0.4054 0.4264 -0.4430 0.3187 -0.3823 -0.3934 -0.3261 -0.4511 -0.5426 -0.3587 0.3586 0.4603 0.2994 0.3371 -0.3738 -0.3080 0.3793 -0.3866 0.5466 -0.4662 0.4062 -0.5054 -0.3366 0.3527 0.3497 -0.5567 -0.2988 -0.4501 -0.3417 -0.3750 -0.4836 -0.6465 -0.4154 -0.3177 0.3490 -0.2555 0.4559 -0.5398 -0.3355 -0.5661 -0.3490 -0.5380 0.3592 0.3189 -0.4795 -0.3327 0.4247 -0.4868 -0.4377 -0.3889 -0.4214 -0.4889 -0.2721 -0.4565 0.4654 -0.6386 0.4137 -0.2967 -0.3579 -0.4197 -0.4071 -0.6675 0.2984 -0.3759 -0.3960 -0.3131 0.4227 0.2702 -0.6107 0.3516 -0.3556 0.4425 0.3214 0.3980 -0.2713 -0.5175 -0.4159 -0.2947 -0.4687 -0.3224 -0.5185 0.4739 -0.6045 -0.4405 -0.4849 0.3475 0.4350 -0.3924 0.6244 -0.3430 0.2846 -0.3907 -0.2885 -0.4687 -0.5614 -0.3788 -0.3622 0.2626 0.4120 -0.4200 -0.3743 0.2698 0.3394 -0.5662 -0.4032 0.6259 -0.4510 -0.4419 -0.5390 -0.2734 -0.4090 0.4218 0.4036 0.3255 -0.3299 -0.2530 0.6130 -0.5523 0.4011 0.4283 0.3779 0.3094 0.2543 0.3853 0.4227 -0.5703 -0.3490 -0.5707 -0.3256 0.3014 -0.4785 -0.3389 -0.4642 -0.4511 0.4590 -0.3222 0.3528 -0.4917 0.3014 0.3944 -0.6391 -0.7164 -0.4983 -0.4972 -0.4515 -0.2751 -0.4787 -0.6305 -0.5744 -0.6439 -0.2690 0.2953 -0.2622 -0.3173 0.3241 -0.3343 0.2594 -0.3543 0.3108 0.3096 -0.3790 -0.3377 -0.4642 0.5000 -0.2893 0.3253 -0.4239 0.3331 0.3697 -0.2805 -0.3665 0.5239 0.3873 -0.4580 0.5042 -0.2903 -0.3773 -0.3649 0.3058 -0.3361 -0.4319 -0.4421 -0.3655 -0.3217 0.4750 -0.4257 -0.4546 -0.4433 -0.5853 -0.3205 -0.3364 -0.5445 -0.4990 -0.2836 0.2958 0.2905 -0.5168 -0.4497 -0.3744 -0.2587 -0.4306 -0.3800 -0.3943 -0.3616 -0.3772 -0.3497 0.3374 0.6355 0.5157 0.2405 -0.3325 -0.5690 0.3796 0.2968 -0.3553 -0.4912 -0.4842 -0.4531 0.3746 -0.2868 -0.3270 -0.6862 -0.4669 -0.4986 -0.3643 -0.4125 -0.6127 0.3585 -0.3571 -0.5083 -0.3499 -0.3051 0.5290 -0.2727 0.3687 -0.5118 0.5425 0.3084 -0.4916 -0.6260 -0.4362 0.3550 0.4331 0.2713 -0.5454 -0.3020 -0.3977 -0.3981 0.3882 0.3435 -0.3136 0.3381 -0.3209 -0.6052 0.6080 -0.3009 0.5135 -0.3761 0.3771 -0.3724 -0.3991 -0.4090 0.3878 -0.5451 0.4216 0.4296 0.6271 0.4755 -0.2678 0.3369 0.5031 -0.5192 -0.4658 -0.4656 -0.4665 -0.3419 0.3983 -0.4378 0.4180 -0.3036 -0.6837 -0.4256 -0.4958 -0.5800 0.5110 -0.4580 -0.5662 -0.5073 -0.3662 0.3250 0.4364 -0.3517 0.3463 -0.3708 -0.4320 -0.4707 -0.3735 -0.4427 0.4457 0.4229 0.2825 0.5287 0.4515 0.3416 0.3283 0.2917 -0.5911 0.5290 -0.5498 -0.6060 0.3189 -0.6991 0.3232 0.3220 0.3282 -0.3193 -0.4094 0.2699 -0.4268 0.2727 0.3101 0.6150 -0.4348 -0.4843 0.3539 -0.4828 0.4598 -0.3877 -0.6179 0.6790 0.3124 0.3271 -0.4062 -0.3322 -0.5223 -0.6634 0.4485 -0.3093 0.3990 -0.3659 0.3401 0.3804 0.3777 -0.3047 -0.3524 -0.3138 -0.5155 -0.4377 0.3751 -0.5255 -0.3881 0.5068 -0.3434 -0.4124 -0.2833 -0.2648 0.6142 -0.4039 -0.5982 -0.4488 -0.6685 0.2543 0.3166 0.5170 -0.6289 -0.6036 -0.5561 -0.4730 0.3865 -0.3862 -0.3955 -0.5835 0.3029 -0.4920 -0.5399 -0.4268 0.5140 -0.3650 -0.3735 0.2787 0.3291 -0.6209 -0.2876 -0.3315 0.3877 -0.3909 0.3343 0.4798 0.2741 -0.3582 0.4155 0.3505 -0.3553 0.3196 0.3450 -0.2912 -0.4788 -0.3549 0.2751 -0.3256 -0.3930 -0.3511 0.3850 -0.3531 -0.6967 0.2534 -0.3240 0.3799 -0.5980 0.3559 0.4887 0.4589 0.4067 0.3508 0.3690 0.4025 -0.3795 0.4466 -0.3101 0.4950 -0.4406 0.3748 -0.4554 0.3378 -0.3154 -0.5948 -0.4841 0.4119 -0.4047 -0.3134 0.5040 0.3554 -0.4552 0.4371 -0.4362 0.6411 0.5673 -0.6004 -0.3054 0.2695 -0.5060 -0.3650 0.4672 0.4543 0.4267 -0.3860 0.4344 -0.3531 -0.5138 -0.4054 -0.3769 0.2812 0.4936 0.4055 -0.3722 0.2649 0.3000 -0.5273 0.5173 0.5248 0.4545 0.5810 -0.3031 0.3768 -0.2840 0.4953 -0.3864 -0.5077 0.4151 -0.3820 0.3327 0.5329 0.3612 -0.3035 0.2802 -0.3422 0.3687 -0.3594 -0.3936 0.5014 0.3050 -0.5430 -0.3758 -0.6014 -0.2946 0.3235 0.3771 -0.4154 0.4731 0.4527 -0.3861 -0.4462 -0.5555 0.4117 0.4290 0.3921 -0.4620 -0.3091 -0.3784 0.2950 -0.3345 -0.4280 -0.5130 -0.5683 -0.3742 -0.5670 0.2793 -0.3563 0.3248 -0.4129 0.4534 -0.3488 -0.5747 -0.2931 -0.4777 0.4581 -0.3230 -0.3601 -0.4005 -0.4154 -0.4651 0.6669 0.5051 0.3184 0.3451 0.4914 -0.4134 -0.5380 -0.3778 0.3235 -0.3677 -0.4967 -0.2335 0.3597 -0.6938 -0.2963 -0.4780 -0.5805 0.3186 -0.5546 -0.4623 -0.4254 -0.5560 0.3963 -0.3995 -0.5190 0.4422 0.4310 0.3587 -0.5605 -0.3397 -0.4404 0.3377 0.2915 -0.3601 -0.5096 0.2831 -0.3538 0.3424 -0.6324 0.2600 -0.3777 0.3807 -0.4737 -0.2643 -0.5368 0.3807 -0.3507 -0.2618 -0.5079 -0.5422 -0.5879 -0.4728 -0.3048 0.3408 -0.4736 -0.5250 0.6255 -0.3623 0.2545 0.3609 0.2845 0.3738 -0.4098 -0.4527 0.2948 -0.4824 0.6474 -0.3202 -0.4855 -0.4232 -0.3782 -0.3683 -0.4450 0.4139 -0.4352 -0.4013 -0.4217 -0.4271 0.4967 -0.5840 -0.2846 -0.4126 0.4411 0.5600 0.3882 -0.5798 -0.4955 -0.4777 0.6635 -0.3231 -0.3983 -0.5852 0.3907 -0.3622 -0.3660 0.3626 0.4001 0.3655 -0.2915 0.4071 0.4221 -0.3110 0.4366 -0.2332 -0.6673 -0.5126 0.5045 0.3934 0.3250 -0.4780 -0.4755 0.4169 -0.5485 -0.3271 -0.3605 0.3466 -0.4022 -0.4444 0.4968 0.3617 0.5883 -0.3487 -0.4020 -0.3788 0.2944 -0.4116 0.2763 -0.3749 0.3201 -0.4365 0.3767 0.3471 -0.4153 -0.3593 -0.4243 0.3308 -0.3173 -0.5969 -0.5848 -0.3646 -0.5574 -0.4747 -0.5540 -0.3892 0.5087 -0.4311 0.4679 -0.3952 0.3152 -0.3352 -0.6284 -0.4605 0.3557 0.3250 -0.6333 -0.4159 0.3511 -0.3798 -0.6279 -0.2274 -0.6508 0.3623 -0.3740 0.2649 -0.2784 -0.4967 -0.5690 0.2899 -0.4314 0.4023 -0.3169 -0.4425 -0.4065 -0.4962 -0.3638 -0.3563 -0.4354 -0.4575 -0.4387 -0.3771 0.4105 -0.4285 -0.4179 -0.3863 -0.3874 0.3093 -0.2924 -0.4832 -0.3683 0.6142 -0.3762 -0.3640 -0.4763 -0.3522 -0.3211 -0.5634 0.3937 -0.6152 -0.3479 -0.3759 0.4146 -0.5002 -0.5510 -0.2877 0.3810 -0.6124 -0.4602 0.5740 -0.4771 -0.3610 0.4923 -0.5165 0.3471 0.4190 0.3365 0.4372 -0.5104 -0.4997 -0.5101 0.4329 0.4271 -0.5162 -0.3793 0.4200 -0.5255 0.3304 0.3611 -0.4918 0.3434 -0.5735 -0.4767 -0.5408 0.3710" HIT_INDICES="128 485 1966 2504 3251 4636 5085 5219 5838 7312 8412 8413 9405 9828 10924 14957 15722 16186 16224 17979 19212 19686 19860" ES_PROFILE="0.1917 0.3032 0.3092 0.3461 0.3591 0.3215 0.3206 0.3325 0.3150 0.2476 0.1973 0.1973 0.1520 0.1327 0.0826 -0.0879 -0.0992 -0.0902 -0.0614 -0.0840 -0.0606 0.0072 0.0922" RANK_AT_ES="3251.0000" RANK_SCORE_AT_ES="0.2186"/>
  <DTG RANKED_LIST="OGD_DRUG_DRUG.OGD_FRUG.cls#Gs_versus_MCAO.rnk" TEMPLATE="OGD_FRUG.cls" GENESET="gene_sets.gmt#GOBP_CHRONIC_INFLAMMATORY_RESPONSE" ES="0.4154" NES="0.9904" NP="0.4294" FDR="0.7508" FWER="0.8990" RND_ES="-0.3492 -0.5114 0.4068 -0.5851 0.2684 0.4472 -0.4922 -0.6006 0.5425 -0.3240 -0.4927 -0.4577 0.4952 -0.4133 -0.3399 -0.4148 0.4491 0.3140 -0.3432 -0.3983 0.3075 -0.4404 0.3846 -0.5486 -0.5679 -0.2854 -0.3884 -0.3487 -0.3428 0.3401 0.3640 -0.3757 0.4787 0.4569 -0.3776 -0.6521 -0.6263 -0.5847 -0.3019 -0.3284 0.4013 0.4479 0.6068 -0.6123 0.5438 -0.5372 -0.5452 -0.5597 -0.5869 0.3633 0.3785 0.5450 -0.3796 -0.2901 -0.5659 0.4941 -0.3029 0.3545 -0.3884 -0.5693 0.3676 -0.5574 -0.3348 0.6189 -0.4863 0.4763 -0.3317 -0.4309 -0.4559 0.4388 0.5617 -0.5152 -0.3217 -0.2984 -0.4523 0.4739 0.3219 -0.3232 0.3119 0.4517 -0.4310 0.4743 0.3588 0.5431 0.2780 -0.3002 -0.3716 0.4667 -0.5351 -0.3411 0.3477 -0.5244 0.3070 -0.6982 -0.5190 -0.2689 0.5400 -0.6420 0.5054 0.4615 -0.6564 -0.4862 -0.4000 -0.5005 -0.2900 -0.6585 -0.3614 0.4284 -0.4224 -0.3540 0.2911 -0.4622 -0.5226 0.3247 -0.4310 -0.4088 0.3624 -0.4780 -0.3814 -0.4254 0.4779 -0.3540 -0.5532 -0.5049 0.5456 0.4833 0.3878 -0.3381 -0.4816 -0.4501 -0.3769 0.2948 -0.3560 -0.4795 0.2790 -0.4014 -0.5068 -0.5227 -0.4951 -0.4653 -0.3595 -0.5382 0.4683 -0.3650 -0.3995 -0.3571 -0.3278 0.7264 -0.4498 -0.6608 -0.4709 -0.3823 -0.5010 0.4348 -0.4852 -0.5490 -0.3091 -0.4039 0.3624 -0.3730 -0.4022 -0.3870 0.3146 0.4221 -0.6827 -0.5295 -0.6013 -0.5608 -0.4141 -0.4073 -0.4572 0.3242 -0.5454 -0.3085 0.3850 -0.3985 -0.3680 -0.3757 -0.3013 -0.2616 -0.5891 0.4001 0.4016 0.5216 -0.4740 0.4167 0.3437 0.3814 0.4513 0.5796 -0.6258 -0.3804 -0.2837 0.5597 -0.4257 0.3987 0.2941 0.5641 -0.5390 0.5304 -0.5198 -0.5140 -0.4413 -0.3733 -0.4263 0.3596 0.4828 0.2145 0.3295 -0.3744 -0.5108 -0.3427 -0.3080 -0.4443 0.3042 -0.5680 -0.4446 -0.2308 -0.4233 -0.3716 -0.2743 0.4442 -0.4547 0.3794 0.6298 -0.3874 0.3275 -0.4968 -0.5445 -0.3542 0.4105 -0.5726 -0.2987 0.4703 0.3483 -0.4925 -0.4789 0.4520 0.2933 -0.3728 0.6039 -0.3838 -0.4355 -0.5254 -0.4875 -0.4840 0.3461 0.3258 0.3560 -0.3870 -0.4419 0.4468 -0.4447 -0.3094 0.5318 -0.4724 -0.4146 -0.5543 0.2406 -0.4123 -0.3742 -0.5624 0.3911 -0.7287 -0.4051 0.3493 0.5595 -0.3111 -0.4817 0.5054 -0.4456 -0.4230 0.4361 -0.3281 -0.2702 -0.5738 -0.3650 -0.3181 0.4013 -0.5344 -0.4643 0.3057 -0.3036 -0.3752 -0.4021 -0.3286 -0.3509 -0.4491 0.4085 0.4970 -0.7543 -0.3116 -0.3155 -0.3204 0.4213 0.7567 0.4913 0.2828 -0.4767 -0.4793 -0.3688 -0.3432 -0.5558 0.4802 0.3591 -0.3308 0.3507 -0.6284 0.4126 0.4230 -0.6836 -0.4299 -0.3040 0.3515 -0.5236 -0.4008 0.5513 -0.3179 0.4996 0.3344 -0.4239 -0.3612 -0.5893 -0.4952 0.5972 0.4338 0.3098 -0.3611 0.3031 -0.3730 -0.3156 -0.6066 -0.4271 0.4280 -0.3548 -0.5867 0.3702 -0.3924 -0.5354 -0.4470 0.3002 -0.6163 0.3557 0.3781 -0.5748 -0.4454 -0.3942 0.3641 -0.3806 -0.4054 0.5665 0.6795 -0.3548 -0.5440 -0.2932 0.3255 -0.4924 -0.3580 -0.5538 -0.3506 -0.5921 -0.5282 0.3021 -0.3677 -0.3826 -0.6772 -0.3960 0.4419 0.2729 -0.3181 -0.3535 -0.5557 -0.5758 -0.5951 -0.4072 0.3500 -0.6270 -0.5347 0.2515 0.4776 -0.4586 0.3653 0.4489 0.5050 0.4279 0.3343 -0.5394 -0.6623 -0.3896 -0.6406 -0.3897 0.4411 -0.5016 0.4376 0.5347 -0.2977 0.5539 -0.6082 -0.4731 0.3538 0.5523 -0.4093 -0.5478 0.4767 -0.2661 0.5212 -0.5736 0.3388 -0.3547 -0.3918 0.2945 -0.4669 -0.4427 -0.3736 -0.3655 -0.2992 -0.3857 -0.4034 0.3812 -0.3818 -0.3685 -0.3275 0.2949 0.4760 0.4468 0.3567 0.4155 -0.3519 0.3365 -0.5176 0.3945 -0.5340 -0.6789 -0.5036 -0.5582 -0.4016 -0.3209 0.5059 -0.4156 -0.4748 -0.5807 0.3298 0.4274 -0.3042 -0.3240 0.3711 -0.5681 -0.3512 -0.5513 -0.3791 -0.2639 0.5385 0.3661 0.3327 -0.5770 0.4247 -0.3295 0.4008 0.3349 -0.2886 -0.3174 -0.5348 0.7325 0.3463 -0.4864 -0.6841 -0.4033 -0.5845 0.5276 -0.3869 0.4779 -0.4176 -0.4193 0.4104 -0.4473 -0.5722 -0.3347 -0.6276 -0.5744 -0.3940 -0.4110 -0.4466 -0.6519 -0.3661 0.3010 0.3387 -0.5881 0.4956 0.5515 0.3616 -0.3744 -0.3570 -0.5130 0.3204 -0.3242 -0.4664 -0.3508 0.5087 -0.4421 -0.4795 -0.3408 -0.4773 -0.3447 -0.3852 0.5254 -0.2808 0.4793 -0.5454 -0.3365 -0.6528 0.3787 0.3598 -0.3849 0.5058 0.3757 0.6166 -0.3857 -0.4892 -0.6316 -0.5041 -0.4467 -0.5265 -0.4209 -0.5799 0.6201 -0.4031 -0.4490 -0.3106 -0.5758 -0.6008 -0.3213 0.4759 -0.3712 -0.4571 0.4218 -0.4471 -0.2892 -0.4520 0.3792 -0.4816 -0.3541 -0.4192 -0.5540 -0.3923 -0.4972 -0.4110 0.3938 0.3018 -0.5298 0.3818 0.4151 -0.4389 -0.4132 -0.6476 -0.3791 -0.4209 -0.3218 -0.3302 -0.5228 -0.4369 0.3490 -0.4624 -0.5375 0.3929 -0.2940 -0.3087 0.3612 -0.4182 -0.4176 -0.4979 -0.7137 -0.5448 -0.4157 -0.4233 0.2878 -0.4578 0.3969 -0.5500 0.3730 0.3295 -0.3807 -0.3938 -0.4040 -0.5864 -0.4102 -0.4542 -0.6733 -0.4772 0.3754 0.5396 -0.3356 -0.4474 0.3433 0.3851 0.4897 0.4033 0.6110 -0.5356 -0.3179 -0.4816 -0.4211 0.3708 -0.3133 0.3683 0.3950 -0.5408 -0.4390 -0.3456 0.5661 -0.5681 -0.6266 0.4103 -0.3715 0.2444 0.4493 -0.4919 0.3815 -0.3394 0.4652 0.3913 -0.3488 0.5336 -0.3329 -0.4655 0.4979 -0.5453 -0.2911 0.3507 0.3345 0.4203 -0.3214 -0.4354 -0.5619 -0.2982 -0.5888 -0.3485 0.3879 0.3001 -0.4176 -0.6748 -0.4270 0.3770 -0.3882 0.5019 -0.5364 -0.4527 -0.4000 -0.3907 -0.4721 -0.3961 -0.4842 -0.4704 0.3924 0.5228 0.7333 -0.5743 -0.3025 0.3242 -0.6552 0.5814 -0.4039 -0.4050 -0.4419 -0.5725 0.3013 -0.4117 -0.4399 -0.4398 0.4743 0.3138 -0.3670 -0.3816 -0.6153 -0.3244 -0.3896 -0.4012 -0.3069 0.3048 -0.2663 -0.4149 -0.2681 0.5103 -0.3827 -0.4337 -0.4177 -0.5448 0.5406 -0.4062 0.5212 0.4095 -0.4414 -0.6471 -0.5060 -0.3407 -0.3965 -0.2729 0.5417 0.3497 -0.4380 -0.5718 -0.6924 0.3953 0.5054 -0.3754 0.3952 -0.5616 -0.3067 0.4749 0.3181 0.2638 0.3159 0.4485 -0.2956 0.3250 -0.5792 -0.6201 -0.5613 -0.3857 0.6126 -0.3658 -0.6916 0.3636 -0.4989 -0.3922 0.3931 0.4432 -0.3969 -0.6258 -0.6384 -0.4828 -0.6031 0.4484 -0.4020 0.3316 -0.3395 0.3621 0.2254 -0.5632 -0.4514 0.6225 -0.4890 0.3620 -0.3612 0.5517 0.3546 -0.4424 0.6080 -0.5213 -0.5160 0.4106 -0.3352 -0.5017 0.4752 -0.4881 0.4019 -0.5577 0.3766 -0.4598 -0.3531 -0.3537 0.2870 0.4024 -0.3575 0.3245 0.6124 0.4150 -0.5791 0.3091 -0.4958 0.3439 -0.7088 0.4353 -0.3261 -0.3535 0.2836 -0.2727 -0.3450 -0.3644 -0.3315 0.5052 -0.3489 -0.2844 0.3428 0.3185 -0.5371 0.5081 -0.4275 -0.3518 -0.4511 -0.5697 0.3915 -0.4973 -0.3492 -0.5495 0.7195 -0.3943 0.4322 -0.3125 0.3344 -0.3789 -0.3389 -0.4848 0.3308 -0.4017 0.4924 -0.5171 -0.3419 0.2957 0.5869 0.3966 -0.3766 -0.7172 0.3115 0.7098 -0.4433 -0.5195 -0.3109 -0.5176 0.3583 -0.2907 -0.4379 0.3481 -0.4003 0.3758 -0.4260 -0.2656 0.3208 -0.3873 -0.4671 0.5338 -0.5166 0.7444 -0.4062 -0.4541 -0.5187 -0.3345 0.4720 -0.6264 0.3476 -0.3970 0.4102 -0.4676 -0.3600 -0.3531 -0.6355 0.4043 0.4697 -0.3292 -0.5193 0.3865 0.3471 0.5025 0.4778 0.3725 0.2844 0.6585 -0.6772 -0.4038 -0.5162 -0.3986 -0.3889 0.3594 -0.3569 -0.2848 -0.3113 0.3739 -0.4500 -0.4627 -0.6080 -0.3804 0.3937 -0.3821 0.4014 -0.3301 -0.5303 -0.4548 0.4001 -0.3100 -0.6120 0.2905 0.3451 -0.6175 0.6627 0.3634 -0.6213 -0.4536 -0.3307 0.4604 -0.5893 0.4106 0.3777 -0.3123 -0.6299 0.4312 -0.2946 0.5418 -0.5371 -0.3097 -0.3707 0.6811 0.4258 -0.4711 -0.3553 -0.3365 0.4647 -0.4503 -0.4256 0.3080 -0.3756 -0.3000 -0.3642 -0.6820 -0.5797 -0.5433 -0.6059 -0.4167 -0.3226 -0.3244 -0.5635 0.3252 -0.5845 -0.3771 -0.6007 -0.5663 -0.3138 0.3140 0.2476 0.4391 -0.4143 0.3097 0.5842 -0.4299 -0.4750 -0.5372 -0.3383 -0.6294 -0.4458 -0.3365 0.6791 -0.5292 -0.3732 0.3569 -0.5599 -0.7448 -0.2990 -0.3538 -0.3368 -0.5662 -0.7493 -0.2772 -0.3963 -0.4284 0.3062 0.5513 0.3366 -0.7060 0.4071 -0.6322 -0.5879 -0.5859 -0.4149 -0.3823 -0.3672 -0.4272 0.4279 0.3392 -0.3284 -0.2986 -0.6414 -0.4460 0.2510 -0.5013 0.3424 0.3985 0.3468 0.2985 -0.3740 -0.4051 -0.3239 0.4665 -0.3744 -0.2995 -0.4498 -0.3907 -0.3500 -0.3380 -0.5227 0.3949 0.3432 0.3136 -0.5439 -0.2944 0.3750 -0.6378 0.4287 -0.4530 -0.3542 -0.3580 -0.2991 0.3749" HIT_INDICES="94 386 495 3407 4394 4438 5838 6266 8412 8870 9471 13822 14957 17095 17450 17476 19112 19665 21664" ES_PROFILE="0.1937 0.3050 0.4154 0.3226 0.3043 0.3284 0.2742 0.2604 0.1623 0.1414 0.1140 -0.0821 -0.1212 -0.1795 -0.1514 -0.1079 -0.1120 -0.0565 0.0097" RANK_AT_ES="495.0000" RANK_SCORE_AT_ES="0.5900"/>
  <DTG RANKED_LIST="OGD_DRUG_DRUG.OGD_FRUG.cls#Gs_versus_MCAO.rnk" TEMPLATE="OGD_FRUG.cls" GENESET="gene_sets.gmt#DEMAGALHAES_AGING_UP" ES="0.3649" NES="1.0510" NP="0.3512" FDR="0.8608" FWER="0.8180" RND_ES="-0.3291 -0.3973 -0.4390 -0.5315 -0.2990 -0.4019 -0.3676 -0.4833 -0.2990 -0.4030 0.4807 -0.3264 -0.4052 -0.2849 0.3572 -0.2740 0.3443 0.3988 -0.4197 -0.3582 0.2775 -0.2756 -0.3354 0.2907 -0.3619 -0.4910 0.3336 -0.3458 -0.3654 -0.3947 -0.4071 -0.2626 0.3108 0.4818 -0.3956 -0.5386 -0.3191 -0.3574 0.4218 -0.4156 0.3446 -0.3969 0.2517 -0.3290 -0.3521 -0.4002 -0.3850 -0.4505 -0.5037 -0.3837 0.2896 0.3136 0.2681 -0.4305 -0.3114 -0.4338 -0.2570 -0.4371 -0.3725 0.3121 -0.3663 0.3893 -0.3290 -0.5258 0.3596 -0.4029 -0.4153 0.4316 -0.4472 0.2668 -0.3875 -0.4385 0.3914 -0.2786 0.3753 -0.2639 -0.4608 -0.4932 -0.3345 -0.3578 -0.4445 -0.3944 -0.4145 -0.3190 0.2985 0.2826 0.2900 -0.3755 -0.3447 -0.3303 -0.5017 -0.2955 -0.3208 0.3183 0.3286 0.4256 0.3624 0.3667 0.3366 0.2756 -0.3608 -0.4560 0.2623 0.4718 0.5147 0.2620 -0.3572 0.2724 0.4236 0.3069 -0.3216 -0.3436 0.3506 -0.3149 -0.3764 -0.3299 -0.3851 0.4241 -0.4070 0.3744 -0.2837 -0.2849 -0.2766 -0.3707 0.3061 -0.3656 0.3479 -0.4025 -0.4132 -0.4134 -0.4654 -0.2889 -0.3088 -0.4311 0.3410 -0.3952 0.3065 0.2919 0.4505 -0.3584 0.2839 -0.4402 -0.4642 0.2689 0.4499 0.4667 -0.3747 0.3091 -0.4665 -0.3568 -0.4178 -0.3944 -0.3653 0.4022 -0.3791 -0.3319 -0.3716 -0.5319 -0.4547 -0.5529 -0.2558 0.4331 -0.3840 0.3539 -0.3737 -0.3621 -0.3473 -0.3301 0.3202 -0.3112 -0.2844 -0.3516 -0.2463 0.2953 0.3497 -0.4035 -0.5243 0.2539 -0.3713 0.3234 -0.3319 -0.3529 -0.6073 0.2573 -0.3416 0.3328 -0.2735 -0.3106 -0.4276 -0.4490 -0.3321 -0.4061 0.3586 -0.4092 0.3509 -0.4970 -0.3355 -0.4948 0.3698 -0.3890 -0.3962 -0.3609 -0.4305 0.2583 0.4089 0.3335 0.3241 -0.4454 -0.3274 -0.3742 -0.3511 0.3621 -0.3223 -0.3929 -0.3265 0.2776 -0.4632 -0.2758 -0.2977 -0.3485 -0.2687 0.3181 0.3141 -0.2978 -0.2989 -0.4267 -0.5128 -0.3427 -0.3927 -0.4805 0.4091 -0.4332 -0.3474 -0.3392 -0.3541 -0.3142 0.2732 -0.3738 -0.5310 -0.3167 -0.2604 -0.3126 0.3881 -0.3523 -0.2974 -0.4313 -0.4373 -0.2785 -0.3484 0.3004 -0.3623 -0.4178 -0.3517 -0.4018 -0.4602 -0.3728 -0.3625 -0.4091 0.2953 -0.3860 0.2665 0.3150 0.2408 0.3151 -0.5051 -0.4868 0.3174 0.3224 0.3398 0.3535 -0.4193 -0.4249 0.2702 0.5411 0.3217 -0.4216 -0.2687 -0.3817 -0.3349 0.3264 -0.5048 0.3604 -0.5519 0.3088 -0.3108 0.3013 -0.2661 -0.4133 -0.3369 -0.4815 0.3312 -0.3220 -0.2698 -0.3773 -0.3553 0.4149 0.3060 -0.3285 -0.3711 0.2898 0.4526 -0.3535 -0.5430 -0.2968 0.5180 -0.4490 -0.3237 -0.3411 0.2963 -0.2986 -0.2674 0.3188 -0.2518 0.3806 -0.3857 0.3142 -0.4104 -0.4752 -0.3149 -0.3911 0.4223 0.3198 0.4433 -0.2927 -0.3154 0.2901 -0.4180 -0.2998 0.2969 0.5092 0.3780 -0.4062 -0.3797 -0.3366 0.3079 -0.3672 -0.2852 -0.3994 0.3184 -0.4290 0.3874 0.3631 0.4196 0.2823 -0.3516 -0.2710 0.2951 -0.4569 0.3832 -0.3208 -0.4294 0.3804 -0.4541 0.3298 -0.3227 0.3021 -0.4358 0.3753 -0.4382 -0.2985 0.3645 -0.3554 0.3138 -0.4595 -0.3996 -0.4581 -0.3506 0.3122 0.3272 -0.4021 0.3173 0.3638 0.2796 -0.3995 0.4411 0.4030 0.3142 -0.2668 -0.5474 0.2515 -0.3644 -0.3319 -0.5010 -0.4726 -0.3421 -0.3737 -0.4499 -0.3028 -0.4136 -0.2897 -0.4251 -0.4839 -0.3786 0.3794 -0.3098 0.3156 0.3054 -0.4178 -0.3592 -0.4598 -0.3941 -0.3116 -0.3533 -0.3855 -0.3458 -0.3613 0.2836 -0.3469 -0.3740 -0.2823 -0.3558 -0.3309 -0.3125 -0.4736 -0.3761 -0.3641 -0.3136 0.2926 -0.3302 -0.4010 -0.4479 -0.3988 -0.3815 -0.3572 0.3110 0.2936 -0.3981 0.4424 0.3966 0.3454 -0.4507 0.3725 0.2709 -0.3991 -0.4744 -0.3121 -0.3225 0.4101 -0.4099 0.3735 -0.4261 0.3858 0.3878 -0.4311 -0.3986 0.3756 -0.3892 -0.4095 -0.3590 -0.3200 -0.4290 -0.3245 -0.3748 -0.2896 0.3728 -0.3348 0.3072 -0.3322 -0.3038 -0.3706 0.2865 -0.2455 -0.2288 0.3370 -0.4290 -0.3243 0.4335 -0.3486 0.2521 -0.4396 -0.3030 -0.3107 -0.3626 0.4812 0.4030 -0.3301 -0.3676 -0.3290 0.3756 -0.3870 0.3741 0.3929 0.3066 -0.2756 -0.4546 -0.4892 0.5127 -0.5056 -0.3548 -0.4198 -0.3702 0.3396 0.2798 0.3088 0.2533 0.3171 -0.3828 -0.4687 -0.2561 -0.4948 -0.3825 -0.3241 -0.2953 0.4162 0.2902 0.2544 -0.2808 -0.3481 -0.3437 -0.3164 -0.2998 -0.4046 0.2807 -0.3484 -0.3810 0.3985 -0.4018 -0.5363 -0.2831 0.3737 0.3396 0.3024 0.3145 0.3218 -0.5325 0.3668 0.4253 0.3530 -0.4006 0.4919 0.3089 -0.4610 0.4562 -0.4055 -0.3762 0.3188 0.4208 -0.4239 -0.3289 -0.3782 -0.5046 -0.3847 -0.2882 0.3073 -0.3889 -0.4681 -0.4338 -0.3987 -0.3507 -0.3758 -0.3307 0.4416 0.3435 -0.3725 -0.3770 -0.3832 -0.4213 0.3412 0.2911 0.3065 0.4215 -0.3599 -0.4612 -0.3863 -0.3339 0.2855 -0.3371 -0.3595 0.2748 0.5218 0.2920 0.3227 0.3005 -0.3559 -0.5158 -0.5458 -0.2503 -0.3317 -0.3337 0.4105 0.3992 -0.3492 0.2797 -0.2361 -0.4517 0.3757 -0.4223 -0.4316 -0.3023 -0.3687 -0.5250 -0.5282 -0.2662 0.3562 -0.3264 -0.2873 -0.3829 -0.3213 -0.3696 -0.3689 -0.3844 -0.4024 -0.4001 0.2407 -0.3484 0.2992 -0.5127 -0.2586 -0.5110 -0.3806 -0.3447 -0.3760 -0.3632 -0.3974 0.3714 0.3332 -0.2597 -0.3979 -0.3073 -0.3599 -0.3298 -0.3722 -0.2997 0.3477 -0.4734 0.3186 -0.3631 -0.3742 -0.4030 -0.3956 -0.2791 0.3067 -0.2580 0.3068 0.2940 -0.3199 0.4521 -0.3956 0.3230 -0.3559 -0.3772 0.3715 0.3929 0.3888 0.2875 -0.3834 0.3284 -0.4251 -0.4553 -0.3096 0.2976 -0.3347 -0.4254 0.3028 -0.3114 -0.3240 -0.3272 -0.4139 -0.3906 -0.3488 -0.4575 -0.3627 -0.4125 -0.5543 -0.5412 0.2895 -0.3295 -0.3475 -0.3187 0.2408 -0.4759 -0.4276 0.3080 -0.3053 0.2895 -0.3870 -0.4293 -0.4500 -0.3363 -0.4009 -0.3707 0.3785 0.2951 -0.3268 -0.3920 0.2608 -0.2748 0.3963 0.4244 0.3743 -0.4383 -0.3077 0.2636 -0.2964 0.2880 0.3607 -0.3431 -0.5302 0.4674 -0.2906 -0.3884 -0.2837 -0.3347 0.3990 0.3055 -0.2791 0.4037 -0.3106 0.3398 -0.2966 0.3879 0.2647 -0.3083 0.2866 -0.4743 0.3489 0.3903 -0.4424 0.3373 -0.4232 -0.3402 -0.4209 -0.2756 -0.3175 -0.4696 -0.5656 -0.5367 -0.3088 -0.3411 0.2963 -0.3706 -0.5244 -0.3756 0.3571 -0.3876 -0.2913 -0.3215 -0.2423 -0.3652 -0.4447 -0.4406 0.2746 -0.3215 -0.3479 -0.2657 -0.3786 0.3570 -0.3346 -0.3437 -0.3411 -0.3295 -0.2688 0.3320 0.3291 -0.3255 -0.4198 -0.2811 -0.4550 -0.5879 -0.2028 -0.3461 -0.3699 -0.3120 0.3956 -0.2669 -0.2821 0.5364 -0.2803 -0.3358 0.3259 0.3077 -0.2650 -0.4436 -0.3342 0.2902 -0.4525 0.3130 -0.2925 0.3227 -0.3876 -0.3012 0.3404 -0.4847 -0.4393 -0.3273 0.4208 -0.3609 -0.4003 0.6392 0.2768 0.3687 -0.2589 -0.2915 -0.3784 -0.3714 0.2988 0.4318 0.3614 -0.2869 -0.3567 -0.3463 -0.4974 0.4262 -0.3397 -0.5613 0.4215 -0.3064 0.4015 -0.2789 0.3339 -0.4379 -0.5306 -0.3802 0.3452 0.2767 0.2706 -0.4627 0.2911 -0.2919 0.3029 -0.3483 0.4806 -0.3085 0.3978 -0.3115 -0.3425 -0.3760 0.2562 0.3420 0.3106 -0.4432 -0.3179 -0.3122 -0.3684 -0.5594 -0.3143 -0.3888 -0.3196 -0.4605 0.3834 -0.3433 -0.4306 -0.4393 -0.3249 0.3642 -0.2759 0.3137 0.2807 -0.4296 0.2983 -0.3192 0.2679 -0.3300 -0.3201 0.4459 -0.3521 -0.3976 0.3557 -0.3342 -0.3325 -0.3150 -0.3354 0.3541 -0.3709 -0.5433 -0.3079 0.3330 0.2815 0.2489 0.2502 -0.3375 -0.2444 -0.4554 0.5395 -0.3951 0.3592 0.3595 -0.3691 0.3405 0.2941 -0.3711 -0.4574 0.2386 0.3571 -0.2951 -0.2879 -0.3824 0.3817 -0.3470 -0.3364 -0.2937 -0.3331 -0.2996 -0.3988 0.2788 -0.3398 -0.2962 0.3141 -0.3142 -0.2375 -0.3625 0.2716 -0.3777 -0.2686 -0.2972 0.3664 -0.4691 -0.2490 0.2800 -0.3620 -0.3287 -0.3362 -0.3047 -0.2675 -0.3677 -0.4400 -0.3450 -0.2474 -0.5586 0.4204 0.3425 -0.3923 0.4107 0.3813 -0.4441 -0.3415 0.4266 -0.3232 -0.3194 -0.4499 0.3768 -0.2445 -0.2983 0.3067 -0.2911 0.3702 -0.3238 -0.4981 -0.3172 0.2896 -0.3486 -0.4148 0.3051 -0.3562 0.4314 0.4474 -0.4224 -0.3473 -0.3106 -0.3755 -0.2638 -0.5614 -0.5145 0.4402 -0.3875 -0.3149 -0.3433 -0.4539 -0.3705 0.4019 -0.3076 -0.3528 -0.3544 -0.3058 0.3766 -0.4231 -0.2660 -0.4179 -0.3559 0.3597 0.3423 -0.4433 -0.3070 0.4000 -0.3391 -0.4686 -0.3656 0.3191 0.4613 -0.4526 0.3627 -0.3192 -0.3505 -0.3333 0.3994 0.2870 0.3103 -0.3125 0.3984 0.3010 0.4169 -0.3034 -0.3410 0.3990 -0.3850 -0.3301 -0.4040 -0.3199 -0.3823 -0.3214" HIT_INDICES="373 460 585 682 801 1108 1349 1923 2322 2335 2403 2459 2679 3048 3133 3259 4094 4142 4262 4854 5516 5569 6879 9422 9432 9887 13344 14786 14864 14977 15017 15220 15248 16243 16951 17277 17300 17974 18014 18300 18316 18498 18552 18589 18835 19068 19345 21724" ES_PROFILE="0.0364 0.0828 0.1234 0.1631 0.1989 0.2220 0.2454 0.2479 0.2546 0.2791 0.3005 0.3221 0.3346 0.3374 0.3526 0.3649 0.3397 0.3503 0.3569 0.3385 0.3139 0.3168 0.2574 0.1409 0.1405 0.1197 -0.0384 -0.0998 -0.0984 -0.0980 -0.0941 -0.0966 -0.0910 -0.1247 -0.1411 -0.1382 -0.1212 -0.1299 -0.1092 -0.0981 -0.0746 -0.0577 -0.0346 -0.0105 0.0059 0.0248 0.0438 0.0069" RANK_AT_ES="3259.0000" RANK_SCORE_AT_ES="0.2179"/>
  <DTG RANKED_LIST="OGD_DRUG_DRUG.OGD_FRUG.cls#Gs_versus_MCAO.rnk" TEMPLATE="OGD_FRUG.cls" GENESET="gene_sets.gmt#ALTEMEIER_RESPONSE_TO_LPS_WITH_MECHANICAL_VENTILATION" ES="0.3266" NES="1.0840" NP="0.2226" FDR="1.0000" FWER="0.7580" RND_ES="0.3107 0.2617 -0.3747 0.2549 -0.3504 -0.3553 0.2531 0.2774 -0.3380 -0.3618 0.2789 -0.3775 0.2613 -0.3132 -0.2888 -0.3471 0.3433 -0.2711 -0.3481 0.3639 0.3049 -0.3762 -0.3938 -0.3407 0.2571 0.3572 -0.3491 -0.3170 0.3115 -0.3302 0.3913 -0.3077 0.2472 -0.3047 -0.3108 0.2946 -0.3981 0.3777 -0.3014 0.2687 0.2873 0.2553 0.2630 -0.3061 -0.3757 -0.3285 -0.3980 -0.3922 -0.4403 -0.3186 -0.3944 -0.2783 0.3190 -0.2976 -0.2990 -0.3528 0.2545 -0.3102 0.2471 -0.2474 -0.2810 0.2958 0.2755 -0.2857 0.2403 0.3079 -0.2952 0.2659 -0.2976 -0.3359 0.2870 -0.2817 -0.3425 0.3701 -0.3737 -0.3819 -0.3218 0.4099 -0.3469 0.3156 0.2899 -0.4554 -0.3967 -0.2799 -0.2850 0.2976 0.3593 -0.2651 -0.3219 -0.3676 0.2730 -0.3096 -0.4754 0.3995 -0.2981 -0.3557 -0.3241 0.2694 -0.3225 0.2753 -0.3754 -0.4204 0.3488 -0.2761 -0.2929 -0.3513 -0.3819 -0.3564 -0.3313 -0.3944 -0.3330 -0.2823 -0.2993 0.3226 -0.3493 0.3513 -0.2721 -0.3181 -0.4064 -0.2585 0.3626 -0.3606 -0.2869 0.3723 0.3441 0.2844 0.3394 -0.3763 -0.2960 -0.3248 0.3058 -0.3564 -0.3239 -0.2738 -0.4152 -0.3695 0.2737 -0.2827 0.3645 -0.4306 0.2957 0.3123 -0.2979 -0.3800 -0.3566 0.2918 -0.3870 0.2593 -0.2704 -0.2953 -0.3438 0.2305 -0.3927 -0.3210 0.2696 -0.5208 -0.3083 -0.3711 -0.2719 -0.2922 -0.3620 -0.2920 0.3548 0.2955 -0.3665 -0.3849 -0.3287 -0.3289 0.2712 -0.3036 -0.3577 0.2574 -0.3379 -0.3600 -0.4327 -0.3069 0.2903 -0.2641 -0.3232 -0.3352 -0.3949 0.2967 -0.2820 -0.3452 -0.2947 0.2516 -0.4071 -0.3376 -0.3074 -0.3199 -0.3686 -0.3015 -0.3159 -0.2832 -0.3412 -0.2719 -0.3439 -0.3283 0.3032 -0.3741 -0.2968 -0.3249 -0.3492 -0.3622 -0.2812 -0.2720 -0.3734 -0.2958 0.2713 -0.2896 -0.2934 0.3514 -0.2942 -0.2642 -0.3656 -0.3615 0.2947 0.3113 -0.3073 0.2767 -0.3850 -0.3188 0.3708 -0.3243 -0.2693 0.2513 -0.3034 -0.3618 -0.4040 -0.3658 0.2664 -0.3022 -0.3317 -0.3287 -0.4792 0.3064 -0.3128 0.3959 -0.2832 -0.3224 0.3983 0.2909 -0.2419 0.2735 -0.2986 -0.3894 -0.3557 0.3055 -0.2659 -0.3706 -0.2961 0.3178 -0.2881 -0.3518 -0.3084 -0.2597 -0.3443 0.3696 -0.2784 -0.2968 0.2847 0.3014 -0.4228 -0.2238 -0.4368 -0.2829 -0.2435 -0.4352 0.2973 -0.2676 -0.3159 -0.3508 -0.3482 -0.2920 0.2993 -0.2967 -0.3629 -0.3394 0.2678 0.2785 -0.4457 -0.3304 -0.2489 -0.3888 -0.3037 -0.3184 -0.3888 -0.3751 -0.2636 0.3183 0.2699 -0.3249 -0.2968 -0.3482 0.2453 -0.3050 -0.3987 -0.3522 -0.2885 -0.2985 0.2933 -0.3571 -0.3973 -0.2935 0.2951 -0.3174 -0.3717 0.3765 0.3239 -0.2760 -0.3140 0.3179 -0.3174 -0.3324 0.2742 -0.3562 0.4218 -0.3430 0.2347 -0.4109 -0.4618 -0.3318 -0.2899 0.3114 -0.2828 -0.3547 0.3180 0.2876 0.2537 -0.3804 -0.2460 0.3025 0.2610 -0.4810 0.3659 -0.3159 -0.3054 -0.3554 -0.3318 -0.4045 -0.2467 0.3234 -0.3645 -0.4242 0.2900 0.2896 -0.3480 -0.3328 -0.3029 -0.2715 -0.2803 -0.3018 -0.3038 -0.3596 -0.3163 -0.3298 -0.3360 0.3596 0.3087 -0.2499 -0.2750 -0.4773 -0.2734 -0.3822 0.2842 -0.3020 -0.3495 -0.3090 -0.2749 -0.2889 0.2970 -0.3052 -0.3681 -0.4630 -0.2895 -0.3630 -0.3723 -0.4429 -0.2791 0.2973 -0.2741 -0.3432 -0.3382 -0.2763 0.2786 -0.2724 -0.2838 0.2947 -0.3409 -0.3661 -0.3140 0.3046 -0.4014 -0.3259 -0.3872 -0.3124 -0.3663 -0.3489 -0.2577 -0.3009 -0.3560 -0.2657 -0.3250 -0.2990 -0.3154 -0.2526 0.2316 -0.2425 0.2451 0.2568 -0.3168 0.2634 -0.3548 0.3663 0.2495 0.2719 -0.3035 -0.3323 -0.3234 0.3371 -0.3561 -0.2710 -0.2686 -0.3587 -0.3388 0.2682 -0.2844 -0.3284 0.2686 -0.3478 0.3029 -0.2461 -0.3490 0.3522 0.2735 -0.4109 0.3078 -0.2687 0.2732 -0.4265 -0.4139 -0.3303 0.3357 -0.2848 0.2936 -0.3856 -0.3916 -0.3543 -0.3264 -0.3265 -0.3742 -0.3927 -0.3250 -0.2632 -0.3482 -0.3822 -0.3609 -0.2947 0.3436 -0.3279 -0.2728 -0.4059 -0.2636 -0.3967 -0.3222 -0.3363 -0.3622 -0.2852 0.3055 -0.3160 -0.4010 -0.3166 -0.2765 -0.3651 0.2636 -0.3184 -0.4843 -0.3316 -0.4030 0.2667 -0.2925 -0.3149 -0.3481 -0.3744 -0.4897 -0.3084 -0.3166 -0.2950 -0.5726 -0.3185 -0.2616 -0.3265 -0.4392 0.2650 0.3521 -0.3492 -0.3457 -0.2792 -0.3131 -0.2969 -0.2607 0.3665 -0.2721 -0.3474 -0.3465 -0.3188 -0.2732 -0.2996 -0.3725 -0.2936 0.3356 -0.3079 0.2864 0.2950 -0.3325 0.3115 -0.4034 -0.3719 0.2933 -0.2886 -0.3297 -0.3474 -0.3561 -0.3507 -0.2846 0.3151 -0.3341 0.2476 0.2794 -0.4200 -0.3340 0.2982 -0.3616 0.3123 -0.3265 -0.4162 -0.3558 0.2681 -0.2226 0.3028 0.2697 0.2920 -0.2673 -0.2497 -0.3649 0.2689 -0.2967 -0.3595 -0.3638 -0.2326 -0.2736 -0.2948 -0.2942 0.2474 -0.3781 -0.3937 0.2758 0.2449 -0.3468 -0.2575 -0.3224 -0.2885 -0.3542 0.3088 -0.3381 -0.3492 -0.2805 -0.2781 -0.2368 -0.4395 0.2967 -0.4182 0.2954 0.2650 -0.3118 0.2872 -0.3170 -0.4303 0.3439 -0.2912 -0.2658 -0.2603 -0.3001 -0.3735 -0.2996 -0.2723 -0.2879 0.2706 -0.2865 -0.3343 -0.4228 -0.3045 -0.3821 0.2692 0.2904 -0.3177 -0.4004 -0.3469 -0.3317 -0.2626 -0.4425 -0.2610 0.2940 -0.4834 0.2778 0.3593 -0.4009 -0.3639 0.2888 -0.3382 0.3073 -0.3793 0.2843 -0.3654 0.2942 -0.3340 -0.3325 -0.3617 -0.2695 0.2470 -0.2504 -0.3644 -0.2476 0.3809 -0.3623 -0.3003 0.2454 -0.3169 0.2974 -0.3764 0.3429 -0.3031 0.2686 -0.4332 -0.4251 -0.2860 -0.2847 -0.3065 -0.2749 -0.2858 -0.3812 -0.3512 -0.2568 -0.3235 0.3240 -0.3287 0.3698 -0.3119 0.3722 0.4093 0.3929 -0.3439 -0.2427 0.2683 -0.2741 0.3016 -0.2645 -0.2868 -0.3412 -0.3028 -0.3185 0.3194 -0.2846 -0.3744 0.2727 -0.3785 -0.3584 -0.4395 -0.4077 -0.3830 0.3075 0.2829 -0.3335 -0.3929 -0.3615 -0.3487 0.2688 -0.3647 -0.3269 -0.3666 -0.3539 -0.3233 0.2641 -0.2830 -0.2607 0.2878 -0.2967 -0.3517 -0.3430 -0.3221 0.3077 -0.3125 -0.3488 -0.2733 -0.3797 0.2741 -0.2931 -0.3512 0.3553 0.2647 -0.3083 -0.3224 -0.3194 0.2510 -0.3435 -0.2795 -0.2528 -0.2933 0.2973 -0.3234 -0.3686 -0.2679 0.2619 -0.3814 -0.3823 -0.3307 0.2957 0.3223 0.2972 -0.4187 -0.3416 -0.3398 -0.2720 -0.2920 0.3566 0.2809 0.3027 -0.2715 -0.2891 0.3766 -0.2824 -0.3226 -0.4265 -0.3011 -0.3670 -0.3731 0.3297 0.2772 0.3287 -0.2928 -0.3398 -0.3482 -0.3592 0.3469 -0.3055 -0.4232 0.3067 -0.3598 0.2524 -0.2798 0.2734 -0.2757 -0.2749 -0.3490 -0.3240 0.2567 -0.2835 -0.3490 0.2720 -0.3988 0.2825 -0.3332 -0.3709 0.2628 -0.3980 -0.2807 -0.3684 -0.3819 -0.3707 0.2822 -0.4122 -0.4519 0.2519 -0.4136 -0.2694 -0.3429 0.2864 0.3179 0.3641 -0.3144 -0.3677 0.3786 0.2556 -0.3917 -0.3491 -0.3129 -0.4398 -0.2840 -0.3070 0.3221 -0.3877 -0.3649 0.3637 -0.3575 -0.4104 -0.2447 0.3767 -0.3444 0.2585 -0.2697 -0.2521 -0.3977 -0.4006 -0.2774 -0.3841 -0.3672 -0.5008 -0.4282 -0.2837 -0.3244 -0.2926 0.3221 -0.3482 -0.2658 -0.2677 -0.2935 -0.3379 -0.2641 0.2811 0.3175 -0.3186 -0.3219 -0.3020 -0.3038 -0.2951 0.3124 -0.4360 -0.2740 -0.3731 -0.3499 0.2518 -0.3538 -0.3232 -0.2795 -0.3437 0.3177 0.2935 -0.2934 0.3618 -0.2963 -0.3380 -0.3842 0.2819 -0.3461 -0.2507 0.2761 -0.3624 0.3493 -0.2474 -0.2892 -0.3211 0.2836 -0.3752 -0.4133 -0.3809 -0.3070 -0.3171 -0.3951 0.3059 0.2721 -0.2490 -0.3238 0.2822 -0.3171 -0.3131 0.3618 0.2333 0.2843 -0.4361 -0.3587 -0.2899 -0.2850 -0.3585 -0.2867 -0.2964 0.2771 -0.2606 -0.3946 -0.2879 -0.2896 -0.3209 -0.3597 0.2926 0.3598 0.2832 -0.3907 -0.2829 -0.4496 0.3143 0.3947 -0.3294 -0.3423 -0.3441 -0.3177 -0.3318 -0.2785 -0.2882 0.2665 -0.3086 -0.3400 -0.3084 -0.3114 -0.3043 -0.3491 -0.3237 -0.3259 -0.2785 -0.3996 -0.3612 0.4070 -0.4552 -0.3178 -0.3038 -0.4145 -0.2733 -0.2886 -0.4179 -0.3492 0.3426 -0.3876 -0.3676 0.2900 -0.3334 0.2595 0.2714 -0.3248 -0.3129 -0.3608 0.2850 -0.3528 0.2700 -0.3504 -0.3207 -0.2972 -0.2606 -0.3749 0.2939 -0.2583 0.3098 -0.3966 0.2558 -0.3732 -0.3275 0.2509 -0.2736 -0.2909 -0.3541 -0.3466 0.3142 0.2656 -0.3073 0.2718 0.2836 0.3287 -0.4457 -0.2743 -0.2713 0.3213 -0.3513 -0.2989 -0.3165 -0.3342 -0.3253 -0.3256 -0.3207 -0.3524 0.3531 -0.3052 0.2935 -0.3409 -0.3188 -0.3704 0.2891 -0.3263 -0.3115 -0.3409 -0.3052 0.2406 -0.2580 0.3250 0.2858 -0.3430 -0.3171 -0.3019 0.2370 -0.2877 0.3144 0.3433 -0.2712 -0.2872 -0.2743 -0.3926 -0.3205 -0.3577 0.3001 -0.3675 -0.3047 -0.4177 -0.4169 0.4293" HIT_INDICES="52 174 298 375 470 497 556 956 1001 1267 1424 1538 1851 1925 1966 2652 2731 3028 3104 3126 3208 3232 3518 3713 3714 3720 3820 4262 4292 4365 4378 4569 4854 5166 5220 5456 5460 5464 5565 5641 5759 5778 5984 6068 6331 6392 6516 6547 6597 6947 7008 7810 8101 8318 8697 9141 9142 9526 10379 10592 10924 11549 12118 12165 12847 12877 12899 13108 13109 13471 13717 14127 14245 14311 14554 14734 14876 15162 15268 15409 15722 16147 16412 16477 16838 17023 17110 17446 17503 17510 17671 17788 17973 18170 18234 18380 18465 19022 19156 19212 19665 19874 20043 20969 21285 21332 21664" ES_PROFILE="0.0523 0.0846 0.1110 0.1368 0.1599 0.1857 0.2090 0.2122 0.2314 0.2387 0.2502 0.2630 0.2650 0.2774 0.2912 0.2723 0.2809 0.2782 0.2854 0.2950 0.3014 0.3104 0.3063 0.3059 0.3144 0.3226 0.3262 0.3126 0.3178 0.3208 0.3266 0.3235 0.3153 0.3049 0.3063 0.2987 0.3018 0.3049 0.3033 0.3026 0.2997 0.3013 0.2938 0.2917 0.2810 0.2793 0.2746 0.2741 0.2726 0.2567 0.2540 0.2172 0.2039 0.1940 0.1766 0.1562 0.1562 0.1386 0.0995 0.0898 0.0746 0.0459 0.0198 0.0177 -0.0136 -0.0149 -0.0159 -0.0254 -0.0254 -0.0417 -0.0524 -0.0701 -0.0741 -0.0756 -0.0848 -0.0906 -0.0943 -0.1038 -0.1048 -0.1070 -0.1163 -0.1295 -0.1345 -0.1302 -0.1383 -0.1377 -0.1323 -0.1374 -0.1295 -0.1192 -0.1155 -0.1093 -0.1055 -0.1016 -0.0914 -0.0845 -0.0746 -0.0841 -0.0735 -0.0591 -0.0610 -0.0508 -0.0380 -0.0543 -0.0396 -0.0119 0.0097" RANK_AT_ES="4378.0000" RANK_SCORE_AT_ES="0.1380"/>
</EDB>
