# Supplementary material for: Regulation of microglia related neuroinflammation contributes to the protective effect of Gelsevirine on ischemic stroke
Source: Front Immunol. 2023 Mar 30;14:1164278. doi: 10.3389/fimmu.2023.1164278 (PMC10098192; doi:10.3389/fimmu.2023.1164278)
Supplement: Supplementary file 6 [file DataSheet_6.zip › fig 5 raw/fig 5-G raw/inflammation.Gsea.1649955013530/EINAV_INTERFERON_SIGNATURE_IN_CANCER.tsv]

NAME	SYMBOL	TITLE	RANK IN GENE LIST	RANK METRIC SCORE	RUNNING ES	CORE ENRICHMENT
row_0	SP110	na	2191	0.3165006637573242	-0.041959684	No
row_1	IFI30	na	2266	0.3081134855747223	0.011410242	No
row_2	LY6E	na	2357	0.29853904247283936	0.062284335	No
row_3	BST2	na	2583	0.2798236608505249	0.10353332	No
row_4	ISG15	na	2652	0.2741464376449585	0.15092088	No
row_5	UBE2L6	na	2844	0.25539201498031616	0.18922527	No
row_6	IFI35	na	2904	0.2501695454120636	0.232608	No
row_7	IFIT3	na	2985	0.24280808866024017	0.27367377	No
row_8	SP100	na	4402	0.13647647202014923	0.23401688	No
row_9	IFIT1	na	5119	0.08895133435726166	0.21763782	No
row_10	IFI44	na	6697	0.013166770339012146	0.14789921	No
row_11	IFI44L	na	8987	0.0	0.043153856	No
row_12	TGIF1	na	13271	-6.854899111203849E-4	-0.15271127	No
row_13	ERG	na	13450	-0.006262922193855047	-0.15970294	No
row_14	EIF2AK2	na	16842	-0.18483038246631622	-0.2808294	Yes
row_15	IRF9	na	17430	-0.22557440400123596	-0.26613864	Yes
row_16	STAT1	na	17788	-0.2519570291042328	-0.23606323	Yes
row_17	BRD3	na	18083	-0.2750215232372284	-0.19885628	Yes
row_18	MORC3	na	19092	-0.35874277353286743	-0.1789003	Yes
row_19	RXRA	na	19209	-0.37029945850372314	-0.11599731	Yes
row_20	ADAR	na	19317	-0.37907087802886963	-0.05106673	Yes
row_21	OAS2	na	20043	-0.44908860325813293	-0.0015183751	Yes
row_22	CMTR1	na	20164	-0.4630993604660034	0.07829583	Yes
