# Supplementary material for: Regulation of microglia related neuroinflammation contributes to the protective effect of Gelsevirine on ischemic stroke
Source: Front Immunol. 2023 Mar 30;14:1164278. doi: 10.3389/fimmu.2023.1164278 (PMC10098192; doi:10.3389/fimmu.2023.1164278)
Supplement: Supplementary file 6 [file DataSheet_6.zip › fig 5 raw/fig 5-G raw/inflammation.Gsea.1649955013530/gene_set_sizes.tsv]

NAME	ORIGINAL SIZE	AFTER RESTRICTING TO DATASET	STATUS
ALTEMEIER_RESPONSE_TO_LPS_WITH_MECHANICAL_VENTILATION	125	107
BIOCARTA_CCR3_PATHWAY	19	19
BIOCARTA_GATA3_PATHWAY	14		Rejected!
BIOCARTA_GRANULOCYTES_PATHWAY	15		Rejected!
BIOCARTA_IL17_PATHWAY	15		Rejected!
BIOCARTA_INFLAM_PATHWAY	29	23
BIOCARTA_IL6_PATHWAY	21	20
BIOCARTA_LAIR_PATHWAY	17	15
BIOCARTA_LONGEVITY_PATHWAY	15		Rejected!
BIOCARTA_MONOCYTE_PATHWAY	11		Rejected!
BIOCARTA_PAR1_PATHWAY	19	19
BLALOCK_ALZHEIMERS_DISEASE_DN	1248		Rejected!
BLALOCK_ALZHEIMERS_DISEASE_INCIPIENT_DN	166	153
BLALOCK_ALZHEIMERS_DISEASE_INCIPIENT_UP	388	334
BLALOCK_ALZHEIMERS_DISEASE_UP	1673		Rejected!
BUYTAERT_PHOTODYNAMIC_THERAPY_STRESS_DN	647		Rejected!
BUYTAERT_PHOTODYNAMIC_THERAPY_STRESS_UP	821		Rejected!
DEMAGALHAES_AGING_DN	16		Rejected!
DEMAGALHAES_AGING_UP	54	48
EINAV_INTERFERON_SIGNATURE_IN_CANCER	27	23
GOBP_ACUTE_INFLAMMATORY_RESPONSE	107	98
GOBP_CHRONIC_INFLAMMATORY_RESPONSE	19	19
GOBP_GRANULOCYTE_DIFFERENTIATION	33	32
GOMF_DEATH_DOMAIN_BINDING	11		Rejected!
GOBP_T_HELPER_17_TYPE_IMMUNE_RESPONSE	33	31
