# Supplementary material for: Regulation of microglia related neuroinflammation contributes to the protective effect of Gelsevirine on ischemic stroke
Source: Front Immunol. 2023 Mar 30;14:1164278. doi: 10.3389/fimmu.2023.1164278 (PMC10098192; doi:10.3389/fimmu.2023.1164278)
Supplement: Supplementary file 6 [file DataSheet_6.zip › fig 5 raw/fig 5-G raw/inflammation.Gsea.1649955013530/GOBP_ACUTE_INFLAMMATORY_RESPONSE.tsv]

NAME	SYMBOL	TITLE	RANK IN GENE LIST	RANK METRIC SCORE	RUNNING ES	CORE ENRICHMENT
row_0	S100A8	na	94	1.0124316215515137	0.046797287	No
row_1	NPFF	na	150	0.853251039981842	0.08734899	No
row_2	ADAM8	na	348	0.6579020619392395	0.111517966	No
row_3	DNASE1L3	na	382	0.6407111883163452	0.14234959	No
row_4	SERPINF2	na	905	0.4777592122554779	0.14250056	No
row_5	IL20RB	na	980	0.46664559841156006	0.16266169	No
row_6	NUPR1	na	1089	0.4507228434085846	0.18045773	No
row_7	PIK3CG	na	1248	0.4282781779766083	0.19482473	No
row_8	PLA2G2D	na	1339	0.41636979579925537	0.21171293	No
row_9	ITIH4	na	1680	0.3766864836215973	0.21511821	No
row_10	SIGIRR	na	1691	0.3754606544971466	0.23361453	No
row_11	GSTP1	na	1927	0.3456932604312897	0.24027647	No
row_12	PARK7	na	2064	0.3313201069831848	0.25075865	No
row_13	CTNNBIP1	na	2373	0.29697415232658386	0.25160897	No
row_14	HAMP	na	2926	0.24822598695755005	0.2387942	No
row_15	C3	na	3048	0.2367575466632843	0.24519105	No
row_16	NPY5R	na	3542	0.19672036170959473	0.23248515	No
row_17	PLSCR1	na	3598	0.19203990697860718	0.23965497	No
row_18	F3	na	3714	0.1853093057870865	0.24372993	No
row_19	CEBPB	na	4280	0.14389602839946747	0.22505105	No
row_20	CCR7	na	4335	0.14066843688488007	0.22967327	No
row_21	VNN1	na	4394	0.1370951533317566	0.2339314	No
row_22	TNFSF4	na	4989	0.09613679349422455	0.21150973	No
row_23	FUT7	na	5016	0.09517519921064377	0.21512087	No
row_24	F8	na	5086	0.09115834534168243	0.21655475	No
row_25	ASS1	na	5413	0.07276418060064316	0.20525908	No
row_26	ZP3	na	5603	0.06279487907886505	0.19975086	No
row_27	C2CD4A	na	5657	0.06015336886048317	0.20035411	No
row_28	AHSG	na	5733	0.05615691840648651	0.1997454	No
row_29	TNF	na	5838	0.05015132576227188	0.19750188	No
row_30	OSM	na	5924	0.045495904982089996	0.19589576	No
row_31	PTGES	na	6266	0.0297742560505867	0.18174094	No
row_32	TNFRSF11A	na	6559	0.01816394366323948	0.16924994	No
row_33	MBL2	na	7182	0.0	0.140689	No
row_34	CD6	na	7313	0.0	0.13471968	No
row_35	CRP	na	7442	0.0	0.12884219	No
row_36	EPO	na	7843	0.0	0.110475026	No
row_37	TREM1	na	7894	0.0	0.10817913	No
row_38	IL4	na	8412	0.0	0.084439576	No
row_39	CNR1	na	8681	0.0	0.07213358	No
row_40	ORM1	na	8759	0.0	0.068597905	No
row_41	TAC1	na	8994	0.0	0.057853114	No
row_42	MRGPRX1	na	9149	0.0	0.050781757	No
row_43	IL31RA	na	9167	0.0	0.050001156	No
row_44	C2CD4B	na	9395	0.0	0.03957779	No
row_45	SAA4	na	9425	0.0	0.038246173	No
row_46	SAA2	na	9431	0.0	0.038016584	No
row_47	FFAR3	na	9795	0.0	0.021348385	No
row_48	TFR2	na	9849	0.0	0.018914737	No
row_49	APCS	na	9888	0.0	0.017169856	No
row_50	TNFSF11	na	10006	0.0	0.011797462	No
row_51	ADCYAP1	na	10471	0.0	-0.009508443	No
row_52	CD163	na	10688	0.0	-0.019426709	No
row_53	IL1A	na	10924	0.0	-0.030217417	No
row_54	ELANE	na	11444	0.0	-0.054048806	No
row_55	OPRM1	na	11566	0.0	-0.059604872	No
row_56	REG3A	na	12387	0.0	-0.09725755	No
row_57	REG3G	na	12392	0.0	-0.09744122	No
row_58	CREB3L3	na	13285	-0.0014791125431656837	-0.13832532	No
row_59	HP	na	13303	-0.002229109639301896	-0.13899338	No
row_60	BTK	na	13329	-0.002245367504656315	-0.14002797	No
row_61	SAA1	na	13487	-0.006517751608043909	-0.14690802	No
row_62	ADORA1	na	13668	-0.011439780704677105	-0.15459569	No
row_63	EDNRB	na	14010	-0.020659836009144783	-0.16921067	No
row_64	FFAR2	na	14204	-0.02787940576672554	-0.1766653	No
row_65	IL1B	na	14311	-0.03237157687544823	-0.17989829	No
row_66	F2	na	14453	-0.03845111280679703	-0.18443148	No
row_67	PTGER3	na	14495	-0.0404331311583519	-0.1842728	No
row_68	FCGR2B	na	14786	-0.05545917898416519	-0.19478908	No
row_69	MYLK3	na	14999	-0.06765340268611908	-0.20110813	No
row_70	GATA3	na	15063	-0.07165613770484924	-0.20038334	No
row_71	F12	na	15322	-0.0870993360877037	-0.20783286	No
row_72	OGG1	na	15414	-0.09324603527784348	-0.20730378	No
row_73	B4GALT1	na	15457	-0.09531005471944809	-0.2044205	No
row_74	SERPINC1	na	15502	-0.09754390269517899	-0.2015163	No
row_75	ORM2	na	15574	-0.10231469571590424	-0.19961102	No
row_76	IL22	na	15910	-0.12222478538751602	-0.20882288	No
row_77	EIF2AK1	na	16142	-0.13730579614639282	-0.2124979	No
row_78	RHBDD3	na	16184	-0.1397170126438141	-0.20732678	No
row_79	EXT1	na	16426	-0.1556064486503601	-0.21053706	No
row_80	PTGS2	na	16449	-0.15779612958431244	-0.20358077	No
row_81	PRCP	na	16606	-0.1694309562444687	-0.20219009	No
row_82	VCAM1	na	17450	-0.22620685398578644	-0.2294786	No
row_83	ACVR1	na	18035	-0.2716323137283325	-0.24258104	No
row_84	OSMR	na	18234	-0.2870459258556366	-0.23718101	No
row_85	ANO6	na	18447	-0.29951757192611694	-0.23179416	No
row_86	NLRP3	na	18740	-0.32456421852111816	-0.22881627	No
row_87	IL6	na	19212	-0.3705955743789673	-0.23173372	No
row_88	HFE	na	19540	-0.40056851506233215	-0.2265258	No
row_89	IL6ST	na	20881	-0.5579268336296082	-0.25988832	Yes
row_90	DNASE1	na	20954	-0.5697646141052246	-0.2344293	Yes
row_91	ASH1L	na	21240	-0.6290616393089294	-0.21575713	Yes
row_92	ICAM1	na	21398	-0.6669278144836426	-0.18929577	Yes
row_93	FN1	na	21407	-0.6715860366821289	-0.15575746	Yes
row_94	LBP	na	21555	-0.728295624256134	-0.1257387	Yes
row_95	PPARG	na	21669	-0.8081005215644836	-0.090129696	Yes
row_96	UGT1A1	na	21720	-0.8667084574699402	-0.04866899	Yes
row_97	KLKB1	na	21813	-1.104074478149414	0.0028468007	Yes
