# Supplementary material for: Regulation of microglia related neuroinflammation contributes to the protective effect of Gelsevirine on ischemic stroke
Source: Front Immunol. 2023 Mar 30;14:1164278. doi: 10.3389/fimmu.2023.1164278 (PMC10098192; doi:10.3389/fimmu.2023.1164278)
Supplement: Supplementary file 6 [file DataSheet_6.zip › fig 5 raw/fig 5-G raw/inflammation.Gsea.1649955013530/GOBP_CHRONIC_INFLAMMATORY_RESPONSE.tsv]

NAME	SYMBOL	TITLE	RANK IN GENE LIST	RANK METRIC SCORE	RUNNING ES	CORE ENRICHMENT
row_0	S100A8	na	94	1.0124316215515137	0.19371526	Yes
row_1	CCL11	na	386	0.6369252800941467	0.30497417	Yes
row_2	CCL5	na	495	0.5900055766105652	0.4154289	Yes
row_3	UNC13D	na	3407	0.20612458884716034	0.3225598	No
row_4	VNN1	na	4394	0.1370951533317566	0.3042621	No
row_5	S100A9	na	4438	0.1332649290561676	0.3283593	No
row_6	TNF	na	5838	0.05015132576227188	0.2741612	No
row_7	PTGES	na	6266	0.0297742560505867	0.2604485	No
row_8	IL4	na	8412	0.0	0.16231059	No
row_9	CXCL13	na	8870	0.0	0.14140196	No
row_10	IDO1	na	9471	0.0	0.1139508	No
row_11	LTA	na	13822	-0.015081801451742649	-0.08212035	No
row_12	IL10	na	14957	-0.06535457074642181	-0.12122071	No
row_13	AHCY	na	17095	-0.2021021693944931	-0.17946453	No
row_14	VCAM1	na	17450	-0.22620685398578644	-0.15141816	No
row_15	GJA1	na	17476	-0.22838132083415985	-0.107894115	No
row_16	FOXP3	na	19112	-0.36131542921066284	-0.11203083	No
row_17	TNFAIP3	na	19665	-0.41313648223876953	-0.056482803	No
row_18	THBS1	na	21664	-0.8055278658866882	0.009653604	No
