# Supplementary material for: Regulation of microglia related neuroinflammation contributes to the protective effect of Gelsevirine on ischemic stroke
Source: Front Immunol. 2023 Mar 30;14:1164278. doi: 10.3389/fimmu.2023.1164278 (PMC10098192; doi:10.3389/fimmu.2023.1164278)
Supplement: Supplementary file 6 [file DataSheet_6.zip › fig 5 raw/fig 5-G raw/inflammation.Gsea.1649955013530/GOBP_GRANULOCYTE_DIFFERENTIATION.tsv]

NAME	SYMBOL	TITLE	RANK IN GENE LIST	RANK METRIC SCORE	RUNNING ES	CORE ENRICHMENT
row_0	CSF3	na	128	0.9174575209617615	0.10062133	No
row_1	CBFA2T3	na	184	0.8166776299476624	0.19288792	No
row_2	CSF2	na	1966	0.3422103524208069	0.15107252	No
row_3	HAX1	na	2076	0.3303176760673523	0.1844196	No
row_4	CEBPE	na	2194	0.31609776616096497	0.21575007	No
row_5	JAGN1	na	2802	0.2592252194881439	0.21804807	No
row_6	HCLS1	na	3920	0.17142295837402344	0.18680827	No
row_7	IL25	na	5553	0.06539635360240936	0.11968665	No
row_8	ADIPOQ	na	5554	0.065349280834198	0.12727115	No
row_9	CEBPA	na	7443	0.0	0.040840097	No
row_10	EVI2B	na	7468	0.0	0.039741397	No
row_11	C1QC	na	9432	0.0	-0.050123096	No
row_12	TESC	na	9684	0.0	-0.061613664	No
row_13	GATA1	na	10811	0.0	-0.113161	No
row_14	CEACAM1	na	14089	-0.023316722363233566	-0.26047316	No
row_15	TAL1	na	15907	-0.12216802686452866	-0.32947493	Yes
row_16	GATA2	na	16191	-0.14010965824127197	-0.32616916	Yes
row_17	IL5	na	16224	-0.14195050299167633	-0.3111592	Yes
row_18	SPI1	na	16429	-0.155768021941185	-0.30241954	Yes
row_19	RARA	na	16711	-0.1775825470685959	-0.29467306	Yes
row_20	LEF1	na	16773	-0.18057142198085785	-0.2765083	Yes
row_21	RUNX1	na	16837	-0.18460634350776672	-0.2579668	Yes
row_22	ZBTB46	na	17203	-0.2093612104654312	-0.2503775	Yes
row_23	TRIB1	na	17469	-0.2279130220413208	-0.23605715	Yes
row_24	AP3B1	na	18084	-0.27504807710647583	-0.2322432	Yes
row_25	CUL4A	na	18105	-0.2768550515174866	-0.2010267	Yes
row_26	SP3	na	19231	-0.37177690863609314	-0.20937943	Yes
row_27	LBR	na	19802	-0.42554938793182373	-0.18608385	Yes
row_28	ZFPM1	na	20299	-0.4773513078689575	-0.15338844	Yes
row_29	L3MBTL3	na	20678	-0.525945246219635	-0.109651215	Yes
row_30	FASN	na	21113	-0.5999770164489746	-0.059885416	Yes
row_31	INPP5D	na	21674	-0.8161508440971375	0.009201559	Yes
