# Supplementary material for: Regulation of microglia related neuroinflammation contributes to the protective effect of Gelsevirine on ischemic stroke
Source: Front Immunol. 2023 Mar 30;14:1164278. doi: 10.3389/fimmu.2023.1164278 (PMC10098192; doi:10.3389/fimmu.2023.1164278)
Supplement: Supplementary file 6 [file DataSheet_6.zip › fig 5 raw/fig 5-G raw/inflammation.Gsea.1649955013530/GOBP_T_HELPER_17_TYPE_IMMUNE_RESPONSE.tsv]

NAME	SYMBOL	TITLE	RANK IN GENE LIST	RANK METRIC SCORE	RUNNING ES	CORE ENRICHMENT
row_0	RORA	na	154	0.8518235087394714	0.11947115	No
row_1	TNFSF18	na	1571	0.39126870036125183	0.112765715	No
row_2	TBX21	na	1623	0.38365858793258667	0.16741566	No
row_3	PHB	na	2060	0.33143770694732666	0.19668509	No
row_4	IL27RA	na	2167	0.32024475932121277	0.23939848	No
row_5	IL12B	na	3745	0.18274933099746704	0.19435169	No
row_6	IL2	na	5219	0.08361855894327164	0.13934189	No
row_7	LY9	na	6129	0.035378597676754	0.1029853	No
row_8	IL23R	na	7469	0.0	0.04168981	No
row_9	NFKBID	na	7976	0.0	0.018526612	No
row_10	IL4	na	8412	0.0	-0.001386411	No
row_11	PRKCQ	na	10157	0.0	-0.08122161	No
row_12	IRF4	na	12103	0.0	-0.170258	No
row_13	SLAMF6	na	12873	0.0	-0.20546056	No
row_14	BATF	na	13217	0.0	-0.22116211	No
row_15	NLRP10	na	13484	-0.0065177506767213345	-0.23237072	No
row_16	IL12RB1	na	14229	-0.02895236387848854	-0.2621286	No
row_17	ZC3H12A	na	14890	-0.06151023879647255	-0.28320536	No
row_18	ENTPD7	na	15874	-0.12000954896211624	-0.3103793	Yes
row_19	ZBTB7B	na	16157	-0.13818630576133728	-0.3027637	Yes
row_20	NFKBIZ	na	16477	-0.1598314493894577	-0.2936269	Yes
row_21	SMAD7	na	16595	-0.16862820088863373	-0.27393657	Yes
row_22	LOXL3	na	17279	-0.21476410329341888	-0.27330354	Yes
row_23	IL23A	na	17897	-0.2611769735813141	-0.26275554	Yes
row_24	MALT1	na	18439	-0.29911622405052185	-0.24309337	Yes
row_25	FOXP3	na	19112	-0.36131542921066284	-0.2201896	Yes
row_26	IL6	na	19212	-0.3705955743789673	-0.16967721	Yes
row_27	RORC	na	19978	-0.44226977229118347	-0.1390066	Yes
row_28	RC3H1	na	20175	-0.4644066393375397	-0.079000875	Yes
row_29	RC3H2	na	20676	-0.525769054889679	-0.02379726	Yes
row_30	STAT3	na	20708	-0.5294456481933594	0.053421885	Yes
