# Supplementary material for: Regulation of microglia related neuroinflammation contributes to the protective effect of Gelsevirine on ischemic stroke
Source: Front Immunol. 2023 Mar 30;14:1164278. doi: 10.3389/fimmu.2023.1164278 (PMC10098192; doi:10.3389/fimmu.2023.1164278)
Supplement: Supplementary file 6 [file DataSheet_6.zip › fig 5 raw/fig 5-G raw/inflammation.Gsea.1649955013530/gsea_report_for_Gs_1649955013530.tsv]

NAME	GS<br> follow link to MSigDB	GS DETAILS	SIZE	ES	NES	NOM p-val	FDR q-val	FWER p-val	RANK AT MAX	LEADING EDGE
ALTEMEIER_RESPONSE_TO_LPS_WITH_MECHANICAL_VENTILATION	ALTEMEIER_RESPONSE_TO_LPS_WITH_MECHANICAL_VENTILATION	Details ...	107	0.32658342	1.083963	0.22261484	1.0	0.758	4378	tags=29%, list=20%, signal=36%
DEMAGALHAES_AGING_UP	DEMAGALHAES_AGING_UP	Details ...	48	0.3649141	1.0510118	0.35119048	0.8608415	0.818	3259	tags=33%, list=15%, signal=39%
GOBP_CHRONIC_INFLAMMATORY_RESPONSE	GOBP_CHRONIC_INFLAMMATORY_RESPONSE	Details ...	19	0.4154289	0.99037576	0.42937854	0.7507854	0.899	495	tags=16%, list=2%, signal=16%
BIOCARTA_INFLAM_PATHWAY	BIOCARTA_INFLAM_PATHWAY	Details ...	23	0.35907573	0.9053043	0.58311343	0.7912752	0.961	3251	tags=22%, list=15%, signal=26%
BIOCARTA_LAIR_PATHWAY	BIOCARTA_LAIR_PATHWAY	Details ...	15	0.34961596	0.7968329	0.73333335	0.8401687	0.99	3048	tags=20%, list=14%, signal=23%
