# Supplementary material for: Regulation of microglia related neuroinflammation contributes to the protective effect of Gelsevirine on ischemic stroke
Source: Front Immunol. 2023 Mar 30;14:1164278. doi: 10.3389/fimmu.2023.1164278 (PMC10098192; doi:10.3389/fimmu.2023.1164278)
Supplement: Supplementary file 6 [file DataSheet_6.zip › fig 5 raw/fig 5-G raw/inflammation.Gsea.1649955013530/gsea_report_for_MCAO_1649955013530.tsv]

NAME	GS<br> follow link to MSigDB	GS DETAILS	SIZE	ES	NES	NOM p-val	FDR q-val	FWER p-val	RANK AT MAX	LEADING EDGE
BLALOCK_ALZHEIMERS_DISEASE_INCIPIENT_UP	BLALOCK_ALZHEIMERS_DISEASE_INCIPIENT_UP	Details ...	334	-0.5008197	-1.6779603	0.0	0.011147403	0.011	5693	tags=50%, list=26%, signal=67%
BIOCARTA_PAR1_PATHWAY	BIOCARTA_PAR1_PATHWAY	Details ...	19	-0.60643816	-1.357524	0.088607594	0.26300213	0.431	3938	tags=63%, list=18%, signal=77%
BIOCARTA_IL6_PATHWAY	BIOCARTA_IL6_PATHWAY	Details ...	20	-0.58783954	-1.3369197	0.0882353	0.20598723	0.48	2768	tags=45%, list=13%, signal=51%
BIOCARTA_CCR3_PATHWAY	BIOCARTA_CCR3_PATHWAY	Details ...	19	-0.44892243	-1.006164	0.4398682	0.99659735	0.992	3656	tags=32%, list=17%, signal=38%
BLALOCK_ALZHEIMERS_DISEASE_INCIPIENT_DN	BLALOCK_ALZHEIMERS_DISEASE_INCIPIENT_DN	Details ...	153	-0.2857663	-0.8960563	0.7170068	1.0	1.0	4206	tags=28%, list=19%, signal=35%
GOBP_ACUTE_INFLAMMATORY_RESPONSE	GOBP_ACUTE_INFLAMMATORY_RESPONSE	Details ...	98	-0.28805578	-0.86056834	0.8002755	1.0	1.0	996	tags=9%, list=5%, signal=10%
GOBP_GRANULOCYTE_DIFFERENTIATION	GOBP_GRANULOCYTE_DIFFERENTIATION	Details ...	32	-0.3436539	-0.85494494	0.73125	0.95571864	1.0	5970	tags=53%, list=27%, signal=73%
GOBP_T_HELPER_17_TYPE_IMMUNE_RESPONSE	GOBP_T_HELPER_17_TYPE_IMMUNE_RESPONSE	Details ...	31	-0.3282042	-0.8169963	0.7848101	0.91521156	1.0	6003	tags=42%, list=27%, signal=58%
EINAV_INTERFERON_SIGNATURE_IN_CANCER	EINAV_INTERFERON_SIGNATURE_IN_CANCER	Details ...	23	-0.31487617	-0.7335486	0.85760516	0.9206459	1.0	5035	tags=39%, list=23%, signal=51%
