# Supplementary material for: Regulation of microglia related neuroinflammation contributes to the protective effect of Gelsevirine on ischemic stroke
Source: Front Immunol. 2023 Mar 30;14:1164278. doi: 10.3389/fimmu.2023.1164278 (PMC10098192; doi:10.3389/fimmu.2023.1164278)
Supplement: Supplementary file 6 [file DataSheet_6.zip › fig 5 raw/fig 5-G raw/inflammation.Gsea.1649955013530/inflammation.Gsea.1649955013530.rpt]

producer_class	xtools.gsea.Gsea
producer_timestamp	1649955013530
param	zip_report	false
param	num	100
param	scoring_scheme	weighted
param	norm	meandiv
param	out	C:\Users\Administrator\Desktop\suli
param	mode	Max_probe
param	include_only_symbols	true
param	set_max	500
param	gmx	E:\ÎÄµµ\¶ÔÍâ·þÎñ\ËÕóÒ\Koumine\Koumine¡ªstroke\ZY-suli\GSEA\OGD-Drug\inflammation (1).gmt
param	plot_top_x	20
param	nperm	1000
param	order	descending
param	rnd_seed	timestamp
param	rpt_label	inflammation
param	set_min	15
param	res	C:\Users\Administrator\Desktop\suli\OGD_DRUG.gct
param	create_svgs	false
param	cls	C:\Users\Administrator\Desktop\suli\OGD_FRUG.cls#Gs_versus_MCAO
param	sort	real
param	create_gcts	false
param	help	false
param	save_rnd_lists	false
param	median	false
param	metric	Signal2Noise
param	make_sets	true
param	rnd_type	no_balance
param	gui	false
param	permute	gene_set
param	collapse	No_Collapse
file	C:\Users\Administrator\Desktop\suli\inflammation.Gsea.1649955013530\index.html
