# Supplementary material for: Regulation of microglia related neuroinflammation contributes to the protective effect of Gelsevirine on ischemic stroke
Source: Front Immunol. 2023 Mar 30;14:1164278. doi: 10.3389/fimmu.2023.1164278 (PMC10098192; doi:10.3389/fimmu.2023.1164278)
Supplement: Supplementary file 6 [file DataSheet_6.zip › fig 5 raw/fig 5-G raw/inflammation.Gsea.1649955013530/ranked_gene_list_Gs_versus_MCAO_1649955013530.tsv]

NAME	TITLE	SCORE
BGLAP	na	3.2254732
GM13287	na	2.283611
SPOCD1	na	2.2231872
BC048644	na	2.1816735
LOC102636907	na	2.047264
VEPH1	na	2.0209825
ACTL7B	na	1.9211962
METTL7A3	na	1.9211121
SHC2	na	1.7942046
OLFR1392	na	1.7832208
ACAA1B	na	1.7757934
LY6G6C	na	1.7632881
GM6904	na	1.7481362
IFITM1	na	1.7319592
GM2427	na	1.7129947
CAR11	na	1.6876867
RAB33A	na	1.6652151
VMN2R18	na	1.6515877
ARHGEF37	na	1.6465838
CCDC162	na	1.6377211
LOC101056159	na	1.6035476
TM4SF4	na	1.5530772
CARD9	na	1.5376731
KLHL33	na	1.5194674
IP6K3	na	1.5054355
AMY1	na	1.4871031
CSF2RA	na	1.4523298
ATG10	na	1.4472998
TSGA10IP	na	1.4414786
SKINT5	na	1.4105448
PSMB8	na	1.397426
ACSM4	na	1.3865223
TMPRSS7	na	1.3860571
ASPHD1	na	1.3708967
MAGEA3	na	1.3671049
PPP1R16B	na	1.3536317
FXYD2	na	1.3387882
GM2260	na	1.3318927
COL23A1	na	1.3267034
LCT	na	1.3256189
SLC28A1	na	1.3169758
CCDC125	na	1.2859827
GHRL	na	1.2629801
PYHIN1	na	1.2613248
ITGAL	na	1.2589109
EFCC1	na	1.2534105
4833427G06RIK	na	1.2302657
SNTA1	na	1.2289438
ESAM	na	1.2209737
KCNB1	na	1.2175602
CCL27A	na	1.2169594
CARD10	na	1.2151657
HPX	na	1.1977181
PPP1R3G	na	1.1869882
GM15433	na	1.1842656
MISP	na	1.1836262
DEFB41	na	1.1745788
AGRP	na	1.1725851
ZFP605	na	1.1609471
GNB3	na	1.1545969
GM40600	na	1.1530323
S100G	na	1.1427879
CLMN	na	1.1414953
CLEC4A1	na	1.1366
CYP2C65	na	1.1357211
TRPM3	na	1.1234089
PBX4	na	1.1227009
TMEM255A	na	1.1218277
MTERF2	na	1.1204755
RESP18	na	1.117127
ERP27	na	1.1091254
WDR38	na	1.1053679
HTRA3	na	1.1027421
ABCC2	na	1.095391
ENDOU	na	1.0911893
KLHL10	na	1.0900967
CDC42EP5	na	1.0885597
CRIP1	na	1.0863341
CASP1	na	1.0685107
FLRT1	na	1.0614718
LRRC17	na	1.0557438
KRTAP1-5	na	1.0548077
BFSP1	na	1.0526482
LRRC23	na	1.0482019
ILDR2	na	1.0417691
MC1R	na	1.0352676
GBP2B	na	1.0306066
IRF5	na	1.0301781
SLC23A1	na	1.0284823
SETDB2	na	1.0239784
DPPA2	na	1.0230356
GPR179	na	1.022103
ARL5C	na	1.021085
1700092M07RIK	na	1.0162172
S100A8	na	1.0124316
LOC108168478	na	1.0067438
PLEKHA2	na	1.0061115
MAPK8IP2	na	1.0036732
CFB	na	1.0036732
MYOM2	na	1.0005814
ABHD6	na	0.99843234
MYCBPAP	na	0.98395485
9030025P20RIK	na	0.982527
1700029I15RIK	na	0.9769934
HIST1H1B	na	0.97449183
HECW2	na	0.9690331
IFITM5	na	0.9683255
NUTM1	na	0.96565133
ATP1B1	na	0.9653577
SMIM20	na	0.96507907
CXCR2	na	0.9605112
RAB3C	na	0.9602467
PRAP1	na	0.9572636
MROH9	na	0.95551646
CRYBA4	na	0.95362836
CNTNAP4	na	0.9535801
TTYH1	na	0.9519975
CRABP2	na	0.95095545
BRINP1	na	0.94905066
GPR75	na	0.9482007
SLC9A3R2	na	0.9473381
SELENBP1	na	0.93565255
GM29485	na	0.9342545
SH3D21	na	0.9340545
MOAP1	na	0.93323565
JSRP1	na	0.93177557
CPLX1	na	0.9242455
FAM105A	na	0.91762227
CSF3	na	0.9174575
ABCC3	na	0.91490555
9030624G23RIK	na	0.9126295
YPEL4	na	0.9005087
AKR1B7	na	0.899424
GM16404	na	0.8900456
HIST2H2BE	na	0.8882713
GM6570	na	0.88283116
CYP2A5	na	0.8806047
TTC30A2	na	0.8787558
STAG3	na	0.8787558
TPH1	na	0.87875575
LOC108167725	na	0.87875575
P2RX2	na	0.87823164
LOC102638515	na	0.87708324
GM10910	na	0.87167907
HIST1H2AN	na	0.86813533
SLFN4	na	0.86799824
GM42267	na	0.8633015
TMEM191C	na	0.8589247
PDE2A	na	0.8550614
SCG5	na	0.853887
NPFF	na	0.85325104
SPAG6	na	0.8530864
SLC6A2	na	0.85283613
NTN5	na	0.8525199
RORA	na	0.8518235
GIPC2	na	0.84892756
FAM73A	na	0.8488657
KLK10	na	0.8442451
HOXB4	na	0.8380558
NEURL1A	na	0.83618724
B3GAT2	na	0.83618724
SYT12	na	0.8361872
COX6A2	na	0.8361659
CFAP54	na	0.8355935
PIGR	na	0.8347385
SLC17A3	na	0.834217
SPINK2	na	0.8325471
HPDL	na	0.83220035
DGKK	na	0.8313401
TNNI2	na	0.83134
ZFP366	na	0.83134
CX3CR1	na	0.8310384
TMEM60	na	0.82994914
AK8	na	0.82933474
RAB20	na	0.8280236
AQP3	na	0.8277016
LRCOL1	na	0.8254224
NEURL2	na	0.8251944
EPHX4	na	0.825026
XLR	na	0.8203393
KLHL41	na	0.8198681
1700012B07RIK	na	0.81956565
AFP	na	0.8169413
FAM71E1	na	0.8169344
CBFA2T3	na	0.81667763
THEM7	na	0.8166775
LOC108168884	na	0.8166775
TEX14	na	0.8152825
HEBP2	na	0.8132223
PPM1N	na	0.81142485
CATSPERG1	na	0.80713713
PPIH	na	0.8038836
MYH3	na	0.80334896
GM2240	na	0.8022708
RAC3	na	0.79910004
CD48	na	0.79900753
CD22	na	0.79767156
TNNT2	na	0.797468
C430049E01RIK	na	0.79697144
REPS2	na	0.7967836
HTATIP2	na	0.79668427
A630001G21RIK	na	0.7951834
RBM20	na	0.79428667
GNA15	na	0.79336137
CLDN34B1	na	0.79027504
GADD45A	na	0.7882499
KRT10	na	0.78594303
NLRC5	na	0.7827467
COL4A3	na	0.7815056
GM13202	na	0.77952945
ZBTB7C	na	0.77792174
BB114814	na	0.7777081
NNMT	na	0.7756325
CCL6	na	0.7755709
DOC2A	na	0.7735172
NECTIN4	na	0.7725569
LYRM1	na	0.7724262
CMC4	na	0.76975465
ZFP13	na	0.769717
2200002D01RIK	na	0.76771456
ASB11	na	0.7669145
S100A3	na	0.76684046
ENTHD1	na	0.76607805
MPP4	na	0.7657312
TTC25	na	0.76384103
1190007I07RIK	na	0.7630266
COL9A1	na	0.7620797
RAB44	na	0.76194304
GM36527	na	0.76116544
CYP4A10	na	0.760192
CABP1	na	0.75850236
EGFL8	na	0.7573077
HIST1H4I	na	0.75618106
SH2D6	na	0.7544518
TCAM1	na	0.7539884
GML	na	0.752908
5830473C10RIK	na	0.7524508
DYNLT1C	na	0.75211215
BCL2L15	na	0.7513818
KLK8	na	0.75091916
LIX1	na	0.75021863
SLC27A5	na	0.75021863
RTN4RL1	na	0.74774957
FXYD1	na	0.7475942
AB124611	na	0.7467651
BATF3	na	0.7467651
RAB3B	na	0.74603444
TNFRSF18	na	0.74431413
PTPN18	na	0.74431413
KREMEN2	na	0.7440406
ARL9	na	0.74389946
ZKSCAN16	na	0.7438364
ABCB9	na	0.7422966
IGFLR1	na	0.74211437
HAS3	na	0.7415918
MANSC1	na	0.73963815
OLFM3	na	0.7357789
CPXM1	na	0.73474145
RDM1	na	0.7339199
TRAPPC6A	na	0.73356503
BC022687	na	0.7310523
NUGGC	na	0.7308027
KBTBD3	na	0.72973955
PDE6H	na	0.72915334
LRRC14B	na	0.7279213
HSPA5	na	0.72745436
UNC45B	na	0.72565013
SLPI	na	0.7252416
MMP9	na	0.7246861
ACOT10	na	0.7235517
LOC108168734	na	0.723267
NR1H3	na	0.72088504
ABCC12	na	0.71955574
RPS27A	na	0.7182692
EQTN	na	0.7181699
SPATC1L	na	0.71671367
LOC102638183	na	0.716707
RASL11A	na	0.7166095
NRN1L	na	0.71533126
MORN3	na	0.71528876
LOC108169096	na	0.7143746
NLRX1	na	0.71415645
PLA1A	na	0.7125311
SEC61G	na	0.71218604
RASL11B	na	0.71196
CAR6	na	0.7117204
IGIP	na	0.7115004
DIRAS1	na	0.71093804
PHYH	na	0.7085804
FBXO36	na	0.70711005
CUL9	na	0.7043641
FKBP11	na	0.70314527
ACHE	na	0.7030284
BTC	na	0.7028612
LOC102633032	na	0.70286113
LOC108168740	na	0.7025995
CUZD1	na	0.7007505
FAM180A	na	0.70055544
LST1	na	0.7000407
EPHX2	na	0.69890654
CDH16	na	0.6982845
PRKG2	na	0.69806385
PRR22	na	0.69763476
CCDC65	na	0.69700503
EFCAB2	na	0.6967617
DNMT3L	na	0.69606906
MTERF1B	na	0.696026
TAS2R135	na	0.6943658
GAB3	na	0.69329125
CRIPT	na	0.6932284
RAMP3	na	0.69300306
RPL22L1	na	0.69103396
ACSL6	na	0.6863444
UBL5	na	0.6852974
ALPL	na	0.68453187
RPS27	na	0.68397
TMEFF2	na	0.6836912
2210013O21RIK	na	0.68361104
ILDR1	na	0.6827069
CEL	na	0.68146574
HIST1H4D	na	0.6794144
STOX1	na	0.6788155
RNASEH2B	na	0.67810136
GM12206	na	0.67738837
NTF5	na	0.67565566
TMEM160	na	0.67562085
2700097O09RIK	na	0.6747978
DBNDD2	na	0.6746939
DCN	na	0.67347956
REM2	na	0.6727428
TXNDC2	na	0.67254376
NUDT17	na	0.6703103
AKR1C12	na	0.66988534
HIST1H4J	na	0.6697932
GM5741	na	0.66975826
SEPW1	na	0.66863924
GUK1	na	0.6686324
MORF4L1B	na	0.66811204
CISD3	na	0.6680533
RPS15A	na	0.6675975
GM13201	na	0.66735613
DND1	na	0.6665808
LOC108169021	na	0.66448545
CISD3B	na	0.66205275
FSCN3	na	0.6618922
NSMCE2	na	0.6616707
TBR1	na	0.6613545
CCPG1OS	na	0.65835416
ADAM8	na	0.65790206
GM12657	na	0.6577363
A430005L14RIK	na	0.65728825
ROBO2	na	0.65651673
RGS17	na	0.65646
RPS4X	na	0.65573335
GM25380	na	0.6536878
SLC26A10	na	0.65331376
4930415F15RIK	na	0.6528104
1700094D03RIK	na	0.652203
CCL28	na	0.6511426
SMIM3	na	0.65062904
1810022K09RIK	na	0.6500042
6430550D23RIK	na	0.6498034
CPA6	na	0.64973766
TXNDC17	na	0.6493799
GPX7	na	0.6479585
STXBP2	na	0.6475043
RBM44	na	0.6471397
DEB1	na	0.6469794
NUDT1	na	0.64687794
SELM	na	0.6461305
CST6	na	0.6456172
TEX30	na	0.6455812
TMEM88	na	0.6451723
S100A4	na	0.6446702
SGCA	na	0.644443
GCH1	na	0.6425399
2010107E04RIK	na	0.64210045
TRIM69	na	0.6419151
RIPK4	na	0.6418224
CENPK	na	0.64124113
RPL39	na	0.64102966
CES1A	na	0.6408235
DNASE1L3	na	0.6407112
SAT1	na	0.63999546
HIST1H2BK	na	0.6387434
FAR2	na	0.6373283
CCL11	na	0.6369253
BZRAP1	na	0.63627654
CPS1	na	0.6362765
XKR6	na	0.6357671
TST	na	0.63574934
RAB40B	na	0.6351898
PRL7A2	na	0.63482463
CDA	na	0.6334946
FERMT3	na	0.6327067
NKIRAS1	na	0.63222027
SRP19	na	0.63208336
ADCY3	na	0.63181263
IFNAB	na	0.6315569
MRGPRE	na	0.63148856
LSM7	na	0.6308776
VMN2R13	na	0.6306615
ATG9B	na	0.62969863
RPS27RT	na	0.6296928
RIDA	na	0.6294021
HIST1H2AB	na	0.6293678
MANF	na	0.62928754
REN1	na	0.62828934
ADAM21	na	0.62785906
TTLL8	na	0.62766683
PTH2R	na	0.6274527
CNR2	na	0.6271496
SELK	na	0.6258535
SMIM24	na	0.62577426
PEX5L	na	0.6257258
FGF17	na	0.6252138
CHCHD1	na	0.62491554
MACC1	na	0.6246463
CCDC36	na	0.623985
LOC105244208	na	0.62359023
GTF2H5	na	0.62304115
HIST1H2BF	na	0.6230008
CYM	na	0.6229025
GM36789	na	0.6216413
RPS7	na	0.621287
SEC14L2	na	0.6212644
IFI47	na	0.62059414
PCBD2	na	0.620393
CD79A	na	0.6200021
TNFRSF13C	na	0.619855
UQCRB	na	0.6197253
SMIM11	na	0.61963916
APOM	na	0.6196385
S100A13	na	0.6196144
FUZ	na	0.61960226
PSMB7	na	0.61954594
GML2	na	0.61923313
ZNRD1	na	0.61774516
TMEM27	na	0.61753505
BLNK	na	0.61735004
COX6C	na	0.61608183
DNM3	na	0.61598283
KRT86	na	0.6157702
HSD17B1	na	0.6157686
TMEM141	na	0.6156953
IRAK1BP1	na	0.6146472
GPR62	na	0.6139177
CSTB	na	0.61336935
TNFRSF4	na	0.6126216
COX7A2	na	0.61193734
2310009B15RIK	na	0.6117228
LRRC39	na	0.61160135
SCO2	na	0.6109297
MACROD2	na	0.61037725
TMUB1	na	0.61013734
VCPKMT	na	0.6099609
CTLA2A	na	0.6095851
XLR4C	na	0.60895675
STYXL1	na	0.60855335
PFDN6	na	0.6075854
S100A6	na	0.6069632
UFC1	na	0.6056895
COX5A	na	0.6023497
MYBPC2	na	0.6020714
TOMM7	na	0.6019822
CASQ2	na	0.60166943
RAB9	na	0.60153276
RPL7	na	0.60122615
RPL5	na	0.6011466
NDUFA4	na	0.6002373
PLA2G7	na	0.599676
TOMM6	na	0.59824526
POP5	na	0.5981534
BUD31	na	0.5981223
CDHR2	na	0.5977775
LOC108167886	na	0.5976175
B230118H07RIK	na	0.59741896
1810037I17RIK	na	0.59646386
FAM46D	na	0.59602726
CFAP157	na	0.5958532
CEMIP	na	0.59567195
FDPS	na	0.59538454
TMEM256	na	0.5953646
CCDC180	na	0.5952184
GM36566	na	0.5945866
TGFB2	na	0.59391534
A	na	0.59264934
PIWIL4	na	0.59264934
UCHL5	na	0.5918588
3830403N18RIK	na	0.5913165
DDIT3	na	0.59069
TFPT	na	0.5906508
FKBP3	na	0.59046453
NDUFC1	na	0.59033823
HIST1H3B	na	0.5901166
CCL5	na	0.5900056
CYP24A1	na	0.5899972
CXCL10	na	0.5897461
SUB1	na	0.58945066
LLPH	na	0.58923143
RASGRP4	na	0.5885859
SLC5A10	na	0.5885859
HIST1H4F	na	0.5885586
UQCRH	na	0.5880058
EEF1B2	na	0.587597
CCDC150	na	0.5871281
CRELD2	na	0.58708453
ADGB	na	0.58690584
RPL14	na	0.5866294
RMDN1	na	0.58585876
NDUFA2	na	0.58561975
RPS3	na	0.5855231
SEC1	na	0.58526677
ZFP54	na	0.58474433
LOC105244345	na	0.5840248
PMP2	na	0.58325654
GJA6	na	0.5828681
RPL22	na	0.58216214
SFXN4	na	0.5816226
OLFR212	na	0.5815417
XNDC1	na	0.5809774
BNIPL	na	0.57975733
NAT9	na	0.5780996
2700060E02RIK	na	0.57764447
ROPN1L	na	0.5776389
METTL5	na	0.5772394
HCN3	na	0.5770144
MIOX	na	0.57692975
PPP1R35	na	0.57687247
CLK2	na	0.5762396
GTSF1	na	0.5759051
MPST	na	0.5754788
DEGS2	na	0.57502097
TSPO	na	0.5745266
CRYAB	na	0.57427573
HIST1H2BC	na	0.5738274
DNALI1	na	0.5736351
CTF1	na	0.57361203
1700001L19RIK	na	0.5725004
PSMB4	na	0.5724348
SFT2D2	na	0.57240033
PSG16	na	0.57235616
RPS11	na	0.5721795
HIST1H3I	na	0.57172143
SYCE1	na	0.5714835
FUT9	na	0.57148343
SPCS1	na	0.5714277
EIF4EBP3	na	0.5711385
RPL36A	na	0.57112944
ATP5J2	na	0.57101846
HOXA1	na	0.570838
LYSMD2	na	0.57075167
NDUFAF5	na	0.57063466
DNAJC19	na	0.5699287
DCUN1D5	na	0.569862
MFSD4A	na	0.56939185
CCL2	na	0.56895834
RPL9	na	0.56877995
CES2C	na	0.56766725
PLVAP	na	0.5672992
KCNU1	na	0.5672991
ING2	na	0.5672283
PRDX1	na	0.5672079
PIN4	na	0.5667205
GM41885	na	0.5665978
HVCN1	na	0.5665978
RPS6	na	0.5664043
NDUFB6	na	0.56507224
SH2D3A	na	0.5643364
STKLD1	na	0.5643364
C130050O18RIK	na	0.56433636
PPL	na	0.56433636
DNAJC19-PS	na	0.5642804
PPP1R15A	na	0.5637766
KIRREL3	na	0.5629737
CHMP2A	na	0.5623874
IZUMO1	na	0.56170905
1700017N19RIK	na	0.56170905
1700047I17RIK2	na	0.5614459
HBB-BS	na	0.5612555
RANGRF	na	0.56056434
MUC2	na	0.5602486
RPS24	na	0.55966294
HIST1H2AI	na	0.55951643
CHCHD6	na	0.55874026
LGALS3	na	0.55866355
COMMD1	na	0.5585697
CMAH	na	0.55835974
MROH2B	na	0.55823934
SUMO1	na	0.5579662
CCBE1	na	0.55757195
CRX	na	0.55757195
AK6	na	0.55730754
SPEF1	na	0.55710506
LAMTOR2	na	0.55700016
MRPS18C	na	0.55697465
MYEOV2	na	0.5562575
S100A7A	na	0.5561288
IGSF23	na	0.55589664
4930503E14RIK	na	0.5557527
H3F3C	na	0.5547461
CRIP2	na	0.5546664
PLTP	na	0.5545962
SFN	na	0.55441177
ABCB4	na	0.55439305
AK010878	na	0.55393404
CD209C	na	0.5539008
TMEM44	na	0.5537286
TMEM202	na	0.55344087
SRP9	na	0.5528861
UBE2V2	na	0.55229086
GM30698	na	0.55129313
RWDD1	na	0.5508406
CCL7	na	0.55061734
GAPDH-PS15	na	0.5502558
TLDC2	na	0.54907185
RUFY4	na	0.54907185
NOS1	na	0.5486463
KIN	na	0.54802805
CCDC58	na	0.54780036
RPL19	na	0.5477655
SCUBE3	na	0.5477096
P2RX7	na	0.54753065
FAAP20	na	0.54751325
GPD1	na	0.5473283
ACOT13	na	0.5472087
CSRP2	na	0.5468554
PLEKHB1	na	0.54669905
RPS3A1	na	0.5464074
FKBP7	na	0.54638463
SLC25A14	na	0.5460674
GM2573	na	0.54579216
STX8	na	0.5449112
CCDC12	na	0.5443794
HBA-A1	na	0.5438061
MRPL33	na	0.5433605
ALYREF2	na	0.54326224
NECAB2	na	0.5431199
MRPS28	na	0.54286915
44453	na	0.542379
TRIQK	na	0.5408683
ATP5K	na	0.5408058
ADRB2	na	0.5407576
SECTM1A	na	0.54067844
DUSP13	na	0.5404693
DCTN3	na	0.54019845
IER3IP1	na	0.54011697
NDUFAF6	na	0.53983265
RPL30	na	0.53943247
2210408I21RIK	na	0.539292
PRKAA2	na	0.539282
2310009A05RIK	na	0.53925306
LOXL2	na	0.53867096
COX6B1	na	0.5383584
MRPS6	na	0.5378268
ZCCHC10	na	0.53777504
LY6A	na	0.53768367
MUSTN1	na	0.5374114
PORCN	na	0.5371027
MLF1	na	0.53703505
ZNRD1AS	na	0.53693885
CFDP1	na	0.5363879
THYN1	na	0.53594255
NDUFA1	na	0.535576
NME2	na	0.53485984
GGH	na	0.5341843
RPL23	na	0.53403884
MINOS1	na	0.53393656
ATP5H	na	0.53375626
RPL11	na	0.5336921
ESD	na	0.5333329
GBP10	na	0.5332318
A630023A22RIK	na	0.5328202
SAA3	na	0.53255
NDUFS4	na	0.53249305
PHPT1	na	0.53241795
SNX20	na	0.5323945
PIH1D2	na	0.53214926
TRAPPC2L	na	0.5320262
HIST1H2BH	na	0.5319963
GTF2F2	na	0.53168106
PPP2R3D	na	0.5313096
MGST1	na	0.53066176
EAPP	na	0.53013957
HIST2H3B	na	0.5301336
MAGOHB	na	0.5301161
GNGT2	na	0.530042
DNAJC9	na	0.52962506
COMMD3	na	0.52942693
SEC61B	na	0.5290664
RPL26	na	0.5289025
RPL34	na	0.5288935
LAMC3	na	0.5288323
GAL3ST1	na	0.52874106
ASGR1	na	0.52849764
VIMP	na	0.5282711
TMEM108	na	0.5267888
NDUFA11	na	0.5267781
RNF225	na	0.52596533
TCEB1	na	0.5258495
USMG5	na	0.5258019
GUCA2A	na	0.5253261
GM29720	na	0.5251804
SNRPG	na	0.5250203
HSPE1	na	0.5248495
METTL18	na	0.52468145
ANAPC11	na	0.5240849
RASGEF1A	na	0.52389514
PRL2C2	na	0.52371615
BET1L	na	0.5236556
XPA	na	0.5236097
HIST1H4C	na	0.5232873
1110017D15RIK	na	0.5225576
3110067G11RIK	na	0.5224719
ATOX1	na	0.5224621
NELL2	na	0.5224136
OTOA	na	0.5222402
PLXDC1	na	0.5217343
ATP5G1	na	0.52149534
CCDC109B	na	0.52149355
JPH2	na	0.5212278
DPM3	na	0.52121747
CUTA	na	0.5208201
ATP5L	na	0.52052474
PTTG1	na	0.5199455
MAB21L3	na	0.5188394
RPL37RT	na	0.5188202
ALDH1L1	na	0.51877207
DPM1	na	0.51810604
HTRA4	na	0.5179431
TSLP	na	0.5177621
RPS25	na	0.5168804
CHCHD10	na	0.51662356
ATP6V1G1	na	0.516512
PSMG3	na	0.5164414
PSMA6	na	0.51626056
SLC17A7	na	0.51599914
MYRF	na	0.51552105
CENPL	na	0.5147729
COL27A1	na	0.5145459
SARNP	na	0.513649
CCDC34	na	0.5134298
CAR9	na	0.5132522
SERF1	na	0.5131555
RPL34-PS1	na	0.5126798
DHRS7	na	0.51246184
L7RN6	na	0.5119967
RPL17	na	0.5118587
RFC4	na	0.5113005
GPR20	na	0.511035
GM4952	na	0.5108517
RHO	na	0.51074684
JTB	na	0.51057833
H60C	na	0.51031274
DENR	na	0.5099701
CABP4	na	0.50958437
RPL37A	na	0.50913304
ABRACL	na	0.5090409
CASQ1	na	0.5086657
RHEBL1	na	0.5086373
AWAT2	na	0.50829977
GM4841	na	0.5079617
KRT15	na	0.5079617
RPS19	na	0.5078281
CD63	na	0.50769687
SEC62	na	0.5075999
RPL32L	na	0.5072828
SNRPD2	na	0.5069995
PSMA5	na	0.506648
HIST1H4B	na	0.50643533
RPGRIP1	na	0.50591457
LAMTOR4	na	0.50588924
CYP26C1	na	0.50578624
DGAT2	na	0.5051546
POLR2G	na	0.50468904
VKORC1	na	0.5046297
HSPB11	na	0.50453633
SPACA9	na	0.5031622
RPS14	na	0.5029762
RPS17	na	0.50281024
EIF1AX	na	0.5026814
SNRPD1	na	0.5017933
FAM71F2	na	0.5015946
RPS27L	na	0.501513
PLA2G16	na	0.50097376
HIST1H4K	na	0.50070983
NDUFA4L2	na	0.5005574
BRIX1	na	0.5004531
PRKAR1B	na	0.50043595
RPL23A	na	0.50040275
RNASEK	na	0.5001149
RGS10	na	0.50003743
PEX7	na	0.4999291
NDUFC2	na	0.49974102
LSM3	na	0.49964988
STEAP1	na	0.4995872
TCTEX1D2	na	0.49911338
MRPL48	na	0.49905115
GM6710	na	0.49892187
REXO2	na	0.498857
UQCR10	na	0.498205
CLU	na	0.497609
FAM227A	na	0.49744138
GM3336	na	0.4973363
ERH	na	0.49727932
TMEM205	na	0.49727798
NUDT14	na	0.4972076
DBIL5	na	0.49693033
RPL6	na	0.49686536
CCNB1IP1	na	0.4963952
PAM16	na	0.49624154
FCF1	na	0.4960569
SYF2	na	0.49532068
GM6109	na	0.49511355
HHATL	na	0.4950889
LYSMD1	na	0.49499226
3110040N11RIK	na	0.4946492
TMED3	na	0.49438944
NME1	na	0.49426112
NDUFB5	na	0.49421015
TLCD2	na	0.49420923
TIMM8B	na	0.4941701
IL2RB	na	0.4940244
FAM72A	na	0.4931232
NGDN	na	0.49304327
MGAM	na	0.4928911
TAF1D	na	0.49284708
BAAT	na	0.49260584
TMEM179	na	0.49254388
ENGASE	na	0.49233845
OSTC	na	0.4918972
GABARAP	na	0.49152198
NOP10	na	0.49140385
RPL10	na	0.49137166
HAUS1	na	0.49094322
RPS12	na	0.49089235
RPL38	na	0.49082172
B3GNT4	na	0.4907482
BRICD5	na	0.49070558
SHFM1	na	0.49064973
DUT	na	0.49015808
LRRD1	na	0.49002236
AUH	na	0.4896826
UBE2T	na	0.48964447
SIGLEC1	na	0.48945934
GM4925	na	0.4893178
ATP5E	na	0.48847565
EIF3E	na	0.48831826
TMPRSS9	na	0.48806196
ANP32B	na	0.48790857
IL27	na	0.4878941
MRPL30	na	0.48784083
MIEN1	na	0.4878199
RPS21	na	0.48642817
GM13251	na	0.48603082
RBP1	na	0.48602927
MRPL51	na	0.48601428
GM15097	na	0.48557723
SLIRP	na	0.48433396
COX7B	na	0.48403928
PPCDC	na	0.4837286
PSMB3	na	0.4836187
TBCB	na	0.48318723
NEURL3	na	0.48309842
GM3837	na	0.4830631
KRTCAP2	na	0.48243555
TMEM261	na	0.48224548
ZFAND2B	na	0.48207334
TEN1	na	0.4820293
ZFP108	na	0.48201543
KRBA1	na	0.48194063
SLC10A5	na	0.48194063
AZGP1	na	0.4819406
RPL21	na	0.4818588
KYAT3	na	0.48178667
GM4984	na	0.48166722
APOOL	na	0.48159888
SAYSD1	na	0.4813281
TXN1	na	0.4811552
GPX8	na	0.4811375
SPHK1	na	0.4804939
NEDD8	na	0.48022488
SMIM14	na	0.4798343
ALKBH7	na	0.47975937
FAM96A	na	0.47970864
SNRNP25	na	0.47964254
RHEB	na	0.47955742
SLC2A8	na	0.47950312
GRCC10	na	0.4794324
TUFT1	na	0.4794043
PLEKHG1	na	0.47940427
SOX15	na	0.4793827
TMEM258	na	0.47936943
GM34220	na	0.47931272
3110009E18RIK	na	0.47916412
REC8	na	0.47915444
GM30674	na	0.4791544
TXK	na	0.47913218
GM9992	na	0.4789254
OCIAD2	na	0.47871774
ASB5	na	0.4787177
RPS18	na	0.47860622
PHF11C	na	0.47857445
LOC102637269	na	0.47839886
GGNBP1	na	0.47804472
SERPINF2	na	0.4777592
PARD6A	na	0.4777581
BC021891	na	0.4774012
EHD3	na	0.47740117
ARHGEF33	na	0.4773869
HLF	na	0.47734553
TMEM126A	na	0.4772598
PBDC1	na	0.47623086
TMEM251	na	0.47603303
PLEKHA6	na	0.47596258
DBI	na	0.47588676
UCHL3	na	0.47563747
GSTM5	na	0.4753289
WBP5	na	0.47527376
1110001J03RIK	na	0.47514787
ACAP1	na	0.47472855
PDCD2	na	0.47436103
SERTAD1	na	0.47414422
SNRNP27	na	0.47410837
LSM5	na	0.4740022
ZFP119B	na	0.4738606
COMMD4	na	0.47385865
MUC13	na	0.4737158
MORN2	na	0.47359797
HIST1H1D	na	0.47357604
RAB17	na	0.47351596
SPTBN4	na	0.4733678
FAM132A	na	0.47324094
PHF5A	na	0.47322547
GNG2	na	0.4732151
1600002K03RIK	na	0.4731499
NR2C2AP	na	0.47281864
FIS1	na	0.47270674
SLC47A1	na	0.47263774
SERPINB6A	na	0.47216058
G6PC	na	0.47187802
PFDN4	na	0.4718743
ACRBP	na	0.47177726
CCDC90B	na	0.4716037
FAM50A	na	0.4715274
RPS23	na	0.4714622
ARL3	na	0.47128212
DDC	na	0.47125012
TMEM100	na	0.4712501
SNRPB2	na	0.4712175
MT1	na	0.4705519
PLAC8	na	0.47050172
SLC17A8	na	0.4704577
ALG14	na	0.4702688
MRPS21	na	0.47024876
DEFB26	na	0.47016028
ITGAM	na	0.47016025
SOGA1	na	0.46990085
PDLIM4	na	0.46964306
ATP5F1	na	0.46954092
2610044O15RIK8	na	0.46930456
ACYP2	na	0.46892333
DLGAP2	na	0.46890122
DNAJC17	na	0.46889505
RPS20	na	0.46874905
OAZ1	na	0.4685921
RPL39L	na	0.46842435
PPIB	na	0.46839765
GM561	na	0.46834195
PTPN13	na	0.46829656
MTHFS	na	0.4682607
TYW5	na	0.4682415
OARD1	na	0.46792057
9530077C05RIK	na	0.46784997
RPS16	na	0.46778283
FKBP2	na	0.46773475
SKP1A	na	0.46718878
MED4	na	0.46687064
ASPA	na	0.46677878
S100A14	na	0.46674877
IL20RB	na	0.4666456
VAMP8	na	0.46643746
TMPRSS6	na	0.46642032
CEBPZOS	na	0.46627918
EBF4	na	0.46625638
UGT3A2	na	0.46625638
PRDM14	na	0.46625638
LAG3	na	0.46620235
RPL3	na	0.46614656
GM15085	na	0.46611306
1110059G10RIK	na	0.46603525
BET1	na	0.46602008
CEP112	na	0.46595508
SNRPD3	na	0.46587965
MRM2	na	0.46582866
GJD4	na	0.4657264
HSD17B10	na	0.46564102
DNAJC22	na	0.46533808
ACPP	na	0.46468446
MUP4	na	0.46468446
SNUPN	na	0.46441644
ATF3	na	0.46430713
BLOC1S4	na	0.46396926
IMMP1L	na	0.4638127
RPL12	na	0.46360263
44440	na	0.46344858
HYPK	na	0.46339196
EXOSC9	na	0.4629205
RPL24	na	0.4628542
EIF1	na	0.46284324
PMM1	na	0.46280324
METTL20	na	0.46247116
PTGR1	na	0.46212673
BBOF1	na	0.4620757
TMSB4X	na	0.46196932
MCOLN2	na	0.4619563
RBX1	na	0.46195167
RPS13	na	0.46193257
FABP5	na	0.46183863
MRPL32	na	0.4618346
EIF3J2	na	0.4615723
DCPS	na	0.46155167
CHCHD7	na	0.46143702
ENY2	na	0.46107838
FBP1	na	0.46088994
RNASEH2A	na	0.46077883
CLDN15	na	0.46066725
DPCD	na	0.46065706
GCHFR	na	0.46059087
BLOC1S2	na	0.46027094
TIMM9	na	0.46016696
SMIM4	na	0.45985103
MGST3	na	0.45975995
MZT2	na	0.45952997
BOLA2	na	0.45927164
S100A10	na	0.45914423
NUDCD2	na	0.45907107
1700093K21RIK	na	0.45868382
PDIA3	na	0.45859998
RPA2	na	0.45852628
NDUFA5	na	0.45851466
SIAH2	na	0.45796412
IHH	na	0.4579313
YPEL1	na	0.45759872
PET100	na	0.45757446
2700094K13RIK	na	0.4575579
RPL4	na	0.45753828
CETN3	na	0.457417
UAP1L1	na	0.45734918
MSH4	na	0.45713705
POMP	na	0.45713574
HSD17B11	na	0.45712656
EMC7	na	0.45685562
SH2D1B1	na	0.45670944
DNPH1	na	0.4566861
ZBTB8OS	na	0.45666674
ZFP932	na	0.4565173
SLA2	na	0.45648143
TM6SF2	na	0.45640126
LAGE3	na	0.45636922
MRPL21	na	0.45612198
CMC2	na	0.45606947
H2-K1	na	0.4559387
ATPIF1	na	0.4558783
NGFRAP1	na	0.45547163
MKKS	na	0.4552653
PDIA6	na	0.45487788
WDR83	na	0.45462942
CTSL	na	0.4546106
LOC101055939	na	0.45436463
NME3	na	0.45430836
SCML4	na	0.45405996
BIRC5	na	0.45404583
ARL6IP4	na	0.45398945
GM4832	na	0.45377505
TIMM10	na	0.45375377
XKRX	na	0.4536031
RPL32	na	0.45356724
BDKRB2	na	0.45319882
MAD2L1BP	na	0.45271662
MRPL34	na	0.4525574
BAALC	na	0.452269
REEP5	na	0.45214048
NACA	na	0.4521295
HIST2H2AC	na	0.45151243
SIVA1	na	0.45146492
NDUFB11	na	0.4511853
PHOSPHO2	na	0.4510307
APEX1	na	0.45083526
NUPR1	na	0.45072284
SMDT1	na	0.45027333
GOLGA7B	na	0.45026928
VBP1	na	0.4497381
HCFC1R1	na	0.44955876
SDF2	na	0.4494429
1110065P20RIK	na	0.44928014
ELP6	na	0.44923887
PSENEN	na	0.44914323
DBP	na	0.4487088
PIR	na	0.44862363
RPL31	na	0.4484184
GEMIN2	na	0.4483144
GM13157	na	0.44814655
BANF1	na	0.4475925
STPG3	na	0.4474803
GM13288	na	0.44717276
PTRH2	na	0.44707608
RPSA	na	0.44700643
CTSS	na	0.44677007
CABYR	na	0.44672224
ATP6V1F	na	0.4465564
LARP7	na	0.4464619
CETN2	na	0.44645315
AIMP2	na	0.4463902
VDAC3	na	0.44598114
PROSER2	na	0.44572827
RPS8	na	0.44564223
DNAJC15	na	0.44554552
SNCG	na	0.44549033
HILPDA	na	0.44525942
NHP2	na	0.4450274
2700062C07RIK	na	0.44483197
RPL10A	na	0.44481558
CATIP	na	0.4446651
RASSF6	na	0.44459805
GM7160	na	0.4445855
KCNK2	na	0.44452897
LOC108168534	na	0.44450122
DACH2	na	0.44440383
RPL35A	na	0.4441905
HIGD2A	na	0.4440852
PFDN5	na	0.4440817
RPL35	na	0.44388273
COX7C	na	0.4438454
SNX22	na	0.44372943
RPL13A	na	0.4436265
TMEM71	na	0.4436093
PSMD10	na	0.44354856
TMEM179B	na	0.443543
RPL18	na	0.44317713
RPF2	na	0.44287774
PFDN2	na	0.44283462
GSTA4	na	0.44280842
HSP90B1	na	0.4427813
AI607873	na	0.44264227
MED21	na	0.44261718
MGMT	na	0.44205716
NENF	na	0.44198456
TCEA2	na	0.4418542
CDC26	na	0.44158927
HMGN1	na	0.44138157
HDDC2	na	0.44131687
OAZ3	na	0.44128105
COX17	na	0.44114918
AIMP1	na	0.44112876
TRAPPC4	na	0.44110608
PIGYL	na	0.44100818
WDR89	na	0.44053006
PRDX5	na	0.44012615
RPL36AL	na	0.4399328
SNRPE	na	0.43971372
SNF8	na	0.43970132
UCHL4	na	0.43936825
DTYMK	na	0.43929207
PLA2G1B	na	0.43911314
NEFH	na	0.43908688
NDUFB3	na	0.438842
CSL	na	0.4384548
GTF2E2	na	0.43832374
GM9457	na	0.43797007
UFM1	na	0.43790817
FANCL	na	0.43787998
CNIH1	na	0.43786705
OAF	na	0.43783185
RPS26	na	0.4378061
TCAP	na	0.43779933
ORC6	na	0.43778187
TRIAP1	na	0.4377401
BRK1	na	0.43758422
OVGP1	na	0.43738198
BRE	na	0.43735528
GM29376	na	0.43719468
BAG1	na	0.4370648
RALA	na	0.4368511
MRPL23	na	0.43656355
RPS9	na	0.43636397
TULP2	na	0.43633348
RPL37	na	0.4362748
UQCC3	na	0.43623638
GM9265	na	0.43609008
HES1	na	0.43596584
FCNA	na	0.43539494
MPC2	na	0.43518922
PBP2	na	0.4349016
NAT14	na	0.43488646
SWI5	na	0.43487063
4930453N24RIK	na	0.4347394
1110008F13RIK	na	0.43457672
DUSP19	na	0.43445116
RPS5	na	0.43429306
COX4I1	na	0.43416414
PNRC1	na	0.43398783
LDB3	na	0.433844
LOC108168225	na	0.433844
SFTA2	na	0.43384397
RNASET2B	na	0.43380073
SUGT1	na	0.433771
POLR2H	na	0.4337518
PSMB1	na	0.4334446
BPIFB4	na	0.43337178
TM2D1	na	0.4333186
RNASEH2C	na	0.43304765
SSBP1	na	0.43302125
ALDH1A7	na	0.43289185
CPN1	na	0.43289182
EXOSC5	na	0.43288708
HBB-BT	na	0.4328382
RBM8A	na	0.43270004
MATK	na	0.432337
TXNL1	na	0.43231836
HIGD1A	na	0.43220738
GAR1	na	0.4321783
GEMIN6	na	0.4320742
MYL6	na	0.43183175
MAP3K5	na	0.43175
PLGRKT	na	0.43170565
TMEM238	na	0.43143198
WDR54	na	0.43127802
VAV3	na	0.4311647
PSMA3	na	0.43080994
KLB	na	0.43052736
TIMM10B	na	0.43043178
SERPINA11	na	0.43040156
PI16	na	0.43035886
H2AFV	na	0.43034783
NUDT21	na	0.42978433
GPANK1	na	0.42975456
AP5S1	na	0.42956758
COPZ1	na	0.42925775
ZFP936	na	0.4291659
CDK5RAP3	na	0.42909905
ITGB3BP	na	0.42902997
1810011O10RIK	na	0.4290119
RPL27	na	0.4289637
RPS29	na	0.42858997
DPYSL5	na	0.4282782
PDE1A	na	0.4282782
HEY1	na	0.4282782
PIK3CG	na	0.42827818
SDF2L1	na	0.42800674
PTPRV	na	0.4278667
MRPL36	na	0.4277986
PSMB6	na	0.42779097
CRLS1	na	0.42778417
ADH5	na	0.42777723
CGRRF1	na	0.4274297
TBCA	na	0.42739022
IDNK	na	0.4273185
SERF2	na	0.42730695
SCAND1	na	0.42713043
SCN4A	na	0.4265149
SNRPF	na	0.4262385
ANGPT2	na	0.42616788
DPY30	na	0.4261619
SLC2A3	na	0.42603686
COX20	na	0.42591807
GM3558	na	0.42579356
TRIM5	na	0.4256705
RAPGEF5	na	0.42530704
GM36028	na	0.42530704
RRP15	na	0.42507833
TCEAL8	na	0.42506245
HR	na	0.4250402
EIF5B	na	0.42455697
SERPINB1A	na	0.42447287
RGS9BP	na	0.42438877
AGPAT5	na	0.42422947
CBR4	na	0.42389315
TIMM8A1	na	0.42385826
MDH1	na	0.42382857
NDUFS6	na	0.42375165
RPL31-PS12	na	0.42373714
TRPV2	na	0.42371517
EEF2KMT	na	0.42361388
PAIP1	na	0.42331648
WDR83OS	na	0.42317522
MT2	na	0.4231245
ZFP560	na	0.4230402
GNG5	na	0.42298827
TAF13	na	0.42297426
PARL	na	0.4227367
RPLP2	na	0.4225474
CMC1	na	0.42223984
RSL24D1	na	0.4222012
SPTB	na	0.42202753
GSTO2	na	0.42202255
COX6A1	na	0.42193803
HMOX1	na	0.4212575
EEF1D	na	0.42120588
SLC7A6OS	na	0.42099452
TMA7	na	0.42088157
RPLP1	na	0.42087695
RPL27A	na	0.420692
LEPROTL1	na	0.42061186
ARPC5L	na	0.42050543
TNNT1	na	0.42020905
B4GALNT2	na	0.41969785
RPS10	na	0.41968656
SPTSSA	na	0.41937223
LRP5	na	0.41931
COX7A2L	na	0.4190416
LAT2	na	0.41896552
RPS15	na	0.4188052
PIK3IP1	na	0.41852295
CENPA	na	0.41847432
TAGLN	na	0.41825667
NUDT2	na	0.41816235
UBE2E1	na	0.41812518
EBNA1BP2	na	0.41800272
STARD6	na	0.4177678
CYCS	na	0.41770336
MED6	na	0.4175593
CDC34	na	0.41751787
PCLO	na	0.41748762
9230104L09RIK	na	0.4174876
GM2956	na	0.4174876
MBOAT2	na	0.41748756
COX8A	na	0.41710314
PRDX4	na	0.41697595
ANAPC16	na	0.41692778
SPINK10	na	0.4169258
PSMA7	na	0.4168774
ARMCX4	na	0.4168388
9530057J20RIK	na	0.41674092
1700028K03RIK	na	0.4167032
H2-EB1	na	0.4167032
MTSS1	na	0.4167032
RGS8	na	0.4167032
COMMD2	na	0.4165723
PLA2G2D	na	0.4163698
FAU	na	0.4162632
GM10767	na	0.4162443
CCDC53	na	0.41617772
PPID	na	0.41609663
TIMM17A	na	0.41599053
C030039L03RIK	na	0.41574293
MIIP	na	0.41547543
GM6408	na	0.41547453
PSMA4	na	0.4154692
B2M	na	0.4153681
NDUFS5	na	0.4153399
STK19	na	0.4152861
TCP11L2	na	0.41506013
TAF7L	na	0.41491604
REP15	na	0.41483894
GM31532	na	0.41483894
PRICKLE2	na	0.41483894
SNRPA1	na	0.41439608
DUS2	na	0.41438934
CLEC2D	na	0.41435567
TCEAL1	na	0.41434968
SDHAF1	na	0.41431388
SF3B6	na	0.41400868
MUC4	na	0.4140019
RNF39	na	0.41400188
CACNA1F	na	0.41400188
PCDH15	na	0.41400188
CCDC63	na	0.41400188
FRG1	na	0.41374764
TM2D3	na	0.41363385
BCAS2	na	0.41347617
SFR1	na	0.41320652
NDUFB10	na	0.41309953
PRDX6	na	0.4130395
RPL18A	na	0.41300946
TFCP2L1	na	0.4124414
TMEM234	na	0.41242945
ELF3	na	0.4123169
ST6GALNAC2	na	0.4123169
NEK10	na	0.4123169
TSC22D3	na	0.41230035
PSTK	na	0.41224957
TPT1	na	0.41219038
GM6866	na	0.41216534
GM128	na	0.41216534
CYP27A1	na	0.4121653
ADGRG6	na	0.4121653
CYP2J9	na	0.4121653
NPM1	na	0.41209018
VTI1B	na	0.41207615
IKZF1	na	0.4115845
SLC13A3	na	0.41158447
SP7	na	0.41158447
LOC105245236	na	0.41158447
HAUS3	na	0.41151357
GM3417	na	0.4113295
TMEM17	na	0.41131204
ANAPC13	na	0.4112493
SLC12A5	na	0.4112082
EIF2S2	na	0.41120806
LETM2	na	0.4111634
1810043H04RIK	na	0.41091067
MCTP2	na	0.41086105
SPON1	na	0.41086105
CHCHD2	na	0.41070837
CXX1B	na	0.4104869
H2AFJ	na	0.41028023
METTL9	na	0.4101567
UBA52	na	0.41003302
CD74	na	0.40994895
FAM228A	na	0.40986523
SDK2	na	0.4098072
COL14A1	na	0.40980718
GRB14	na	0.40980718
HTR2B	na	0.40980718
DPEP3	na	0.40980718
TM2D2	na	0.40930903
SUPT4A	na	0.40923938
COPZ2	na	0.4090326
POLR2I	na	0.40898442
ANAPC10	na	0.40878192
ATP8B5	na	0.40877923
LBHD1	na	0.40877923
SLC16A5	na	0.40877923
TIMP1	na	0.40856498
GM26637	na	0.40828308
LY96	na	0.40823606
ROMO1	na	0.40794253
GALT	na	0.4078694
MRPL46	na	0.40772885
NDUFA13	na	0.4076603
CWC15	na	0.40749672
BC029214	na	0.40748212
HIST4H4	na	0.4074512
TMEM14C	na	0.40735084
ASF1A	na	0.40717608
BTF3	na	0.40715456
D8ERTD738E	na	0.40715408
PKHD1	na	0.4070706
4930524B15RIK	na	0.40707058
SLC17A1	na	0.40695566
GM40853	na	0.40691984
OST4	na	0.4064452
TNFSF12	na	0.40639544
PIH1D1	na	0.40614864
MTERF3	na	0.405955
LOC101056032	na	0.40565446
GBGT1	na	0.40565446
LCTL	na	0.4055921
NDUFB9	na	0.405439
ATP6V1E1	na	0.40541512
PPIL3	na	0.405403
DNAJB9	na	0.40529978
TG	na	0.4052152
SRP14	na	0.40521067
3110001I22RIK	na	0.4051075
GM7120	na	0.40508825
NDUFB4	na	0.40500084
CUEDC2	na	0.40495363
CRYBB1	na	0.40467653
ADAMTS16	na	0.4046765
EPHA1	na	0.4046765
EMG1	na	0.40465125
EBP	na	0.40445283
SOD3	na	0.4042336
BAX	na	0.404084
NHEJ1	na	0.40396905
LRRC48	na	0.40381512
TMSB10	na	0.40377647
0610010K14RIK	na	0.40366483
NME4	na	0.40341225
GLT8D2	na	0.40322345
MED28	na	0.40298906
MYOM3	na	0.40237632
DZANK1	na	0.40235573
SEC11C	na	0.4023319
PIGX	na	0.40205634
SSR2	na	0.40201068
TMEM176A	na	0.40195355
TXNDC9	na	0.40193182
ELOF1	na	0.40186152
LRRFIP2	na	0.40155604
VPS28	na	0.4015319
RPL36	na	0.40146342
PFDN1	na	0.40134922
GM773	na	0.4012015
PPP1R14B	na	0.40120035
KCNK1	na	0.4011832
KCNQ4	na	0.40118316
TNNC1	na	0.40104726
GPX4	na	0.4007996
NT5C	na	0.4007867
ADPRM	na	0.40060642
CHCHD4	na	0.40047246
DENND5B	na	0.40039915
PRSS42	na	0.40037733
TOMM5	na	0.40032175
MOCS2	na	0.4000849
FMO5	na	0.40004143
FRA10AC1	na	0.39986923
NOL4L	na	0.39980587
APOL11B	na	0.3997916
1810009A15RIK	na	0.39979157
NDUFV2	na	0.3995419
MPHOSPH6	na	0.39953053
FOS	na	0.39947042
SDSL	na	0.39941615
FTH1	na	0.39937136
RPL41	na	0.3991197
RPS19BP1	na	0.39909658
MRPL47	na	0.39904562
TRMO	na	0.39872783
9130401M01RIK	na	0.39872614
OLFR56	na	0.3986057
H2-DMB1	na	0.39854077
CFAP46	na	0.3983749
METTL6	na	0.39803126
LYRM4	na	0.3979604
ZFP438	na	0.39790258
DNAJC28	na	0.39788452
SSNA1	na	0.39786363
PSEN2	na	0.3978342
PSMA2	na	0.39757764
SEC11A	na	0.3974927
UBE2K	na	0.39746428
ATG101	na	0.39731333
PDRG1	na	0.3972303
MYO16	na	0.39722654
FANCC	na	0.39705685
FAM122A	na	0.39694428
TMEM9B	na	0.39625663
U2AF1	na	0.39618176
LOC108168049	na	0.39613584
SLC5A8	na	0.39590213
PAX5	na	0.3957981
F2RL3	na	0.395798
THOC7	na	0.39557043
1700109H08RIK	na	0.39534715
MAP3K8	na	0.39508647
SMIM19	na	0.39479706
GM3650	na	0.39470717
GAPDH	na	0.39451763
POLR1D	na	0.39443007
MMADHC	na	0.39440733
RPS28	na	0.3942869
RHOX5	na	0.39425877
CAPG	na	0.39396212
PIP5KL1	na	0.39393282
ATP5O	na	0.39368844
MRPL52	na	0.39363274
PTPN22	na	0.3933512
RANBP1	na	0.39333758
EIF3M	na	0.39329582
ROGDI	na	0.393122
REEP2	na	0.3926289
RNF135	na	0.39253932
GM2446	na	0.39253315
GIMAP9	na	0.39246798
ISY1	na	0.3923858
RPL8	na	0.3921136
CD3EAP	na	0.39207527
TMBIM4	na	0.39201143
CELSR2	na	0.3920101
RPAIN	na	0.3918854
TPPP3	na	0.3916731
KIF17	na	0.3916591
CWC27	na	0.3916436
DPF3	na	0.39160088
CISD1	na	0.39144972
COMMD9	na	0.39142713
PSPH	na	0.39131394
TNFSF18	na	0.3912687
MRPS26	na	0.39097896
EIF3I	na	0.39097005
EIF3K	na	0.39075324
CAR2	na	0.39073342
APOA2	na	0.39070672
EAF2	na	0.39038944
MAP1LC3B	na	0.39022645
PPA2	na	0.3901942
ENTPD2	na	0.39019182
NME7	na	0.39005777
GM7168	na	0.38987687
ATP5J	na	0.38985372
TSR3	na	0.38973877
STUB1	na	0.38967863
UBE2F	na	0.38949445
EIF2B3	na	0.38940275
AA467197	na	0.38938287
ZFP174	na	0.38937527
ATP6V0B	na	0.3892877
ACTR6	na	0.3890614
EEF1AKMT1	na	0.38903183
LIN37	na	0.38846442
GADD45B	na	0.38806814
WDR53	na	0.38760778
PMF1	na	0.38756078
CLTA	na	0.3875384
SERINC4	na	0.38735297
FDX1L	na	0.387231
PSMD4	na	0.38718942
GDF9	na	0.38696477
1110008P14RIK	na	0.38675973
LOC105242736	na	0.38675472
MRPS24	na	0.3867207
DYNLL1	na	0.38648236
CPNE9	na	0.38590991
ATP5SL	na	0.38575837
POLR2L	na	0.38564256
GSTT3	na	0.38540536
DISC1	na	0.38527521
D630033O11RIK	na	0.3852664
SKINT6	na	0.38483843
APITD1	na	0.38476026
EFHD1	na	0.3847424
INCA1	na	0.3847046
MOB3B	na	0.384579
BC021614	na	0.38457897
SAR1B	na	0.3844955
MTERF1A	na	0.38400546
RFXAP	na	0.38396594
MRPS16	na	0.38380438
PCK1	na	0.3836609
TBX21	na	0.3836586
NR1D1	na	0.3834026
PSMC6	na	0.3833927
KCNJ15	na	0.38327295
2300009A05RIK	na	0.38294804
SCUBE2	na	0.38286766
GCSH	na	0.38277268
TAMM41	na	0.38243222
CDK20	na	0.38233444
LMO4	na	0.38230246
HSPA1B	na	0.38225418
NIM1K	na	0.38223082
EGR2	na	0.3821379
1700021F05RIK	na	0.3817923
NDUFS3	na	0.38171327
RPP25L	na	0.3816489
MRPS15	na	0.38152185
DYNLRB1	na	0.38151923
TMEM55B	na	0.38148996
CMTM7	na	0.3812193
PAQR5	na	0.38116336
MRPL24	na	0.38104424
ZKSCAN14	na	0.38083923
ASRGL1	na	0.3807432
WNT10B	na	0.38069245
ZFP277	na	0.3805562
PTRHD1	na	0.3804787
MRPS25	na	0.37984532
ATP5G3	na	0.37983677
PSME2B	na	0.37965575
PSMD6	na	0.37935698
ITPA	na	0.3792658
YPEL5	na	0.37914172
EIF5A	na	0.37900904
APRT	na	0.3789809
HNF1B	na	0.378924
DEFB18	na	0.378884
ANP32A	na	0.37874094
WDR74	na	0.3787221
GM13051	na	0.3787149
TMEM106C	na	0.37839824
GTF2A2	na	0.37833318
HPF1	na	0.37812543
PPP4C	na	0.3780643
PDCD5	na	0.3780372
SUCLG1	na	0.37777352
ZFP667	na	0.3777448
MRPL13	na	0.37766352
PROCR	na	0.37764487
5730508B09RIK	na	0.37745357
GLA	na	0.37734744
ENDOG	na	0.37715626
DNAJC2	na	0.37715468
CYSTM1	na	0.37710246
NEB	na	0.37685114
PDCD2L	na	0.37673646
GNG10	na	0.3767192
ITIH4	na	0.37668648
HIST1H2BE	na	0.3766321
BC016579	na	0.37654504
TRMT112	na	0.37651294
LYL1	na	0.3763237
CHCHD3	na	0.3763134
IL1RL2	na	0.37617123
SLC1A1	na	0.37615317
TATDN1	na	0.3759945
TMEM128	na	0.37593815
SLCO1A6	na	0.37561047
SIGIRR	na	0.37546065
GNB1L	na	0.37539792
ADORA2A	na	0.37538803
PHAX	na	0.3751194
IMP3	na	0.37503257
NRP	na	0.37478006
LRRC73	na	0.37473604
SMNDC1	na	0.37456554
PRDX2	na	0.37435037
FOPNL	na	0.3743042
SRI	na	0.37427318
GAS2	na	0.3741284
CASS4	na	0.37389895
RILP	na	0.37374267
RBFA	na	0.37370828
MYBPC1	na	0.3735699
DNAH14	na	0.37346947
NOP16	na	0.37345788
PTCH2	na	0.37328556
UFSP1	na	0.37303382
GJB5	na	0.37297964
PSMB2	na	0.37271592
TGDS	na	0.37270948
SSMEM1	na	0.37245253
ZFP534	na	0.3724406
LACTB	na	0.37229556
GM867	na	0.37204608
CENPW	na	0.3720336
FAM118B	na	0.372024
QTRT1	na	0.37189025
URM1	na	0.37152717
PACRG	na	0.37128255
ERO1LB	na	0.3712465
TMEM219	na	0.37117106
TSFM	na	0.3708253
CACYBP	na	0.37079793
CCDC191	na	0.37063566
VWA5B2	na	0.3705852
TEX19.1	na	0.37048385
MAGOH	na	0.37036303
HMGB2	na	0.37035942
RPL28	na	0.37028202
GM567	na	0.36997887
UQCC2	na	0.36996543
DUOX1	na	0.36995485
IMMP2L	na	0.36979368
GNPNAT1	na	0.3696408
FTL1	na	0.36914274
PSMD14	na	0.3687688
GM7102	na	0.36874372
CAPS2	na	0.36874372
SPAG17	na	0.3687286
ALYREF	na	0.368681
RNF181	na	0.36850232
OSGEP	na	0.36840835
MRVI1	na	0.368152
PINX1	na	0.36809307
POLE4	na	0.36799753
TSEN15	na	0.36794028
BFSP2	na	0.36785775
FAM162A	na	0.3677893
CCNH	na	0.36778903
GLRX2	na	0.36775136
GMNN	na	0.3677409
ETFB	na	0.3674538
INSL6	na	0.36737537
ZCRB1	na	0.36729485
POLR2J	na	0.36720148
TMEM171	na	0.36719266
ARHGEF5	na	0.36711267
FUNDC2	na	0.36687416
MED30	na	0.36665332
HFM1	na	0.36661264
NFKBIB	na	0.366433
ITGB1BP1	na	0.36633375
CCS	na	0.36612886
AGA	na	0.3661141
TRPV3	na	0.36590865
ALS2CR12	na	0.365897
LYAR	na	0.36585888
5430419D17RIK	na	0.3658447
SMIM8	na	0.36582884
CDKN1A	na	0.36555701
GPATCH4	na	0.36539647
TNNI1	na	0.36539477
ZFP825	na	0.36530104
PAIP2	na	0.36504436
CCDC115	na	0.36497003
MVB12A	na	0.36432725
EXOSC3	na	0.36409822
FBXL8	na	0.36409095
IL11RA1	na	0.36408472
CENPQ	na	0.3639843
UBXN1	na	0.36395288
STOML3	na	0.3639434
TOMM22	na	0.36382896
RPL13	na	0.36371595
ZFP524	na	0.36359146
NDUFB7	na	0.36349905
TAF9	na	0.36328664
FEZ1	na	0.36326277
DPH3	na	0.363201
TMPRSS11F	na	0.36281243
PSMG1	na	0.36274758
CAMK2N2	na	0.36235073
ARPP19	na	0.36221275
MRPL42	na	0.36200625
CPQ	na	0.3619497
SOD1	na	0.36190227
MRPL14	na	0.36185053
PPP1R27	na	0.36165047
PTRH1	na	0.36160693
GALE	na	0.36151662
DAP3	na	0.36132434
PTPMT1	na	0.36114946
GPR88	na	0.3610525
SLC16A12	na	0.36072212
NPPB	na	0.3605464
PTPN6	na	0.36051524
SMPD5	na	0.36045146
TMEM107	na	0.3603668
MED31	na	0.3602317
NOD1	na	0.36016402
2410015M20RIK	na	0.36007583
EPHX3	na	0.36006
TMEM252	na	0.35994756
ANAPC15	na	0.35991454
PSMG2	na	0.35961917
RACK1	na	0.3596171
POLR2D	na	0.35961458
TIMM17B	na	0.3595188
MRPL43	na	0.35947806
RABGGTB	na	0.35947487
NOXO1	na	0.35924113
SNAPC5	na	0.35919756
LOC102634333	na	0.35915694
XLR3A	na	0.3591278
44454	na	0.3590928
ACVRL1	na	0.35907328
TMEM126B	na	0.35899872
EIF6	na	0.35865283
LSM1	na	0.35845894
EPB42	na	0.3584538
UQCRQ	na	0.3581492
MPDU1	na	0.35790753
PPDPF	na	0.35783985
POLR2F	na	0.3577764
RRP36	na	0.3577109
TMEM220	na	0.35766825
HINT1	na	0.35755736
FCGRT	na	0.3573269
IGBP1	na	0.35723573
EIF3F	na	0.35704547
DHRS7B	na	0.3568637
CNPY2	na	0.35677746
ATP5G2	na	0.35652053
CLEC2L	na	0.35651115
ARRB2	na	0.3563626
RNH1	na	0.35630918
DMRTA2	na	0.35577473
GADD45G	na	0.35577255
FAM53A	na	0.35568905
TSACC	na	0.35558045
PSMA1	na	0.35553634
CHEK1	na	0.35549966
UGT1A7C	na	0.35544923
ARL11	na	0.3551663
NAP1L1	na	0.35508132
LSM4	na	0.35505417
NDUFA12	na	0.3544672
PDZD7	na	0.35431215
CHURC1	na	0.35425892
COX7A1	na	0.35416165
DGCR6	na	0.35351312
RABGGTA	na	0.35319453
LOC108167814	na	0.35318798
YRDC	na	0.3531592
SPSB2	na	0.35309234
GMDS	na	0.35293972
SFT2D3	na	0.35268563
HN1	na	0.35246012
GRK4	na	0.3521884
CGREF1	na	0.3520418
HAT1	na	0.35193634
C9	na	0.35189202
MED7	na	0.35187104
AARSD1	na	0.35175937
U2AF1L4	na	0.3517056
USE1	na	0.35163474
ANO7	na	0.35161033
NDUFA3	na	0.35159418
PLEKHO1	na	0.3515787
GLYAT	na	0.35147956
ECI1	na	0.35130364
CLCA4A	na	0.3512787
LRRC46	na	0.35121825
MYL6B	na	0.3511369
SRSF3	na	0.3511119
SNRNP35	na	0.35085028
CCDC172	na	0.35044166
VPS37D	na	0.34988204
RCN3	na	0.3497522
SH2D3C	na	0.3495877
IQCB1	na	0.34955406
ALKBH1	na	0.34941012
ATP6V1H	na	0.34932384
SPRYD7	na	0.3492934
SCNM1	na	0.34924182
MRPS31	na	0.3491344
SLC6A18	na	0.3489904
COPS6	na	0.34873486
SETMAR	na	0.34852064
SLC25A3	na	0.34844884
ACBD6	na	0.34842104
FAM98C	na	0.3481498
HIST1H3E	na	0.34803337
NDUFB2	na	0.34801167
GM36694	na	0.34768012
OBSCN	na	0.3476244
MRPS17	na	0.34761417
RHOD	na	0.34755605
VGF	na	0.34732738
DDX47	na	0.34729654
SYPL2	na	0.34714738
HSBP1	na	0.34707808
HRCT1	na	0.3470244
GSTO1	na	0.34699735
EEF1G	na	0.34690586
GNA14	na	0.34642822
MRPL12	na	0.34612727
NUDT9	na	0.3459439
CENPP	na	0.34592777
ANXA3	na	0.3458753
SSU72	na	0.34581158
SAP30	na	0.3457494
POLR2C	na	0.34573707
GSTP1	na	0.34569326
GLRX5	na	0.3455001
MSMO1	na	0.34546942
H2-T3	na	0.34531277
NOL7	na	0.34529653
CNBP	na	0.3452843
FAM173A	na	0.3452777
TMEM243	na	0.34519345
NGRN	na	0.34515786
UBE2S	na	0.34512323
XLR3B	na	0.3451122
GM40363	na	0.34510583
RBMX2	na	0.34506702
GLDC	na	0.3449964
DNAJC24	na	0.3446183
PTP4A2	na	0.34447283
HACD1	na	0.34439346
PLLP	na	0.3443461
CKS2	na	0.3442729
MRTO4	na	0.34413233
ELAC1	na	0.34411082
COX14	na	0.34407574
SERPINB1B	na	0.34406123
NDNL2	na	0.34381875
HMBS	na	0.3436816
UBA5	na	0.34342244
PSME2	na	0.34336323
ALDOART1	na	0.3431722
MRPS23	na	0.3428315
PLSCR2	na	0.34282124
RPP40	na	0.34278053
EIF4A1	na	0.3426932
MRPL55	na	0.34263858
GSDMD	na	0.3425983
TMEM208	na	0.3425098
NELFE	na	0.3424894
SHBG	na	0.34237564
ARL2	na	0.34236032
TMPRSS12	na	0.34221035
CSF2	na	0.34221035
ROM1	na	0.34187528
9430016H08RIK	na	0.34179565
TRIM17	na	0.34146413
NUCB2	na	0.34144977
NDUFA7	na	0.34139305
ARPC3	na	0.3413567
SNX5	na	0.34122077
GNPTG	na	0.34103945
MBIP	na	0.34097457
NUDT13	na	0.34059808
IFI202B	na	0.34035575
COPRS	na	0.34018293
MRPL54	na	0.3401751
ZFP330	na	0.33990356
MAP1LC3A	na	0.33984393
VDAC2	na	0.3397303
FAM114A2	na	0.33968523
EMC2	na	0.33965832
ATP5C1	na	0.33953056
CHCHD5	na	0.33946842
SLC25A5	na	0.33940083
GINS2	na	0.33920115
NAA38	na	0.3391923
METTL1	na	0.3391671
GM15776	na	0.33909902
EMC6	na	0.33902672
RSRP1	na	0.33874252
SMN1	na	0.338726
FAM117A	na	0.33864227
TMEM89	na	0.33852577
SH3BGRL3	na	0.33831447
VMP1	na	0.33811873
[truncated: 19,877 more rows]
