# Supplementary material for: Regulation of microglia related neuroinflammation contributes to the protective effect of Gelsevirine on ischemic stroke
Source: Front Immunol. 2023 Mar 30;14:1164278. doi: 10.3389/fimmu.2023.1164278 (PMC10098192; doi:10.3389/fimmu.2023.1164278)
Supplement: Supplementary file 6 [file DataSheet_6.zip › fig 5 raw/fig 5-G raw/inflammation.Gsea.1649955060129/AZARE_NEOPLASTIC_TRANSFORMATION_BY_STAT3_DN.tsv]

NAME	SYMBOL	TITLE	RANK IN GENE LIST	RANK METRIC SCORE	RUNNING ES	CORE ENRICHMENT
row_0	AQP3	na	175	0.8277016282081604	0.14393093	Yes
row_1	CDA	na	393	0.6334946155548096	0.25029108	Yes
row_2	PPL	na	571	0.564336359500885	0.34578606	Yes
row_3	PLAC8	na	951	0.47050172090530396	0.41481575	Yes
row_4	HR	na	1272	0.42504018545150757	0.4781993	Yes
row_5	AIM1L	na	4050	0.1594638228416443	0.38043547	No
row_6	CPE	na	4096	0.15611913800239563	0.4070348	No
row_7	PTGES	na	6266	0.0297742560505867	0.313278	No
row_8	PEG10	na	10005	0.0	0.14228071	No
row_9	KRT13	na	12242	0.0	0.03999343	No
row_10	CCL20	na	16412	-0.15510398149490356	-0.122248664	No
row_11	PTGS1	na	16639	-0.17239384353160858	-0.10094184	No
row_12	TFPI	na	17150	-0.2056596279144287	-0.08652037	No
row_13	FOXG1	na	17442	-0.2259160429239273	-0.058362246	No
row_14	FARP1	na	21381	-0.6623239517211914	-0.11692965	No
row_15	HSPG2	na	21606	-0.7598555684089661	0.01230563	No
