# Supplementary material for: Regulation of microglia related neuroinflammation contributes to the protective effect of Gelsevirine on ischemic stroke
Source: Front Immunol. 2023 Mar 30;14:1164278. doi: 10.3389/fimmu.2023.1164278 (PMC10098192; doi:10.3389/fimmu.2023.1164278)
Supplement: Supplementary file 6 [file DataSheet_6.zip › fig 5 raw/fig 5-G raw/inflammation.Gsea.1649955060129/BILD_CTNNB1_ONCOGENIC_SIGNATURE.tsv]

NAME	SYMBOL	TITLE	RANK IN GENE LIST	RANK METRIC SCORE	RUNNING ES	CORE ENRICHMENT
row_0	CYP24A1	na	496	0.5899971723556519	0.002733496	No
row_1	RPS11	na	542	0.5721794962882996	0.025383571	No
row_2	RPS19	na	763	0.5078281164169312	0.037227336	No
row_3	TAF1D	na	826	0.4928470849990845	0.05567107	No
row_4	RPL27A	na	1302	0.42069199681282043	0.052054994	No
row_5	MED31	na	1812	0.3602316975593567	0.04426797	No
row_6	BAMBI	na	2822	0.25732383131980896	0.009102382	No
row_7	DDX52	na	4660	0.11724274605512619	-0.07009189	No
row_8	NEMF	na	5419	0.07251767814159393	-0.10172709	No
row_9	CLN8	na	5624	0.06155523285269737	-0.10842528	No
row_10	SRSF6	na	6659	0.014641832560300827	-0.1552197	No
row_11	KAZN	na	6937	0.003947999328374863	-0.16775443	No
row_12	RBM25	na	7001	8.9233712060377E-4	-0.17060553	No
row_13	AXIN2	na	8241	0.0	-0.22743519	No
row_14	PTHLH	na	8426	0.0	-0.23587477	No
row_15	FOXQ1	na	8874	0.0	-0.2563775	No
row_16	SCML1	na	9563	0.0	-0.2879342	No
row_17	PLAGL1	na	9891	0.0	-0.30293286	No
row_18	IL1A	na	10924	0.0	-0.35026795	No
row_19	TRIM14	na	11675	0.0	-0.38466847	No
row_20	PHACTR2	na	13437	-0.006262904964387417	-0.46517035	No
row_21	SRSF10	na	14060	-0.02220831625163555	-0.4927406	No
row_22	COL13A1	na	14160	-0.026216523721814156	-0.49614912	No
row_23	FERMT1	na	14345	-0.03334987908601761	-0.50314826	No
row_24	NRD1	na	14575	-0.04386560246348381	-0.5117572	No
row_25	DHX36	na	14647	-0.04807072505354881	-0.5129374	No
row_26	YTHDC1	na	14941	-0.06476917862892151	-0.523579	No
row_27	CBX3	na	15297	-0.08563143759965897	-0.5361632	No
row_28	SREK1	na	15872	-0.11971869319677353	-0.5573201	No
row_29	GNG12	na	16015	-0.12954789400100708	-0.55823773	No
row_30	SMC3	na	16488	-0.1607285439968109	-0.57294476	No
row_31	EPRS	na	16551	-0.16516679525375366	-0.5686545	No
row_32	MAPKAP1	na	17128	-0.20404677093029022	-0.58626074	Yes
row_33	PLEKHA1	na	17258	-0.21284335851669312	-0.58298427	Yes
row_34	TMCC1	na	17390	-0.22291111946105957	-0.5793647	Yes
row_35	SECISBP2	na	17524	-0.23172277212142944	-0.5754563	Yes
row_36	ELF1	na	17655	-0.24128009378910065	-0.5709975	Yes
row_37	TOP1	na	17830	-0.25582262873649597	-0.5679287	Yes
row_38	FBXO11	na	17980	-0.2679254710674286	-0.5631904	Yes
row_39	PNISR	na	17992	-0.26873624324798584	-0.5520874	Yes
row_40	ZMAT3	na	18162	-0.2819698452949524	-0.54765993	Yes
row_41	DUSP5	na	18336	-0.2933088541030884	-0.5429261	Yes
row_42	ARL5A	na	18478	-0.3016974925994873	-0.53636223	Yes
row_43	NR3C1	na	18932	-0.34195542335510254	-0.5423701	Yes
row_44	ANKRD12	na	19131	-0.3627478778362274	-0.53578365	Yes
row_45	RUNX2	na	19134	-0.3630015552043915	-0.52019626	Yes
row_46	LARP4B	na	19184	-0.3682888150215149	-0.5065363	Yes
row_47	ABI2	na	19288	-0.37666061520576477	-0.49499157	Yes
row_48	KDM4B	na	19586	-0.40501460433006287	-0.49112043	Yes
row_49	TNFAIP3	na	19665	-0.41313648223876953	-0.4768535	Yes
row_50	KHNYN	na	19729	-0.4194469153881073	-0.461626	Yes
row_51	FAM120A	na	19787	-0.4244162142276764	-0.44590867	Yes
row_52	SCAF11	na	19998	-0.4442955255508423	-0.43635038	Yes
row_53	ARHGAP29	na	20007	-0.44530272483825684	-0.4174834	Yes
row_54	LRBA	na	20057	-0.45045122504234314	-0.40027457	Yes
row_55	NCOA3	na	20068	-0.45133593678474426	-0.38123873	Yes
row_56	FGD6	na	20330	-0.48102110624313354	-0.37243342	Yes
row_57	THOC2	na	20513	-0.5032956004142761	-0.35904247	Yes
row_58	NEK1	na	20520	-0.5037914514541626	-0.33755744	Yes
row_59	COL8A2	na	20547	-0.5084913372993469	-0.31678677	Yes
row_60	URB1	na	20558	-0.5101358294487	-0.29521117	Yes
row_61	PIK3C2A	na	20684	-0.5271115899085999	-0.2781771	Yes
row_62	LUZP1	na	20853	-0.5545350909233093	-0.26193082	Yes
row_63	ATRX	na	20975	-0.5726097822189331	-0.24274808	Yes
row_64	BOD1L	na	21039	-0.5860915780067444	-0.22032271	Yes
row_65	SMG1	na	21090	-0.5971339344978333	-0.19682412	Yes
row_66	LATS2	na	21104	-0.5991765260696411	-0.1715402	Yes
row_67	ASH1L	na	21240	-0.6290616393089294	-0.15056129	Yes
row_68	CHD9	na	21256	-0.6324195861816406	-0.12393325	Yes
row_69	VCAN	na	21332	-0.6522155404090881	-0.0992022	Yes
row_70	SORL1	na	21492	-0.7002604603767395	-0.07624881	Yes
row_71	DYNC1H1	na	21518	-0.7125653028488159	-0.046617713	Yes
row_72	FRYL	na	21529	-0.7175103425979614	-0.016085016	Yes
row_73	HIPK2	na	21575	-0.7387660145759583	0.01376042	Yes
