# Supplementary material for: Regulation of microglia related neuroinflammation contributes to the protective effect of Gelsevirine on ischemic stroke
Source: Front Immunol. 2023 Mar 30;14:1164278. doi: 10.3389/fimmu.2023.1164278 (PMC10098192; doi:10.3389/fimmu.2023.1164278)
Supplement: Supplementary file 6 [file DataSheet_6.zip › fig 5 raw/fig 5-G raw/inflammation.Gsea.1649955060129/BIOCARTA_EGF_PATHWAY.tsv]

NAME	SYMBOL	TITLE	RANK IN GENE LIST	RANK METRIC SCORE	RUNNING ES	CORE ENRICHMENT
row_0	FOS	na	1505	0.39947041869163513	-0.026533566	No
row_1	STAT4	na	2555	0.28211522102355957	-0.044637453	No
row_2	HRAS	na	2716	0.2680816352367401	-0.023533685	No
row_3	MAPK3	na	4918	0.09995362907648087	-0.11368965	No
row_4	GRB2	na	5726	0.05650429427623749	-0.14463988	No
row_5	JUN	na	5874	0.04799762740731239	-0.1462793	No
row_6	PRKCB	na	13570	-0.009348777122795582	-0.49754247	No
row_7	STAT2	na	14734	-0.052658967673778534	-0.54519707	No
row_8	MAP2K1	na	15179	-0.07911258935928345	-0.5571328	No
row_9	CSNK2A1	na	15329	-0.08783336728811264	-0.5546395	No
row_10	SRF	na	16304	-0.14759792387485504	-0.58357465	Yes
row_11	STAT6	na	16496	-0.16121426224708557	-0.5752225	Yes
row_12	MAP2K4	na	16904	-0.18916058540344238	-0.57379466	Yes
row_13	RAF1	na	17251	-0.2124292105436325	-0.56710696	Yes
row_14	STAT1	na	17788	-0.2519570291042328	-0.56492525	Yes
row_15	MAPK8	na	17866	-0.25832653045654297	-0.54105645	Yes
row_16	PRKCA	na	18221	-0.2859170734882355	-0.52694213	Yes
row_17	PIK3CA	na	18513	-0.304766446352005	-0.507945	Yes
row_18	RASA1	na	18622	-0.31343206763267517	-0.47965175	Yes
row_19	EGFR	na	19043	-0.35381919145584106	-0.4613582	Yes
row_20	SHC1	na	19109	-0.3605573773384094	-0.4260992	Yes
row_21	STAT5A	na	19487	-0.39601564407348633	-0.4013626	Yes
row_22	ELK1	na	19706	-0.41703498363494873	-0.36711848	Yes
row_23	JAK1	na	20014	-0.44609004259109497	-0.33386746	Yes
row_24	EGF	na	20244	-0.47130540013313293	-0.2943719	Yes
row_25	SOS1	na	20563	-0.5105801820755005	-0.25478572	Yes
row_26	STAT3	na	20708	-0.5294456481933594	-0.20523378	Yes
row_27	MAP3K1	na	20919	-0.5630837082862854	-0.15513605	Yes
row_28	STAT5B	na	20976	-0.5727765560150146	-0.0969608	Yes
row_29	PLCG1	na	21230	-0.627359926700592	-0.04201546	Yes
row_30	PIK3R1	na	21419	-0.6742186546325684	0.020874409	Yes
