# Supplementary material for: Regulation of microglia related neuroinflammation contributes to the protective effect of Gelsevirine on ischemic stroke
Source: Front Immunol. 2023 Mar 30;14:1164278. doi: 10.3389/fimmu.2023.1164278 (PMC10098192; doi:10.3389/fimmu.2023.1164278)
Supplement: Supplementary file 6 [file DataSheet_6.zip › fig 5 raw/fig 5-G raw/inflammation.Gsea.1649955060129/BIOCARTA_ERK_PATHWAY.tsv]

NAME	SYMBOL	TITLE	RANK IN GENE LIST	RANK METRIC SCORE	RUNNING ES	CORE ENRICHMENT
row_0	HRAS	na	2716	0.2680816352367401	-0.083586305	No
row_1	MAP2K2	na	4692	0.11536145210266113	-0.15645781	No
row_2	MAPK3	na	4918	0.09995362907648087	-0.15157123	No
row_3	MYC	na	5587	0.06369584798812866	-0.17246939	No
row_4	GNAS	na	5608	0.06253930926322937	-0.16388379	No
row_5	GRB2	na	5726	0.05650429427623749	-0.16065481	No
row_6	PPP2CA	na	6335	0.02734588272869587	-0.18432905	No
row_7	GNB1	na	6946	0.0035529062151908875	-0.21170945	No
row_8	GNGT1	na	7714	0.0	-0.24681565	No
row_9	NGF	na	13604	-0.010303312912583351	-0.51479447	No
row_10	MKNK1	na	13934	-0.018099812790751457	-0.5271033	No
row_11	MAP2K1	na	15179	-0.07911258935928345	-0.57202333	No
row_12	NGFR	na	15225	-0.08135827630758286	-0.56172305	No
row_13	MAPK1	na	16234	-0.1430119425058365	-0.58613354	Yes
row_14	ITGB1	na	16661	-0.17399351298809052	-0.57919866	Yes
row_15	RAF1	na	17251	-0.2124292105436325	-0.57388526	Yes
row_16	PTPRR	na	18352	-0.29407355189323425	-0.5795573	Yes
row_17	RPS6KA1	na	18696	-0.32046106457710266	-0.546572	Yes
row_18	EGFR	na	19043	-0.35381919145584106	-0.5086563	Yes
row_19	SHC1	na	19109	-0.3605573773384094	-0.4568553	Yes
row_20	MKNK2	na	19425	-0.3900143802165985	-0.41202188	Yes
row_21	ELK1	na	19706	-0.41703498363494873	-0.36148146	Yes
row_22	PDGFRA	na	19955	-0.44030487537384033	-0.30594122	Yes
row_23	RPS6KA5	na	20147	-0.46109241247177124	-0.24463402	Yes
row_24	SRC	na	20255	-0.4724850058555603	-0.17775127	Yes
row_25	SOS1	na	20563	-0.5105801820755005	-0.114235245	Yes
row_26	STAT3	na	20708	-0.5294456481933594	-0.040392525	Yes
row_27	IGF1R	na	21187	-0.6171731948852539	0.031490374	Yes
