# Supplementary material for: Regulation of microglia related neuroinflammation contributes to the protective effect of Gelsevirine on ischemic stroke
Source: Front Immunol. 2023 Mar 30;14:1164278. doi: 10.3389/fimmu.2023.1164278 (PMC10098192; doi:10.3389/fimmu.2023.1164278)
Supplement: Supplementary file 6 [file DataSheet_6.zip › fig 5 raw/fig 5-G raw/inflammation.Gsea.1649955060129/BIOCARTA_GSK3_PATHWAY.tsv]

NAME	SYMBOL	TITLE	RANK IN GENE LIST	RANK METRIC SCORE	RUNNING ES	CORE ENRICHMENT
row_0	LY96	na	1426	0.4082360565662384	-0.0134938955	No
row_1	GNAI1	na	4304	0.14253927767276764	-0.12709366	No
row_2	CD14	na	4569	0.12411856651306152	-0.123435944	No
row_3	PPP2CA	na	6335	0.02734588272869587	-0.20074968	No
row_4	MYD88	na	6996	0.0011477293446660042	-0.23081146	No
row_5	WNT1	na	15037	-0.07037671655416489	-0.5898665	No
row_6	RELA	na	15584	-0.10291788727045059	-0.60180426	No
row_7	IRAK1	na	15809	-0.11549285799264908	-0.5974097	No
row_8	TOLLIP	na	16008	-0.12898315489292145	-0.59011436	No
row_9	LEF1	na	16773	-0.18057142198085785	-0.6021817	Yes
row_10	AKT1	na	16827	-0.1841602474451065	-0.58125234	Yes
row_11	EIF2AK2	na	16842	-0.18483038246631622	-0.558453	Yes
row_12	CCND1	na	17421	-0.22517162561416626	-0.5563512	Yes
row_13	GJA1	na	17476	-0.22838132083415985	-0.5298595	Yes
row_14	DVL1	na	17888	-0.2605557441711426	-0.5156269	Yes
row_15	AXIN1	na	18098	-0.2762506902217865	-0.49015862	Yes
row_16	CTNNB1	na	18285	-0.2903107702732086	-0.46185458	Yes
row_17	PIK3CA	na	18513	-0.304766446352005	-0.43359375	Yes
row_18	NFKB1	na	19213	-0.3706543445587158	-0.4185799	Yes
row_19	TLR4	na	19232	-0.37179461121559143	-0.372253	Yes
row_20	FZD1	na	19601	-0.4064556360244751	-0.33754942	Yes
row_21	GSK3B	na	20096	-0.4550200402736664	-0.3024538	Yes
row_22	PDPK1	na	20100	-0.45536312460899353	-0.2448422	Yes
row_23	TIRAP	na	20814	-0.5478758811950684	-0.207994	Yes
row_24	APC	na	21200	-0.6193948984146118	-0.14706366	Yes
row_25	PIK3R1	na	21419	-0.6742186546325684	-0.071537234	Yes
row_26	LBP	na	21555	-0.728295624256134	0.014646005	Yes
