# Supplementary material for: Regulation of microglia related neuroinflammation contributes to the protective effect of Gelsevirine on ischemic stroke
Source: Front Immunol. 2023 Mar 30;14:1164278. doi: 10.3389/fimmu.2023.1164278 (PMC10098192; doi:10.3389/fimmu.2023.1164278)
Supplement: Supplementary file 6 [file DataSheet_6.zip › fig 5 raw/fig 5-G raw/inflammation.Gsea.1649955060129/CREIGHTON_AKT1_SIGNALING_VIA_MTOR_DN.tsv]

NAME	SYMBOL	TITLE	RANK IN GENE LIST	RANK METRIC SCORE	RUNNING ES	CORE ENRICHMENT
row_0	ATP6V1F	na	1110	0.4465563893318176	0.063382305	Yes
row_1	ATP6V0B	na	1590	0.38928771018981934	0.14099579	Yes
row_2	PPP4C	na	1666	0.3780643045902252	0.23422603	Yes
row_3	CIB1	na	2050	0.3323163092136383	0.30166608	Yes
row_4	MIF	na	2907	0.2499864101409912	0.32641265	Yes
row_5	GOT1	na	2969	0.2440265268087387	0.3860132	Yes
row_6	ATP6V0C	na	3364	0.2092577964067459	0.42148677	Yes
row_7	MRPS7	na	3451	0.2022298127412796	0.46925694	Yes
row_8	CTSA	na	3541	0.19683049619197845	0.51550937	Yes
row_9	PAFAH1B3	na	3879	0.1747344434261322	0.54476434	Yes
row_10	YWHAB	na	4657	0.1172981858253479	0.53920054	Yes
row_11	TNFRSF12A	na	4833	0.10587131977081299	0.5582617	Yes
row_12	TSPAN1	na	4877	0.10309954732656479	0.5826542	Yes
row_13	ALDOA	na	5121	0.08886495232582092	0.5942556	Yes
row_14	TUBB4B	na	5567	0.0648304894566536	0.5904688	No
row_15	KRT8	na	13333	-0.0022997641935944557	0.2357443	No
row_16	ATP6AP1	na	13950	-0.018756302073597908	0.21235278	No
row_17	PPP2R1A	na	14223	-0.02871152199804783	0.2072474	No
row_18	PFKL	na	15100	-0.07356403023004532	0.1859718	No
row_19	TOM1	na	15597	-0.1035485714673996	0.18975064	No
row_20	RGL2	na	16174	-0.1392306089401245	0.1989919	No
row_21	DHCR7	na	17666	-0.24182884395122528	0.19259632	No
