# Supplementary material for: Regulation of microglia related neuroinflammation contributes to the protective effect of Gelsevirine on ischemic stroke
Source: Front Immunol. 2023 Mar 30;14:1164278. doi: 10.3389/fimmu.2023.1164278 (PMC10098192; doi:10.3389/fimmu.2023.1164278)
Supplement: Supplementary file 6 [file DataSheet_6.zip › fig 5 raw/fig 5-G raw/inflammation.Gsea.1649955060129/DAUER_STAT3_TARGETS_DN.tsv]

NAME	SYMBOL	TITLE	RANK IN GENE LIST	RANK METRIC SCORE	RUNNING ES	CORE ENRICHMENT
row_0	IFITM1	na	13	1.7319592237472534	0.1597421	Yes
row_1	AQP3	na	175	0.8277016282081604	0.22899374	Yes
row_2	TRIM5	na	1267	0.4256705045700073	0.21843487	Yes
row_3	GRB14	na	1413	0.4098071753978729	0.24973238	Yes
row_4	HSPA1B	na	1633	0.3822541832923889	0.2750901	Yes
row_5	SP110	na	2191	0.3165006637573242	0.2788809	Yes
row_6	ISG15	na	2652	0.2741464376449585	0.2831931	Yes
row_7	IFI35	na	2904	0.2501695454120636	0.29485744	Yes
row_8	IFIT3	na	2985	0.24280808866024017	0.31367174	Yes
row_9	ID3	na	3103	0.2327776700258255	0.32986295	Yes
row_10	USP18	na	3713	0.18531575798988342	0.3191277	Yes
row_11	DNAJB4	na	3803	0.1795019507408142	0.3316692	Yes
row_12	PGRMC2	na	3910	0.1720767766237259	0.34274477	Yes
row_13	LAMP3	na	3919	0.17150810360908508	0.3582559	Yes
row_14	TMEM97	na	4449	0.13258793950080872	0.34630316	No
row_15	IFIT1	na	5119	0.08895133435726166	0.323899	No
row_16	IFI27	na	5188	0.08536902070045471	0.32868785	No
row_17	LAP3	na	5388	0.0743364542722702	0.3264558	No
row_18	HEXIM1	na	5597	0.06297922879457474	0.32276016	No
row_19	HSPA1A	na	5784	0.052887897938489914	0.31913787	No
row_20	IFI44	na	6697	0.013166770339012146	0.27858898	No
row_21	IFIH1	na	8697	0.0	0.18703872	No
row_22	TRANK1	na	10330	0.0	0.11229633	No
row_23	TRIM14	na	11675	0.0	0.050743774	No
row_24	HPGD	na	12280	0.0	0.023081763	No
row_25	ST8SIA4	na	12870	0.0	-0.003893278	No
row_26	PARP12	na	13472	-0.006517738103866577	-0.03081451	No
row_27	HERC6	na	13768	-0.013269548304378986	-0.04309649	No
row_28	IRF7	na	14245	-0.029416881501674652	-0.06217306	No
row_29	PDK4	na	16081	-0.1333155483007431	-0.13387066	No
row_30	TLR3	na	16204	-0.14080274105072021	-0.12642309	No
row_31	EIF2AK2	na	16842	-0.18483038246631622	-0.13848563	No
row_32	OAS3	na	17110	-0.20304061472415924	-0.13191706	No
row_33	STAT1	na	17788	-0.2519570291042328	-0.1395972	No
row_34	BCL2L13	na	18525	-0.3056936264038086	-0.14500472	No
row_35	PRPF4B	na	19244	-0.3726772665977478	-0.14338683	No
row_36	TDRD7	na	19395	-0.38737162947654724	-0.1143953	No
row_37	DDX58	na	19861	-0.43174049258232117	-0.09572267	No
row_38	OAS2	na	20043	-0.44908860325813293	-0.06243738	No
row_39	DDX60	na	21581	-0.7416393160820007	-0.06417112	No
row_40	TNFSF10	na	21692	-0.8381242156028748	0.0083811	No
