# Supplementary material for: Regulation of microglia related neuroinflammation contributes to the protective effect of Gelsevirine on ischemic stroke
Source: Front Immunol. 2023 Mar 30;14:1164278. doi: 10.3389/fimmu.2023.1164278 (PMC10098192; doi:10.3389/fimmu.2023.1164278)
Supplement: Supplementary file 6 [file DataSheet_6.zip › fig 5 raw/fig 5-G raw/inflammation.Gsea.1649955060129/DEBOSSCHER_NFKB_TARGETS_REPRESSED_BY_GLUCOCORTICOIDS.tsv]

NAME	SYMBOL	TITLE	RANK IN GENE LIST	RANK METRIC SCORE	RUNNING ES	CORE ENRICHMENT
row_0	CCL11	na	386	0.6369252800941467	0.15549697	Yes
row_1	CCL5	na	495	0.5900055766105652	0.3109582	Yes
row_2	IL11	na	3251	0.21862344443798065	0.24433656	No
row_3	EDN1	na	4228	0.14763271808624268	0.23981501	No
row_4	IL13	na	4636	0.11941687762737274	0.25365776	No
row_5	IL2	na	5219	0.08361855894327164	0.2497608	No
row_6	NOS2	na	5724	0.056629642844200134	0.24209544	No
row_7	TNF	na	5838	0.05015132576227188	0.25055948	No
row_8	IL4	na	8412	0.0	0.13282898	No
row_9	IL3	na	8413	0.0	0.13282898	No
row_10	IL9	na	8414	0.0	0.13282898	No
row_11	SELE	na	10376	0.0	0.043101236	No
row_12	CCL3	na	12847	0.0	-0.069916375	No
row_13	IL12A	na	12867	0.0	-0.070785746	No
row_14	IL1B	na	14311	-0.03237157687544823	-0.12801106	No
row_15	IL5	na	16224	-0.14195050299167633	-0.17690514	No
row_16	PTGS2	na	16449	-0.15779612958431244	-0.14425498	No
row_17	IL18	na	16753	-0.1794203221797943	-0.10934067	No
row_18	VCAM1	na	17450	-0.22620685398578644	-0.0796888	No
row_19	IL6	na	19212	-0.3705955743789673	-0.0595127	No
row_20	ICAM1	na	21398	-0.6669278144836426	0.021825692	No
