# Supplementary material for: Regulation of microglia related neuroinflammation contributes to the protective effect of Gelsevirine on ischemic stroke
Source: Front Immunol. 2023 Mar 30;14:1164278. doi: 10.3389/fimmu.2023.1164278 (PMC10098192; doi:10.3389/fimmu.2023.1164278)
Supplement: Supplementary file 6 [file DataSheet_6.zip › fig 5 raw/fig 5-G raw/inflammation.Gsea.1649955060129/edb/gene_sets.gmt]

PID_FAK_PATHWAY	http://www.broadinstitute.org/gsea/msigdb/cards/PID_FAK_PATHWAY	FYN	GIT2	RAPGEF1	TLN1	ACTN1	ARHGEF11	ITGA5	PIK3R1	MAP2K4	RRAS	GRB7	ARHGAP35	SRC	VCL	CCND1	RASA1	WASL	YES1	NCK1	ITGB5	BCAR1	RAP1B	NCK2	ETS1	ELMO1	MMP14	PTPN21	PAK1	ARHGEF7	RAP1A	ITGB1	ACTA1	PTK2	MAPK8IP3	PIK3CA	SOS1	CAPN2	ROCK2	RAC1	MAPK9	RHOA	ARHGAP26	SH3GL1	MAPK1	DOCK1	ASAP1	JUN	PLCG1	BMX	MAPK8	KLF8	PXN	BRAF	RAF1	ITGAV	MAP2K1	CRK	GRB2
BILD_CTNNB1_ONCOGENIC_SIGNATURE	http://www.broadinstitute.org/gsea/msigdb/cards/BILD_CTNNB1_ONCOGENIC_SIGNATURE	DYNC1H1	ARHGAP29	LATS2	ARL5A	CYP24A1	DHX36	NEK1	PTHLH	SRSF10	GNG12	RBM25	NR3C1	PLAGL1	KDM4B	EPRS	IL1A	CHD9	KAZN	NRD1	FBXO11	SMG1	RUNX2	VCAN	TNFAIP3	SMC3	ELF1	ATRX	TAF1D	LRBA	AXIN2	YTHDC1	SORL1	TRIM14	TMCC1	SCAF11	TOP1	SREK1	MED31	RPS11	PNISR	MAPKAP1	PHACTR2	HIPK2	CBX3	SECISBP2	URB1	CLN8	LUZP1	SCML1	SRSF6	DDX52	NCOA3	FOXQ1	RPL27A	THOC2	NEMF	ABI2	BOD1L	KHNYN	LARP4B	DUSP5	FGD6	FRYL	ZMAT3	ANKRD12	FERMT1	ASH1L	RPS19	COL8A2	FAM120A	COL13A1	BAMBI	PLEKHA1	PIK3C2A
PID_WNT_CANONICAL_PATHWAY	http://www.broadinstitute.org/gsea/msigdb/cards/PID_WNT_CANONICAL_PATHWAY	LRP6	GSK3A	AXIN1	CUL3	WNT3A	DVL3	GSK3B	FZD5	PPP2R5A	CSNK1G1	DVL1	PI4K2A	CTNNB1	DVL2	APC	NKD2	PIP5K1B	RANBP3	KLHL12	CAV1
PID_IGF1_PATHWAY	http://www.broadinstitute.org/gsea/msigdb/cards/PID_IGF1_PATHWAY	PRKCD	IGF1	RAF1	SHC1	BAD	GRB10	NCK2	IGF1R	IRS1	BCAR1	AKT1	CRKL	PRKCZ	PDPK1	PXN	PTPN1	HRAS	PRKD1	PIK3R1	PTK2	YWHAE	RPS6KB1	GRB2	PIK3CA	CRK	SOS1	IRS2	YWHAZ	PTPN11
GRESHOCK_CANCER_COPY_NUMBER_UP	http://www.broadinstitute.org/gsea/msigdb/cards/GRESHOCK_CANCER_COPY_NUMBER_UP	CNBP	NR4A3	LCK	FANCE	FLI1	HOXD13	VHL	TEC	ETV4	FLT3	FOXO1	TCF3	NRAS	ERCC4	COL1A1	TRIP11	FBXW7	CTNNB1	EXT2	CDH11	PDGFRA	DEK	PDGFRB	COX6C	FGFR3	ABL1	MEN1	BCL11B	PCM1	SMAD4	RARA	MLLT3	DDB2	SH3GL1	PRDM16	TLX1	ATF1	ZMYM2	HRAS	RUNX1	ITK	LMO2	CDKN2A	HSP90AA1	SFPQ	ERCC5	REL	KLF6	FEV	MLLT10	CCND3	FLT4	TPM4	HOXC13	SS18	HOXD11	CHEK2	MYCN	CASC5	RBM15	WRN	RNF213	ELL	XPA	BRCA1	TRIM24	MLLT6	HNF1A	TCF12	PMS1	TTL	HOXA9	CCND2	MAF	WT1	CHN1	NTRK1	DDX6	TFRC	HMGA2	RPL22	APC	SRSF3	FAS	FOXO3	AFF3	HMGA1	GPHN	XPC	RAD51B	SDHC	CARS	TAL2	MN1	EP300	SUFU	MYH11	LHFP	PRRX1	BIRC3	TSC1	POU2AF1	EGFR	MSH2	PRKAR1A	CDK6	CCNB1IP1	PBX1	TFEB	CLTC	CHIC2	AKT2	KTN1	TCEA1	CBL	PAX8	BLM	ETV1	ACSL6	SMARCB1	HOXA13	RHOH	EPS15	SMO	PICALM	NOTCH1	TNFRSF17	CDH1	JAK2	FANCD2	RANBP17	ATIC	TSHR	TET1	EIF4A2	BCR	TAL1	LYL1	PAX3	ERG	CCDC6	IRF4	MLF1	NUP214	TLX3	CDK4	PIK3CA	HOXC11	PHOX2B	MUTYH	ERC1	MLLT1	ARHGAP26	MAML2	MYH9	RET	FUS	GOPC	ROS1	STIL	FGFR1	ERCC3	ABI1	TFG	NTRK3	BRAF	HSP90AB1	TPM3	RABEP1	OLIG2	PIM1	DDIT3	FIP1L1	TPR	PDGFB	BCL11A	KIT	MALT1	TMPRSS2	FANCF	LPP	BCL10	ZBTB16	BMPR1A	TFPT	MLH1	RAP1GDS1	FLCN	SS18L1	AFF4	LASP1	NF2	ASPSCR1	PATZ1	FANCC	NCOA4	MAFB	MYC	ARHGEF12	HIP1	CREBBP	MLLT4	RPN1	PRCC	BCL3	CEBPA	FCGR2B	STK11	TOP1	ATM	FNBP1	GOLGA5	NUP98	JAZF1	CIITA	NSD1	NUMA1	PML	CBFA2T3	HOXA11	LIFR	DDX10	MSI2	NACA	EWSR1	THRAP3	NCOA2	BUB1B	IL21R	TRIM33	ARNT	ABL2	BCL6	HIST1H4I	MAP2K4	SET	SYK	CYLD	WHSC1	CNTRL
REACTOME_SIGNALING_BY_HIPPO	http://www.broadinstitute.org/gsea/msigdb/cards/REACTOME_SIGNALING_BY_HIPPO	YAP1	AMOT	AMOTL1	DVL2	WWC1	WWTR1	NPHP4	LATS2	AMOTL2	MOB1A	SAV1	STK3	STK4	TJP1	YWHAB	YWHAE	CASP3	LATS1	MOB1B	TJP2
PID_SHP2_PATHWAY	http://www.broadinstitute.org/gsea/msigdb/cards/PID_SHP2_PATHWAY	EGFR	NTRK2	RHOA	GNAI3	IL2	IL2RA	IRS1	SOS1	ANGPT1	EGF	IFNG	NRAS	NOS3	PRKACA	FRS2	TEK	IL2RG	NTRK3	NTRK1	IFNGR1	STAT1	PDGFRB	IGF1	GNAI1	BDNF	ARHGAP35	PIK3CA	PTPN11	JAK2	GRB2	MAP2K1	IL2RB	MLLT4	PDGFB	KRAS	FRS3	PAG1	PIK3R1	SDC2	GAB2	JAK1	IGF1R	RAF1	LMO4	LCK	IL6ST	SHC1	IL6	VEGFA	KDR	MAP2K2	GAB1	HRAS	JAK3	NTF3	NGF
PID_RHOA_REG_PATHWAY	http://www.broadinstitute.org/gsea/msigdb/cards/PID_RHOA_REG_PATHWAY	SRGAP1	ARHGAP9	OPHN1	ARHGEF5	ARHGDIA	FARP1	CDKN1B	NET1	MCF2	TRIO	ARHGEF12	PLEKHG6	ARHGAP6	ARHGEF10L	ARHGEF15	MYO9B	ARHGEF10	ABR	MCF2L	ARHGEF3	RHOA	ARHGDIG	ARHGEF1	VAV1	BCR	VAV2	DEF6	OBSCN	AKAP13	ARAP3	ARHGEF25	DLC1	ARHGEF17	ARHGAP35	ARAP1	ARHGEF2	ARHGAP4	ARHGEF11	NGEF	ARHGAP8	ARHGDIB	ARHGAP5	ECT2	ARHGEF18	VAV3
FIRESTEIN_CTNNB1_PATHWAY	http://www.broadinstitute.org/gsea/msigdb/cards/FIRESTEIN_CTNNB1_PATHWAY	CSNK1G3	FOXO4	CAMKK2	DAPK2	MAP3K14	MAP2K1	GABRA3	KSR2	FER	DKC1	PKN1	ZAK	CHEK2	TAOK1	SLK	DGKH	SYT11	DCLK2	STK25	PEAK1	CDK8	EPHA2	PLK4	CSNK1E	RPS6KA1	SRPK3	LATS1	PTK2B	PLK1	LTK	PDK3	NRAS	ULK1
PHONG_TNF_RESPONSE_VIA_P38_COMPLETE	http://www.broadinstitute.org/gsea/msigdb/cards/PHONG_TNF_RESPONSE_VIA_P38_COMPLETE	IGFBP5	KDM6B	TUFT1	PHIP	MBD4	HMGCR	PPP1R15A	CDK2	RAP2C	HOXA9	UBR2	ARL4C	ATF3	FAIM	CAPN7	ATP2B1	CYR61	SS18	ING1	PTGS2	EHD3	TMEM51	RBM19	TMEM223	NEO1	DERL2	MYO1B	TCF4	FOS	HMBOX1	DIO2	DLST	ZFP36	MCL1	AFF1	PNRC2	IDH1	FZD2	ZMYND8	SLC7A1	KAT6B	CD82	GABRA2	CSNK1E	CTDSPL	VCAN	PCNA	B4GALT1	GOLPH3L	SIKE1	NR3C1	SVIL	BTG1	RHOQ	AP1G2	DUSP5	SLC9A6	ZMIZ2	WNT5A	ZBTB5	CSGALNACT1	SH3BP5	EXT1	KLRC3	JAG1	GLG1	SDCBP	MAP4K4	EMP2	MECOM	MLXIP	CRK	ARID4B	U2SURP	EGR2	PSD3	MKNK2	MTHFD2L	PAQR4	MNS1	MAFG	SKP2	RET	IL7R	FOXC1	KLF10	ARHGAP12	RGS1	DYRK2	HOXA10	ALDH3A2	ZCCHC24	TMEM135	ENAH	NFATC2IP	MBP	PITPNA	SERPINE2	HHEX	YIPF5	NDUFB2	MSMO1	ETV5	OTUD4	MAGT1	CBX4	SHC1	HTATIP2	MGAT2	CCDC85B	CDC42EP1	DLG5	SNX2	PBX1	AGRN	TCF20	TCP1	WWC2	NKTR	SLC5A3	ITSN2	BCL3	SOS1	LIMCH1	ZCCHC6	EGR1	CDH12	PPM1F	INSIG1	LGALS8	PNP	TNFRSF11B	PTPN12	OBSL1	LARP1	ITGA5	VPS35	KCNMA1	MYO10	MAP3K11	ETS2	KDM2A	UBE2J1	NUP210	SYNM	CAV1	ACOX1	CDC42EP4	NAV3	PTPRK	NCALD	MCAM	ELOVL6	SEMA4C	FOSL2	CCNL1	MID1	ACACA	NINJ1	CEP68	ACSL3	BAZ1A	FBXL5	CUX1	GFPT1	KCNK1	MAP7D1	TRIM24	PMAIP1	NCOA2	SSBP2	NOTCH1	SEC24A	MYO1C	PCLO	FBRS	SPAG9	RPRD2	GABARAPL1	BACH1	RAB22A	WRB	WIZ	PPP1R12A	SV2A	STK11	TRAF4	SCHIP1	GLIPR1	JRK	SATB2	FABP4	NUDT4	TMEM97	TMEM87A	MCM6	SMURF1	IKBKE	SEC24D	PRKD1	ERAP1	GTPBP4	DHFR	HDAC9	ADAM17	CKLF	IL11	THYN1	DDIT3	FANCL	TGIF1	S100A4
PID_BETA_CATENIN_NUC_PATHWAY	http://www.broadinstitute.org/gsea/msigdb/cards/PID_BETA_CATENIN_NUC_PATHWAY	DKK4	CTNNB1	EP300	AR	SNAI2	YWHAZ	KRT1	TRRAP	TCF4	SALL4	SMARCA4	FGF4	TLE4	YWHAQ	TBL1XR1	TCF7L1	MYF5	TCF7L2	JUN	ADCY7	YWHAG	INCENP	DKK1	CHD8	YWHAB	PITX2	CDX1	RUVBL2	AXIN2	SSPO	KCNIP4	MITF	ID2	YWHAE	MED12	MMP9	TBL1X	CTNNBIP1	SFN	MDFIC	CDX4	MMP2	CYR61	TERT	NCOA2	ZCCHC12	CBY1	CTBP1	HBP1	NEUROG1	CUL1	CDKN2A	TNIK	TCF7	AES	TLE1	TLE2	HDAC2	BCL9	CCND1	MYOG	VCAN	LEF1	YWHAH	XPO1	MYC	KLF4	CDH1	DVL3	T	SP5	CAMK4	HDAC1	CACNA1G	APC	IGF2BP1	CCND2
KEGG_TGF_BETA_SIGNALING_PATHWAY	http://www.broadinstitute.org/gsea/msigdb/cards/KEGG_TGF_BETA_SIGNALING_PATHWAY	TFDP1	NOG	TNF	GDF7	INHBB	INHBC	COMP	INHBA	THBS4	RHOA	CREBBP	ROCK1	ID1	ID2	RPS6KB1	RPS6KB2	CUL1	ID4	SMAD3	MAPK3	RBL2	SMAD4	RBL1	NODAL	SMAD1	MYC	SMAD2	MAPK1	SMURF2	SMURF1	EP300	BMP8A	GDF5	CHRD	TGFB2	TGFB1	IFNG	CDKN2B	PPP2CB	PPP2CA	PPP2R1A	ID3	SMAD5	RBX1	FST	PITX2	PPP2R1B	TGFBR2	AMHR2	LTBP1	LEFTY1	AMH	TGFBR1	SMAD9	LEFTY2	SMAD7	ROCK2	TGFB3	SMAD6	BMPR2	GDF6	BMPR1A	BMPR1B	ACVRL1	ACVR2B	ACVR2A	ACVR1	BMP4	E2F5	BMP2	ACVR1C	E2F4	SP1	BMP7	BMP8B	ZFYVE9	BMP5	BMP6	ZFYVE16	THBS3	INHBE	THBS2	DCN	THBS1
ST_WNT_BETA_CATENIN_PATHWAY	http://www.broadinstitute.org/gsea/msigdb/cards/ST_WNT_BETA_CATENIN_PATHWAY	PSEN1	CER1	DKK4	NKD1	SFRP1	RPSA	AKT1	NKD2	ANKRD6	AKT3	GSK3A	MVP	TSHB	CXXC4	APC	CTNNB1	FRAT1	FSTL1	GSK3B	AKT2	CBY1	AXIN1	DKK3	WIF1	DKK2	PIN1	AXIN2	CSNK1A1	SENP2	DKK1	DVL1	PTPRA	LRP1	DACT1
KEGG_WNT_SIGNALING_PATHWAY	http://www.broadinstitute.org/gsea/msigdb/cards/KEGG_WNT_SIGNALING_PATHWAY	JUN	LRP5	LRP6	PPP3R2	SFRP2	SFRP1	PPP3CC	VANGL1	PPP3R1	FZD1	FZD4	APC2	FZD6	FZD7	SENP2	FZD8	LEF1	CREBBP	FZD9	PRICKLE1	CTBP2	ROCK1	CTBP1	WNT9B	WNT9A	CTNNBIP1	DAAM2	TBL1XR1	MMP7	CER1	MAP3K7	VANGL2	WNT2B	WNT11	WNT10B	DKK2	CHP2	AXIN1	AXIN2	DKK4	NFAT5	MYC	SOX17	CSNK2A1	CSNK2A2	NFATC4	CSNK1A1	NFATC3	CSNK1E	BTRC	PRKX	FBXW11	RBX1	CSNK2B	WNT5B	CCND1	CAMK2A	NLK	CAMK2B	CAMK2D	CAMK2G	PRKACA	APC	PRKACB	WNT16	DAAM1	CHD8	FRAT1	CACYBP	CCND2	NFATC2	NFATC1	CCND3	PLCB2	PLCB1	PRKCB	PLCB3	PRKCA	PLCB4	WIF1	PRICKLE2	PORCN	RHOA	FRAT2	PRKCG	MAPK9	MAPK10	WNT3A	DVL3	RAC2	DVL2	RAC3	FZD3	DKK1	CXXC4	DVL1	FOSL1	CUL1	WNT10A	WNT4	SMAD3	TCF7	SMAD4	RAC1	TCF7L2	SMAD2	WNT1	MAPK8	EP300	WNT7A	GSK3B	WNT7B	PSEN1	WNT8A	WNT8B	WNT2	WNT3	WNT5A	WNT6	CTNNB1	PPP2CB	PPP2CA	PPP2R1A	TBL1X	PPP2R1B	ROCK2	NKD1	FZD10	FZD5	NKD2	TCF7L1	RUVBL1	PPARD	PPP3CB	PPP3CA	PPP2R5A	PPP2R5E	PPP2R5D	PPP2R5C	PPP2R5B	FZD2	SFRP5	SFRP4
BIOCARTA_GSK3_PATHWAY	http://www.broadinstitute.org/gsea/msigdb/cards/BIOCARTA_GSK3_PATHWAY	WNT1	TIRAP	RELA	GSK3B	EIF2AK2	CTNNB1	GNAI1	GJA1	MYD88	FZD1	LBP	TOLLIP	PPP2CA	LEF1	IRAK1	CCND1	APC	PDPK1	LY96	DVL1	AKT1	PIK3CA	CD14	TLR4	AXIN1	NFKB1	PIK3R1
HALLMARK_WNT_BETA_CATENIN_SIGNALING	http://www.broadinstitute.org/gsea/msigdb/cards/HALLMARK_WNT_BETA_CATENIN_SIGNALING	MYC	CTNNB1	JAG2	NOTCH1	DLL1	AXIN2	PSEN2	FZD1	NOTCH4	LEF1	AXIN1	NKD1	WNT5B	CUL1	JAG1	MAML1	KAT2A	GNAI1	WNT6	PTCH1	NCOR2	DKK4	HDAC2	DKK1	TCF7	WNT1	NUMB	ADAM17	DVL2	PPARD	NCSTN	HDAC5	CCND2	FRAT1	CSNK1E	RBPJ	FZD8	SKP2	HEY2	HEY1	HDAC11
BIOCARTA_ERK_PATHWAY	http://www.broadinstitute.org/gsea/msigdb/cards/BIOCARTA_ERK_PATHWAY	HRAS	STAT3	RAF1	EGFR	ELK1	SHC1	MKNK2	MKNK1	IGF1R	PTPRR	GNGT1	NGF	PPP2CA	NGFR	SRC	MAP2K2	PDGFRA	RPS6KA5	MAP2K1	GNAS	ITGB1	GNB1	GRB2	MAPK3	MYC	SOS1	MAPK1	RPS6KA1
KEGG_TIGHT_JUNCTION	http://www.broadinstitute.org/gsea/msigdb/cards/KEGG_TIGHT_JUNCTION	INADL	JAM3	MLLT4	PPP2R2D	MAGI2	MPP5	TJP3	MYH13	ZAK	EPB41L3	MYH14	RRAS2	MYH1	CTTN	MYH15	MYL7	CRB3	CLDN20	AKT1	AKT2	MYL12A	AKT3	NRAS	EXOC3	CTNNA1	JAM2	CSNK2A1	CLDN18	LLGL1	LLGL2	CSNK2A2	KRAS	CLDN17	PARD6B	MAGI1	GNAI1	GNAI2	MYL2	VAPA	CSNK2B	SYMPK	MYL10	IGSF5	ASH1L	YES1	MAGI3	GNAI3	CLDN16	CLDN23	MYH3	MYH2	MYH4	MYH7	MYH6	MYH9	MYH8	MYH11	MYH10	OCLN	CDC42	ACTN2	ACTN3	PARD6A	PRKCB	PRKCA	CLDN10	CASK	CLDN8	CLDN2	CGN	CLDN6	MYL9	TJP2	CLDN5	CLDN1	RHOA	MPDZ	PRKCI	ACTN4	PRKCG	ACTN1	PRKCH	MYLPF	PRKCD	F11R	PRKCE	CLDN19	PRKCQ	CLDN15	PRKCZ	CLDN22	ACTG1	RAB13	HRAS	CTNNA2	PARD6G	TJAP1	SPTAN1	PPP2R2A	CTNNB1	PPP2R2B	RRAS	CLDN11	PPP2CB	PPP2CA	PPP2R1A	CLDN7	MYL12B	PPP2R1B	MRAS	CLDN4	EXOC4	CLDN3	RAB3B	ACTB	TJP1	SRC	PTEN	MYH7B	HCLS1	CDK4	AMOTL1	CLDN14	CLDN9	PPP2R2C	CTNNA3	EPB41L2	EPB41L1	EPB41	PARD3
BIOCARTA_EGF_PATHWAY	http://www.broadinstitute.org/gsea/msigdb/cards/BIOCARTA_EGF_PATHWAY	JUN	CSNK2A1	SRF	HRAS	MAPK8	STAT3	RAF1	PRKCB	STAT4	EGFR	ELK1	PRKCA	SHC1	STAT1	STAT2	EGF	MAP2K4	MAP3K1	MAP2K1	JAK1	RASA1	PIK3CA	PLCG1	GRB2	STAT5B	MAPK3	STAT5A	FOS	STAT6	PIK3R1	SOS1
ST_JNK_MAPK_PATHWAY	http://www.broadinstitute.org/gsea/msigdb/cards/ST_JNK_MAPK_PATHWAY	DUSP8	MAP3K10	PAPPA	MAP3K7	MAP3K3	GAB1	JUN	ATF2	AKT1	MAP3K13	GADD45A	TAB1	NFATC3	NR2C2	MAP3K11	SHC1	TRAF6	MAP2K7	DLD	MAP2K4	GCK	DUSP10	DUSP4	CDC42	MAP3K1	MAPK7	MAPK9	MAP3K2	TAB2	MAP3K9	ZAK	MAP3K5	MAP3K4	MAPK10	MYEF2	MAP3K12	MAP2K5	IL1R1	MAPK8
REACTOME_PI3K_AKT_ACTIVATION	http://www.broadinstitute.org/gsea/msigdb/cards/REACTOME_PI3K_AKT_ACTIVATION	AKT3	CDKN1A	CDKN1B	CHUK	THEM4	CREB1	AKT1	AKT2	FOXO1	FOXO3	PHLPP1	MTOR	RICTOR	GSK3A	NR4A1	IRS1	RHOA	MDM2	FOXO4	NGF	NTRK1	PDPK1	PIK3CA	PIK3CB	PIK3R1	PIK3R2	BAD	PTEN	TRIB3	RPS6KB2	MLST8	TSC2	MAPKAP1	CASP9	AKT1S1	IRS2
SA_PTEN_PATHWAY	http://www.broadinstitute.org/gsea/msigdb/cards/SA_PTEN_PATHWAY	BPNT1	PDK1	AKT2	SOS1	GRB2	RBL2	MAPK3	AKT1	ILK	PIK3CA	AKT3	PTK2B	PIK3CD	MAPK1	SHC1	IPCEF1	PTEN
REACTOME_ERK_MAPK_TARGETS	http://www.broadinstitute.org/gsea/msigdb/cards/REACTOME_ERK_MAPK_TARGETS	MAPK14	DUSP3	DUSP4	DUSP6	DUSP7	ELK1	MEF2A	MEF2C	PPP2CA	PPP2CB	PPP2R1A	PPP2R1B	PPP2R5D	MAPK1	MAPK3	MAPK7	MAPK11	RPS6KA1	RPS6KA2	RPS6KA3	RPS6KA5
PID_RHOA_PATHWAY	http://www.broadinstitute.org/gsea/msigdb/cards/PID_RHOA_PATHWAY	MAP2K6	MKL1	PKN1	PKN2	PIP5K1A	MAP2K4	ROCK2	RHOA	PLD1	SLC9A3	EZR	MAP2K3	CIT	ITGB1	PRKCZ	VCL	PTEN	CDKN1B	F2RL2	FOS	CFL1	SLC9A1	DIAPH1	SCAI	ATF2	MSN	MAPK8	SH3GL2	PIP5K1B	ROCK1	SRF	TLN1	PIP5K1C	PARD6A	CYR61	JUN	RDX	MAPK12	CDC42	PPP1R12A	ACTA1	PLD2	LIMK1	MYL2	LIMK2
KOINUMA_TARGETS_OF_SMAD2_OR_SMAD3	http://www.broadinstitute.org/gsea/msigdb/cards/KOINUMA_TARGETS_OF_SMAD2_OR_SMAD3	LAMC2	CD55	WDR81	KRT13	CXXC5	ACADVL	LGALS8	EHF	SERPINB2	MAPK8	COL12A1	KRT8	SLC30A7	CSRNP1	PPP3CA	SAT1	KDM3A	RAB4A	HCFC1R1	RANGAP1	SDR16C5	KPNA1	CBX3	GDE1	AKIRIN2	NFE2L1	ITGB1	THBS1	HNRNPK	ST5	MBNL1	GNG5	WBP4	MPZL1	SLC35D1	POLR1D	TLN1	KLF3	SNAP23	MBD4	ATP6V1D	PERP	RPL24	NDST1	RASAL2	SYK	IRF2BP2	SMAD3	PSMD14	TJP2	UBQLN1	TES	FANK1	SERPINE1	TMCO3	POLD4	PURB	SLC48A1	CEP57	GATA3	CAPNS1	HS3ST2	NOTCH2	CHD9	TM4SF1	MFN2	PICALM	RABGAP1	TTL	CMIP	NEDD4L	TRAM1	SNX5	MMP10	SMURF1	NUB1	CYR61	SPAG9	PTHLH	CD44	ZW10	DUSP10	DSC2	PML	YWHAZ	VTI1B	MIOS	TXNRD1	CAST	DSP	ANKRD10	TSTD1	ATXN1	ENC1	S100PBP	SULF2	PLD1	FUBP1	EPN2	DNAJC30	SAV1	UBE2D1	CLU	GSPT1	AHR	POLG	ST6GALNAC4	TNPO1	PARP4	TBL2	CLIP1	PTK2	KBTBD2	CALM2	HIP1R	ANLN	DAPP1	EDAR	PFN1	ACAD9	PTPN21	HOXD11	ELL2	AKAP13	PAWR	BTBD7	TRAF7	PRSS23	FOSL2	F11R	GPC1	PRKAG2	DENR	ANO1	SMAD6	NUPL2	STK10	SPRED2	DSG2	STON2	BRD2	RSPRY1	TBX3	ATP1B3	IST1	NSUN5	RTN4	FHL2	DOCK5	BNC1	SLC7A6	FLOT1	NPC1	FGD2	CD109	ENAH	IRF6	CEP350	TLE1	ZFP36L1	TCEA1	ABHD2	RHEB	EDIL3	KLF6	ETS2	YAP1	HSPA5	TGFA	F3	CGN	FAR1	FADS1	ZCCHC11	MTFP1	VIM	NSFL1C	DUSP6	MARVELD1	ARHGAP21	RPL3	ABLIM1	CCL2	COQ4	HNRNPH3	TPD52	MDC1	KCTD1	CALD1	CLIP2	BCR	SLC37A2	TUBB6	HBEGF	TSC22D1	STX6	TRAPPC3	MCFD2	HNRNPA2B1	PHLDB1	SNX7	CTGF	ANXA2	PPIP5K1	PRDX1	SLC7A5	GSS	OSBPL3	IFNGR1	DHX32	FAM76B	ITGBL1	PPP2R2D	GPNMB	GLS	BAIAP2L1	HNRNPH1	PPP1R13L	GNG12	ARHGAP32	KPNA4	FKBP2	MICALL2	PLCXD2	LIMK2	DST	WWC1	F2RL1	JUP	NUDT18	MITF	UBE2R2	TNFRSF12A	LTBP3
BHAT_ESR1_TARGETS_VIA_AKT1_DN	http://www.broadinstitute.org/gsea/msigdb/cards/BHAT_ESR1_TARGETS_VIA_AKT1_DN	ZMYND8	MKX	SEMA3E	SLC16A5	GPD2	TLE1	IGSF3	CHST15	UBE2H	GALNT10	PDK4	ARID5B	LETMD1	PLEKHF1	ATP1B1	BCL2L1	FAM84B	GABBR2	ZDHHC7	ESR1	SASH1	PTPN14	ATP8B2	BCAR3	SLC29A3	TGFB2	PSD3	PTPN21	TNC	ST8SIA4	BLNK	INSIG2	LMBRD1	ABCC5	DBP	RNF144B	CGN	ALAD	CREB3L2	TRIM45	GRHL1	NRP1	PSCA	HBP1	SYTL2	RARG	MEF2D	EDN2	AFAP1L2	RBL2	KLF9	CPEB4	TRIM52	SHROOM3	NPAS3	S1PR3	SNTB2	EFNB2	GTF2IRD1	CDYL2	RAB18	CLDN9	SLC22A23	DLL1	ZKSCAN1	IL1R1	CDK6	EHF	SPATA7	CDH3	EPS8	PPL	YPEL3	YPEL2	EFNA1	LAMB1
BIOCARTA_NFKB_PATHWAY	http://www.broadinstitute.org/gsea/msigdb/cards/BIOCARTA_NFKB_PATHWAY	IKBKG	CHUK	MAP3K1	RELA	TNF	IKBKB	IL1A	MAP3K7	TNFRSF1B	TNFRSF1A	TRAF6	MYD88	FADD	TLR4	RIPK1	TNFAIP3	TAB1	MAP3K14	IL1R1	NFKB1	IRAK1	TRADD	NFKBIA
WNT_SIGNALING	http://www.broadinstitute.org/gsea/msigdb/cards/WNT_SIGNALING	AES	APC	AXIN1	BCL9	BTRC	FZD5	CCND1	CCND2	CCND3	CSNK1A1	CSNK1D	CSNK1G1	CSNK2A1	CTBP1	CTBP2	CTNNB1	CTNNBIP1	CXXC4	DAAM1	DIXDC1	DKK1	DVL1	DVL2	EP300	FBXW11	FBXW2	FGF4	FOSL1	FOXN1	FRAT1	FRZB	FSHB	FZD1	FZD2	FZD3	FZD4	FZD6	FZD7	FZD8	GSK3A	GSK3B	JUN	KREMEN1	LEF1	LRP5	LRP6	MYC	NKD1	NLK	PITX2	PORCN	PPP2CA	PPP2R1A	PYGO1	RHOU	SENP2	SFRP1	SFRP4	FBXW4	SLC9A3R1	SOX17	T	TCF7	TCF7L1	TLE1	TLE2	WIF1	WISP1	WNT1	WNT10A	WNT11	WNT16	WNT2	WNT2B	WNT3	WNT3A	WNT4	WNT5A	WNT5B	WNT6	WNT7A	WNT7B	WNT8A	WNT9A	B2M	RPL13A	GAPDH	ACTB
REACTOME_PI3K_EVENTS_IN_ERBB2_SIGNALING	http://www.broadinstitute.org/gsea/msigdb/cards/REACTOME_PI3K_EVENTS_IN_ERBB2_SIGNALING	AKT3	CDKN1A	CDKN1B	CHUK	THEM4	CREB1	NRG4	HBEGF	EGF	EGFR	ERBB2	ERBB3	ERBB4	EREG	AKT1	AKT2	FOXO1	FOXO3	PHLPP1	MTOR	RICTOR	GAB1	GRB2	GSK3A	NRG1	NR4A1	MDM2	FOXO4	PDPK1	PIK3CA	PIK3R1	BAD	PTEN	TRIB3	RPS6KB2	MLST8	BTC	TSC2	MAPKAP1	CASP9	AKT1S1	NRG2
PID_WNT_SIGNALING_PATHWAY	http://www.broadinstitute.org/gsea/msigdb/cards/PID_WNT_SIGNALING_PATHWAY	DKK1	WNT3A	FZD9	WNT2	WNT7A	IGFBP4	WNT1	FZD8	FZD1	KREMEN2	LRP6	KREMEN1	FZD2	LRP5	FZD6	RSPO1	WNT7B	FZD4	CTHRC1	WNT5A	RYK	FZD5	ATP6AP2	WNT3	ROR2	WIF1	FZD10	FZD7
REACTOME_SIGNALLING_BY_NGF	http://www.broadinstitute.org/gsea/msigdb/cards/REACTOME_SIGNALLING_BY_NGF	AKT3	BCL2L11	DNAL4	CDKN1A	CDKN1B	NET1	VAV3	ADCY1	ADCY2	FRS2	ADCY3	ADCY5	PRDM4	ADCY6	AKAP13	ADCY7	ADCY8	CHUK	ADCY9	ADCYAP1	ADCYAP1R1	THEM4	AP2M1	AP2S1	CLTA	CLTC	FGD4	ADORA2A	CREB1	CRK	MAPK14	ADRBK1	AP2A1	AP2A2	AP2B1	DNM1	DNM2	DUSP3	DUSP4	DUSP6	DUSP7	ECT2	ADCY4	ELK1	AKT1	AKT2	FGD2	FGD1	SORCS3	FOXO1	FOXO3	ARHGEF9	PHLPP1	ARHGEF12	ARHGEF18	NCSTN	ITGB3BP	MTOR	RICTOR	SHC2	NGEF	TIAM2	AATF	NGFRAP1	ARHGEF16	GRB2	RAPGEF1	ABR	GSK3A	HDAC1	HDAC2	NR4A1	HRAS	IKBKB	IRAK1	IRS1	ITPR2	ITPR3	KRAS	RHOA	ARHGAP4	ARHGDIA	MAG	MCF2	MDM2	MEF2A	MEF2C	FOXO4	MYD88	ATF1	NFKBIA	NGF	NGFR	NRAS	NTRK1	NTRK2	OMG	FURIN	PCSK6	ARHGEF4	ARHGEF3	APH1A	PCSK5	PDE1A	PDE1B	PDPK1	PIK3CA	PIK3CB	PIK3R1	PIK3R2	PLCG1	SHC3	PPP2CA	PPP2CB	PPP2R1A	PPP2R1B	PPP2R5D	PRKACA	PRKACB	PRKAR1A	PRKAR1B	PRKAR2A	PRKAR2B	PRKCA	PRKCD	PRKCE	PRKCG	PRKCI	PSENEN	MAPK1	MAPK3	MAPK7	MAPK8	MAPK11	MAPK13	MAP2K1	MAP2K2	MAP2K5	PSEN1	PSEN2	RTN4	BAD	PTEN	KIDINS220	PREX1	TRIB3	RAC1	RAF1	RALA	RALB	RALGDS	RAP1A	RASGRF1	RASGRF2	RELA	RIT2	RIT1	RPS6KA1	RPS6KA2	RPS6KA3	RPS6KB2	RPS27A	MAPK12	MLST8	ITSN1	SH3GL2	SHC1	PLEKHG2	SMPD2	SOS1	SOS2	SRC	BRAF	STAT3	ADAM17	TIAM1	TRAF6	TRIO	TSC2	UBA52	VAV1	YWHAB	YWHAE	MAPKAPK3	MAPKAP1	CALM1	CALM2	CALM3	CAMK4	APH1B	CASP2	CASP3	OBSCN	CASP9	AKT1S1	LINGO1	IRS2	RIPK2	HDAC3	SQSTM1	FGD3	KALRN	ARHGEF1	ARHGEF2	RPS6KA5	MAPKAPK2	ARHGEF6	MAGED1	ARHGEF11	ARHGEF17	CDK1
PHONG_TNF_RESPONSE_VIA_P38_PARTIAL	http://www.broadinstitute.org/gsea/msigdb/cards/PHONG_TNF_RESPONSE_VIA_P38_PARTIAL	TNS3	TNFRSF10B	IFNGR2	PTGER4	PPIF	TNFAIP3	TIPARP	SERPINE1	SEMA3C	PGRMC2	TTC27	LITAF	KYNU	INSIG1	MFHAS1	TGFB2	PTX3	KANK2	COL7A1	HAS2	BID	BMP5	IL6	BAHD1	FZD7	TUBB2B	DUSP10	FJX1	EGFR	CREB1	STAT3	CD44	BCL6	SLC39A14	NFKBIE	SLC31A2	SMAD3	CDKN1A	RIPK4	TNC	PMAIP1	ID1	TGIF2	SERPINB2	GLIPR1	EFNB2	TCF7L2	SQSTM1	THBS1	PLAC8	CITED2	BTG3	RGS2	CXCL3	TOB1	LDLR	SPHK1	IL6ST	TUBB2A	ALCAM	KCNN4	CALHM2	CEBPD	FLRT3	PCDH7	SLC12A7	DNAJB4	IER3	CYLD	AGRN	CXCL1	KDM6B	HEY1	FOSL2	CXCL2	NFKB2	PLAUR	TSC22D2	TGFA	IRS1	ARL14	HIVEP2	PTHLH	MCL1	LHFP	SDF2L1	WWC1	TAPBP	SLC5A3	CHST11	BDNF	RNF44	RXRA	REL	GABRA2	NBN	ITGAV	AURKA	BMP2	HEXIM1	PDE8B	LIF	FGD6	B4GALT1	PHLDA1	SLC20A1	DUSP1	ID2	EREG	BAZ1A	FAM46A	TPST1	VDR	LGR5	FNDC3B	SNCA	HIVEP1	KLHL21	PLK2	IL27RA	JUN	JUNB	LBH	HOXA5	PLAU	IRGQ	TRIB2	HERPUD1	TANK	NKX3-1	INHBA	CCNG2	NAMPT	KLF6	ADM	NEDD4L	MAFF	CDH19	PITX2	TRAPPC4	DNAJB9	SSFA2	HOXA9	TNFRSF21	CCL20	LAMC1	INTS6	BIRC2	ID3	NR2F2	DKK1	FOXO1
KEGG_JAK_STAT_SIGNALING_PATHWAY	http://www.broadinstitute.org/gsea/msigdb/cards/KEGG_JAK_STAT_SIGNALING_PATHWAY	STAT3	STAT4	STAT1	STAT2	PIAS3	TYK2	IL21R	CREBBP	SOCS5	IL23A	CTF1	STAM	SPRY4	IL22	JAK1	AKT1	AKT2	JAK3	JAK2	AKT3	STAT5B	STAT5A	TPO	STAT6	MYC	IL24	SPRED1	PIK3R5	CSF2	IL13RA2	PIAS1	IL13RA1	CNTF	PRLR	CNTFR	PRL	SOCS1	IFNE	CSF2RB	CSF2RA	IL23R	CSF3	SOCS3	CCND1	IL22RA2	BCL2L1	CSF3R	PIAS4	CBLC	CLCF1	OSMR	IL20	CCND2	CCND3	SOS2	EPO	PTPN11	IL9R	MPL	SPRED2	IFNA5	IFNA4	IFNA2	SOCS2	IFNA1	CISH	PTPN6	IL9	IL7R	IL12RB1	IL12B	IL13	IL12RB2	IL12A	IRF9	PIAS2	IFNA6	LEPR	IFNA7	IFNA13	GRB2	IFNA14	LEP	IFNA16	IL19	IL10	IL10RA	SOS1	IL10RB	EPOR	IL11	IL3RA	IL3	EP300	IL2RG	IL2RB	CBLB	OSM	CBL	IL15RA	IFNGR2	IL15	IFNG	IFNGR1	IFNB1	IFNAR1	IFNAR2	IL21	IL20RB	IL2RA	IL22RA1	IL20RA	IL2	PIK3R3	CRLF2	IFNK	SPRY2	IL6ST	SPRY1	IL7	STAM2	GHR	SOCS4	PIK3CA	PIK3CB	PIM1	PIK3CD	LIF	LIFR	TSLP	IL4	IL5	PIK3CG	SOCS7	IL5RA	PIK3R1	IL6	PIK3R2
BIOCARTA_MAPK_PATHWAY	http://www.broadinstitute.org/gsea/msigdb/cards/BIOCARTA_MAPK_PATHWAY	MEF2C	JUN	MEF2D	MAX	CHUK	RAF1	MEF2A	STAT1	SHC1	ELK1	PAK2	CEBPA	MKNK1	MAP2K4	RIPK1	ATF2	RAPGEF2	MAPK9	MAP3K5	MAP4K3	MAPK10	MAPK11	MAP2K2	MAP4K4	BRAF	RPS6KA5	MAP2K3	MAP3K1	MAPK13	MAP3K3	MAP2K1	MAP3K4	MAP2K7	MAP3K10	MAP3K9	IKBKB	MAP2K5	MAP3K11	CREB1	MAP2K6	MAP3K7	MAP3K8	MAP3K12	MAP3K6	MAP4K1	MAP4K5	RPS6KA2	RPS6KA3	DAXX	RPS6KB1	RPS6KB2	GRB2	MAPK3	MAPK4	RPS6KA4	MAPK6	NFKB1	MAPK7	RAC1	NFKBIA	MYC	RPS6KA1	MAPK1	MAPKAPK3	HRAS	MAP4K2	MAPK8	MAPKAPK5	MAPK14	MAPK12	RELA	MAPKAPK2	TGFB2	MKNK2	TGFB1	TRAF2	ARAF	MAP3K14	TGFBR1	TRADD	TGFB3	PAK1	SP1	MAP3K13	FOS	MAP3K2
KEGG_MAPK_SIGNALING_PATHWAY	http://www.broadinstitute.org/gsea/msigdb/cards/KEGG_MAPK_SIGNALING_PATHWAY	JUN	MEF2C	ELK4	ELK1	JUND	GADD45B	ZAK	STMN1	RRAS2	MAP3K5	MAP3K1	MAP3K3	MAP3K4	MAP3K7	MAP3K8	AKT1	AKT2	ARRB2	CD14	ARRB1	NRAS	DUSP16	CHP2	RASGRP3	NFKB2	NFKB1	MYC	NFATC4	MAPK14	FLNC	FLNA	KRAS	FLNB	PRKX	TRAF6	TGFB2	DUSP1	DUSP2	TGFB1	TRAF2	BDNF	TAB2	ECSIT	TGFBR2	DUSP7	TGFBR1	DUSP5	DUSP6	DUSP3	TGFB3	PLA2G4E	DUSP4	CACNG5	CACNG4	NF1	PLA2G12A	NFATC2	RASGRP4	MAP3K2	MAX	DUSP10	FGF9	FGF8	FGF7	FGF6	FGF5	FGF3	FGF4	FGF1	FGF2	PTPN5	FGF21	IL1R2	MAPK9	CACNA2D3	MAPK10	MAPK11	RASGRP2	MAP2K2	PLA2G4A	MAP2K3	MECOM	PLA2G5	MAPK13	MAP2K1	FGFR2	MAP2K7	RASA2	MAPK8IP2	RASGRF1	MAP2K5	RASGRF2	FGFR4	MAP2K6	MAPK8IP3	MAP3K6	CASP3	MAP3K12	FGFR3	FGFR1	RASA1	FGF14	RPS6KA2	RPS6KA3	FGF17	FGF16	FGF10	GRB2	FGF11	FGF12	FGF13	PLA2G1B	RPS6KA1	MAPKAPK3	IKBKG	HRAS	CACNG2	FGF23	CACNG3	MKNK2	FGF18	STK4	STK3	MAPK8IP1	MOS	RAP1A	MAPT	RAP1B	PPP3CB	PPP3CA	CACNA1H	CACNA1G	CACNA1I	ATF4	TAB1	FOS	TAOK2	RPS6KA6	PPP3R2	CACNG8	PPP5C	PPP3CC	CACNG6	PPP3R1	CACNG7	MAP2K4	ATF2	PDGFRB	MAP4K3	PLA2G6	PLA2G2E	PLA2G10	MAP4K4	RPS6KA5	BRAF	IKBKB	PLA2G4B	MAP3K11	CACNA2D2	IL1A	PLA2G2F	DAXX	AKT3	GADD45G	FGF20	RELB	MAPKAPK5	MAPK12	RELA	GNA12	HSPA8	HSPB1	PTPRR	LAMTOR3	GADD45A	NGF	DDIT3	MAP3K14	TAOK1	PDGFA	FGF22	PDGFB	NLK	PDGFRA	PRKACA	PRKACB	PAK1	CRK	CDC25B	CRKL	MAP3K13	PLA2G2D	CDC42	RASGRP1	CACNA2D1	CACNB1	SRF	CACNB2	SOS2	CACNB3	CACNB4	CHUK	CACNG1	PRKCB	RAF1	PRKCA	TNF	PAK2	MKNK1	PLA2G3	PRKCG	PTPN7	RAPGEF2	HSPA1L	CACNA1A	HSPA1B	RAC2	HSPA2	CACNA1D	CACNA1E	RAC3	CACNA1B	HSPA1A	PLA2G12B	CACNA1C	DUSP8	CACNA1F	CACNA1S	MAP4K1	TNFRSF1A	DUSP9	PPM1A	PPM1B	MAPK3	RPS6KA4	CACNA2D4	MAPK7	RAC1	SOS1	MAPK1	DUSP14	MAP4K2	MAPK8	EGFR	MAPKAPK2	EGF	RRAS	TAOK3	GNG12
BREDEMEYER_RAG_SIGNALING_VIA_ATM_NOT_VIA_NFKB_DN	http://www.broadinstitute.org/gsea/msigdb/cards/BREDEMEYER_RAG_SIGNALING_VIA_ATM_NOT_VIA_NFKB_DN	POMT1	CCDC126	CPEB2	MPZL2	ENTPD1	PDXDC1	TGFBRAP1	TAF4B	RNF157	C1GALT1	WBP5	ESCO1	CUEDC1	D2HGDH	CPT1A	SLC44A1	PHKA1	IRAK4	CASP9	SSPN	ACP5	ANK3	ACADL	SLC4A8	CITED2	TNK2	TRIP11	EYA1	CDK5RAP1	ACAD10	PCTP	CPNE9	KIF5B	NAA38	CENPC1
PHONG_TNF_RESPONSE_NOT_VIA_P38	http://www.broadinstitute.org/gsea/msigdb/cards/PHONG_TNF_RESPONSE_NOT_VIA_P38	TRAF3	TFE3	MMP2	PROX1	ANKLE2	RCAN1	SEL1L	PDIA4	MAP3K3	SYNGR2	GBP2	HYOU1	PPIF	SRPK1	GATA2	IL6ST	TNFAIP8	APBA3	TRAPPC4	TANK	SSTR2	NR2C1	HSD17B2	BIRC3	PDLIM4	ETV1	TCF7L2	ICAM1	IFNAR2	OPTN	TRIO	ETS2	MYO1C	DOCK4	CSF1	LTB	PSMB9	FLOT1	G0S2	ZCCHC11	SOX9	FAM129A	RAB11FIP2	MGAT4B	DNMBP	BSDC1	IKBKE	EMP1	CNOT2	IRF2	HEY1	GEM	MTUS1	OXTR	MDFI	BHLHE40	ABCD3	STEAP1	IRF1	PPME1	GPRC5A	RAC2	PDE10A	DENND5A	CADM1	SOD2	FXN	DRAM1	TRIM21	SERPINE1	ATP1B1	LPXN	GCH1	CD83	CSNK1G2	EHD1	GADD45A	TMEM132A	BAMBI	COL6A1	UVRAG	FOXF1	SRGN	HN1L	TNIP1	HTRA2	PARP12	IVNS1ABP	RAI14	DNAJB1	INPP4B	JAK1	KLF6	ADARB1	SMAD3	ARID5B	IGSF3	BCL3	IFNGR1	LOXL2	ZFP36L2	NFE2L3	MED20	CYLD	SHB	PDLIM5	DNAJC10	PLAU	PELI1	VDR	C1QTNF1	OSR2	RNF19B	TNIP2	ECE1	EFHD2	MVD	FAM65A	DUSP8	SMAD1	TNFRSF21	IRS2	MMD	TRIB3	FLG	WTAP	NR2F2	INF2	MAP2K3	AMOTL2	ABTB2	SLC2A6	MEIS2	FKBP4	RGS3	ABCA1	SYDE1	CLK4	NBN	SGK1	TRIP10	MALL	CLDN1	LDLR	HSP90B1	NFE2L1	ZBTB10	N4BP3	SLC25A22	CSF2	HSPA1A	PLCB4	ING3	RHOF	PDE4A	AMPD3	EFNA1	RFX5	SBNO2	TNFRSF1B	CREB3	FSTL3	CXCL10	NFKB1	MEF2C	JUN	NET1	MREG	ZFHX4	HES1	RBM47	PLAUR	TMEM204	TRAF1	EML2	MYBL1	SLC22A4	GCHFR	NFKB2	ZMIZ2	EGFR	CARS	VCAM1	TUBD1	RIPK2	RAPGEF2	FDX1	SLC25A37	BHLHE41	TNFRSF10B	GRK5	GFPT2	PHLDA2	CEBPB	MID1	CD70	TNFRSF9	SOX4	NFKBIA	IER2	NAB1	TPCN1	CDC42EP3	CROT	PTGES	LARP6	TMEM156	GNAI1	TRIM62	ETS1	NECAP2	SSBP2	CLIP2	LRRC49	ATF5	ARNTL2	BID	SLC30A1	WDR48	DHRS2	CYB561	ABR	TNFAIP2	B4GALT5	TOX	SP100	MANF	ARSJ	LIMD2	LAMC2	SMOX	PLEKHA5	AIM1
PID_SMAD2_3PATHWAY	http://www.broadinstitute.org/gsea/msigdb/cards/PID_SMAD2_3PATHWAY	PIAS4	MAP3K1	UBE2I	SMAD2	PPM1A	CTDSPL	CTDSP1	MAPK3	KPNB1	CTDSP2	SMAD3	TGFBRAP1	NUP214	SMAD4	MAPK1	KPNA2	NUP153
BIOCARTA_IL6_PATHWAY	http://www.broadinstitute.org/gsea/msigdb/cards/BIOCARTA_IL6_PATHWAY	CSNK2A1	JUN	SRF	HRAS	STAT3	PTPN11	IL6ST	RAF1	SHC1	ELK1	MAP2K1	TYK2	JAK1	JAK3	JAK2	CEBPB	GRB2	MAPK3	FOS	IL6	SOS1
KEGG_NOTCH_SIGNALING_PATHWAY	http://www.broadinstitute.org/gsea/msigdb/cards/KEGG_NOTCH_SIGNALING_PATHWAY	HES5	DTX3	NOTCH4	DTX3L	NOTCH3	NOTCH2	EP300	HES1	NOTCH1	NUMB	PSEN2	PSEN1	PTCRA	SNW1	APH1A	KAT2A	ADAM17	RFNG	RBPJ	DTX1	CREBBP	DTX2	MAML1	CTBP2	NCOR2	CTBP1	DVL3	JAG2	DVL2	NUMBL	MAML2	KAT2B	DLL4	PSENEN	DLL3	DVL1	CIR1	DLL1	LFNG	JAG1	MAML3	HDAC1	HDAC2	NCSTN	DTX4	MFNG	RBPJL
REACTOME_SIGNALING_BY_EGFR_IN_CANCER	http://www.broadinstitute.org/gsea/msigdb/cards/REACTOME_SIGNALING_BY_EGFR_IN_CANCER	AKT3	ADAM10	SPRY1	SPRY2	STAM2	CDKN1A	CDKN1B	ADCY1	ADCY2	ADCY3	ADCY5	CDC37	ADCY6	ADCY7	ADCY8	CHUK	ADCY9	THEM4	AP2M1	AP2S1	CLTA	CLTC	CREB1	CSK	ADRBK1	AP2A1	AP2A2	AP2B1	EGF	EGFR	ADCY4	EPS15	AKT1	AKT2	FOXO1	FOXO3	PHLPP1	MTOR	RICTOR	GAB1	LRIG1	GRB2	GSK3A	EPN1	SH3KBP1	NR4A1	HRAS	HSP90AA1	ITPR2	ITPR3	KRAS	MDM2	FOXO4	NRAS	PDE1A	PDE1B	PDPK1	PIK3CA	PIK3R1	PLCG1	PRKACA	PRKACB	PRKAR1A	PRKAR1B	PRKAR2A	PRKAR2B	PRKCA	PRKCD	PRKCE	PRKCG	PAG1	MAPK1	MAPK3	MAP2K1	MAP2K2	BAD	PTEN	TRIB3	EPS15L1	RAF1	RPS6KB2	RPS27A	MLST8	SH3GL2	SHC1	SOS1	SRC	ADAM17	TSC2	UBA52	YWHAB	MAPKAP1	CALM1	STAM	ADAM12	CALM2	CALM3	CAMK4	CASP9	AKT1S1	CBL	HGS	CDK1	CDC42
PID_PI3KCI_AKT_PATHWAY	http://www.broadinstitute.org/gsea/msigdb/cards/PID_PI3KCI_AKT_PATHWAY	BCL2L1	GSK3A	MAPKAP1	RICTOR	TBC1D4	RAF1	CASP9	HSP90AA1	MAP3K5	FOXO3	AKT3	PRKDC	YWHAQ	YWHAH	MTOR	FOXO1	YWHAG	CDKN1A	SFN	YWHAE	PDPK1	CHUK	PRKACA	BAD	KPNA1	YWHAZ	CDKN1B	YWHAB	AKT1	AKT2	GSK3B	SRC	MLST8	FOXO4	SLC2A4
REACTOME_PI_3K_CASCADE	http://www.broadinstitute.org/gsea/msigdb/cards/REACTOME_PI_3K_CASCADE	AKT3	CDKN1A	CDKN1B	FRS2	CHUK	THEM4	CREB1	KLB	AKT1	AKT2	FGF1	FGF2	FGF3	FGF4	FGF5	FGF6	FGF7	FGF8	FGF9	FGF10	FGFR1	FGFR3	FGFR2	FGFR4	FOXO1	FOXO3	PHLPP1	MTOR	RICTOR	GAB1	FGF20	FGF22	GRB2	GSK3A	NR4A1	MDM2	FOXO4	PDPK1	PIK3CA	PIK3R1	BAD	PTEN	TRIB3	RPS6KB2	MLST8	TSC2	MAPKAP1	FGF23	CASP9	AKT1S1	FGF18	FGF17	KL
PID_PI3K_PLC_TRK_PATHWAY	http://www.broadinstitute.org/gsea/msigdb/cards/PID_PI3K_PLC_TRK_PATHWAY	PDPK1	BAD	YWHAH	EGR1	YWHAB	PIK3R1	PRKCD	FOXO3	GRB2	PLCG1	AGAP2	TRPV1	SHC1	SRC	KRAS	GAB1	YWHAG	GSK3B	PIK3CA	CCND1	AKT1	YWHAE	NTRK1	CREB1	SOS1	NGF	CAMK2A	TRPC3	YWHAQ	SFN	YWHAZ	CAMK4	HRAS	NRAS	STAT5A	EPB41L1
PID_PI3KPLCTRKPATHWAY	http://www.broadinstitute.org/gsea/msigdb/cards/PID_PI3KPLCTRKPATHWAY	PDPK1	BAD	YWHAH	EGR1	YWHAB	PIK3R1	PRKCD	FOXO3	GRB2	PLCG1	AGAP2	TRPV1	SHC1	SRC	KRAS	GAB1	YWHAG	GSK3B	PIK3CA	CCND1	AKT1	YWHAE	NTRK1	CREB1	SOS1	NGF	CAMK2A	TRPC3	YWHAQ	SFN	YWHAZ	CAMK4	HRAS	NRAS	STAT5A	EPB41L1
REACTOME_PIP3_ACTIVATES_AKT_SIGNALING	http://www.broadinstitute.org/gsea/msigdb/cards/REACTOME_PIP3_ACTIVATES_AKT_SIGNALING	AKT3	CDKN1A	CDKN1B	CHUK	THEM4	CREB1	AKT1	AKT2	FOXO1	FOXO3	PHLPP1	MTOR	RICTOR	GSK3A	NR4A1	MDM2	FOXO4	PDPK1	BAD	PTEN	TRIB3	RPS6KB2	MLST8	TSC2	MAPKAP1	CASP9	AKT1S1
REACTOME_SIGNALING_BY_NOTCH1	http://www.broadinstitute.org/gsea/msigdb/cards/REACTOME_SIGNALING_BY_NOTCH1	HDAC6	HDAC5	MAMLD1	ADAM10	CDK8	DTX2	CNTN1	CREBBP	MIB2	JAG1	DTX1	EP300	SNW1	DTX4	NCSTN	HEY1	HEY2	KAT2A	HEYL	DLL1	HDAC1	HDAC2	HIF1A	HES1	RBPJ	JAG2	HES5	ARRB1	ARRB2	MYC	APH1A	HDAC7	DLL4	FBXW7	MAML3	PSENEN	HDAC8	PSEN1	PSEN2	MIB1	RPS27A	ADAM17	TBL1X	TLE1	TLE2	TLE3	TLE4	UBA52	TBL1XR1	HDAC11	APH1B	HDAC10	MAML2	CUL1	NUMB	DLK1	HDAC3	KAT2B	CCNC	DNER	NCOR1	NCOR2	HDAC9	HDAC4	MAML1	RBX1
DAUER_STAT3_TARGETS_UP	http://www.broadinstitute.org/gsea/msigdb/cards/DAUER_STAT3_TARGETS_UP	FGG	UGCG	THBS1	KLF11	BCL6	AKAP12	MAFF	ATF3	LBP	SOD2	ADM	DUSP5	EFNB2	EFNA1	STAT3	TRIB1	CEBPD	LDLR	CCL2	FEM1C	FGA	SOCS3	C3	JUN	SLC2A3	ZFP36	HEG1	FLNB	FOSL1	ICAM1	BCL3	NPC1	CTSB	STAT2	IGFBP1	SLC4A7	SFN	TEAD4	FGB	ABCA1	PFKFB3	GFPT2	PLIN3	AGT
PID_TGFBRPATHWAY	http://www.broadinstitute.org/gsea/msigdb/cards/PID_TGFBRPATHWAY	EIF2A	PARD6A	NEDD4L	CTNNB1	OCLN	SPTBN1	RPS6KB1	TAB2	TGFB3	CAV1	TGFB1	GRB2	RNF111	PPP2CA	PPP2CB	SMURF1	SMAD7	DAXX	WWP1	TGFB2	DAB2	PDPK1	SOS1	AXIN1	ITCH	RHOA	PPP2R2A	TGFBR1	SMURF2	YWHAE	ZFYVE16	PML	SMAD2	PPP1CA	DACT2	CTGF	STRAP	PPP1R15A	FKBP1A	ARRB2	SMAD4	CAMK2A	SMAD3	DYNLRB1	SKIL	SHC1	MAP3K7	TAB1	XIAP	BAMBI	TGFBRAP1	ZFYVE9	YAP1	TGFBR2	TGFBR3
AZARE_STAT3_TARGETS	http://www.broadinstitute.org/gsea/msigdb/cards/AZARE_STAT3_TARGETS	NNMT	DHX9	TNC	ITGB6	COPA	NUP160	SRSF6	MMP3	G3BP2	TWF1	S100A9	CLIC4	DDX3X	MCL1	CDK17	CDV3	NUP188	B4GALT1	CCND2	FN1	THBS1	PCDH7
KEGG_HEDGEHOG_SIGNALING_PATHWAY	http://www.broadinstitute.org/gsea/msigdb/cards/KEGG_HEDGEHOG_SIGNALING_PATHWAY	HHIP	PTCH2	GAS1	WNT3A	ZIC2	WNT9B	WNT9A	LRP2	CSNK1G1	WNT2B	WNT11	WNT10B	IHH	SMO	WNT10A	WNT4	CSNK1G3	SHH	WNT1	CSNK1D	RAB23	CSNK1A1	CSNK1G2	CSNK1E	BMP8A	GSK3B	WNT7A	BTRC	WNT7B	WNT8A	WNT8B	WNT2	WNT3	PRKX	WNT5A	WNT6	FBXW11	STK36	WNT5B	GLI1	DHH	PRKACA	PRKACB	SUFU	BMP4	BMP2	GLI2	BMP7	GLI3	PTCH1	BMP8B	WNT16	BMP5	BMP6
REACTOME_CTNNB1_PHOSPHORYLATION_CASCADE	http://www.broadinstitute.org/gsea/msigdb/cards/REACTOME_CTNNB1_PHOSPHORYLATION_CASCADE	FRAT1	CSNK1A1	CTNNB1	FRAT2	APC	PPP2CA	PPP2CB	PPP2R1A	PPP2R1B	PPP2R5A	PPP2R5B	PPP2R5C	PPP2R5D	PPP2R5E	AXIN1
KEGG_MTOR_SIGNALING_PATHWAY	http://www.broadinstitute.org/gsea/msigdb/cards/KEGG_MTOR_SIGNALING_PATHWAY	TSC2	IGF1	RPS6KA6	MTOR	EIF4B	EIF4E	EIF4EBP1	RICTOR	PGF	ULK1	RHEB	BRAF	HIF1A	PDPK1	RPTOR	AKT1	AKT2	RPS6KA2	RPS6KA3	RPS6KB1	MLST8	AKT3	RPS6KB2	TSC1	ULK2	CAB39	MAPK3	CAB39L	RPS6	MAPK1	RPS6KA1	PIK3R5	ULK3	EIF4E1B	STK11	EIF4E2	VEGFA	PRKAA2	VEGFC	PRKAA1	VEGFB	STRADA	PIK3R3	DDIT4	PIK3CA	PIK3CB	PIK3CD	PIK3CG	PIK3R1	PIK3R2
REACTOME_PI3K_EVENTS_IN_ERBB4_SIGNALING	http://www.broadinstitute.org/gsea/msigdb/cards/REACTOME_PI3K_EVENTS_IN_ERBB4_SIGNALING	AKT3	CDKN1A	CDKN1B	CHUK	THEM4	CREB1	NRG4	HBEGF	ERBB4	EREG	AKT1	AKT2	FOXO1	FOXO3	PHLPP1	MTOR	RICTOR	GSK3A	NRG1	NR4A1	MDM2	FOXO4	PDPK1	PIK3CA	PIK3R1	BAD	PTEN	TRIB3	RPS6KB2	MLST8	BTC	TSC2	MAPKAP1	CASP9	AKT1S1	NRG2
ST_ERK1_ERK2_MAPK_PATHWAY	http://www.broadinstitute.org/gsea/msigdb/cards/ST_ERK1_ERK2_MAPK_PATHWAY	SOS1	RPS6KA3	TRAF3	CREB3	MAPK3	EIF4E	SOS2	MAP3K8	RPS6KA2	EEF2K	CREB5	MAP2K1	SHC1	KLF6	RAP1A	ARAF	DUSP4	MKNK1	GRB2	DUSP9	BRAF	KAT5	MKNK2	BAD	MAP2K2	ATF1	NFKB1	CREB1	RPS6KA1	MAPK1	MOS	DUSP6
PARENT_MTOR_SIGNALING_UP	http://www.broadinstitute.org/gsea/msigdb/cards/PARENT_MTOR_SIGNALING_UP	IL17RC	CTH	VAT1	TMBIM6	TFPI	ELP4	MGEA5	RBFA	WRAP73	IFT140	PTPN18	SMPD1	IP6K2	KAT6B	TBCCD1	GCDH	PDK3	HECTD3	AIFM1	PHGDH	UNC45A	MAP2K5	UBE2L3	CABIN1	MAGEA5	PSMC5	FAM13A	IL13RA2	CNNM2	CCHCR1	NPRL2	C1QTNF1	MAP3K5	ECHDC3	RECQL	FDPS	CREBL2	RSL1D1	SMARCA2	UBTD1	LIAS	PCIF1	VEGFB	CLSTN1	KDM5A	RBM10	CD40	HSPA4	PRIM2	TNFRSF25	MTOR	CEP350	ABCD4	KDM4B	ST5	PRDX2	AP3B1	UPF1	MYO9B	PRODH2	SLC22A1	ACOX1	EID1	HSD17B2	SPAG9	PDK4	TUBG2	CDC40	CTNNB1	SDHA	PECAM1	CTBP2	MFSD10	SNAPC3	CDK5RAP3	NRD1	AGER	SLC6A8	DHODH	ZCWPW1	CECR5	CD53	PLAG1	PGAP2	PSPH	TSHZ2	PLCB1	MED18	CP	LHPP	SLC4A4	PANK4	PTPN6	GSTT2	TOP3A	PPDPF	PECR	RIC8B	EXOC3	CHD1L	RBM5	SEC22B	PPARD	TSFM	CEBPD	NIPSNAP1	CRYGD	COQ6	CPM	STAT1	ETHE1	GLRX	PTBP1	CEP250	NPEPPS	ALDH3A2	GOSR2	PNRC1	TMC6	PSMF1	PRUNE	ANXA13	PPP1R7	DDO	DOCK9	HAUS5	CTDP1	KLHL9	MAZ	GRHPR	CALCOCO1	CD86	TAB1	DBT	PYGL	PRKAG2	CYTH4	SRGAP2	IDH3B	DOCK6	FLII	HADHB	ASXL1	TNFSF10	ARL3	SLC25A28	UBL4A	AMBRA1	TRIM45	NADSYN1	F2RL1	TANK	RTN1	MCM4	MRPS27	SLC35C2	PHKG2	AGFG2	PDE4A	AP2A2	SAP18	PLOD1	ATF7IP	VPS13C	TXNRD3	CYB561	PBX2	DDIT4	PDHA1	PRKD1	ZMYM5	NFX1	DNAAF1	SLC27A3	SRPX	PPARA	BBS4	PTPRA	DEPDC5	HMGCS1	POLG	CPSF1	KLF3	ZKSCAN5	FAF1	DBP	TBC1D22A	CIR1	TCF4	TCF25	PDK2	LTBP4	SASH1	MYO1C	DCTN5	TSPAN31	CAPG	DHX9	VPS11	PHF3	ECI2	KAT6A	FGB	PSIP1	PCCA	APOM	MIA	YIPF3	MOGS	HOPX	SYNE2	SYNE1	CTDNEP1	DNAJC3	MSRB2	XPO6	ALDH4A1	LIG1	USE1	TTC38	EIF5A	MDH2	WDR78	KCNK1	RGP1	COPZ1	GTF2H3	F11
BIOCARTA_AKT_PATHWAY	http://www.broadinstitute.org/gsea/msigdb/cards/BIOCARTA_AKT_PATHWAY	CASP9	IKBKG	FOXO4	CHUK	FOXO1	FOXO3	RELA	PDPK1	GHR	IKBKB	AKT1	PIK3CA	PPP2CA	HSP90AA1	YWHAH	BAD	NFKB1	PIK3CG	PIK3R1	NFKBIA
ONDER_CDH1_SIGNALING_VIA_CTNNB1	http://www.broadinstitute.org/gsea/msigdb/cards/ONDER_CDH1_SIGNALING_VIA_CTNNB1	MFAP2	ARHGAP22	MIOS	C3	GREM1	BIN1	CREG1	SORL1	LTBP2	KCNMA1	KDELR3	IGFBP3	PODXL	PRUNE2	FBN1	BGN	POSTN	EFNA1	IFIH1	PPL	VCAN	SOX9	ADRB2	SERPINE1	TFRC	GALNT10	MAGEH1	SLC46A3	MAP1B	IGFBP7	CD83	CXADR	BIRC3	NDRG1	TPM1	MLPH	TNFAIP3	CDH11	EPB41L4B	CADM3	NUPR1	DOCK10	IL17RC	ICAM1	AOX1	SCG5	ACTA2	STC2	CREB3L1	KCNJ6	TSPAN13	CXCL2	SCNN1A	COL6A3	BEX4	PELI1	EPHB2	SPOCK1	MYL9	FBLN5	ERMP1	TAGLN	SEMA3C	PRRX1	MMP19	LMCD1	MYO1B	MICAL2	CXCL1	CD82	LTBP1	EPAS1	COL1A2	CCNG2	FZD3	FERMT2	SYBU
SANSOM_WNT_PATHWAY_REQUIRE_MYC	http://www.broadinstitute.org/gsea/msigdb/cards/SANSOM_WNT_PATHWAY_REQUIRE_MYC	LECT2	FRZB	FZD6	SOX4	LDB1	MSX1	AXIN2	EDN1	IGFBP2	FXN	PTCH1	DVL3	PLAT	SP5	CCNE2	PCBD1	CUL1	TIAM1	WIF1	SEMA3C	PARP1	ID2	BMP7	TNFRSF12A	CD44	NKD1	SLC1A5	RUVBL1	BAX	LGR5	MMP14	FZD7	ID3	MYC	EPHB2	TCF7	ROR2	PTGS2	NLK	SIM2	ACTL6A	ARX	LEF1	CSNK2A1	MTAP	ASCL2	TNFRSF19	FOXA1	SOX17	CCND2	APOD	GEMIN2	CITED1	EPHB3	RABEP2	WISP1	E2F1
PID_IL6_7PATHWAY	http://www.broadinstitute.org/gsea/msigdb/cards/PID_IL6_7PATHWAY	STAT3	CEBPB	A2M	GAB1	FOS	GAB2	PTPRE	TYK2	SOCS3	PIAS3	IL6ST	MYC	VAV1	MAPK14	IRF1	LMO4	HCK	PTPN11	FGG	MAP2K6	CRP	MAP2K4	HSP90B1	CEBPD	LBP	PRKCD	PIK3CA	JAK1	PIK3R1	FOXO1	JAK2	STAT1	JUN	IL6	TNFSF11	MAPK11	TIMP1	PIAS1	GRB2	MITF	AKT1	RAC1	MCL1	SOS1	JUNB	BCL2L1
JAZAG_TGFB1_SIGNALING_VIA_SMAD4_DN	http://www.broadinstitute.org/gsea/msigdb/cards/JAZAG_TGFB1_SIGNALING_VIA_SMAD4_DN	MFNG	CNKSR1	ABCD1	SLC22A6	SF1	CDK17	SYNGR2	SPI1	NRG1	AGPAT1	S100A1	AIM2	SNX10	SHISA5	PDGFRB	NEMF	CYB5A	MST1	RASSF1	DRD2	ST6GALNAC2	BYSL	PAK3	ITGA6	PRODH	KCNMB1	UNC119	EVI2A	ITGB7	RPL13A	PTCH1	TUBA1B	BMP2	PKLR	VIL1	SCAMP3	PHLDA1	LTA	RBMX2	RBP4	CLDN4	LIF	JAG2	GUCY2F	SH3BP2	PNOC	LCP2	GALR1	PTK7	NID2	CCNE1	HSPA4	POU2F2	VAPB	HRH2	CLEC11A	MAPK7	CDK18
BIOCARTA_PPARA_PATHWAY	http://www.broadinstitute.org/gsea/msigdb/cards/BIOCARTA_PPARA_PATHWAY	JUN	NR2F1	PPARGC1A	PRKCB	PRKCA	PRKAR2B	TNF	APOA2	APOA1	CD36	FAT1	CREBBP	NR1H3	ME1	NCOR2	NCOR1	NOS2	HSPA1A	PTGS2	HSD17B4	RXRA	RB1	DUT	CITED2	CPT1B	MRPL11	STAT5B	MAPK3	STAT5A	NFKBIA	MYC	MAPK1	LPL	FABP1	EP300	RELA	NRIP1	DUSP1	PPARA	NCOA1	SRA1	HSP90AA1	PDGFA	EHHADH	PRKACB	SP1	MED1	PIK3CA	PRKAR1A	PRKAR2A	PRKAR1B	ACOX1	NR0B2	PIK3CG	PIK3R1
REACTOME_TOLL_RECEPTOR_CASCADES	http://www.broadinstitute.org/gsea/msigdb/cards/REACTOME_TOLL_RECEPTOR_CASCADES	TLR6	NOD1	TAB1	CNPY3	IRAK3	TIRAP	CHUK	CREB1	ATF2	MAPK14	TICAM1	CTSB	CTSK	CTSS	DNM1	AGER	DNM2	DUSP3	DUSP4	DUSP6	DUSP7	ELK1	TAB2	FOS	LY96	PELI3	TAB3	TBK1	PIK3R4	HMGB1	APP	TICAM2	IKBKB	IRAK1	IRAK2	IRF3	IRF7	JUN	LBP	CD180	MEF2A	MEF2C	MAP3K1	MYD88	ATF1	NFKB2	NFKBIA	NFKBIB	IRAK4	TLR7	ECSIT	TLR8	PIK3C3	PLCG2	TLR9	PPP2CA	PPP2CB	PPP2R1A	PPP2R1B	PPP2R5D	MAPK1	MAPK3	MAPK7	MAPK8	MAPK11	MAPK9	MAPK10	MAP2K1	MAP2K2	MAP2K3	MAP2K6	MAP2K7	LGMN	PELI2	PELI1	SIGIRR	RELA	RPS6KA1	RPS6KA2	RPS6KA3	RPS27A	S100B	SAA1	NOD2	MAP2K4	MAP3K7	BTK	TLR1	TLR2	TLR3	TLR4	TLR5	HSP90B1	TRAF3	TRAF6	UBA52	UBE2N	MAPKAPK3	UNC93B1	EEA1	IKBKG	RIPK1	RIPK2	RPS6KA5	MAPKAPK2	CD14	LY86	IKBKE	CDK1
BIOCARTA_IGF1_PATHWAY	http://www.broadinstitute.org/gsea/msigdb/cards/BIOCARTA_IGF1_PATHWAY	CSNK2A1	JUN	SRF	HRAS	MAPK8	PTPN11	RAF1	SHC1	ELK1	MAP2K1	IGF1	RASA1	PIK3CA	IGF1R	GRB2	IRS1	MAPK3	FOS	PIK3CG	PIK3R1	SOS1
REACTOME_P130CAS_LINKAGE_TO_MAPK_SIGNALING_FOR_INTEGRINS	http://www.broadinstitute.org/gsea/msigdb/cards/REACTOME_P130CAS_LINKAGE_TO_MAPK_SIGNALING_FOR_INTEGRINS	CRK	FGA	FGB	FGG	FN1	ITGA2B	ITGB3	APBB1IP	PTK2	RAP1A	RAP1B	SRC	TLN1	VWF	BCAR1
WIERENGA_STAT5A_TARGETS_GROUP1	http://www.broadinstitute.org/gsea/msigdb/cards/WIERENGA_STAT5A_TARGETS_GROUP1	HSPA2	CDHR1	ENPP3	UPK1A	MUC1	PCSK9	PHLDA1	CTNS	BATF3	FNDC3B	IGFBP4	SEMA6C	CDKN1C	CST7	RHEBL1	RHAG	FAM126B	TRIM58	VASN	CTSH	TGFBR1	CD40LG	NAAA	MEX3D	SLC2A10	DDIT4	NOD1	NAALADL1	TRIM46	SCHIP1	PPFIA4	RABGAP1	PFKFB4	DUSP5	TULP3	MTHFD1	IL18RAP	POU2F1	LTB	ST3GAL5	PIM1	FGF11	IL4I1	BBX	GATA2	KISS1R	ST3GAL4	DHRS3	IL3RA	ENC1	MOSPD3	CCDC102A	OSBP2	SLC6A9	PIK3IP1	STK17B	MIIP	DCPS	TNFAIP8L3	SOS1	GBP4	CPXM1	A4GALT	P2RX4	UBAC1	PHACTR1	TRIB3	GGT5	KRBA1	FAM131A	DAB2	TNFRSF4	PLVAP	CTXN1	SLC25A37	TMEFF2	ADM	DPYSL4	ITGA2	RASGEF1A	SPAG4	DAPK1	SAMSN1	TGM2	SMAP2	PLEKHA4	P4HA2	AMACR	PRPS1	F2RL1	FAM129B	CERCAM	SLC25A4	ARL4A	IGFBP5	XIRP1	TMEM116	AGPAT9	CALB2	RAP1GAP	CTSZ	CBS	TLE3	SNTA1	MAP1A	CFH	NCS1	SLC9A7	TJP2	NDRG1	FBXO6	FAM150B	PLXNA3	DDN	MYO10	SH3BP4	CISH
BIOCARTA_MTOR_PATHWAY	http://www.broadinstitute.org/gsea/msigdb/cards/BIOCARTA_MTOR_PATHWAY	PTEN	PDK2	TSC2	PDPK1	EIF3A	EIF4G3	AKT1	MTOR	PIK3CA	EIF4G2	MKNK1	RPS6KB1	FKBP1A	EIF4G1	TSC1	EIF4A1	PPP2CA	EIF4A2	EIF4B	EIF4E	EIF4EBP1	PIK3R1	RPS6
PID_MTOR_4PATHWAY	http://www.broadinstitute.org/gsea/msigdb/cards/PID_MTOR_4PATHWAY	AKT1S1	KRAS	FBXW11	RRAGA	CLIP1	DEPTOR	CCNE1	PML	RPS6KB1	PXN	MAPK1	MAPKAP1	YWHAG	EEF2K	PLD2	MAP2K2	POLDIP3	ULK1	BRAF	PPARGC1A	EIF4B	ATG13	TSC2	YWHAZ	PDCD4	YWHAQ	EIF4EBP1	SSPO	SGK1	EIF4E	HRAS	PRKCA	BNIP3	ULK2	RPS6KA1	YY1	PRR5	RAC1	YWHAH	MAPK3	CYCS	PDPK1	RAF1	EIF4A1	SREBF1	RRAGD	TSC1	RHOA	IKBKB	RPTOR	MAP2K1	RICTOR	CDK2	RHEB	MLST8	RRAGC	NRAS	DDIT4	SFN	RRN3	RRAGB	MTOR	PLD1	RB1CC1	EEF2	AKT1	YWHAE	IRS1	YWHAB
REACTOME_JNK_C_JUN_KINASES_PHOSPHORYLATION_AND_ACTIVATION_MEDIATED_BY_ACTIVATED_HUMAN_TAK1	http://www.broadinstitute.org/gsea/msigdb/cards/REACTOME_JNK_C_JUN_KINASES_PHOSPHORYLATION_AND_ACTIVATION_MEDIATED_BY_ACTIVATED_HUMAN_TAK1	NOD1	TAB1	TAB2	TAB3	IRAK1	IRAK2	MAPK8	MAPK9	MAPK10	MAP2K7	NOD2	MAP2K4	MAP3K7	TRAF6	IKBKG	RIPK2
WIERENGA_STAT5A_TARGETS_DN	http://www.broadinstitute.org/gsea/msigdb/cards/WIERENGA_STAT5A_TARGETS_DN	ZYX	MANSC1	EPHX2	ROCK2	ARHGAP21	ACTN1	ST8SIA6	MS4A3	STX11	TTK	BANK1	CORO1A	CLCN2	SLC9A1	LY6G6D	CCND1	ITGB1BP2	ACRBP	MEIS1	MPL	MRPS14	SH3PXD2A	SERPINF1	PLCG2	BAMBI	CTSG	CD14	SELP	PROS1	ARHGEF3	SAMD14	ILK	RBPMS2	ADRA2A	WASF3	FAR2	IRS2	GUCY1B3	USP20	PLEKHG3	TTC27	EMILIN1	ALOX12	TRIM8	ITGB5	CAPN11	COTL1	PSTPIP2	ANGPT1	CGRRF1	PPIF	NOTCH1	WFDC1	LOXL3	IL7	DOK3	EFNB2	CD84	ARMCX5	DYRK1A	ASAP2	CD93	ZFPM1	TSPAN32	MILR1	CD47	PECAM1	GP9	SLC9A9	RUFY1	FCER1G	TLN1	CTDSPL	EAF2	EXOC3L4	SMAD6	GP1BA	HIST1H4B	TREML1	LMTK3	MSRB3	PLEK	PBX1	ETS1	CD9	OGFRL1	STX1A	ARAP3	GFOD1	HEXIM2	GAPT	XYLT2	UBASH3B	PADI4	GP6	PTGIR	TMEM163	CLDN5	KLHDC1	NINJ2	TPM3	ACOT11	SUSD3	NFIB	BATF	SH3BGRL2	PDLIM1	PLEKHO2	IRF8	TSPAN9	PDIA5	LHFPL2	TMC8	TMEM63A	GJA4	LGALS12	PCYOX1L	ULK3	BIN1	DCLRE1A	DLK1	TCEAL1	NDUFAF3	SPNS3	SLC37A1	ITPKB	MYLK	TMEM55A	GNG11	CLCN4	GPX1	RASGRP3	SLC24A3	RGS18	CAMK1	ADORA2A	SLC35D3	VWF	IL17RA	SALL2	LST1	PPM1F	SLC12A2	TNNC2	CTIF	TPM2	CD96	HGD	PRKD2	PSRC1	GP1BB	DENND2C	JAM3	EFHC2	TUBGCP4	VASH1	DEPTOR	FCER1A	SCPEP1	FERMT3	CHST12	NBEAL2	ANGPTL6	LGALSL	MGLL	DAAM1	SLC22A23	CXCR4	PLCB2	TMEM44	MTMR11	SDPR	ITGB7	NAP1L3	TPM4	PLXDC2	DENND3	LCN2
REACTOME_PROLONGED_ERK_ACTIVATION_EVENTS	http://www.broadinstitute.org/gsea/msigdb/cards/REACTOME_PROLONGED_ERK_ACTIVATION_EVENTS	FRS2	CRK	RAPGEF1	HRAS	KRAS	NGF	NRAS	NTRK1	PLCG1	MAPK1	MAPK3	MAP2K1	MAP2K2	KIDINS220	RAF1	RAP1A	BRAF	YWHAB	CDK1
WIERENGA_STAT5A_TARGETS_UP	http://www.broadinstitute.org/gsea/msigdb/cards/WIERENGA_STAT5A_TARGETS_UP	MEX3D	DPYSL4	CTSH	HOXB5	GGT5	KRBA1	PHTF2	ST3GAL4	F2RL1	RNF144A	ADM	CCL22	NAALADL1	SLC25A4	TJP2	EPB41	RAP1GAP	EGR1	FAM126B	SOCS2	RGS1	SCHIP1	BTG2	CTNS	CERCAM	MIIP	IL18R1	CBS	SPP1	PLEKHH3	PCSK9	COCH	TRIB3	MAOA	MUC1	PLEKHA4	DAB2	NTSR1	PLXNA3	TSC22D2	PRPS1	POU2F1	IL18RAP	HES6	PLIN2	TNFRSF4	UBAC1	MOB3B	AMACR	ITGA2	A4GALT	PTGER2	SAMSN1	STK17B	COL6A1	SLC6A9	TGM2	FNDC3B	NDRG1	IGFBP5	TRAF1	RNF217	NFIL3	P4HA2	TMEFF2	OLR1	DUSP5	AK3	TLE3	HSPA2	RHEBL1	GNG2	ANTXR2	DDN	EMP1	AGPAT9	PPFIA4	PIK3IP1	CPXM1	TRIB1	PIM1	CD40LG	NCS1	TRIM46	SPAG4	SLC2A3	IL7R	VASN	MYO10	CDHR1	CALB2	TULP3	ARID5B	CH25H	GATA2	BBX	FAM129B	CISH	PHLDA1	FAM150B	PFKFB4	KISS1R	LAMP3	PSAT1	SLC2A10	CCL5	MOSPD3	CCR7	FPR3	PLAU	TANC1	IGFBP4	SOS1	SNTA1	PHACTR1	CDKN1C	TMEM116	SH3BP4	CKAP4	FAM131A	OSM	MTHFD1	UPK1A	ST3GAL5	CCL3	TNFAIP8L3	ENPP3	GADD45B	PLVAP	BTG1	MAP1A	TUBB2B	RHAG	MAPK13	OSBP2	ENC1	STAP1	CCND2	ABCA1	CXCL10	LTB	RASGEF1A	DCPS	IL3RA	CSF2	CFH	P2RX4	TGFBR1	XIRP1	PGM2L1	SLC25A37	SMAP2	AK4	BATF3	ARG2	GNPTAB	FGF11	NOD1	CD83	NAAA	DAPK1	ARL4A	RABGAP1	CST7	SEMA6C	CTSZ	IL4I1	GALC	KLF2	DDIT4	GPR65	CCL2	BHLHE40	TLE4	FBXO6	CTXN1	EGFL6	SLC9A7	CCDC102A	GBP4	SQSTM1	TTLL7	DHRS3	PRDM8	TRIM58	KLF6	GABARAPL1
PID_P38_MK2PATHWAY	http://www.broadinstitute.org/gsea/msigdb/cards/PID_P38_MK2PATHWAY	SRF	YWHAB	HSPB1	MAPK11	YWHAQ	YWHAZ	LSP1	YWHAH	CDC25B	MAPKAPK3	TSC2	TH	YWHAE	MAPK14	RAF1	YWHAG	MAPKAPK2	CREB1	ETV1	SFN	TCF3
REACTOME_NFKB_AND_MAP_KINASES_ACTIVATION_MEDIATED_BY_TLR4_SIGNALING_REPERTOIRE	http://www.broadinstitute.org/gsea/msigdb/cards/REACTOME_NFKB_AND_MAP_KINASES_ACTIVATION_MEDIATED_BY_TLR4_SIGNALING_REPERTOIRE	NOD1	TAB1	CHUK	CREB1	ATF2	MAPK14	TICAM1	AGER	DUSP3	DUSP4	DUSP6	DUSP7	ELK1	TAB2	FOS	LY96	TAB3	HMGB1	APP	TICAM2	IKBKB	IRAK1	IRAK2	JUN	MEF2A	MEF2C	ATF1	NFKB2	NFKBIA	NFKBIB	PPP2CA	PPP2CB	PPP2R1A	PPP2R1B	PPP2R5D	MAPK1	MAPK3	MAPK7	MAPK8	MAPK11	MAPK9	MAPK10	MAP2K1	MAP2K2	MAP2K3	MAP2K6	MAP2K7	RELA	RPS6KA1	RPS6KA2	RPS6KA3	RPS27A	S100B	SAA1	NOD2	MAP2K4	MAP3K7	TLR3	TLR4	TRAF6	UBA52	MAPKAPK3	IKBKG	RIPK1	RIPK2	RPS6KA5	MAPKAPK2	CD14	CDK1
PID_P38_MK2_PATHWAY	http://www.broadinstitute.org/gsea/msigdb/cards/PID_P38_MK2_PATHWAY	SRF	YWHAB	HSPB1	MAPK11	YWHAQ	YWHAZ	LSP1	YWHAH	CDC25B	MAPKAPK3	TSC2	TH	YWHAE	MAPK14	RAF1	YWHAG	MAPKAPK2	CREB1	ETV1	SFN	TCF3
BIOCARTA_IGF1MTOR_PATHWAY	http://www.broadinstitute.org/gsea/msigdb/cards/BIOCARTA_IGF1MTOR_PATHWAY	PTEN	PDK2	GSK3B	PDPK1	EIF2S1	IGF1	AKT1	MTOR	PIK3CA	IGF1R	RPS6KB1	PPP2CA	EIF4E	EIF4EBP1	EIF2S2	EIF2B5	INPPL1	PIK3R1	RPS6
AZARE_NEOPLASTIC_TRANSFORMATION_BY_STAT3_UP	http://www.broadinstitute.org/gsea/msigdb/cards/AZARE_NEOPLASTIC_TRANSFORMATION_BY_STAT3_UP	SLC4A7	PALLD	JAG1	TGFA	IFITM1	PTPRK	GPX3	IL13RA2	DDX58	SFRP1	MAP1B	CALU	GREM1	SPOCK1	SRSF6	CSF3	PRSS3	VSNL1	ELAVL2	ITGB6	COL5A1	ARHGAP25	G0S2	DCBLD2	STX16	FN1	SCG5	RAB6A	AOX1	XYLT1	DHX9	EMP3	FEZ1	THBS1	G3BP2	SRGN	PLTP	ROBO3	HRH1	PTPN11	DPYSL3	CCND2	YKT6	MMP3	PDPN	FLI1	COL5A2	TGFBR1	CDH11	CLIC4	WDR1	CALML3	FST	ARL4C	HMGCS1	SSR3	PLK2	SH2D2A	LTBP1	DDX3X	CUX2	PRNP	CPS1	CDH13	NUP160	CLDN1	MCL1	CDK17	DUSP4	PCDH7	FGFBP1	NNMT	NF2	S100A9	VNN1	TWF1	CALB1	B4GALT1	KCNMA1	CALD1	ARHGDIB	GABPB1	ARMCX2	NUP188	SERPINE2	IL13RA1	S100A8	TNC	CDV3	COPA	PID1	OAS2	FOXA2	GNG11	NEFL	TGFBR2	SORL1	IFI27	LPXN	RAB5A	NUPR1	WIPF1	PTGS2
HAN_JNK_SINGALING_UP	http://www.broadinstitute.org/gsea/msigdb/cards/HAN_JNK_SINGALING_UP	SGK1	JUN	CCND2	FOXP1	CCL5	FAM3C	DPT	ID2	CD276	SOX4	DUSP16	ISG15	IFIT3	IFIT1	IRF9	GBP4	DUSP1	TGFBI	IMPACT	USP18	SHOX2	IL1RL1	ANGPTL2	CTNND2	UBE2L6	CYR61	RUNX1	EFNB2	TNK2	TMSB4X	TNC	CXCL10	LOX	MAN2A1
BIOCARTA_HIF_PATHWAY	http://www.broadinstitute.org/gsea/msigdb/cards/BIOCARTA_HIF_PATHWAY	JUN	EPO	NOS3	EP300	HIF1A	VHL	CREB1	P4HB	COPS5	EDN1	ASPH	VEGFA	ARNT	LDHA	HSP90AA1
REACTOME_TRAF6_MEDIATED_NFKB_ACTIVATION	http://www.broadinstitute.org/gsea/msigdb/cards/REACTOME_TRAF6_MEDIATED_NFKB_ACTIVATION	CHUK	AGER	DDX58	HMGB1	APP	IKBKB	MAP3K1	NFKB2	NFKBIA	NFKBIB	MAVS	RELA	S100B	SAA1	IFIH1	TRAF2	TRAF6	TRIM25	RNF135	IKBKG
KEGG_TOLL_LIKE_RECEPTOR_SIGNALING_PATHWAY	http://www.broadinstitute.org/gsea/msigdb/cards/KEGG_TOLL_LIKE_RECEPTOR_SIGNALING_PATHWAY	JUN	CD80	CD86	STAT1	TLR9	CCL3	MYD88	CCL5	MAP2K4	CCL4	LBP	RIPK1	TLR6	IKBKB	LY96	MAP3K8	MAP3K7	AKT1	AKT2	CD14	CTSK	AKT3	SPP1	IKBKE	NFKB1	NFKBIA	PIK3R5	TLR5	TIRAP	MAPK14	MAPK12	RELA	TRAF6	TRAF3	TOLLIP	TAB2	TLR7	TLR8	CXCL10	CASP8	TICAM1	CHUK	TNF	IFNA5	IFNA4	IFNA2	FADD	IFNA1	IRAK4	MAPK9	IL12B	MAPK10	MAPK11	MAP2K2	MAP2K3	IL12A	MAPK13	MAP2K1	MAP2K7	MAP2K6	IFNA6	IFNA7	IFNA13	IFNA14	IFNA16	MAPK3	RAC1	MAPK1	IRF3	IKBKG	MAPK8	IFNB1	IFNAR1	IFNAR2	TICAM2	IL1B	IRAK1	CD40	PIK3R3	TBK1	PIK3CA	CXCL9	PIK3CB	PIK3CD	TLR3	TLR4	TAB1	TLR1	FOS	TLR2	IRF5	PIK3CG	IL6	PIK3R1	IRF7	PIK3R2
MANTOVANI_NFKB_TARGETS_UP	http://www.broadinstitute.org/gsea/msigdb/cards/MANTOVANI_NFKB_TARGETS_UP	INHBB	OPN4	MTRF1	CCL2	ATP8A2	FLT1	CCDC64	C3	CASP4	SYN3	GTF3C1	ZCWPW1	CXCL9	LATS2	NFKBIZ	MYC	FSD1	TRIM2	CXCL12	PLD4	VEGFA	SLC16A4	SLC26A9	SPP1	STEAP4	SAA1	CDC14B	BCL2	VCAM1	IL10	CP	CXCL1	TRPV6	TTYH3	OSMR	PPP1R1B	SLC29A1	IGFBP7	DUSP6	PRKCE	CCL7
TIAN_TNF_SIGNALING_VIA_NFKB	http://www.broadinstitute.org/gsea/msigdb/cards/TIAN_TNF_SIGNALING_VIA_NFKB	TNFRSF9	CXCL3	FST	CTGF	GCH1	CXCL1	REL	IL7R	TNFAIP2	CD83	TNFAIP3	SDC4	RELB	CCL20	TRAF1	IRF1	CXCL2	IL6	TNIP1	PLK2	NFKB2	NFKBIA	NFKB1	ZFP36	NFKBIE	PTGS2	GFPT2
PID_PI3KCI_PATHWAY	http://www.broadinstitute.org/gsea/msigdb/cards/PID_PI3KCI_PATHWAY	KRAS	CYTH1	ARF1	PLEKHA1	BLNK	YES1	LCK	DAPP1	PIK3CB	PIK3R6	PLCG2	FYN	LAT	PLEKHA2	RAP1A	BLK	PTEN	SYK	HCK	PIK3CA	SGK1	ARF5	ITK	HRAS	CYTH3	ARF6	RAC1	PIK3CG	SRC	PIK3R1	HSP90AA1	RHOA	INPP5D	ARAP3	PIK3R2	ZAP70	PLCG1	INPPL1	FGR	CYTH2	PIK3CD	PIK3R5	BTK	PDPK1	LYN	FOXO3	NRAS	PIK3R3	ADAP1
HINATA_NFKB_TARGETS_KERATINOCYTE_DN	http://www.broadinstitute.org/gsea/msigdb/cards/HINATA_NFKB_TARGETS_KERATINOCYTE_DN	RGS2	DAPK1	GPRC5A	ESYT1	RIMS2	CALB1	RUNX1	THBS1	KLK6	DSG3	HYAL1	SULT2B1	HOPX	CLEC16A	DUSP4	UPK1B	PPL	PTHLH	SCEL	KLK7
KENNY_CTNNB1_TARGETS_DN	http://www.broadinstitute.org/gsea/msigdb/cards/KENNY_CTNNB1_TARGETS_DN	CCDC47	OGFOD2	PYY	XPNPEP1	GBP2	FAM134B	TNFAIP8	IL6ST	TRIM29	CRABP2	TMX1	SEL1L	FN1	IGF2	TMEM165	COL6A1	PPP6R3	ELMO2	KIF5B	TRMT1L	HNRNPH1	DDX5	MDH1	RPS6	HAO1	NCOR1	DPYSL2	USP3	CD4	PPP3CA	TFF3	OLA1	USP9X	TNPO1	TXNIP	TIMP2	ITGB5	ECM1	USP7	FAF2	UBR5	CALCOCO1	PLAA	SEC62	SLIRP	ENPP2	NARF	TRIM33	SDHA	STAU2	SIX3
ST_P38_MAPK_PATHWAY	http://www.broadinstitute.org/gsea/msigdb/cards/ST_P38_MAPK_PATHWAY	MAP3K10	MAP3K7	MAPK14	CREB3	MAP2K6	AKT1	EIF4E	MAPK11	GADD45A	TAB1	EEF2K	CREB5	NR2C2	TRAF6	MAPKAPK5	DUSP1	MAPK13	MAP2K4	DUSP10	CDC42	HSPB1	SRF	MKNK1	MAPK12	MAP2K3	MKNK2	TAB2	MAP3K5	MAP3K4	MYEF2	ATF1	NFKB1	MAPKAPK2	CREB1	MAPK1	IL1R1	ELK1
PID_AP1_PATHWAY	http://www.broadinstitute.org/gsea/msigdb/cards/PID_AP1_PATHWAY	DMP1	IL4	MYC	COL1A2	NPPA	CCL2	FOSL1	GATA2	EGR1	CBFB	NR3C1	IL5	CDKN1B	IL2	MAFG	JUND	PLAU	TH	MAF	SP1	NTS	GJA1	TCF7L2	MMP9	ETS1	MYB	ELF1	NFATC3	CREB1	IL6	TIMP1	DUSP1	DMTF1	ATF2	FOSL2	TRIP6	ACTA1	COPS5	CDK1	CYR61	CRTC1	FABP4	BAG1	EDN1	IL10	BCL2L11	EP300	CSF2	CCND1	JUNB	NFATC1	FOSB	TGFB1	ATF3	AGT	HIF1A	PTEN	FOS	CDKN2A	ESR1	PENK	CTNNB1	IFNG	JUN	NFATC2
BHAT_ESR1_TARGETS_VIA_AKT1_UP	http://www.broadinstitute.org/gsea/msigdb/cards/BHAT_ESR1_TARGETS_VIA_AKT1_UP	RIMS4	FKBP4	POP1	ATF3	FAM207A	MED24	CDC42EP1	TMEM120B	FOS	WFS1	UBIAD1	AKNA	RTKN	PTGES	TOE1	CHST8	KRT13	TSKU	ADCY3	SCNN1A	XBP1	PDZK1	NEIL2	SLC7A2	NT5DC3	GREB1	MCM7	E2F2	GINS2	LTBP3	IFRD1	PGR	PRR5	SRM	RNF144A	LMO1	B4GALT1	SNX24	KCNK15	PA2G4	LRFN4	HPDL	SEC14L2	UHRF1	SH2B2	LONRF2	RAPGEFL1	SLC6A6	GPATCH4	KLK10	INO80B	PAM16	TFF2	RPP40	WNT4	SPINK4	KDM4B	TRIM47	FLAD1	STC2	GDF15	CDC34	TBX2	SHB	ADARB1	AP1B1	FAM195A	MPPED2	PDLIM3	CCDC3	ISG20L2	NXT1	RAB11FIP3	AMZ1	EIF3B	CAMTA1	SLC9A3R1	TRMT61A	GAB2	NIP7	MRPS17	TBC1D16	SVIL	CYP1B1	PAK4	DHRS2	OVOL2	QSOX2	MFSD2A	NADSYN1	SUSD3	CALM1	SBNO2	CDC6	ADCY9	IMP4	TIPARP	UST	EIF2S1	BCL11B	TBKBP1	KRT15	GSG1L	MAT2A	NCOR2	KCNK6	AATF	TGM2	MAPT	ARAP3	ARHGEF18	ASB13	IL20	RRP12	NUDC	CNKSR3	FCHO1	RUVBL1	EFHD2	FGFRL1	ALDH3B1	ATP6V1C2	PITX1	PARP12	CELSR2	A4GALT	CBFA2T3	HOMER3	FARP1	REEP1	STX1A	SCARB1	XRCC3	FAM102A	TIAM1	SEMA3B	RCL1	HR	PPARGC1B	TPD52L1	CYP26A1	C1QTNF6	LRG1	SULT2B1	RET	CTSD	SLC2A1	LRIG1	TPBG	PLEKHH1	VWF	PKIB	NOP14	TH	HSPB8	NOD2	DEGS2	DOK7	SIAH2	FUT4	SYNDIG1	DHRS3	SIN3B	ACIN1	IGFBP4	NOL6	PPRC1	HCK	SMTNL2	SLC29A1	VGF	ZFP36L1	WDR46	HDAC4	LETM1	RARA	FLNB	GNL2	KHK	ATRIP	NUDCD1	MANEAL	ALPL	THOC5	SCNN1B	TUBB2B	SLC22A5	KLC1	TMEM104	POLR1B	GPRIN1	UNC5A	STK24	PTH1R	WWC1	PMM2	TJP3	ARMC6	MTFP1	GPR37L1	ADAP1	NCS1	CERS1	SYT12	PRKAG2	GATAD2A	HPCAL1	SLC7A6	TGIF2	FAM46C	BRD9	IER5L	MSMB	PTRH2	GADD45G	CCND1	FHL2	PODXL	OLFML3	GLA	MLPH	HK2	OSGIN1	DUSP2	MYBBP1A	TMEM51	SYBU	SLC2A8	RGS16	HSD11B2	PADI3	GADD45B	ADAMTSL5	KAZN
KEGG_P53_SIGNALING_PATHWAY	http://www.broadinstitute.org/gsea/msigdb/cards/KEGG_P53_SIGNALING_PATHWAY	CASP9	CASP8	SFN	TSC2	IGF1	CDK1	GADD45B	RCHY1	ZMAT3	IGFBP3	RRM2B	SERPINB5	RPRM	PPM1D	BID	MDM4	BAX	MDM2	CASP3	PMAIP1	RFWD2	PERP	GADD45G	EI24	SESN2	ATM	ATR	SESN3	CHEK2	APAF1	CDKN2A	RRM2	CDKN1A	BBC3	GADD45A	TNFRSF10B	DDB2	GTSE1	CCND1	CD82	PTEN	CDK2	CHEK1	SESN1	CDK4	SERPINE1	CCNE2	FAS	CDK6	CYCS	STEAP3	CCNB2	CCND2	SHISA5	CCNB1	CCNG1	CCNE1	CCNB3	THBS1	CCNG2	CCND3
PID_P38_ALPHA_BETA_PATHWAY	http://www.broadinstitute.org/gsea/msigdb/cards/PID_P38_ALPHA_BETA_PATHWAY	LCK	PAK3	RAC1	HCK	PAK2	YES1	MAP2K3	FGR	DUSP10	RALB	LYN	CDC42	DUSP8	TAB1	SRC	DUSP16	CCM2	DUSP1	MAP2K6	MAPK14	PAK1	MAPK11	TRAF6	RALA	MAP3K3	BLK	FYN	MAP2K4	PRKG1	MAP3K12	RIPK1
BREDEMEYER_RAG_SIGNALING_VIA_ATM_NOT_VIA_NFKB_UP	http://www.broadinstitute.org/gsea/msigdb/cards/BREDEMEYER_RAG_SIGNALING_VIA_ATM_NOT_VIA_NFKB_UP	CRIM1	TMEM71	NAT1	QSOX1	IFT81	LDLRAD3	SELL	CYBB	SNRNP25	MAP3K8	HOOK1	IGF2BP3	CSGALNACT1	SH2D5	FAM134B	COLEC12	NEURL3	CAMK2B	ACER3	BCL11A	KIF17	PEPD	CSRP2	THBD	NFIX	LTB	SMO	SIVA1	SLC20A1	FGGY	FAM69A	KCNK6	ANXA4	JUN	DOCK7	CIB1	GOLM1	DUSP16	RAB39	IL6ST	KIF16B	MSRB2	PKD2	TRIM68
REACTOME_SMAD2_SMAD3_SMAD4_HETEROTRIMER_REGULATES_TRANSCRIPTION	http://www.broadinstitute.org/gsea/msigdb/cards/REACTOME_SMAD2_SMAD3_SMAD4_HETEROTRIMER_REGULATES_TRANSCRIPTION	CDK8	CDK9	CDKN2B	E2F4	E2F5	WWTR1	HDAC1	JUNB	SMAD2	SMAD3	SMAD4	SMAD7	MEN1	MYC	SERPINE1	RBL1	TGIF2	RPS27A	SP1	TFDP1	TGIF1	UBA52	CCNC	CCNT1	CCNT2
HINATA_NFKB_TARGETS_FIBROBLAST_UP	http://www.broadinstitute.org/gsea/msigdb/cards/HINATA_NFKB_TARGETS_FIBROBLAST_UP	CD9	GSTO1	SELE	CXCL5	TAF15	TBC1D12	CCL2	ADAMTS3	RAC1	MMP14	AP2B1	NFKBIA	NPAS2	ERCC1	RABEP1	TNFAIP8	RPA2	MTSS1	MRPL33	KDM6A	IER3	ARF6	NFKB1	PTX3	SERPINE1	RND3	LRRN3	ARHGDIA	FGF1	RELA	MAPK9	TNFAIP3	IL1B	CCNH	EXOSC9	ABCC1	FGF2	FGF5	IL6	SERPINB2	HDGF	SOD1	MSC	CCNB1	CDH2	ETS1	GADD45A	GTF2H4	BIRC2	CTSE	RELB	GPR37	VEGFA	MAP1B	CXCL3	LITAF	NFKB2	MYBL1	IRF1	GREM1	SPTBN1	KRT7	FN1	TNFAIP2	SEC24A	SOD2	VIM	OLR1	CXCL1	G0S2	GCH1	SEZ6L	CCL20	MT3	EGFR	ICAM1	CD83	HGFAC	ANXA13	GABBR1
HALLMARK_TNFA_SIGNALING_VIA_NFKB	http://www.broadinstitute.org/gsea/msigdb/cards/HALLMARK_TNFA_SIGNALING_VIA_NFKB	JUNB	CXCL2	ATF3	NFKBIA	TNFAIP3	PTGS2	CXCL1	IER3	CD83	CCL20	CXCL3	MAFF	NFKB2	TNFAIP2	HBEGF	KLF6	BIRC3	PLAUR	ZFP36	ICAM1	JUN	EGR3	IL1B	PPP1R15A	ZC3H12A	SOD2	NR4A2	IL1A	RELB	TRAF1	BTG2	DUSP1	MAP3K8	ETS2	F3	SDC4	EGR1	IL6	TNF	KDM6B	NFKB1	LIF	PTX3	FOSL1	NR4A1	JAG1	CCL4	GCH1	CCL2	RCAN1	DUSP2	EHD1	IER2	REL	CFLAR	RIPK2	NFKBIE	NR4A3	PHLDA1	IER5	TNFSF9	GEM	GADD45A	CXCL10	PLK2	BHLHE40	EGR2	SOCS3	SLC2A6	PTGER4	DUSP5	SERPINB2	NFIL3	SERPINE1	TRIB1	TIPARP	RELA	BIRC2	LITAF	TNFAIP6	CD44	INHBA	PLAU	MYC	TNFRSF9	SGK1	TNIP1	NAMPT	FOSL2	PNRC1	ID2	CD69	IL7R	EFNA1	PHLDA2	PFKFB3	CCL5	YRDC	IFNGR2	SQSTM1	BTG3	GADD45B	KYNU	G0S2	BTG1	MCL1	VEGFA	MAP2K3	CDKN1A	CYR61	TANK	IFIT2	IL18	TUBB2A	IRF1	FOS	OLR1	RHOB	AREG	NINJ1	ZBTB10	KLF4	SAT1	CSF1	GPR183	PMEPA1	PTPRE	TLR2	KLF10	MARCKS	LAMB3	CEBPB	TRIP10	F2RL1	KLF9	LDLR	TGIF1	RNF19B	DRAM1	B4GALT1	DNAJB4	CSF2	PDE4B	SNN	PLEK	STAT5A	DENND5A	CCND1	DDX58	SPHK1	CD80	TNFAIP8	CCNL1	FUT4	CCRL2	SPSB1	TSC22D1	B4GALT5	SIK1	CLCF1	NFE2L2	FOSB	PER1	NFAT5	ATP2B1	IL12B	IL6ST	SLC16A6	ABCA1	HES1	BCL6	IRS2	SLC2A3	CEBPD	IL23A	SMAD3	TAP1	MSC	IFIH1	IL15RA	TNIP2	BCL3	PANX1	FJX1	EDN1	EIF1	BMP2	DUSP4	PDLIM5	GFPT2	KLF2	TNC	SERPINB8	MXD1
KEGG_VEGF_SIGNALING_PATHWAY	http://www.broadinstitute.org/gsea/msigdb/cards/KEGG_VEGF_SIGNALING_PATHWAY	CASP9	RAF1	PRKCB	PRKCA	PPP3R2	PPP3CC	PPP3R1	SH2D2A	PLA2G3	SPHK1	BAD	PRKCG	PLA2G6	RAC2	PTK2	PLA2G2E	PLA2G10	NOS3	MAPK11	MAP2K2	RAC3	PLA2G4A	PTGS2	PLA2G5	MAPK13	PLA2G12B	MAP2K1	KDR	PLA2G4B	AKT1	PLA2G2F	AKT2	NRAS	AKT3	CHP2	NFAT5	MAPK3	RAC1	PLA2G1B	MAPK1	MAPKAPK3	PIK3R5	HRAS	NFATC4	MAPK14	MAPK12	NFATC3	MAPKAPK2	KRAS	SPHK2	HSPB1	VEGFA	PXN	PLA2G4E	SRC	PIK3R3	PPP3CB	PPP3CA	PIK3CA	PIK3CB	PIK3CD	PLA2G2C	PLCG1	SHC2	PLA2G2D	PLCG2	PLA2G12A	NFATC2	NFATC1	PIK3CG	PIK3R1	CDC42	PIK3R2
FEVR_CTNNB1_TARGETS_UP	http://www.broadinstitute.org/gsea/msigdb/cards/FEVR_CTNNB1_TARGETS_UP	SPTA1	C3	VAT1	ENTPD5	SLC31A1	MIEN1	PNLIPRP1	IGSF9	HSD17B2	GPX2	LGALS1	FAM83E	CTGF	ACE	CTAGE5	NAB2	PIGB	MMP10	ACYP2	SLC2A1	HYAL2	TRADD	FLOT1	CXADR	HAGH	RNASE1	RAB20	ELMO2	CPE	BCL6	GNG12	PARM1	SFN	PRDX2	LETM1	SPARC	RPL17	ITPKA	ANGPTL4	ELANE	FN1	SYNE2	STX7	DHX58	GUCA2B	AGPAT3	TRPM5	BCO2	SLC2A8	NDFIP1	MYO18A	TRIM8	CDKL2	MAOB	PCSK7	SPATS2L	SLCO2A1	TCF23	ATP8A1	GPR107	TFF2	CGREF1	EIF2AK3	SGMS2	KHNYN	SLC1A1	HIF1A	SLC26A3	ACE2	PYY	APOC3	KCTD5	FAAH	SAMHD1	CABP2	MTTP	ABR	CTRL	CDR2	JUNB	CKB	LTC4S	CDK18	KLF3	ABCA7	MVP	WFS1	STAT2	B3GALT4	GGA1	CREB3	MB21D2	SLC3A2	ZBP1	APLNR	LMNA	PLXNB2	GALE	GP1BB	MEP1B	MTF1	PRKCZ	SLC12A7	PRKAR1A	CEL	CDS1	SYT12	TRIM26	PROC	MYO7A	KDELR3	SLC35C2	CCL5	EPB41L3	RAB2A	GABARAPL1	LYST	STAT1	CLCN2	RORA	ABCD1	ABCG5	CTSB	SDCBP2	PNLIPRP2	ABHD2	SLC2A9	ELOVL6	CD8A	HGFAC	GPR35	IRF7	PKLR	DPP4	IGSF23	ALDH1A1	TFIP11	DGKA	CAPNS1	DUSP6	ATP2A3	FAM83G	IL17RC	REP15	AMN	HSD17B7	CSF1R	TOLLIP	APOA1	SNRNP70	MCFD2	IL15	EFNB2	UGP2	CXCL16	GCG	IL10RB	CORO1A	SPP1	OPLAH	MOB4	ANXA2	CLMN	EPHA1	PPY	JAK2	P2RX4	HCK	ERO1L	ME1	RHBDF1	NDUFS5	WNT5A	CTSO	FOSL2	MFSD9	ERP27	PLA2G1B	TRIOBP	CIITA	UGCG	TM6SF2	CST6	IP6K1	SSFA2	ABCB10	MCL1	PDE9A	HSD17B6	LSS	GCLC	CMPK2	HNF1B	SGPL1	BMP5	BST1	MAP4K5	MVD	CELA1	CORO2A	GATM	VAMP5	STK38L	LAMA3	FAM78A	SLC9A3R1	TTC39A	AGR2	SEC14L1	IRAK4	GIP	PPP1R16A	RHBG	FAM122A	RRBP1	SYCN	POR	NEU1	VAPB	PDE6D	GADD45B	PER1	LPIN1	PROCR	TAP2	CEBPB	MMP15	PIM1	TMEM140
JAIN_NFKB_SIGNALING	http://www.broadinstitute.org/gsea/msigdb/cards/JAIN_NFKB_SIGNALING	NOC2L	MYC	HK2	SLC29A1	PAWR	RCC1	DDX46	SPHK2	BNIP3	SMG7	DECR1	PSMA2	BCAT2	FBL	MRE11A	CBX3	LAS1L	CTSC	DDX42	LIG4	SSSCA1	PRR3	METAP1	DCTN1	ITPA	PTPN7	PEX14	TPD52L2	VEGFA	ORC5	PLAU	POLA1	SYMPK	PSMG1	ARMC6	UCHL3	JAK2	TM7SF2	FLT1	PSPH	LIG3	RNF5	ZZZ3	SNX4	XPO7	PREPL	HSPA1B	MPHOSPH9	ALG3	RAD50	MED1	SLC23A2	LMAN2	TAP2	PMVK	TRMT1	GBA	PLA2G4C	STK4	TFAP4	APRT	IPO8	NAP1L1	ASCC3	CLNS1A	HDDC2	TICAM1	ARSB
PID_P38_MKK3_6PATHWAY	http://www.broadinstitute.org/gsea/msigdb/cards/PID_P38_MKK3_6PATHWAY	TAOK1	GADD45B	TAB1	MAP3K5	MAP3K10	MAP3K3	MAP3K7	TAB2	MAP3K6	TRAF2	TRAF6	MAP2K6	MAP3K4	TAOK3	CCM2	MAPK11	MAP2K3	CAMK2B	RAC1	GADD45G	GADD45A	MAP3K1	MAPK14	ATM	TAOK2
BIOCARTA_P38MAPK_PATHWAY	http://www.broadinstitute.org/gsea/msigdb/cards/BIOCARTA_P38MAPK_PATHWAY	MEF2C	MAX	MEF2D	HRAS	MAPK14	MAPKAPK5	MEF2A	STAT1	SHC1	ELK1	MAPKAPK2	HSPB1	HSPB2	TGFB2	MAP2K4	MKNK1	TGFB1	TRAF2	RIPK1	DDIT3	ATF2	TGFBR1	TRADD	RAPGEF2	HMGN1	TGFB3	MAP3K5	RPS6KA5	PLA2G4A	MAP3K1	MAP3K9	CREB1	MAP2K6	MAP3K7	DAXX	GRB2	RAC1	MYC	CDC42
WANG_NFKB_TARGETS	http://www.broadinstitute.org/gsea/msigdb/cards/WANG_NFKB_TARGETS	MYH1	TNNC1	SH3BP1	CAV3	HOXA1	NOTCH1	ATP2A1	CMA1	MIOX	KRT36	MYH7	RARG	CISH	TRAF5	TNNI1	CHRNG	FOXA2	CSRP3	CASP7	TNNT1	ITGB5	APLNR	MYL4	ACTC1
HALLMARK_IL6_JAK_STAT3_SIGNALING	http://www.broadinstitute.org/gsea/msigdb/cards/HALLMARK_IL6_JAK_STAT3_SIGNALING	IL6ST	STAT1	IL1R1	CSF2RB	SOCS3	STAT3	OSMR	IL2RG	IFNGR1	TYK2	IL13RA1	TLR2	IFNGR2	IL10RB	IL6	IL1R2	IL3RA	IFNAR1	TNFRSF1A	MYD88	ACVR1B	CSF3R	ITGB3	CXCL1	A2M	CSF2RA	IL15RA	IRF9	PDGFC	HAX1	BAK1	EBI3	INHBE	CRLF2	TNFRSF1B	CD14	PTPN1	PTPN2	IL1B	CSF1	IL18R1	TNF	PF4	CXCL13	LTBR	FAS	IL17RA	CXCL10	IL9R	STAM2	TNFRSF12A	STAT2	HMOX1	LEPR	CBL	CD9	CXCL3	TGFB1	MAP3K8	ITGA4	CD38	JUN	SOCS1	ACVRL1	PIM1	TNFRSF21	PIK3R5	GRB2	IRF1	DNTT	CSF2	IL2RA	PTPN11	IL12RB1	CCR1	CNTFR	CXCL9	CD44	IL7	CCL7	LTB	IL17RB	CD36
CREIGHTON_AKT1_SIGNALING_VIA_MTOR_UP	http://www.broadinstitute.org/gsea/msigdb/cards/CREIGHTON_AKT1_SIGNALING_VIA_MTOR_UP	NEDD8	BRMS1	CDK16	SPINT1	DDR1	LASP1	CLSTN1	MVK	PRKCD	UBE2M	RNF126	NEU1	CORO1B	CYB561	KCTD5	SYNJ2BP	CDC34	TJP3	HNRNPAB	SLC37A1	ADIPOR1	BSG	BIK	AKT1	DUSP10	MMP15	POR	GPX4	ARHGEF16	CLDN3	TMED10	TOLLIP	PMPCA
REACTOME_SIGNALLING_TO_ERKS	http://www.broadinstitute.org/gsea/msigdb/cards/REACTOME_SIGNALLING_TO_ERKS	FRS2	CRK	MAPK14	SHC2	GRB2	RAPGEF1	HRAS	KRAS	NGF	NRAS	NTRK1	PLCG1	SHC3	MAPK1	MAPK3	MAPK11	MAPK13	MAP2K1	MAP2K2	KIDINS220	RAF1	RALA	RALB	RALGDS	RAP1A	RIT2	RIT1	MAPK12	SHC1	SOS1	SRC	BRAF	YWHAB	MAPKAPK3	MAPKAPK2	CDK1
PID_HIF2PATHWAY	http://www.broadinstitute.org/gsea/msigdb/cards/PID_HIF2PATHWAY	SIRT1	CREBBP	EGLN2	FXN	EIF3E	SERPINE1	CITED2	EGLN1	SP1	KDR	SLC11A2	EP300	POU5F1	EPAS1	PGK1	VEGFA	EFNA1	ELK1	TCEB2	TWIST1	ABCG2	EPO	BHLHE40	APEX1	SLC2A1	EGLN3	MMP14	FLT1	ETS1	HIF1AN	TCEB1	ARNT	VHL	ADORA2A
BIOCARTA_VEGF_PATHWAY	http://www.broadinstitute.org/gsea/msigdb/cards/BIOCARTA_VEGF_PATHWAY	HRAS	PRKCB	SHC1	EIF1	PRKCA	VEGFA	EIF2B4	ELAVL1	EIF2B2	EIF2B3	EIF2S2	EIF2B5	PXN	PTK2	NOS3	EIF2B1	FLT1	HIF1A	VHL	KDR	EIF2S1	EIF1AX	FLT4	PIK3CA	ARNT	PLCG1	PIK3CG	PIK3R1
HALLMARK_PI3K_AKT_MTOR_SIGNALING	http://www.broadinstitute.org/gsea/msigdb/cards/HALLMARK_PI3K_AKT_MTOR_SIGNALING	MAPK8	PIK3R3	GRB2	NFKBIB	MAP2K6	MAPK9	AKT1	MAPK1	PLCG1	TRIB3	GSK3B	MAP2K3	CDKN1A	RAC1	RIPK1	AKT1S1	ACTR2	PRKAR2A	YWHAB	HRAS	PDK1	PIKFYVE	TBK1	ACTR3	E2F1	MYD88	ITPR2	SQSTM1	RPS6KA1	PTPN11	MAPKAP1	PLCB1	RAF1	CAMK4	RPTOR	CFL1	CDK4	TRAF2	GNGT1	UBE2N	ADCY2	CDKN1B	VAV3	FGF6	ECSIT	RALB	ARF1	MKNK1	CDK1	PTEN	ARHGDIA	ADRBK1	FGF17	DDIT3	IRAK4	TIAM1	CDK2	SFN	PRKCB	GNA14	EIF4E	CLTC	TSC2	FGF22	PPP1CA	DUSP3	HSP90B1	IL4	STAT2	SLA	EGFR	PLA2G12A	MAPK10	CALR	THEM4	RIT1	MKNK2	PPP2R1B	CAB39L	ARPC3	PITX2	NCK1	IL2RG	PFN1	NOD1	DAPP1	UBE2D3	CAB39	AP2M1	MAP3K7	PRKAG1	CSNK2B	PRKAA2	ATF1	SLC2A1	PIN1	TNFRSF1A	LCK	RPS6KA3	NGF	CXCR4	ACACA	SMAD2	PAK4
HINATA_NFKB_TARGETS_KERATINOCYTE_UP	http://www.broadinstitute.org/gsea/msigdb/cards/HINATA_NFKB_TARGETS_KERATINOCYTE_UP	NFKBIA	IL7R	SOD1	IRF1	ARHGDIA	FN1	KRT7	SPRR1B	CCL2	IL1B	RARRES1	CD9	OLR1	KRT6B	IL1A	RAC1	ICAM1	SLC7A2	VEGFA	TNFAIP3	GSTO1	PLAT	CSF2	PLAU	RELA	EFNA1	NPR1	MMP14	TRAF1	PTX3	IL1RN	KRT14	ERCC1	VIM	TNFAIP2	SOD2	KRT10	GADD45A	TNF	CDH3	GPRC5B	SAA1	GABARAPL1	TNFAIP8	MAPK9	IL15	ESM1	PNRC1	CDKN1A	BMP2	ITGB6	TNC	RAC2	SERPINE1	XPC	NFKB1	ARHGDIB	TNFAIP6	MMP9	BIRC2	CCNH	CCL20	WNT5A	TIAM1	IFNAR2	MT3	CXCL3	WFDC2	EGFR	PDPN	CCL5	STAT5A	LITAF	CXCL10	CYP27B1	SERPINB2	TAP1	MTSS1	CFLAR	RND3	TNIP1	MAP2K3	IL6	CD83
FEVR_CTNNB1_TARGETS_DN	http://www.broadinstitute.org/gsea/msigdb/cards/FEVR_CTNNB1_TARGETS_DN	HDAC2	UCHL5	SHMT1	EED	UBE2E3	ADSL	ESRRG	SYCP3	BRCA1	AQP4	SMC1A	FASTKD2	EPHB2	SMC3	KPNA2	DDX21	MOGS	KIF22	NUP155	NOLC1	CBLL1	ILF3	DLD	TTK	CTC1	MRPL1	TRAIP	FGF1	HNRNPAB	RFC2	H2AFZ	SOX9	NMRAL1	PDS5B	MIS18BP1	CENPH	NAP1L1	LRIG1	CKAP2	RPL3	RPL32	NUP62	FGFBP1	BRCA2	TRMT11	CTPS	RAD51AP1	CDC7	NUF2	TTC30B	LSM2	SNRPB2	G2E3	PAICS	DCTD	GNPNAT1	ADCK3	GNAI3	IMPA2	NNT	CNN3	FKBP3	MAGT1	WTAP	PAPOLA	TMPO	GMPS	KIFC1	NUP210	SARNP	SFRP5	TPMT	SF3B1	PPAT	SGPP1	HAT1	FBXO5	CLPX	MBNL3	PECR	HMGB3	LIPG	GCDH	RSF1	SRSF7	PRIM2	HSPA8	MEIS2	THOC1	CCNA2	HELLS	SPAG5	ZFHX3	NCAPD2	SLC18A2	IFFO2	ARHGAP27	HMGB1	RPA1	ROCK1	HADH	TOP2A	AP3B1	RUVBL1	P2RY6	EZH2	VBP1	MCM6	BUB1B	ZNHIT6	CNNM3	POLD1	SPATA24	RRM1	CDO1	KIF5B	KCNN4	UTP3	CDK1	SDC2	ETAA1	PLA2G4A	CD44	RRP15	EIF2S2	ALG6	PPID	NRIP1	GRSF1	ARGLU1	BORA	SKP2	NSMCE4A	CASP8AP2	CENPI	POLR1B	CSRP2	SLC25A5	NACA	CNOT7	GLRX3	ARF6	TIMELESS	TFAM	LUC7L	NOP56	SOS2	HDGF	UNG	GTPBP4	TGFBR1	CCT4	DNAAF2	EGFR	DHFR	MCM7	RBBP4	RACGAP1	SF3A3	RNF138	ASCL2	EEFSEC	PSMA1	GSG2	SMOC2	CETN3	DTYMK	ZDHHC2	HMGN1	CDKN3	CTCF	PRPS2	FOXM1	PRDX4	ADRA2A	KCNQ1	MCM4	SCOC	LRAT	EIF3A	NASP	RGS12	SNX5	CRYM	TRNT1	BUB1	RRP1B	MCM5	CAPRIN2	SDC4	SET	AHCYL1	CHTF8	MRE11A	SQRDL	TERF1	MATN2	PWP2	PTEN	MCM2	KCNE3	CCP110	SKA1	PABPC1	TFB2M	SEMA5A	SYT11	GEMIN4	TUBGCP2	SMYD5	HNRNPR	SLC12A2	CFI	EIF3F	PHGDH	LIPT2	WEE1	RPS6KA6	TWISTNB	RB1CC1	EIF2A	AXIN2	SMPD4	PIK3R1	RPL12	CHTF18	POLA1	LARP4	ECT2	GART	PRELP	IMPDH2	KNTC1	CDV3	BCAS2
REACTOME_TGF_BETA_RECEPTOR_SIGNALING_ACTIVATES_SMADS	http://www.broadinstitute.org/gsea/msigdb/cards/REACTOME_TGF_BETA_RECEPTOR_SIGNALING_ACTIVATES_SMADS	STUB1	STRAP	FKBP1A	PPP1R15A	SMAD2	SMAD3	SMAD4	SMAD7	FURIN	UCHL5	PPP1CA	PPP1CB	PPP1CC	PMEPA1	SMURF1	RPS27A	SMURF2	TGFB1	TGFBR1	TGFBR2	UBA52	XPO1	MTMR4	ZFYVE9
SCHOEN_NFKB_SIGNALING	http://www.broadinstitute.org/gsea/msigdb/cards/SCHOEN_NFKB_SIGNALING	TPST1	CTGF	PMP22	HHEX	CSF2	NFKBIA	PTX3	CCL2	CTSS	CXCL2	MMP9	IL1B	SULF1	C3	EDN1	IL1A	KLF4	JAG1	CDKN1B	THBS1	IGFBP5	BCL6	PTGS2	CSRNP1	GADD45B	FN1	TNFRSF9	NUAK2	PTGER4	IGFBP3	BIRC3	CYR61
BAKER_HEMATOPOIESIS_STAT3_TARGETS	http://www.broadinstitute.org/gsea/msigdb/cards/BAKER_HEMATOPOIESIS_STAT3_TARGETS	CCND2	CCNA2	VEGFA	MCL1	MMP2	CCND1	FAS	MMP9	PIM1	IL6	BIRC5	PIM2	MYC	HIF1A	BCL2	CCND3
RASHI_NFKB1_TARGETS	http://www.broadinstitute.org/gsea/msigdb/cards/RASHI_NFKB1_TARGETS	DUSP16	IFNGR2	NFKB2	CXCL1	RELB	MAP3K8	TNIP1	BTG2	LCN2	BIRC3	CSF1	MDM2	TNFAIP3	NFKBIB	NFKBIA	DUSP6	IRF1	CXCL2
TIAN_TNF_SIGNALING_NOT_VIA_NFKB	http://www.broadinstitute.org/gsea/msigdb/cards/TIAN_TNF_SIGNALING_NOT_VIA_NFKB	KLF10	TIPARP	PTGES	FZD2	MAFF	MNT	JUNB	KLF6	INSIG1	FOSB	IER3	GATA2	PDE8B	NR4A1	JUN	EGR1	RGS16	PPP1R15A	EXT1	DUSP2	HSPA1A
WILLERT_WNT_SIGNALING	http://www.broadinstitute.org/gsea/msigdb/cards/WILLERT_WNT_SIGNALING	CSTF1	ZRSR1	GSTM3	GYPC	CCND1	GJA1	NSMAF	EDNRB	TLE1	ID2	SRP19	ING1	SNRPA1	MSX2	RPL27A	TNFRSF11B	NCOA3	VCAN	SLC2A1	CITED2
DEBOSSCHER_NFKB_TARGETS_REPRESSED_BY_GLUCOCORTICOIDS	http://www.broadinstitute.org/gsea/msigdb/cards/DEBOSSCHER_NFKB_TARGETS_REPRESSED_BY_GLUCOCORTICOIDS	IL12A	EDN1	IL4	TNF	IL3	IL2	IL13	NOS2	PTGS2	VCAM1	ICAM1	CCL3	SELE	IL9	IL18	IL11	IL1B	CCL5	CCL11	IL5	IL6
KENNY_CTNNB1_TARGETS_UP	http://www.broadinstitute.org/gsea/msigdb/cards/KENNY_CTNNB1_TARGETS_UP	MMP2	TK1	RBM26	SEPHS2	BTRC	SPP1	IGFBP5	SORBS1	S100A8	PKN1	NCOR1	CYR61	SQRDL	KRT7	ETAA1	ARCN1	EBNA1BP2	EXOSC2	GNA11	LOXL2	HAT1	CTSC	ARFGEF2	CD14	SYNE1	UPP1	PTPN22	TFDP1	ECT2	CAPN3	CASKIN2	SRSF7	TM4SF1	CCR5	BAD	TNFAIP2	CCNB1	RAMP3	GAN	RPA2	ABI1	CSE1L	CELF2	SERPIND1	TACC3	HMGB2	PLK4
PARENT_MTOR_SIGNALING_DN	http://www.broadinstitute.org/gsea/msigdb/cards/PARENT_MTOR_SIGNALING_DN	ELOVL5	ITGAM	KRT86	CRABP2	MYL4	SLC12A6	ALMS1	FGF5	EREG	FHL3	ENGASE	CD248	SSX2IP	CNN1	CXCL3	RGS16	WFDC2	ANKRD2	CNTN1	SPN	FGF2	MMP24	ADAM19	EIF5	NRCAM	LSM4	AQP6	CEACAM1	BMP2	MPRIP	DNAJC4	SLC26A10	POLR3G	RPL12	VEGFA	TOX3	HGF	PTCRA	PDGFB	TGFB3
WIERENGA_STAT5A_TARGETS_GROUP2	http://www.broadinstitute.org/gsea/msigdb/cards/WIERENGA_STAT5A_TARGETS_GROUP2	GADD45B	TSC22D2	GALC	ANTXR2	TRAF1	TANC1	BTG2	BHLHE40	KLF6	CXCL10	PLEKHH3	PRDM8	MOB3B	CCL3	GABARAPL1	EMP1	SOCS2	CCL2	RGS1	PHTF2	SQSTM1	CKAP4	COL6A1	ABCA1	OLR1	SLC2A3	ARID5B	PSAT1	CCL22	CCR7	GPR65	TUBB2B	COCH	CCL5	RNF217	EGFL6	LAMP3	STAP1	FPR3	HOXB5	PLAU	CSF2	IL7R	GNPTAB	CD83	NFIL3	AK3	SPP1	MAPK13	KLF2
SCHURINGA_STAT5A_TARGETS_UP	http://www.broadinstitute.org/gsea/msigdb/cards/SCHURINGA_STAT5A_TARGETS_UP	XK	MAOA	SOS2	FOSB	PDAP1	CD36	TRAF4	LEPR	KLHL29	RAC3	ANK1	RHAG	AQP3	PIM1	LIF	VEGFA	CISH
JAZAG_TGFB1_SIGNALING_VIA_SMAD4_UP	http://www.broadinstitute.org/gsea/msigdb/cards/JAZAG_TGFB1_SIGNALING_VIA_SMAD4_UP	DNAH2	APH1A	CELF2	CBX2	FKBP8	MRPL4	DAXX	PTPRC	HN1	IFI35	UBIAD1	MYO1F	PCGF2	POP7	PILRA	SLC23A1	HAS3	MRPS31	HDAC4	CELSR3	MRPL48	ACTB	EIF1	EP300	RFX4	SRCAP	ERCC5	MYBL2	SATB1	COG2	LBX1	FGF12	CBX5	NOSIP	RAMP1	NUP153	GPR37L1	HGF	TOM1L1	PPP1R17	PAX9	ARHGEF5	BZRAP1	CD27	MYLPF	SPINK5	MUC6	OSGIN1	IGF2BP1	YWHAE	ITIH3	PADI3	C1QB	CAMK2B	CYP1B1	C5AR1	CAB39	GPR45	COPZ1	LSP1	ENO1	HMGA1	WIPI2	HS3ST3A1	CGA	GATA4	HCN4	NPRL2	RAB4B	TOM1	ATP2A1	UBA2	CDK20	LPAR2	PGRMC2	LHX2	CDH6	MBD1	WDR45	PTMA	KLK11	GRHPR	PDZK1IP1	MPDU1	CDIPT	SHFM1	STK25	SERTAD1	CRADD	SRRM1	TPPP3	NAMPT	FXR2	GLRX2	PKIG	CNPY3	PEG3	HEBP1	GABRB1
JAZAG_TGFB1_SIGNALING_UP	http://www.broadinstitute.org/gsea/msigdb/cards/JAZAG_TGFB1_SIGNALING_UP	SLC6A11	OSM	L1CAM	TIMELESS	FSCN2	KCNQ4	PLP1	PTK7	ERLIN2	PWP1	GMEB1	LSM5	WIF1	MAP2K1	GTF2H2	CCNH	BUD31	CELF2	EHMT2	IL12A	ST8SIA4	RGS17	LPCAT3	TINF2	CHORDC1	GFER	SLC35B1	TIMM8B	DAP3	IL9	BAG5	RNF24	AASS	GDNF	NUP50	NEU3	SLC22A7	HSF2BP	FARS2	ITGB7	WBP4	EMILIN1	ATF5	CCDC85B	PTPRH	EBP	CCL5	N6AMT1	CORIN	GCM2	SRCAP	STRAP	SYNGR4	SPON2	ABCD1	ABHD2	KPNA6	GPR75	ABCB8	ATP6V0A2	CCNE1	CASP3	SEC22A	CPSF4	PTPN22	YAF2	MT3	LRRC6	CCPG1	MRPS31	ILF3	PRELID1	GTF3C4	INSL6	MED14	RASAL2	CSF2RB	PIGN	SEC23IP	CRABP2	NUDT21	PMP22	PPP1R17	IL11	WISP3	ALDOC	TOPORS	PDZK1IP1	GSR	CAPN9	FEZ2	NRG1	DVL3	RAPGEF3	CNPY3	PKIG	SLC12A7	TGM5	PRDX2	VPS4A
HAN_JNK_SINGALING_DN	http://www.broadinstitute.org/gsea/msigdb/cards/HAN_JNK_SINGALING_DN	SLC10A6	LCN2	SOD3	WNT6	SPIB	CD14	SEMA3C	AHR	SLC29A1	RGS2	LBP	CP	CD9	C3	ABCA1	RBP1	FAS	SOCS3	OGN	CD74	TAF1D	ERO1L	IFITM1	MAP4K3	IGFBP4	COL6A1	GDF10	HSD11B1	PAWR	LIFR	ISYNA1	GHR	PLTP	HAS2	ENPP2	EMB	COL6A2
DAUER_STAT3_TARGETS_DN	http://www.broadinstitute.org/gsea/msigdb/cards/DAUER_STAT3_TARGETS_DN	PARP12	SP110	OAS2	IFI35	EIF2AK2	HSPA1A	DNAJB4	IFI27	BCL2L13	AQP3	TRIM5	IFIT1	TDRD7	TNFSF10	PGRMC2	TMEM97	TRIM14	DDX58	HSPA1B	IRF7	IFIT3	PRPF4B	TRANK1	IFI44	IFITM1	PDK4	ID3	HPGD	IFIH1	OAS3	STAT1	LAMP3	USP18	GRB14	TLR3	ST8SIA4	DDX60	HEXIM1	LAP3	ISG15	HERC6
KEGG_PPAR_SIGNALING_PATHWAY	http://www.broadinstitute.org/gsea/msigdb/cards/KEGG_PPAR_SIGNALING_PATHWAY	SLC27A5	SLC27A4	SORBS1	ACADL	ACADM	APOA2	CD36	FADS2	APOA1	CYP7A1	SLC27A1	CYP8B1	UCP1	DBI	NR1H3	ACSL6	ME1	GK	GK2	APOA5	RXRB	RXRG	PLTP	PDPK1	RXRA	ILK	APOC3	ACOX2	ACOX3	CYP27A1	OLR1	CPT2	CPT1B	ANGPTL4	SLC27A2	LPL	FABP1	CPT1A	PCK2	FABP4	CPT1C	FABP2	PCK1	SCP2	PPARA	AQP7	PLIN1	FABP3	FABP5	FABP6	FABP7	ACSL5	ADIPOQ	SLC27A6	HMGCS2	EHHADH	UBC	PPARG	PPARD	ACSL1	ACOX1	ACSL3	ACSL4
AZARE_NEOPLASTIC_TRANSFORMATION_BY_STAT3_DN	http://www.broadinstitute.org/gsea/msigdb/cards/AZARE_NEOPLASTIC_TRANSFORMATION_BY_STAT3_DN	PTGES	HSPG2	CDA	HR	TFPI	CCL20	AQP3	PLAC8	CPE	KRT13	PPL	AIM1L	FARP1	PTGS1	PEG10	FOXG1
NUMATA_CSF3_SIGNALING_VIA_STAT3	http://www.broadinstitute.org/gsea/msigdb/cards/NUMATA_CSF3_SIGNALING_VIA_STAT3	MAP2K7	HTR3A	RUNX1	SRPK1	NINJ1	ITGAL	BCL2	MAP6	CEBPA	KIF3B	MADCAM1	CCNE1	RORA	PTPN13	MST1R	IL17RA	MKNK1	TFRC	BLNK	FLI1	MECOM
SCHURINGA_STAT5A_TARGETS_DN	http://www.broadinstitute.org/gsea/msigdb/cards/SCHURINGA_STAT5A_TARGETS_DN	CCDC159	CEBPA	CASP1	CXCR4	BCL6	CD48	AIM1	CD44	MPO	TYROBP	MYCN	ELANE	FOSL2	CTSG	PECAM1
HALLMARK_MYC_TARGETS_V2	http://www.broadinstitute.org/gsea/msigdb/cards/HALLMARK_MYC_TARGETS_V2	SLC19A1	MRTO4	TMEM97	RRP9	PES1	TFB2M	EXOSC5	IPO4	NDUFAF4	NOC4L	MYC	SRM	PA2G4	GNL3	NOLC1	WDR43	RABEPK	NOP16	TBRG4	DDX18	NIP7	WDR74	BYSL	HSPD1	PLK4	NOP2	PPAN	NOP56	RCL1	NPM1	AIMP2	RRP12	PPRC1	TCOF1	MCM5	HK2	CBX3	PLK1	PHB	MCM4	CDK4	DUSP2	MYBBP1A	UTP20	PRMT3	FARSA	MAP3K6	LAS1L	PUS1	HSPE1	SLC29A2	DCTPP1	SUPV3L1	SORD	IMP4	GRWD1	UNG	MPHOSPH10
CREIGHTON_AKT1_SIGNALING_VIA_MTOR_DN	http://www.broadinstitute.org/gsea/msigdb/cards/CREIGHTON_AKT1_SIGNALING_VIA_MTOR_DN	TNFRSF12A	RGL2	PFKL	PPP4C	CIB1	ATP6V0B	PPP2R1A	KRT8	DHCR7	MRPS7	TUBB4B	YWHAB	ALDOA	PAFAH1B3	GOT1	TOM1	ATP6AP1	CTSA	ATP6V0C	MIF	ATP6V1F	TSPAN1
HALLMARK_MTORC1_SIGNALING	http://www.broadinstitute.org/gsea/msigdb/cards/HALLMARK_MTORC1_SIGNALING	FADS1	DDIT4	CALR	HK2	PGK1	SLC7A5	CTSC	ACSL3	SLC1A5	M6PR	TFRC	DDIT3	TMEM97	IFRD1	PLOD2	TUBA4A	PSAT1	CORO1A	LDHA	MTHFD2	FADS2	VLDLR	WARS	P4HA1	ACTR2	IDH1	SLC2A1	GBE1	SERPINH1	NUPR1	PSMG1	PSPH	NAMPT	CDKN1A	BHLHE40	HSPA9	HSPA5	EGLN3	LGMN	PNP	XBP1	SLA	HSPE1	ACLY	SLC7A11	SSR1	GLA	SQSTM1	PDK1	PSMC2	PRDX1	SERP1	TRIB3	NFIL3	HMGCS1	GOT1	TPI1	ELOVL6	ASNS	PSMD14	PSMA4	PPA1	AURKA	HMGCR	GAPDH	DHFR	DHCR7	IMMT	UCHL5	YKT6	INSIG1	SQLE	IGFBP5	IFI30	FGL2	ENO1	IDI1	CYB5B	SHMT2	TXNRD1	SLC9A3R1	RAB1A	EBP	PNO1	PIK3R3	ACTR3	LDLR	SLC2A3	UBE2D3	ELOVL5	CACYBP	EDEM1	ATP6V1D	TES	TM7SF2	PSMA3	ITGB2	AK4	SLC1A4	TOMM40	SLC6A6	PPIA	ADD3	ME1	CCNF	SLC37A4	ALDOA	BTG2	UFM1	CCNG1	STC1	NMT1	PSMC6	FDXR	RRM2	DHCR24	PSMC4	CTH	PSME3	CFP	POLR3G	ACACA	QDPR	MCM2	PSMD12	CANX	RPN1	HSPA4	FAM129A	TBK1	SEC11A	BCAT1	PSMB5	PSMD13	PGM1	PLK1	GLRX	COPS5	ETF1	GSK3B	NUP205	SORD	PHGDH	GMPS	RRP9	EEF1E1	LTA4H	SDF2L1	FKBP2	RDH11	CXCR4	MLLT11	GCLC	TCEA1	MAP2K3	HSPD1	SYTL2	MCM4	PPP1R15A	USO1	NFKBIB	UNG	GTF2H1	RPA1	HSP90B1	ERO1L	GSR	PITPNB	EPRS	SRD5A1	TUBG1	MTHFD2L	ADIPOR2	NUFIP1	CDC25A	PDAP1	STARD4	BUB1	ARPC5L	EIF2S2	CD9	ATP2A2	GGA2	HMBS	RIT1	SKAP2	STIP1	DAPP1	ABCF2	NFYC	ATP5G1	PFKL	CCT6A
JAZAG_TGFB1_SIGNALING_DN	http://www.broadinstitute.org/gsea/msigdb/cards/JAZAG_TGFB1_SIGNALING_DN	ARID3B	PSMC3	P2RX6	NAB2	SAP18	STOML2	LSR	PCGF2	FLRT1	ATP2B2	KCNMB1	GLRX2	HIST1H2AI	PLA1A	CD244	PCF11	SUFU	CLCN7	NAT6	CWC27	OAZ3	USP25	MYLPF	ABO	TOP2A	GHRL	RNH1	SIGMAR1	FGF6	SERPINF2	EEF1A1	CSDE1
REACTOME_SIGNALING_BY_WNT	http://www.broadinstitute.org/gsea/msigdb/cards/REACTOME_SIGNALING_BY_WNT	FRAT1	PSMD14	PSMA8	CSNK1A1	CTNNB1	PSME4	FRAT2	APC	PPP2CA	PPP2CB	PPP2R1A	PPP2R1B	PPP2R5A	PPP2R5B	PPP2R5C	PPP2R5D	PPP2R5E	PSMA1	PSMA2	PSMA3	PSMA4	PSMA5	PSMA6	PSMA7	PSMB1	PSMB2	PSMB3	PSMB4	PSMB5	PSMB6	PSMB7	PSMB8	PSMB9	PSMB10	PSMC1	PSMC2	PSMC3	PSMC4	PSMC5	PSMC6	PSMD1	PSMD2	PSMD3	PSMD4	PSMD5	PSMD7	PSMD8	PSMD9	PSMD10	PSMD11	PSMD12	PSMD13	PSME1	PSME2	RPS27A	UBA52	AXIN1	CUL1	BTRC	PSMF1	PSMD6
HALLMARK_MYC_TARGETS_V1	http://www.broadinstitute.org/gsea/msigdb/cards/HALLMARK_MYC_TARGETS_V1	PCNA	PSMD8	PSMD7	SET	SNRPA1	RAN	SRSF2	G3BP1	STARD7	NPM1	BUB3	EIF3D	XPO1	FBL	EIF4A1	CANX	NAP1L1	CBX3	CCT3	C1QBP	U2AF1	UBE2L3	SSBP1	SRSF1	TCP1	MCM2	EIF3B	PSMD14	SNRPA	PWP1	APEX1	TXNL4A	HNRNPR	PSMB2	MCM6	NME1	SNRPD1	EEF1B2	HSPD1	CAD	RPL18	PGK1	DDX18	RPS2	LDHA	RUVBL2	RNPS1	EIF2S1	RANBP1	MCM5	IARS	UBE2E1	MYC	AP3S1	RFC4	DUT	PSMA4	RPS3	SNRPG	PHB2	SSB	EIF4H	SRSF3	CCT4	TFDP1	EIF2S2	CDK4	SNRPD3	PSMD1	GOT2	PABPC4	CCT5	PRPS2	ACP1	PRPF31	CCT2	KARS	DEK	EIF4G2	XPOT	SRM	UBA2	KPNB1	PSMA7	TRA2B	COX5A	PA2G4	PCBP1	HNRNPA1	CCNA2	PPIA	ORC2	PSMA2	SYNCRIP	HDAC2	LSM2	VBP1	PSMA6	CNBP	CDK2	TARDBP	NOLC1	GSPT1	HNRNPA2B1	ETF1	RPL6	TOMM70A	PTGES3	PSMA1	PSMC6	CTPS	HSPE1	FAM120A	PPM1G	HNRNPD	SERBP1	CSTF2	PRDX4	EIF4E	ODC1	USP1	RPL22	HNRNPA3	NCBP1	RPLP0	ABCE1	EIF1AX	YWHAE	MCM7	YWHAQ	VDAC1	SMARCC1	SNRPD2	HNRNPU	HDDC2	PSMD3	RRM1	SF3A1	LSM7	ERH	RPL14	PSMB3	IFRD1	NCBP2	GLO1	NDUFAB1	CUL1	NHP2	CLNS1A	TRIM28	RSL1D1	HNRNPC	COPS5	XRCC6	SLC25A3	MRPL9	POLE3	POLD2	H2AFZ	AIMP2	NOP56	PRDX3	MRPS18B	EPRS	KPNA2	HSP90AB1	RPL34	SRPK1	MAD2L1	DHX15	MCM4	RPS5	CCT7	HDGF	RPS6	SNRPB2	PSMC4	CDC20	TUFM	RRP9	CDC45	TYMS	ILF2	VDAC3	IMPDH2	SF3B3	NOP16	SRSF7	GNL3	EXOSC7	MRPL23	RAD23B	RPS10	PHB	DDX21	CYC1	PABPC1
