# Supplementary material for: Regulation of microglia related neuroinflammation contributes to the protective effect of Gelsevirine on ischemic stroke
Source: Front Immunol. 2023 Mar 30;14:1164278. doi: 10.3389/fimmu.2023.1164278 (PMC10098192; doi:10.3389/fimmu.2023.1164278)
Supplement: Supplementary file 6 [file DataSheet_6.zip › fig 5 raw/fig 5-G raw/inflammation.Gsea.1649955060129/edb/results.edb]

<?xml version="1.0" encoding="UTF-8"?>

<EDB LC_PROC="none" SORT_MODE="real" ORDER="descending" METRIC="Signal2Noise" NUM_PERMS="1000" USE_MEDIAN="false" FIX_LOW="true" USE_BIASED="false">
  <DTG RANKED_LIST="OGD_DRUG_DRUG.OGD_FRUG.cls#Gs_versus_MCAO.rnk" TEMPLATE="OGD_FRUG.cls" GENESET="gene_sets.gmt#PID_FAK_PATHWAY" ES="-0.6571" NES="-1.8358" NP="0.0000" FDR="0.0101" FWER="0.0080" RND_ES="-0.2614 -0.3839 -0.2711 0.3580 -0.3171 -0.3914 -0.5022 -0.2812 -0.3291 -0.3333 0.2863 -0.4067 -0.3154 -0.3019 -0.3148 -0.4265 -0.3627 -0.2915 -0.4556 0.2557 -0.4678 -0.3123 0.3135 -0.4152 -0.2553 0.2990 -0.3675 -0.3878 -0.2843 -0.3187 -0.3746 0.3287 -0.2856 -0.4399 -0.3466 -0.4384 0.3103 0.2871 0.2795 -0.2931 0.2405 0.3542 0.3408 0.2920 -0.3426 -0.3221 -0.4563 -0.3105 -0.3710 0.2987 0.2930 0.2627 -0.4220 -0.3637 0.4723 -0.3052 -0.4379 0.2686 0.3933 0.3008 -0.2919 0.3146 -0.3842 -0.2257 -0.3493 -0.3628 0.2851 -0.4595 -0.3050 -0.3936 -0.2807 -0.3199 -0.2477 0.4017 0.3218 -0.3439 -0.3262 0.3519 -0.2924 -0.3922 0.5094 -0.4005 -0.3111 -0.4009 -0.3991 -0.3920 -0.3765 -0.3736 -0.3277 -0.4453 -0.3200 0.2952 -0.4916 -0.3553 -0.2856 -0.2515 0.3124 0.3693 0.2804 0.2658 -0.2639 0.2883 0.3959 -0.4629 -0.4899 0.4163 0.2699 -0.2851 0.2986 0.3052 -0.3689 0.4573 0.2585 -0.4778 0.2779 -0.3327 -0.2938 -0.3507 -0.4806 -0.3338 -0.3033 -0.3087 -0.3101 -0.4784 -0.2810 -0.4065 -0.3858 -0.3016 0.3299 0.3196 -0.4392 -0.2775 0.2661 -0.3541 -0.3363 -0.3921 -0.3727 -0.4505 0.2810 -0.3050 -0.2736 0.3369 -0.2798 -0.3248 0.2541 0.3586 -0.3178 0.3096 0.4051 -0.4429 -0.3404 0.3199 0.2703 -0.4042 -0.3523 0.2483 -0.4358 -0.3391 -0.3018 -0.2872 0.2604 -0.3598 -0.3722 -0.3181 0.3024 -0.2931 -0.3305 -0.2608 0.3088 0.2529 -0.4454 0.3654 0.2644 -0.4537 -0.2930 0.3128 0.2556 0.4023 -0.3971 -0.3895 -0.4210 -0.3975 -0.4819 -0.3393 -0.3123 0.3032 -0.3515 -0.3271 0.3098 -0.3093 -0.3633 -0.3523 0.2997 0.3728 -0.3448 0.3264 -0.3514 -0.3251 -0.4562 -0.2730 0.3519 0.2752 -0.3876 0.2389 -0.3144 -0.2945 -0.3201 -0.3129 0.3083 -0.3159 -0.3801 -0.2632 0.3123 0.3590 -0.4057 -0.3410 0.2437 -0.3315 -0.4307 -0.2872 -0.2946 -0.2974 0.3473 -0.4491 -0.3095 -0.2637 -0.2985 -0.3383 -0.4770 -0.2982 -0.3331 -0.3302 0.3738 -0.2684 -0.4742 -0.3025 0.3779 -0.3241 -0.3508 -0.3714 -0.4074 -0.2904 0.3060 0.3506 0.4072 -0.3633 -0.4713 0.3401 -0.3856 0.3047 -0.3552 -0.3957 -0.3540 0.3018 -0.4236 0.2862 -0.5382 -0.4549 -0.3499 -0.3078 0.3291 -0.4187 -0.3632 -0.3431 -0.2695 -0.2771 -0.3127 -0.3199 -0.4663 -0.4940 -0.2513 -0.3803 -0.3636 0.3924 -0.5605 -0.3389 -0.2633 0.3077 -0.3700 0.2843 0.3868 -0.4183 -0.3467 -0.4397 0.4538 -0.3653 0.3566 -0.3925 -0.2787 -0.3345 -0.3527 -0.4084 -0.2801 -0.4015 -0.2808 -0.2814 0.2885 0.3130 -0.3378 0.4115 0.3608 -0.4413 0.4746 0.2410 -0.4010 -0.3999 0.3062 -0.2862 0.3727 -0.3452 -0.3338 0.2665 -0.3399 -0.3939 -0.3160 0.3426 0.2641 -0.3362 -0.3472 -0.2844 0.3818 -0.4827 -0.3543 0.3030 0.3044 -0.3621 -0.2947 -0.3503 0.3656 0.3636 0.2873 -0.2539 -0.4677 0.4838 0.3606 -0.3660 -0.4782 -0.3793 0.3148 -0.4477 0.3650 -0.2811 -0.4176 -0.2820 -0.3726 -0.4700 -0.2633 -0.2796 0.2801 0.3981 0.3153 -0.2895 -0.2976 -0.3590 -0.4367 -0.3537 -0.3490 0.2823 -0.3061 -0.4161 -0.3264 0.2839 -0.2399 -0.2536 0.2844 -0.4005 0.2876 0.2409 -0.3245 -0.3980 0.3113 -0.3180 0.4346 -0.3021 -0.4280 -0.4037 0.3693 -0.3847 0.3533 -0.4438 -0.2772 -0.5150 -0.5191 0.3595 -0.2769 0.3499 -0.3410 0.4213 0.3623 0.3252 -0.2956 0.2653 -0.2796 0.2983 -0.2928 -0.2978 -0.3355 -0.4615 -0.4903 0.2520 0.2862 -0.3229 -0.3358 0.2887 -0.3485 0.3520 -0.3039 -0.3301 0.2979 -0.2944 -0.3332 -0.2849 -0.3349 -0.3593 0.4406 -0.3453 0.4501 0.2951 -0.3453 -0.3588 -0.3703 -0.3179 0.2789 -0.3694 0.3178 -0.4717 -0.3637 -0.4443 -0.3312 -0.3838 -0.5697 -0.3964 0.3248 -0.4757 0.3765 -0.2902 -0.3739 -0.3136 0.3530 0.3547 0.2750 0.2989 0.2816 0.2994 0.3181 -0.3301 -0.3989 -0.3036 -0.2717 -0.3013 -0.3461 0.2696 -0.3914 -0.3145 0.2862 -0.2864 -0.3044 0.3260 -0.3060 -0.4118 0.2611 -0.2847 -0.4686 0.2984 -0.4163 0.3660 -0.5160 0.3160 0.2892 0.3445 -0.3002 0.4897 -0.4825 0.4136 0.3208 -0.3441 -0.2608 0.3347 -0.3958 -0.4067 -0.3345 0.2970 -0.4133 -0.4247 -0.3716 -0.3518 0.3838 -0.2994 0.2620 -0.3628 -0.3792 0.2778 -0.2949 0.4243 0.3227 -0.2528 0.4212 -0.3170 -0.4262 0.4724 -0.3147 -0.2481 0.3746 -0.3704 0.4909 -0.2824 -0.3288 0.3477 -0.3874 -0.2756 -0.4440 -0.4132 0.2640 -0.3501 0.3198 -0.4046 -0.4945 0.3385 -0.2591 -0.4251 -0.4605 0.3012 0.3774 0.2830 -0.3039 -0.4201 0.2805 -0.5234 -0.3309 -0.3071 0.2807 -0.3022 -0.3669 -0.3122 -0.2728 -0.2916 0.4202 -0.4047 -0.4157 -0.4282 -0.4101 -0.3287 0.2669 -0.3236 -0.4499 -0.3670 -0.4433 -0.4200 -0.3654 -0.3365 0.2601 -0.3651 -0.3559 0.3687 -0.3693 -0.2876 0.2615 -0.4301 -0.4964 -0.3462 0.2663 -0.3262 0.3149 -0.3293 -0.5288 0.4238 -0.5742 -0.3382 -0.3081 0.5239 0.4670 -0.3292 -0.2804 -0.3635 -0.3110 -0.5265 0.3398 -0.2777 -0.4069 0.2837 -0.3128 -0.4354 -0.3781 -0.3401 -0.3693 -0.3623 -0.3463 -0.2767 0.2279 -0.3639 0.4149 0.3893 -0.4747 -0.3426 -0.3323 -0.2832 -0.3263 -0.3524 -0.3173 0.3113 0.3661 0.4569 -0.3075 -0.4084 -0.3497 -0.3217 -0.3152 -0.4048 0.3928 -0.3594 -0.3856 -0.3168 -0.3855 -0.3787 -0.3751 -0.3697 -0.3381 -0.2670 -0.2503 0.3645 -0.5065 -0.2631 -0.4101 0.3094 0.2955 0.3223 -0.4199 -0.4105 -0.3238 0.4061 -0.3576 -0.2682 -0.2958 -0.2809 -0.2961 0.3151 0.3115 0.3182 -0.4486 0.3731 -0.3002 0.2995 -0.2994 0.2933 -0.2660 -0.4476 0.3564 0.3554 0.2700 -0.3435 -0.3528 -0.3390 -0.4487 -0.3058 -0.3256 0.3636 -0.2792 0.3730 0.3478 -0.3518 -0.2356 -0.5354 0.3434 -0.2864 -0.3097 -0.3894 -0.2690 0.2584 -0.3943 -0.3152 -0.3744 0.3310 -0.2458 -0.3155 -0.2444 -0.4373 -0.2573 -0.2930 -0.3037 0.4070 -0.3523 -0.3450 0.2883 -0.3720 -0.4183 0.3079 -0.4422 0.4434 -0.4683 -0.3178 -0.3299 -0.3296 -0.2535 0.4277 0.3871 0.2703 0.2575 -0.3938 0.2478 -0.3921 0.2713 -0.2599 -0.3637 -0.3518 -0.3500 0.4635 -0.3359 -0.4523 -0.2695 -0.5210 0.2883 0.4291 -0.2846 -0.4015 0.3863 -0.4066 -0.3829 0.2974 -0.3478 -0.3765 -0.4105 0.3466 -0.4288 -0.2786 -0.2770 -0.2608 -0.2969 -0.4717 -0.2670 0.2829 0.3683 0.3113 -0.3864 -0.2693 0.3336 -0.2732 -0.4386 -0.2787 -0.2450 -0.3042 0.3887 -0.4530 -0.3607 -0.4298 -0.2885 0.3869 -0.3366 -0.3342 -0.3865 -0.3482 -0.2753 0.2863 0.2714 -0.3379 -0.3210 0.2570 -0.3751 0.3106 -0.3632 -0.4493 0.2888 0.3454 0.4036 -0.4366 -0.4075 -0.3314 0.3985 0.3749 -0.3179 -0.3660 -0.3563 0.3778 0.3277 -0.4701 0.3219 -0.2912 -0.3689 0.2785 -0.3195 -0.4111 -0.4417 -0.2798 -0.4399 -0.3210 -0.5933 0.2933 -0.3988 -0.3854 -0.3404 -0.3690 -0.3707 -0.5023 -0.3354 0.3649 -0.4169 0.2911 -0.2529 -0.3667 -0.3779 0.3468 -0.3467 0.2826 -0.3677 -0.3585 -0.3250 0.4276 -0.3353 -0.4346 -0.2679 -0.3519 -0.3561 0.3821 -0.3483 -0.2951 -0.3551 -0.3205 -0.4384 -0.5020 -0.3705 -0.3974 -0.3010 -0.2816 -0.2724 -0.3721 -0.3978 -0.2722 -0.3890 -0.2609 -0.3667 0.2489 -0.2820 -0.3692 0.3079 0.2574 -0.4607 -0.3907 -0.4189 -0.4886 0.2730 -0.4003 0.2632 -0.3286 -0.3602 0.3251 0.2763 0.2675 0.2712 -0.2667 -0.3358 0.3230 -0.3453 -0.4301 0.2625 -0.3494 -0.3750 0.3199 0.3711 -0.4058 -0.3831 0.3674 -0.3951 -0.4045 -0.3311 -0.3350 -0.2744 0.3495 0.3222 -0.3219 -0.3584 -0.4021 0.2758 -0.2925 -0.4771 -0.4062 -0.3903 -0.4051 -0.4775 -0.3789 -0.3668 0.3176 -0.2556 -0.3303 -0.3197 0.3096 -0.4233 -0.4197 -0.4874 -0.3432 -0.3504 -0.4728 0.2737 0.3375 0.2780 0.3342 0.3816 -0.3796 -0.4165 -0.3566 -0.4395 -0.3913 -0.3101 0.2793 -0.3021 -0.2768 0.2661 -0.3046 -0.3623 -0.2926 -0.3284 -0.2786 -0.4272 0.2876 -0.3168 -0.4448 -0.3038 -0.3125 -0.3693 -0.2718 0.3834 0.3244 -0.4030 -0.3695 0.2971 -0.2665 0.2950 -0.3467 0.2575 -0.3238 0.3718 0.3167 -0.2779 -0.3472 -0.4466 -0.4639 -0.3066 0.2863 -0.2785 -0.3771 0.2664 -0.4490 -0.4226 -0.3028 0.3129 -0.3291 0.2748 0.3002 0.3276 -0.2906 0.4123 -0.2792 -0.3054 -0.2635 0.2930 0.3454 -0.4893 -0.3309 -0.4376 -0.4761 -0.3560 0.3577 0.2320 -0.3855 0.3050 -0.3744 -0.3123 -0.3305 -0.3422 -0.3881 -0.3301 -0.4662 0.3075 -0.2915 -0.3454 0.3187 -0.4522 -0.3517 -0.4965 -0.4545 -0.2851 -0.4300 0.2803 -0.4081 0.2932 0.4066 -0.2752 -0.3366 -0.3400 -0.2863 -0.3369 -0.2794 -0.3036 -0.3149 -0.4513 -0.2715 -0.4907 0.2529 -0.4335 -0.2765 -0.3613 0.3669" HIT_INDICES="1999 2972 3623 3821 5726 5874 6292 6752 6802 6884 6958 7005 9767 13255 13587 13930 15179 15498 15568 16234 16276 16345 16373 16640 16661 16856 16904 17152 17251 17393 17421 17717 17804 17866 18513 18622 18968 18997 19391 19731 20137 20255 20375 20440 20523 20563 20635 20637 20807 20831 20873 20929 20999 21226 21230 21253 21419 21458" ES_PROFILE="-0.0711 -0.1009 -0.1191 -0.1173 -0.2012 -0.2050 -0.2223 -0.2427 -0.2444 -0.2477 -0.2509 -0.2530 -0.3795 -0.5393 -0.5539 -0.5685 -0.6209 -0.6296 -0.6266 -0.6484 -0.6414 -0.6354 -0.6274 -0.6291 -0.6195 -0.6171 -0.6078 -0.6066 -0.5982 -0.5912 -0.5788 -0.5774 -0.5660 -0.5531 -0.5642 -0.5502 -0.5450 -0.5252 -0.5198 -0.5098 -0.5005 -0.4772 -0.4533 -0.4262 -0.3993 -0.3702 -0.3419 -0.3103 -0.2849 -0.2526 -0.2207 -0.1889 -0.1570 -0.1295 -0.0915 -0.0542 -0.0209 0.0191" RANK_AT_ES="16233.0000" RANK_SCORE_AT_ES="-0.1429"/>
  <DTG RANKED_LIST="OGD_DRUG_DRUG.OGD_FRUG.cls#Gs_versus_MCAO.rnk" TEMPLATE="OGD_FRUG.cls" GENESET="gene_sets.gmt#BILD_CTNNB1_ONCOGENIC_SIGNATURE" ES="-0.5951" NES="-1.7056" NP="0.0000" FDR="0.0570" FWER="0.0870" RND_ES="-0.2657 -0.3449 -0.2876 -0.3897 -0.3474 -0.3841 -0.4765 0.2793 0.3547 -0.2784 -0.4504 -0.3006 -0.4087 -0.2812 -0.4643 -0.3786 -0.2508 0.2761 0.5036 -0.3033 -0.2934 -0.2783 0.3396 -0.3579 0.3054 -0.3288 -0.3588 -0.4878 -0.3387 0.3546 -0.3776 0.3645 0.2866 -0.3005 -0.3173 0.3852 -0.3686 -0.3710 -0.3971 -0.3978 0.3244 0.3129 -0.2954 -0.4558 0.3601 -0.4531 0.2993 -0.3737 -0.2720 -0.3048 -0.3665 -0.3790 0.3043 -0.4284 -0.3820 0.2762 -0.4407 -0.3677 -0.4353 -0.3025 -0.3173 -0.2844 0.3035 -0.3162 -0.3205 -0.3602 -0.3493 -0.3838 0.3074 -0.3574 -0.4031 0.2424 0.3158 -0.4026 -0.4036 -0.3969 -0.3093 -0.3472 0.2913 -0.2737 -0.3573 -0.2603 -0.3868 -0.3008 0.3134 -0.3645 -0.3068 0.4133 0.3168 -0.3414 -0.3208 -0.3890 0.3017 0.2867 -0.2675 -0.3466 -0.3018 -0.3194 -0.4536 -0.3830 0.3827 -0.2456 -0.2800 -0.3598 0.4181 -0.3109 -0.3361 -0.3827 -0.3985 -0.3196 -0.3212 -0.2896 -0.4862 -0.4137 -0.2632 -0.2589 -0.3725 -0.3518 0.2808 0.2779 0.3806 -0.4139 -0.3572 0.2805 0.3320 -0.3796 -0.3976 0.2881 0.3230 0.3202 -0.3146 -0.2889 0.3973 -0.3644 0.3407 -0.4181 -0.4049 -0.3405 -0.3377 -0.4040 -0.3828 -0.3266 -0.3040 -0.3764 -0.3548 0.3254 0.3897 0.3764 -0.2864 -0.3631 -0.3371 0.2627 0.2644 -0.4171 0.3062 -0.4459 -0.3980 -0.3217 -0.3260 -0.3228 -0.4048 0.3830 -0.3664 -0.3731 0.2687 0.3143 0.4623 -0.3999 0.3229 -0.3217 0.2530 -0.4386 -0.3009 -0.3032 -0.3653 -0.4183 0.2622 -0.3133 -0.2942 -0.3612 -0.2965 -0.3595 -0.4314 -0.3049 -0.3207 -0.3566 -0.4089 -0.3077 -0.3920 -0.3177 -0.2561 0.4629 -0.3989 0.3657 -0.4376 -0.3280 0.3575 -0.2183 0.3453 -0.3829 0.2649 -0.3678 -0.4532 -0.3028 -0.3307 0.3121 -0.2991 -0.4060 -0.3958 0.2992 -0.3066 -0.2947 -0.3635 -0.3092 -0.3122 -0.3943 -0.3960 -0.3055 -0.3565 0.2591 0.2577 0.3235 -0.3968 -0.3416 -0.2699 0.2954 0.2966 -0.2913 0.2595 0.2650 -0.3502 -0.2779 0.2849 -0.3658 -0.4439 -0.3057 0.2782 -0.4302 0.3003 -0.4335 -0.5307 -0.5042 0.2782 -0.2607 -0.3243 0.3952 0.3700 -0.3418 -0.4014 -0.2481 -0.3570 -0.2478 -0.3018 0.3368 -0.3579 0.4511 -0.2765 -0.2865 0.3061 -0.3652 -0.2691 -0.3153 -0.2781 -0.4102 -0.2915 -0.3937 -0.4418 0.3354 0.2667 0.2824 -0.4425 -0.5003 0.3092 0.2563 -0.2824 -0.2667 -0.2693 -0.3266 0.3750 0.3184 -0.2675 -0.3871 -0.4305 -0.4489 -0.2381 -0.4135 -0.3328 -0.3243 -0.4710 -0.2761 0.3234 0.2949 -0.3043 -0.4400 0.3830 -0.2703 0.2819 -0.3398 -0.3218 -0.3449 0.2974 -0.3680 -0.3995 -0.2512 -0.3667 0.2902 -0.2397 -0.3628 0.3150 -0.2525 -0.3567 0.3719 -0.4078 0.4110 -0.3579 -0.2494 -0.4479 -0.3736 -0.4140 -0.3030 0.2542 -0.5351 -0.3810 0.3966 -0.3024 0.3843 0.3095 -0.3485 0.3238 0.2648 -0.4132 -0.3922 0.3770 -0.3814 -0.3805 -0.4944 -0.4946 -0.2662 0.5287 0.3300 -0.2757 -0.3046 0.2741 -0.2932 -0.4256 0.4783 -0.3681 -0.3296 -0.2945 0.2937 -0.4255 -0.2724 -0.4384 -0.3285 -0.4072 -0.3252 0.3035 0.2969 -0.4822 -0.3968 -0.2714 0.3017 -0.4637 0.3161 0.2526 -0.4370 -0.3891 -0.5331 -0.4494 -0.2869 -0.2297 -0.3703 -0.4198 0.2905 -0.3341 -0.4005 0.3989 -0.3002 -0.3882 0.2913 -0.3202 0.3674 0.3048 -0.3911 -0.2603 -0.2938 0.3258 -0.3078 -0.3332 -0.3614 -0.3542 -0.3936 0.2437 -0.3203 -0.3299 -0.4051 -0.3059 0.2820 -0.2395 -0.2799 0.2908 0.3317 0.2727 -0.3404 0.3225 -0.3418 0.3520 -0.4118 -0.3153 -0.2876 -0.2979 0.2968 0.2743 0.4224 -0.2908 -0.3041 -0.3154 -0.3640 -0.2804 0.3097 0.3497 -0.3147 -0.3011 0.2956 -0.2933 -0.3551 -0.3972 -0.3587 0.2699 0.3503 -0.3212 -0.2849 0.3193 -0.3116 -0.3248 0.2803 -0.4444 -0.2854 -0.4007 0.3360 0.3237 -0.4317 -0.3160 -0.3333 -0.2972 -0.2697 -0.3011 -0.2791 0.3615 -0.3287 -0.3668 -0.3860 0.2670 -0.3273 -0.4146 0.4136 0.2802 -0.2423 -0.4655 -0.3820 -0.3939 -0.2838 -0.3556 -0.3564 -0.4162 -0.3523 0.4441 -0.3016 -0.3719 -0.4599 -0.2738 0.2726 -0.4155 -0.2760 0.3469 -0.3015 -0.2785 0.3163 -0.3009 -0.3321 -0.2977 -0.4218 -0.4324 -0.3092 -0.3436 -0.2583 -0.3573 -0.3869 -0.3099 -0.3086 0.2426 -0.2956 0.2319 0.3501 -0.4686 -0.3787 -0.3515 -0.4127 0.3562 -0.4134 -0.3792 0.2755 -0.3379 -0.3342 -0.3699 -0.4220 0.3146 -0.3391 0.2692 -0.3115 -0.3781 -0.3581 -0.4067 0.3149 -0.3275 -0.3473 0.2881 -0.3905 -0.3888 -0.3321 -0.4005 -0.2900 -0.3896 -0.3290 -0.3868 -0.2758 0.3535 0.2986 0.2943 -0.2923 -0.4914 0.3180 0.3849 -0.2933 0.2963 -0.3592 -0.3571 -0.3217 -0.4239 -0.3190 -0.2456 -0.4210 -0.2873 -0.3356 -0.3160 0.3131 0.2896 -0.3336 -0.3566 -0.2529 0.4284 -0.2500 0.2974 -0.2731 -0.3408 0.2674 0.3117 -0.3255 -0.3724 -0.2670 -0.5178 -0.3702 0.3039 -0.2817 -0.3695 -0.4091 -0.2777 -0.3421 0.3478 0.3475 -0.3751 -0.3683 -0.3527 -0.4923 0.2831 -0.4010 0.3429 -0.3259 -0.3024 0.2646 0.4465 0.2667 -0.3411 0.2819 0.3052 -0.3046 -0.2917 -0.3564 -0.3019 -0.4769 0.2909 -0.3778 -0.3208 -0.2828 -0.3005 0.3664 -0.2747 -0.2747 -0.2955 -0.3451 0.3871 -0.3398 0.2781 -0.2572 -0.4130 0.3371 -0.3880 -0.3798 0.2573 -0.4769 -0.3529 -0.2551 -0.3128 -0.3736 -0.3642 0.3016 -0.2901 0.3296 -0.3208 0.3741 -0.4539 -0.3420 -0.2786 -0.3274 -0.3595 -0.4370 0.3044 0.3681 -0.3217 -0.2649 0.3356 -0.3556 -0.2773 -0.3484 0.2962 0.3714 0.2764 0.2679 0.2784 -0.3417 0.3703 -0.3076 0.3593 -0.2516 -0.2700 -0.4827 0.2841 0.2524 0.3522 -0.2883 -0.2865 -0.3855 0.3154 -0.2459 -0.3958 -0.4671 -0.3143 0.3533 -0.2975 -0.2758 -0.3631 0.4119 -0.2459 0.5091 0.2480 -0.4032 -0.3088 0.2656 -0.3877 0.3992 -0.3036 -0.2972 0.2797 -0.3234 0.2921 -0.3027 -0.4005 -0.3275 -0.3418 -0.4904 0.3418 -0.2895 0.3785 -0.2735 -0.3114 0.2613 -0.3433 -0.3271 0.2702 0.2827 -0.2820 -0.3164 -0.3210 -0.2413 -0.2655 -0.4107 0.2855 -0.4683 0.2940 -0.4220 0.2764 -0.3389 -0.3812 -0.2823 -0.3315 -0.3277 -0.3506 -0.4259 0.3309 -0.2632 -0.2930 -0.3694 -0.4224 -0.3753 0.2544 -0.3591 -0.4305 -0.3134 -0.4069 -0.3528 -0.2930 0.4039 -0.3528 0.2845 0.2114 0.3629 0.3636 0.2937 0.2822 0.2644 -0.2852 0.2490 -0.2908 0.4384 -0.3867 -0.3058 0.3402 -0.4311 0.3156 0.3180 0.3387 -0.3376 -0.3608 -0.3692 -0.3994 0.2786 0.3438 -0.3994 -0.3522 -0.3832 0.2859 -0.3810 -0.2913 0.3497 -0.3984 -0.4319 -0.2779 0.2823 -0.3734 0.3510 -0.3140 0.3288 0.2634 0.3016 -0.3323 -0.3066 -0.2948 -0.3171 -0.3400 -0.3416 -0.3925 -0.3258 0.3169 -0.2994 -0.2948 -0.3086 -0.3756 0.3524 0.3322 -0.4020 -0.2842 -0.3624 0.3955 0.3002 -0.4116 0.2762 -0.3255 -0.2716 0.3030 -0.2322 -0.3868 -0.2813 -0.3260 -0.2946 -0.4328 -0.3053 -0.3773 -0.3666 -0.4503 -0.2427 0.3476 -0.4518 -0.2549 0.3714 0.3216 -0.5037 -0.2687 -0.2957 -0.3493 0.2586 -0.3988 0.3580 0.2944 -0.4106 -0.4408 -0.3608 -0.3500 -0.3042 -0.2597 0.3169 0.3340 -0.4561 -0.3700 -0.3461 -0.2694 -0.4018 -0.2960 -0.3689 -0.4505 0.2896 -0.3327 -0.3199 -0.3125 -0.3265 -0.3378 -0.3838 0.3320 0.2851 0.3606 -0.3958 0.3447 0.3192 -0.3929 -0.3658 -0.5064 -0.4608 -0.5162 0.2954 -0.2892 -0.3101 0.3993 0.3161 -0.3193 -0.4527 -0.2848 0.3465 -0.2872 -0.3048 -0.4574 0.2943 -0.2693 0.3013 -0.3258 -0.3096 -0.3717 -0.2900 -0.3274 -0.2890 0.3191 -0.3279 0.3366 0.2646 0.3220 -0.4497 -0.4940 0.3325 -0.3195 -0.2719 0.2708 -0.2580 -0.3927 0.2898 -0.3694 -0.4457 -0.4911 -0.3379 -0.5204 -0.3106 0.2794 -0.3667 -0.3037 0.2509 -0.3559 -0.2919 -0.3042 0.4058 0.4108 -0.5331 -0.4159 0.3016 -0.2965 0.3604 -0.2801 -0.2913 0.3197 -0.3507 -0.3996 -0.3106 0.3144 0.2667 0.2618 -0.4294 -0.2903 0.3019 0.4472 -0.4924 0.3378 -0.3582 -0.4486 -0.2586 0.3019 -0.2873 -0.2792 0.2895 0.3087 -0.2792 -0.3429 0.2581 -0.3641 0.2533 -0.3572 -0.3376 -0.2887 -0.3871 0.3686 -0.4091 0.2830 -0.3248 -0.3223 -0.4222 -0.3152 0.3055 -0.3997 -0.2388 0.2883 -0.4214 -0.3967 -0.3024 -0.3581 -0.3297 0.3097 -0.3968 -0.4033 -0.3005 -0.2790 -0.4659 0.3105 -0.3318 0.3709 -0.2876 -0.4138 -0.3404 -0.3585 -0.3033 0.2925 -0.3530 -0.2947 -0.2753 -0.3760 -0.3565 0.3474 0.2556 0.3154 0.3196 -0.3756 -0.2808 -0.2760 -0.4473 0.2708 -0.3912 0.3115 0.2415 -0.2791 -0.3209 -0.3803 0.3051 -0.3143 -0.4735 -0.2688 -0.3365 0.4391 0.2771 -0.3547 0.2603 -0.3714 -0.2709 -0.2983 -0.3564 -0.2847 -0.2828" HIT_INDICES="496 542 763 826 1302 1812 2822 4660 5419 5624 6659 6937 7001 8241 8426 8874 9563 9891 10924 11675 13437 14060 14160 14345 14575 14647 14941 15297 15872 16015 16488 16551 17128 17258 17390 17524 17655 17830 17980 17992 18162 18336 18478 18932 19131 19134 19184 19288 19586 19665 19729 19787 19998 20007 20057 20068 20330 20513 20520 20547 20558 20684 20853 20975 21039 21090 21104 21240 21256 21332 21492 21518 21529 21575" ES_PROFILE="0.0027 0.0254 0.0372 0.0557 0.0521 0.0443 0.0091 -0.0701 -0.1017 -0.1084 -0.1552 -0.1678 -0.1706 -0.2274 -0.2359 -0.2564 -0.2879 -0.3029 -0.3503 -0.3847 -0.4652 -0.4927 -0.4961 -0.5031 -0.5118 -0.5129 -0.5236 -0.5362 -0.5573 -0.5582 -0.5729 -0.5687 -0.5863 -0.5830 -0.5794 -0.5755 -0.5710 -0.5679 -0.5632 -0.5521 -0.5477 -0.5429 -0.5364 -0.5424 -0.5358 -0.5202 -0.5065 -0.4950 -0.4911 -0.4769 -0.4616 -0.4459 -0.4364 -0.4175 -0.4003 -0.3812 -0.3724 -0.3590 -0.3376 -0.3168 -0.2952 -0.2782 -0.2619 -0.2427 -0.2203 -0.1968 -0.1715 -0.1506 -0.1239 -0.0992 -0.0762 -0.0466 -0.0161 0.0138" RANK_AT_ES="17127.0000" RANK_SCORE_AT_ES="-0.2039"/>
  <DTG RANKED_LIST="OGD_DRUG_DRUG.OGD_FRUG.cls#Gs_versus_MCAO.rnk" TEMPLATE="OGD_FRUG.cls" GENESET="gene_sets.gmt#PID_WNT_CANONICAL_PATHWAY" ES="-0.7230" NES="-1.6537" NP="0.0032" FDR="0.0855" FWER="0.1820" RND_ES="-0.2934 0.4017 0.3696 -0.5116 -0.3603 -0.4986 0.4433 -0.3706 -0.4112 -0.2544 0.4089 -0.3379 0.3335 0.3599 0.4983 -0.4346 -0.5790 -0.4190 -0.3937 0.3150 -0.4368 0.4139 0.4130 -0.3257 -0.4279 -0.5351 0.3027 0.5120 -0.3157 -0.3827 -0.3639 0.4816 0.4526 0.6554 -0.3113 -0.4621 -0.6256 0.3289 -0.3876 0.3259 0.3604 -0.3315 -0.2847 -0.4981 -0.6365 -0.2605 -0.5131 0.3456 0.4465 -0.5233 -0.3867 0.4509 -0.3420 -0.5073 0.3929 0.5403 -0.5205 -0.3515 -0.5439 0.4605 -0.3504 0.3028 -0.5026 0.5782 0.6192 -0.3857 -0.5429 -0.2943 0.3719 -0.4007 -0.2995 -0.3589 0.5319 0.3025 -0.6645 -0.3027 0.4482 -0.3697 0.4550 0.3583 -0.4718 -0.4828 0.2709 0.3345 -0.6151 -0.6791 -0.4155 -0.4401 -0.3863 -0.4502 0.3193 0.3868 0.2749 -0.4255 0.4965 -0.6128 0.7296 -0.4816 0.3394 -0.4946 -0.3051 -0.3374 0.5318 -0.3222 0.2750 0.6514 -0.3137 -0.4146 -0.3268 -0.4746 0.5050 -0.3623 -0.5783 -0.5500 0.3725 -0.5751 -0.3089 -0.4955 -0.3963 0.3468 0.4148 -0.5636 0.3357 -0.3811 -0.4677 -0.4655 -0.3954 -0.3439 0.5466 0.3534 -0.4612 0.3789 -0.5299 0.3019 0.4593 -0.5060 -0.4501 -0.4606 0.3429 0.4268 0.5455 0.4119 -0.4225 0.2940 -0.4344 -0.4060 0.3154 -0.6207 -0.3917 0.3146 -0.3842 -0.2785 0.3977 -0.3948 -0.3650 -0.3325 -0.4102 -0.4282 -0.4282 -0.4484 -0.4243 0.4095 -0.3112 -0.4835 0.6657 0.4859 0.6368 -0.5564 0.4840 -0.3968 0.4173 -0.3922 -0.4700 -0.5269 0.5792 0.4540 0.4192 0.2926 -0.2960 0.4161 -0.5561 -0.4572 -0.5579 -0.3258 0.5690 -0.4025 0.3795 0.3560 -0.4156 0.4882 0.3394 0.3609 -0.6663 -0.4609 -0.5296 -0.2660 -0.3575 -0.5574 -0.4933 -0.4495 -0.4119 -0.5660 -0.6403 0.4859 0.3149 -0.3234 -0.4780 -0.3741 -0.4740 0.4307 -0.3212 -0.4227 0.3780 -0.5125 -0.6689 -0.3335 -0.4017 -0.3541 0.3492 0.4499 -0.5506 -0.3829 -0.4812 0.2967 -0.6611 -0.6033 -0.4707 -0.4052 -0.3940 -0.5118 -0.3249 -0.3980 -0.6044 0.5124 -0.3704 -0.3423 -0.5890 -0.5478 -0.4306 -0.3582 -0.3846 -0.3730 -0.3398 0.2777 -0.4505 -0.4290 -0.4306 -0.4566 0.3469 -0.5162 0.4381 -0.7444 -0.4944 0.4173 0.3432 -0.6831 -0.4853 -0.4592 -0.3120 -0.4582 -0.4483 0.3606 -0.4680 -0.3465 -0.5190 -0.3809 0.5880 -0.3969 -0.5500 0.3889 -0.2809 0.3322 -0.4289 -0.3574 0.4109 -0.4202 0.3410 -0.5015 -0.4194 0.3486 -0.6702 -0.3780 0.4808 0.3982 0.3797 -0.4103 -0.3056 -0.6068 -0.4630 0.4478 0.2840 -0.5799 0.4207 0.4108 -0.4427 -0.5134 -0.5554 -0.3871 -0.3927 -0.5500 -0.3853 -0.3004 -0.5074 -0.2758 0.3122 -0.3631 -0.3195 -0.5218 -0.3441 -0.3626 0.4037 -0.5099 0.3691 0.4948 -0.4124 -0.5769 0.6382 -0.4201 0.2597 0.4536 0.4556 -0.5012 0.3834 -0.4204 0.4711 -0.3666 -0.4930 0.5696 0.3531 0.5494 -0.3608 -0.5000 -0.3323 -0.5207 0.3131 0.4004 -0.3478 -0.4006 -0.3527 -0.5034 -0.4794 0.5149 0.4874 -0.5065 0.3656 0.3236 -0.3222 -0.3138 0.3813 -0.3670 -0.5775 -0.5601 0.3492 0.3939 0.4091 -0.5298 0.3471 0.3956 0.3459 -0.3793 -0.3642 0.4685 -0.4315 0.4583 -0.4169 0.3681 0.4885 -0.4295 0.5512 -0.4205 -0.5907 -0.3802 -0.5854 0.2776 -0.4358 -0.4409 -0.3777 0.3992 -0.3940 -0.2812 -0.5267 -0.4833 0.4575 -0.3957 -0.3963 -0.3993 -0.3113 -0.4198 -0.4186 0.2652 0.3517 -0.3773 -0.3293 0.3919 -0.2779 0.6559 0.5105 -0.4422 0.5116 -0.3725 -0.3064 0.2904 0.3337 -0.3904 0.3457 -0.3343 -0.4368 -0.3458 0.3987 -0.4517 -0.5540 -0.4696 0.5224 -0.3917 -0.3540 0.3459 -0.4471 -0.4451 -0.3688 0.3212 0.3489 -0.2681 -0.5711 -0.3718 0.4964 -0.3421 -0.3559 -0.3847 -0.4516 -0.5127 -0.3008 0.4161 -0.3690 -0.4444 0.4634 0.6399 -0.4128 0.4814 0.5163 0.3024 0.3504 -0.4841 0.3233 -0.3559 0.3782 0.5049 -0.3358 0.4274 -0.4783 0.4585 0.2745 -0.5057 0.3239 -0.4857 -0.3545 -0.5855 0.4947 -0.3712 0.3563 -0.4602 -0.4903 -0.3370 0.3249 0.2919 -0.4380 -0.6484 -0.3713 -0.3877 -0.6058 0.3739 0.3632 -0.2994 -0.4343 -0.4528 0.4558 -0.6072 -0.3723 0.4552 0.3551 -0.4413 -0.3105 -0.4816 -0.3357 -0.4368 -0.3070 0.5554 0.4158 -0.4468 -0.3872 -0.3975 -0.3403 0.3028 0.3252 -0.4673 0.3123 0.5046 -0.3019 0.4185 0.2687 -0.3393 -0.5839 -0.3498 0.4391 0.4831 -0.4787 0.6015 0.4323 -0.5599 0.2567 -0.3011 0.3898 -0.4321 0.3023 0.4388 0.4587 -0.3746 -0.4369 -0.5569 -0.4182 -0.4722 -0.6143 -0.3634 -0.5491 -0.5348 -0.6181 0.4069 -0.5094 -0.3127 0.6076 0.3067 0.2710 -0.2933 -0.4536 -0.3632 0.4094 -0.5110 -0.4589 0.3778 0.4729 -0.5181 -0.6122 -0.6317 0.3636 -0.4654 -0.4289 0.4973 -0.4215 -0.5968 -0.3035 0.4361 -0.5175 -0.2978 -0.4325 0.4698 -0.3173 0.3036 0.3179 0.3000 -0.3790 -0.4512 -0.3813 -0.4134 -0.2970 -0.3491 -0.3074 0.7130 -0.3366 -0.3775 0.4044 -0.6328 0.4075 -0.3056 -0.3056 -0.5181 -0.3324 0.3697 -0.6538 0.3217 -0.3670 0.4817 0.3072 -0.4931 -0.4104 -0.5038 0.4738 -0.3509 -0.4049 0.4060 -0.5096 0.5878 -0.6785 0.2891 0.3643 -0.5572 -0.3633 -0.4063 -0.5413 -0.4491 0.3423 -0.4600 0.3558 -0.3852 0.5729 0.2588 0.4176 -0.6379 0.3417 -0.3703 0.3574 -0.5962 -0.4492 -0.3317 0.3545 -0.3475 0.3125 -0.3961 -0.5489 -0.2918 0.3518 -0.5907 -0.2917 0.5018 -0.4848 -0.6397 -0.2491 -0.4156 -0.2848 -0.3245 0.4558 -0.5658 0.3802 -0.4693 0.2685 0.4947 0.5440 -0.5703 0.4016 -0.5381 0.3667 -0.6387 0.5565 0.5704 0.2641 0.2818 -0.3747 -0.3074 0.3337 0.5036 0.3841 0.3785 0.2404 -0.6239 0.4477 0.2777 -0.3226 -0.4437 -0.5145 -0.3574 0.2668 -0.4843 -0.5989 -0.4231 -0.4013 0.2719 0.5850 -0.5777 0.6577 0.5232 -0.4590 0.5656 -0.2955 -0.5109 -0.4361 -0.2972 0.4543 0.4829 0.2753 0.3238 -0.5579 -0.4129 0.3119 -0.4777 -0.3606 -0.5163 -0.4178 -0.4126 0.4053 -0.4149 -0.3338 0.4835 -0.3267 -0.6572 -0.4454 0.4271 -0.3652 -0.3653 -0.3349 -0.2386 -0.4585 0.4850 -0.4400 -0.4403 0.4107 -0.3584 -0.3011 -0.5266 -0.5864 0.3933 -0.3656 0.4460 -0.6073 -0.5113 -0.3411 -0.3157 0.3640 -0.4962 -0.4806 0.2649 -0.4101 0.5017 -0.4913 -0.5293 -0.3489 -0.6157 0.4551 0.3360 -0.3710 -0.3709 -0.4335 -0.4223 0.4062 -0.4958 0.2731 0.4831 0.3239 0.4342 0.4073 -0.4666 0.5114 0.3110 -0.2581 0.3319 -0.3539 -0.4289 0.3046 -0.2996 -0.4243 0.4719 0.3754 -0.5294 -0.3800 -0.2575 0.5297 0.2647 -0.4188 -0.3758 -0.5127 -0.2882 -0.3923 0.4053 -0.4049 -0.7233 -0.4558 0.3770 -0.5009 -0.3858 -0.3508 0.4017 -0.5059 0.5992 0.3522 -0.4615 -0.4830 0.4412 -0.5082 0.4553 -0.3587 0.4973 0.5443 -0.5252 0.3550 -0.3312 0.4059 -0.3283 -0.4538 0.4012 -0.4426 0.4684 -0.4626 0.3398 -0.5432 0.4042 0.5399 0.3143 -0.3626 -0.5943 -0.4938 -0.4641 -0.3257 0.4185 -0.6665 -0.4239 -0.5651 -0.4072 0.5065 -0.5919 0.4115 -0.3378 0.3326 -0.4298 0.4292 -0.5536 -0.6324 0.4751 -0.3323 -0.5312 -0.3610 -0.4167 -0.3721 0.3778 0.5445 -0.3764 0.3798 -0.4216 -0.3835 -0.3004 -0.3632 -0.4275 0.3412 0.4394 -0.4369 0.3449 0.4462 -0.5207 0.3640 0.4938 -0.5693 -0.4814 0.3917 -0.6506 -0.3440 -0.4146 -0.5812 -0.3707 0.3222 0.5398 -0.4437 0.3013 0.2592 0.2865 0.3889 -0.3311 -0.4242 0.6712 -0.3638 0.5371 0.3786 -0.5735 0.3710 0.5993 0.5158 0.2958 -0.3469 0.6744 -0.5153 0.5175 0.3513 -0.3864 0.4818 -0.3579 -0.2676 -0.4766 -0.2943 -0.5106 -0.4914 0.4958 -0.4848 -0.3449 -0.4773 -0.6394 -0.5819 -0.4839 -0.3926 0.5308 -0.4476 -0.4916 0.2949 -0.3444 -0.4936 0.3195 0.3662 0.2447 -0.4292 0.3468 0.5066 -0.6058 -0.5533 -0.4214 0.4209 -0.4064 0.3810 -0.4005 0.3708 -0.4296 -0.3520 -0.3348 -0.5624 -0.3803 0.3457 -0.3852 -0.3763 -0.3650 -0.5494 -0.3927 -0.4383 -0.4106 -0.4697 0.3719 -0.6419 0.4972 -0.3867 0.2616 -0.3293 -0.3498 -0.3252 -0.4933 -0.4992 -0.3799 -0.3888 -0.4744 -0.4610 0.3462 0.4746 -0.4402 -0.3398 -0.3872 -0.5273 -0.2938 -0.3847 0.6293 -0.3587 -0.2881 -0.3497 -0.4655 0.6075 0.3879 -0.4184 -0.6575 0.4403 -0.4829 0.5386 -0.3262 -0.3589 0.3841 -0.5813 -0.4557 -0.3439 -0.5444 -0.5411 -0.5089 -0.4021 -0.5164 -0.4013 0.5892 0.4814 -0.5566 0.4815 -0.3202 0.3328 0.4087 -0.4058 0.5172 0.5486 -0.3909 0.3027 0.4787 0.3625 0.3571 -0.7147 -0.5278 0.5713 -0.6075 -0.4838 0.5076 0.6470 -0.4550 0.3520 -0.3775 -0.5855 -0.2174 -0.3916 0.5055 0.5646 0.4200 -0.4919 -0.3887 0.4571 -0.6423 -0.3888 -0.2830" HIT_INDICES="6232 6751 8212 10813 13264 13335 13427 14248 16173 16524 17478 17888 18098 18285 20096 20528 20890 21200 21229 21288" ES_PROFILE="-0.2787 -0.3002 -0.3670 -0.4859 -0.5980 -0.6007 -0.6036 -0.6350 -0.6943 -0.6766 -0.6730 -0.6380 -0.5905 -0.5391 -0.5279 -0.4432 -0.3443 -0.2306 -0.1025 0.0269" RANK_AT_ES="16172.0000" RANK_SCORE_AT_ES="-0.1391"/>
  <DTG RANKED_LIST="OGD_DRUG_DRUG.OGD_FRUG.cls#Gs_versus_MCAO.rnk" TEMPLATE="OGD_FRUG.cls" GENESET="gene_sets.gmt#PID_IGF1_PATHWAY" ES="-0.6669" NES="-1.6522" NP="0.0079" FDR="0.0654" FWER="0.1840" RND_ES="-0.3789 -0.3619 -0.2993 -0.5357 -0.5513 0.3637 -0.5077 0.3196 -0.5017 -0.3406 -0.3348 0.4225 0.3478 0.3960 0.3375 -0.3881 0.3199 0.3675 0.3173 -0.4473 -0.2948 0.5260 -0.3111 -0.3054 -0.4926 -0.4225 -0.3760 -0.4829 0.2879 -0.2800 -0.4546 0.4193 0.2812 -0.3189 0.2851 0.2739 -0.4237 -0.4532 -0.3471 -0.5567 0.4009 -0.3617 0.3454 -0.4538 -0.4304 0.3076 0.3528 0.3236 -0.4407 -0.4450 -0.3998 -0.4044 -0.3933 -0.3467 -0.5900 -0.4523 -0.3107 -0.3570 0.2753 0.5627 -0.3839 -0.4309 -0.4484 0.4247 0.3566 -0.3390 0.3258 -0.4319 -0.3026 0.3365 -0.4324 0.4869 -0.3586 -0.4413 0.3771 -0.4067 -0.3271 -0.4014 -0.4650 0.3163 0.3605 -0.2506 0.3539 0.4398 -0.3584 -0.3844 0.4294 -0.5545 -0.4504 -0.3749 -0.5295 -0.4115 -0.5823 -0.6497 0.3852 -0.4426 -0.5066 -0.4071 -0.3733 -0.2732 -0.4262 0.3652 -0.4872 -0.4060 -0.5487 -0.3768 -0.3484 -0.5125 0.3582 0.3557 0.5034 -0.4118 -0.3104 -0.3170 -0.3790 0.4086 -0.4614 -0.3260 -0.3098 0.3619 -0.3968 -0.3931 -0.3710 -0.4488 -0.3231 -0.4405 0.3583 -0.3813 -0.3580 0.2831 -0.6013 0.3080 0.3958 0.3415 -0.2437 -0.4008 0.3356 0.4318 -0.3650 0.4021 -0.3488 0.2793 -0.2622 0.3120 -0.5705 -0.3668 0.5092 -0.3669 -0.3899 -0.3833 -0.5208 -0.3300 -0.5952 -0.3980 -0.4150 -0.4116 0.4785 0.3994 -0.3155 0.3937 -0.5264 -0.4455 0.3644 0.5553 -0.3136 -0.4627 0.3853 0.3251 -0.4486 -0.2970 -0.2940 -0.4570 0.4295 -0.4284 -0.4677 -0.2477 -0.6153 -0.3962 0.4081 0.2991 0.3901 -0.2953 -0.3359 -0.3726 0.3361 -0.3189 -0.4735 -0.2977 -0.4373 -0.3564 0.3476 -0.3626 -0.3723 0.5344 -0.4336 -0.3656 0.3700 -0.6001 -0.4324 -0.2624 -0.3642 -0.5964 -0.4234 -0.3432 0.3976 -0.3125 0.4319 -0.3547 -0.4048 0.4266 -0.3346 0.3286 -0.3127 0.3153 0.5380 0.3499 -0.7000 -0.2769 -0.4798 -0.5283 0.3317 -0.5580 -0.4263 -0.3424 -0.2806 -0.4511 -0.2953 -0.5005 0.3338 -0.4656 -0.3056 0.2931 -0.5130 -0.3829 -0.4888 0.3999 -0.5217 -0.5547 -0.5225 0.3201 0.3428 -0.5567 0.3568 0.2944 -0.3399 -0.3006 -0.3547 0.3539 -0.5687 -0.4165 -0.3002 -0.3424 0.4318 -0.2880 -0.3448 -0.5412 -0.5783 0.3408 0.4090 0.4140 0.2724 -0.4207 -0.4132 0.5271 -0.7037 0.3248 0.3461 0.3880 -0.5876 -0.2885 -0.3224 -0.3388 0.3613 -0.3006 -0.4138 0.3810 -0.4135 -0.3714 -0.2883 -0.4708 -0.3932 -0.4781 -0.3237 -0.4595 -0.4894 -0.3274 -0.4215 0.3444 -0.3277 0.4014 -0.4537 -0.4221 -0.4127 0.4238 0.3324 -0.4985 -0.3732 -0.4432 -0.4341 -0.2356 0.3767 -0.4882 -0.4860 -0.3759 0.3759 -0.6300 -0.4755 0.2777 -0.3818 -0.3590 -0.3172 0.3329 0.3349 -0.3239 0.4449 0.4973 -0.4161 0.4498 0.3044 -0.4313 0.2908 -0.5436 0.4480 -0.4512 0.4971 -0.5421 0.2924 -0.2878 -0.4232 0.3473 -0.3762 -0.6069 0.3653 -0.5611 -0.3359 -0.3258 -0.2927 -0.2952 0.2989 -0.3066 0.3067 -0.4475 -0.3665 0.3759 -0.5445 0.3043 -0.3567 -0.4416 -0.3216 0.3182 0.2888 -0.5101 0.4597 -0.5206 0.4167 -0.3807 -0.2725 -0.3368 0.2510 -0.4298 -0.4088 0.4164 0.3244 0.2649 0.4538 0.3203 0.4332 -0.4718 0.5165 0.4160 0.4261 -0.3479 -0.4015 0.2889 -0.4555 -0.3723 -0.4874 0.4746 -0.3706 0.5977 -0.5048 -0.6517 -0.4333 0.3547 -0.3795 0.4017 0.2702 -0.6836 0.4691 -0.3157 0.4455 -0.4257 -0.4668 -0.3111 -0.2575 -0.2340 -0.4960 -0.4621 0.3914 -0.5038 -0.2933 -0.4071 0.4039 -0.3141 -0.3524 -0.2681 -0.3317 0.4537 -0.3728 -0.2781 0.2992 -0.4183 -0.3783 0.3369 -0.3108 -0.4493 -0.3070 -0.5090 -0.4680 -0.3406 0.3802 -0.4596 -0.3655 -0.4426 0.3797 0.2469 -0.4428 -0.4658 -0.3650 -0.4400 -0.3676 0.3601 -0.4304 -0.3782 -0.5348 -0.4948 -0.3849 0.4306 0.4301 0.4095 -0.3885 -0.4964 0.3494 -0.4131 0.3581 0.4407 0.3214 -0.3242 -0.2791 0.3035 -0.4070 0.3924 0.3698 0.4423 -0.4639 0.4531 0.3516 0.4170 0.4394 -0.3345 0.2953 -0.2935 -0.3891 0.4359 -0.4342 -0.4330 0.4213 0.3730 -0.3549 0.3900 0.3672 -0.2970 -0.4307 -0.4947 0.3012 -0.4583 0.4359 0.3352 0.4312 -0.3476 -0.3643 0.5485 -0.3459 -0.4386 -0.4202 0.4034 0.4044 -0.4918 -0.2910 0.3045 -0.4718 0.3810 -0.4852 -0.3255 0.4973 -0.3914 -0.5618 0.4716 -0.3843 -0.2631 0.6362 -0.3801 0.4872 0.4976 -0.3500 -0.3770 0.2701 -0.3919 -0.5034 -0.3751 -0.5973 0.5019 -0.4518 -0.3264 -0.6671 -0.5303 -0.5938 0.3419 -0.4229 -0.3343 0.3197 -0.3598 -0.6236 -0.3540 0.4058 -0.4103 -0.2985 -0.3183 -0.3397 -0.4579 0.3879 -0.3781 -0.3077 -0.2940 0.2997 0.2812 0.4168 0.4403 0.4288 -0.2663 -0.4262 -0.5536 -0.3829 0.3965 0.3715 -0.3040 0.2984 -0.4428 0.3154 -0.5287 -0.4109 -0.3758 0.3508 0.2905 -0.4006 -0.4447 -0.4059 0.3477 -0.4731 0.3335 0.2574 0.4994 -0.3502 -0.5684 0.3007 -0.3245 -0.4132 -0.2836 0.3635 -0.3739 0.2821 0.2448 0.4217 -0.3456 -0.4705 -0.4166 -0.5211 -0.2947 -0.3956 0.3879 -0.4372 -0.3300 0.5111 0.4576 -0.3681 -0.3461 0.4324 -0.5406 -0.5428 -0.3343 -0.5251 -0.3831 0.3664 -0.4072 -0.2817 0.3363 0.2799 0.4331 0.4433 -0.4014 -0.3531 -0.5286 0.2653 -0.5407 -0.3448 -0.3852 0.5007 -0.5024 -0.4330 0.4230 -0.5485 -0.5173 0.3992 -0.3605 -0.4242 0.5179 -0.4285 -0.3679 0.3599 0.2482 -0.3854 -0.4800 -0.3169 -0.3059 0.3514 0.4523 -0.5118 -0.3822 -0.3530 -0.4572 -0.3725 0.2707 0.2773 -0.3836 -0.4142 -0.4088 0.3980 -0.4230 -0.3246 0.4231 0.3868 -0.2711 0.4343 -0.3319 -0.3509 -0.2913 0.4671 -0.4483 -0.4102 0.3107 -0.2494 -0.4614 -0.5807 0.4690 0.3876 0.2948 -0.4840 -0.2350 0.5400 0.3512 -0.4325 0.3978 -0.4332 -0.3761 0.3188 -0.2833 0.3206 -0.5388 -0.2768 0.4303 0.3462 -0.2691 0.4032 0.3070 -0.4084 0.3064 0.3092 -0.3376 0.5088 -0.3679 -0.3779 -0.3168 0.3477 -0.2960 0.3495 -0.5573 -0.3284 -0.2877 0.3003 -0.3496 0.4928 0.5208 -0.3989 -0.2999 0.3679 -0.3136 -0.4271 -0.2838 -0.3874 -0.4932 -0.3035 -0.4848 -0.5660 -0.5763 -0.3106 0.4258 -0.3461 0.4118 0.2617 -0.3936 -0.3453 -0.4619 -0.3399 0.3754 0.2961 -0.3105 -0.3399 -0.3404 0.3119 -0.6975 -0.2985 0.4828 0.4721 -0.3218 -0.3161 0.4614 0.2812 -0.3349 -0.5046 -0.3615 -0.3166 0.3508 -0.4550 -0.5447 -0.3571 -0.4178 0.3370 -0.4495 -0.3052 0.4301 -0.3828 -0.3704 0.5327 0.3693 -0.4601 0.5813 0.3530 -0.3443 -0.4005 -0.3294 -0.3413 0.2792 0.2847 0.3275 -0.4345 0.7206 0.3041 0.3185 -0.2772 0.3443 -0.3400 0.3252 0.5157 0.4644 -0.3774 -0.5359 -0.5662 0.2846 0.4043 0.5530 -0.4292 0.2949 0.4158 -0.3823 -0.3228 -0.4749 0.2419 -0.5026 0.3576 0.4655 -0.3971 -0.2763 0.4924 -0.2335 -0.2674 -0.3721 -0.3678 0.3940 -0.3770 -0.4362 -0.4213 0.4753 0.3832 -0.3993 -0.4217 -0.4860 0.3335 0.3294 -0.4340 -0.3676 0.3975 0.4472 0.3444 0.2578 0.4475 0.4306 -0.2817 -0.4455 -0.3397 0.2740 -0.4730 -0.3216 -0.3006 0.4631 0.4054 0.4558 0.4449 -0.2618 -0.3352 0.3052 0.5202 -0.4621 -0.5007 -0.2582 0.4650 -0.5198 -0.5676 -0.5461 0.2934 0.4416 -0.4059 0.2976 0.4736 -0.3412 0.3127 0.3404 -0.2446 -0.3679 -0.4501 0.4699 -0.4430 -0.3188 -0.3739 -0.4375 0.4969 0.5857 0.5895 -0.4025 -0.4694 -0.5440 0.3452 -0.3772 -0.3304 0.3642 -0.5163 0.5378 -0.3257 0.2954 0.2625 0.3378 -0.4885 0.3219 -0.3140 0.4338 -0.4975 -0.3928 0.4933 -0.4776 -0.4688 0.5088 0.3384 -0.2635 0.3753 -0.4713 -0.4765 -0.2415 -0.3024 -0.4574 -0.2846 -0.3931 0.4303 -0.3560 0.3588 -0.3402 -0.3824 -0.3236 -0.3879 0.3344 -0.6042 -0.3501 0.3088 -0.4461 -0.4457 0.2792 0.4594 -0.4404 -0.2927 0.4352 -0.4880 0.3345 0.3400 -0.4686 0.3399 -0.3335 -0.3653 0.3784 -0.4011 -0.5155 -0.4631 -0.4541 -0.3183 -0.3766 0.3689 -0.3461 -0.3309 -0.5038 -0.3557 0.3594 0.3797 0.4078 -0.4023 -0.3290 -0.4039 0.2976 0.4571 -0.3387 -0.3986 0.4553 0.4398 -0.3339 -0.3031 -0.4357 -0.3852 -0.3354 0.4599 0.3029 -0.5285 -0.3158 -0.5249 0.4422 0.5549 -0.3403 0.6224 0.4317 -0.3877 -0.3852 -0.3385 -0.3730 -0.4596 -0.3934 -0.3553 -0.4804 -0.3148 -0.3882 -0.3371 -0.4767 -0.4348 0.3291 -0.3977 -0.3600 -0.4415 0.5725 0.4554 -0.3594 0.3451 -0.5756 0.3459 -0.3995 -0.5149 -0.3656 -0.2895 -0.2814 -0.3754 0.3923 -0.4813 -0.5627 -0.3610 -0.2942 -0.3477 0.4848 -0.3150 0.3814 -0.3305 -0.3669 -0.3868 -0.3143 0.2488 -0.3788 0.3155 -0.4126 -0.4963 -0.6344 -0.2708 -0.4791 -0.3608 -0.4687 0.3388 -0.3223 -0.3536 0.3394" HIT_INDICES="2716 3658 4295 5726 6115 13785 16045 16640 16827 16856 17059 17251 17256 17275 17740 17804 18513 19109 19381 19391 19431 19508 20100 20375 20563 20589 21187 21348 21419" ES_PROFILE="-0.0940 -0.1158 -0.1288 -0.1879 -0.2016 -0.5511 -0.6397 -0.6474 -0.6351 -0.6154 -0.6021 -0.5868 -0.5630 -0.5396 -0.5329 -0.5072 -0.5052 -0.4917 -0.4607 -0.4174 -0.3751 -0.3338 -0.3094 -0.2672 -0.2181 -0.1611 -0.1188 -0.0521 0.0209" RANK_AT_ES="16639.0000" RANK_SCORE_AT_ES="-0.1724"/>
  <DTG RANKED_LIST="OGD_DRUG_DRUG.OGD_FRUG.cls#Gs_versus_MCAO.rnk" TEMPLATE="OGD_FRUG.cls" GENESET="gene_sets.gmt#GRESHOCK_CANCER_COPY_NUMBER_UP" ES="-0.5062" NES="-1.6436" NP="0.0000" FDR="0.0576" FWER="0.2040" RND_ES="-0.3391 -0.2737 -0.2452 -0.2671 0.2779 -0.3106 -0.3145 0.2933 0.3097 -0.3105 -0.3260 -0.3435 -0.2550 -0.2414 -0.2506 -0.2672 0.3055 -0.3631 -0.3883 0.2634 0.2526 -0.3375 0.2778 -0.2551 -0.3508 -0.3126 0.2715 -0.3031 -0.3223 -0.2631 -0.3600 -0.3391 -0.2849 -0.2994 -0.3122 -0.2614 0.2764 -0.2580 -0.3016 0.2508 0.2581 0.2436 -0.2947 -0.3535 -0.3439 -0.3306 -0.3679 -0.2766 -0.2645 -0.3185 -0.2776 -0.3142 -0.2652 0.2587 -0.3981 -0.3148 -0.3099 -0.3016 0.2647 -0.3260 -0.2892 0.2653 -0.3745 -0.3354 -0.2685 -0.3396 -0.2653 0.2710 -0.3292 0.2764 -0.2755 -0.3204 0.2514 -0.2504 -0.3009 -0.2859 -0.3003 -0.3336 -0.3256 -0.3025 -0.3598 0.3514 -0.2594 -0.3081 -0.2644 -0.2365 -0.3477 -0.2619 -0.3424 -0.3375 -0.3454 -0.3815 -0.3659 -0.2839 -0.2854 -0.3134 0.2559 -0.3500 0.2556 -0.2985 -0.2889 -0.3293 -0.2802 -0.3218 0.2630 -0.3014 -0.2442 -0.2517 0.2469 -0.2722 -0.3119 -0.2604 -0.2921 -0.3044 -0.3077 -0.3086 -0.2604 -0.3773 -0.2879 -0.2779 -0.2856 -0.2623 -0.2931 -0.3302 -0.3212 -0.3326 -0.4274 -0.3138 -0.2624 -0.2494 -0.3120 -0.2769 -0.3185 -0.3736 -0.3449 -0.2530 -0.2583 -0.2914 -0.2976 -0.3404 -0.3040 -0.2834 -0.2689 -0.3115 -0.3465 0.2760 0.2480 0.2554 -0.3187 -0.3697 -0.3067 -0.3116 -0.2946 -0.3041 -0.3474 -0.2621 0.2694 -0.3379 -0.3524 -0.3835 -0.2575 -0.3561 -0.2796 0.2605 -0.3309 -0.3025 -0.2965 -0.2919 -0.2537 0.2929 -0.2584 0.2850 -0.2714 -0.3639 0.2762 -0.2592 -0.3155 -0.2548 0.2634 -0.3454 -0.2370 -0.3680 0.2560 -0.3536 -0.2983 -0.2585 -0.2662 -0.2813 -0.2781 -0.3085 -0.2796 -0.3439 -0.2560 0.2679 -0.2654 -0.3460 -0.2659 -0.3379 -0.2799 -0.3393 -0.3421 0.2508 -0.3100 -0.3174 0.2401 -0.2664 -0.2962 0.2836 -0.2906 -0.3352 -0.3683 0.2937 0.2558 -0.2404 0.2758 -0.2594 0.2670 -0.2578 0.2533 -0.3085 -0.2629 -0.3408 0.2409 -0.2904 -0.2868 -0.2956 -0.3324 -0.3477 -0.2740 -0.3304 -0.2983 -0.3094 -0.2984 0.2551 0.2850 -0.3580 -0.2561 -0.2617 0.2629 -0.2873 -0.2834 -0.3426 -0.3529 -0.3010 -0.3007 -0.3028 -0.3166 -0.3573 -0.3045 -0.2770 -0.3224 0.2604 -0.2742 -0.3227 0.2685 -0.2561 -0.3157 -0.3282 -0.2768 0.2972 -0.2977 -0.3006 0.3065 -0.2916 -0.2517 0.2464 -0.3098 -0.3307 -0.2736 -0.3440 -0.3233 -0.2989 0.2756 0.2391 -0.3243 -0.2889 -0.2599 -0.3440 -0.2554 -0.3095 -0.3813 -0.2592 -0.3152 -0.2655 0.2649 -0.3065 -0.3011 -0.3150 -0.3110 -0.3990 -0.2925 0.2703 -0.3059 -0.2519 -0.2484 0.2443 0.3081 0.2629 0.2436 -0.3339 0.2448 -0.3426 -0.3920 -0.3170 -0.3192 -0.2584 0.2793 -0.3466 -0.2789 -0.3657 -0.2840 0.3207 -0.2631 -0.3497 -0.3377 -0.3285 -0.3279 -0.2495 -0.2852 -0.3087 -0.2814 -0.3917 -0.3114 -0.3452 0.2686 -0.2697 -0.3506 -0.3507 0.2566 -0.3136 -0.3239 -0.2493 -0.3311 -0.3209 0.2903 0.3103 -0.3268 -0.3066 -0.2776 0.2818 -0.2939 -0.2811 -0.3347 -0.3050 -0.3443 -0.2479 -0.3587 -0.3235 -0.3249 -0.3318 -0.2694 -0.3739 -0.3313 -0.2679 -0.2470 0.2705 -0.2733 -0.3353 -0.3575 -0.2947 0.2560 0.3303 -0.2938 -0.3722 -0.3123 -0.2788 0.2470 -0.2853 -0.4148 -0.3094 -0.3425 -0.2983 -0.3538 0.2656 -0.3920 0.2604 -0.2943 -0.3051 -0.3122 -0.3163 -0.3632 -0.2760 -0.2943 -0.3385 0.2509 0.2792 -0.3416 -0.2872 -0.3259 0.2504 -0.3550 -0.3424 -0.3136 -0.3473 -0.2661 -0.3094 -0.3191 -0.3216 -0.3727 -0.2824 -0.3619 -0.3242 -0.3672 -0.3552 -0.2792 -0.2995 -0.2920 -0.3238 0.2774 -0.3386 -0.3444 -0.3068 -0.3354 -0.2504 -0.3761 0.2674 -0.3658 -0.3988 -0.3440 -0.3701 -0.3079 -0.3321 -0.4034 -0.3393 -0.3275 -0.3060 -0.3740 -0.2724 -0.3012 -0.3173 -0.3330 0.2782 -0.2408 -0.2477 0.2613 0.2729 0.2843 -0.2694 -0.2877 0.2593 -0.3134 0.2633 -0.2818 -0.3809 0.2800 -0.2620 -0.3641 0.2338 -0.2662 -0.2620 -0.2814 -0.2769 -0.2395 0.2978 -0.2616 -0.3806 -0.3719 -0.2982 -0.3242 -0.3118 -0.2986 -0.2975 -0.2848 0.2792 -0.2544 -0.2659 -0.2378 -0.2601 0.2862 0.3106 -0.2614 -0.2773 -0.2719 -0.2937 -0.4100 -0.2746 -0.3361 -0.2832 -0.2947 -0.3136 -0.2699 -0.3321 0.2843 -0.2518 0.2429 -0.3076 -0.3431 -0.3677 -0.2899 -0.2971 -0.3575 -0.2757 -0.3391 -0.4170 -0.3510 -0.2798 -0.2913 0.2960 0.2671 0.2774 -0.2684 -0.3730 -0.3737 -0.3131 -0.3589 0.2935 0.2836 -0.2789 0.2634 0.2896 0.2720 0.3178 -0.2622 -0.3868 -0.3547 0.2961 -0.2840 -0.3217 -0.2897 0.2925 -0.2490 -0.2894 -0.3172 -0.2552 0.2600 -0.3224 0.3454 -0.2567 0.2651 0.3088 0.2746 -0.2619 -0.3287 -0.3038 -0.2618 -0.3211 -0.2738 -0.2837 -0.2986 -0.2656 -0.3367 -0.3121 -0.3055 0.2502 -0.2493 0.2350 0.2598 -0.3486 0.3079 -0.2563 -0.3737 -0.2836 0.2980 -0.2578 -0.3238 -0.2739 -0.3400 -0.3195 -0.3535 -0.3142 -0.2793 -0.3017 -0.2463 -0.3151 -0.3483 -0.3681 0.2493 -0.2872 0.2533 -0.2825 -0.2753 0.2783 0.2753 -0.3241 -0.3200 -0.3089 -0.2946 -0.3270 -0.3536 -0.2615 0.3287 -0.3431 -0.3211 -0.2951 0.2520 -0.2746 -0.3243 -0.3094 -0.2628 -0.2915 -0.3308 -0.2793 -0.2624 -0.2813 -0.2886 -0.2460 -0.3353 -0.3015 -0.3222 -0.2649 -0.3051 0.2984 -0.3217 -0.2515 -0.2607 -0.2710 -0.2760 -0.2950 -0.3160 -0.2804 -0.3175 0.3312 0.2832 -0.2978 -0.3001 -0.2794 -0.2568 0.3106 -0.3496 -0.3584 -0.3502 -0.2978 -0.3176 0.2750 -0.3082 -0.2866 0.2936 -0.3861 -0.2811 -0.3294 -0.3082 -0.2992 -0.2968 -0.2678 -0.2805 -0.2738 -0.3559 -0.3688 0.2682 0.2554 -0.3104 -0.3677 0.2615 -0.2449 -0.2428 -0.3243 -0.2870 -0.2933 -0.3220 -0.3430 -0.4125 -0.3225 -0.3335 -0.2671 -0.3201 -0.3283 -0.3159 -0.2707 -0.3199 -0.2967 -0.2859 0.2643 -0.3016 -0.3282 -0.2999 -0.3209 -0.2401 -0.3016 -0.2997 -0.3327 -0.2846 -0.2878 -0.3542 -0.3336 -0.3449 -0.4226 -0.2581 -0.2643 -0.3106 -0.3270 -0.2738 -0.2598 -0.3164 -0.3203 -0.3104 -0.3541 -0.3769 -0.2733 -0.3315 -0.3071 -0.2955 -0.3185 -0.2794 0.2949 -0.3167 0.2481 -0.2904 -0.3482 -0.2686 -0.3620 0.2617 -0.3377 -0.3179 -0.2602 -0.3064 0.2932 -0.2632 0.2643 -0.2871 -0.2424 0.2945 -0.2677 -0.2635 -0.3387 -0.3025 0.2441 -0.2903 -0.2940 -0.2678 -0.3358 -0.2651 -0.3051 -0.3555 -0.3141 0.2879 -0.3116 0.2401 -0.3097 0.2653 -0.3093 -0.3689 -0.2575 -0.2645 -0.2892 0.2765 -0.2815 -0.2774 -0.3289 -0.2893 -0.3284 -0.3816 -0.3694 -0.3881 -0.3577 -0.2981 -0.3589 -0.3260 -0.2542 -0.3749 -0.2865 -0.3587 -0.3297 -0.2837 0.2924 -0.3183 -0.2905 -0.3093 -0.2407 -0.3611 -0.3595 0.2884 -0.2492 -0.3012 -0.3396 -0.3257 -0.3014 -0.2911 0.3027 -0.4026 -0.2976 -0.2664 -0.2591 -0.2783 -0.3127 -0.3569 -0.2405 0.2489 -0.2601 -0.4147 -0.2850 -0.2479 0.2498 -0.2926 -0.3722 0.3292 0.3031 -0.3174 -0.3468 -0.3017 0.2411 0.2537 -0.3135 -0.3136 -0.3434 -0.3831 0.3473 -0.2755 -0.2918 -0.2918 -0.3377 -0.2790 -0.2973 -0.3999 -0.3174 -0.2993 -0.2712 -0.3749 -0.3159 -0.2682 -0.2853 -0.3178 -0.3271 0.2698 -0.3004 -0.2750 -0.2734 -0.2788 -0.3374 -0.2867 -0.3074 -0.2983 -0.3282 -0.2994 0.2446 -0.3567 -0.3489 0.2940 -0.3749 -0.2775 0.2775 -0.2886 -0.3553 -0.3366 -0.3185 -0.3325 -0.3084 -0.3268 -0.2796 -0.3355 -0.3158 -0.2832 -0.3252 0.2600 -0.3211 -0.3869 -0.4154 -0.2786 -0.3132 -0.3163 -0.3247 -0.2839 0.2292 -0.2838 -0.3448 -0.3549 -0.3057 0.2779 -0.3352 -0.3418 -0.2802 0.2848 -0.2752 -0.3532 -0.2720 -0.3204 0.2898 -0.3442 0.2774 0.2726 -0.3133 -0.2824 -0.2690 -0.2460 -0.2904 0.2648 -0.3696 -0.2972 -0.3489 0.2548 0.2985 -0.2967 0.2701 -0.3109 -0.2477 -0.3481 -0.2697 -0.2908 -0.3115 -0.3272 -0.2504 -0.2893 -0.2993 -0.3378 0.2875 0.3192 -0.3144 -0.2940 -0.2542 -0.3084 -0.2860 -0.3440 0.2848 -0.3695 0.2940 -0.2590 -0.2492 -0.2784 -0.3501 0.2914 -0.2453 -0.2807 0.2793 -0.2735 -0.3488 -0.3015 -0.2777 -0.3723 -0.2758 0.2555 0.2614 -0.3199 -0.3324 -0.2891 -0.3720 -0.2392 -0.2547 0.2526 -0.3517 -0.2927 -0.3433 -0.2855 -0.3207 -0.2873 -0.2303 0.2546 -0.2799 -0.2789 -0.2595 -0.2885 -0.2640 0.2604 -0.3562 -0.2867 -0.2981 -0.2929 -0.3303 0.2656 -0.2483 0.2890 -0.3033 0.3071 -0.2991 -0.2876 -0.2956 -0.3519 0.2522 -0.2584 -0.3916 -0.3119 -0.3277 -0.2819 -0.3711 -0.3602 -0.2796 -0.3911 -0.2605 -0.3543 -0.3299 -0.2865 -0.2797 -0.2865 -0.2812 0.2696 -0.3623 -0.3381 -0.2659 -0.3630 -0.2715 -0.2554 -0.3224 -0.2461 -0.3437 0.2536 -0.2908 -0.3586 -0.2667 -0.3373 -0.2973 -0.3011 -0.3097 -0.2461 -0.3076 -0.3097 -0.2855 -0.2682 -0.3009 -0.3119 0.2688 -0.2642 -0.3405" HIT_INDICES="184 232 312 440 490 491 517 659 710 809 1083 1528 1684 1888 1932 2324 2415 2437 2618 2716 2894 3240 3815 3976 4092 4205 4383 4555 4575 4586 4669 4770 4818 4959 5053 5242 5244 5246 5431 5444 5459 5511 5587 5734 5818 5821 5909 6014 6192 6292 6465 6528 6597 6690 6729 6793 6817 6975 7443 7454 7761 7829 7974 8060 8667 9378 9438 9786 9787 10020 10170 10240 10652 10817 10819 10827 11187 11188 11199 11221 11223 11428 11519 11798 12103 12421 12807 13119 13283 13389 13418 13450 13538 13693 13712 13729 13754 14057 14058 14284 14298 14302 14349 14527 14555 14652 14714 14786 14828 14892 14894 14987 15013 15175 15296 15308 15341 15568 15649 15689 15708 15729 15880 15907 16102 16160 16212 16390 16483 16507 16562 16569 16581 16589 16706 16711 16784 16837 16904 16946 16965 17041 17045 17295 17323 17360 17374 17416 17563 17695 17713 17806 17830 17851 17982 18053 18147 18188 18282 18285 18305 18322 18439 18513 18538 18564 18581 18734 18800 18886 18890 18920 18969 18996 19016 19023 19028 19043 19148 19153 19286 19305 19312 19369 19498 19570 19591 19616 19694 19728 19730 19840 19907 19925 19936 19937 19955 20000 20032 20065 20073 20174 20223 20273 20296 20311 20395 20434 20576 20612 20749 20773 20784 20795 20807 20808 20947 20961 20968 21004 21041 21105 21121 21200 21204 21212 21219 21236 21304 21305 21314 21341 21366 21416 21437 21479 21558 21586 21672 21724" ES_PROFILE="0.0049 0.0152 0.0228 0.0270 0.0345 0.0442 0.0526 0.0549 0.0612 0.0648 0.0596 0.0456 0.0447 0.0411 0.0447 0.0316 0.0323 0.0361 0.0324 0.0323 0.0282 0.0159 -0.0077 -0.0123 -0.0151 -0.0178 -0.0237 -0.0296 -0.0284 -0.0269 -0.0288 -0.0316 -0.0320 -0.0368 -0.0396 -0.0469 -0.0456 -0.0443 -0.0517 -0.0510 -0.0505 -0.0518 -0.0542 -0.0600 -0.0630 -0.0623 -0.0655 -0.0697 -0.0773 -0.0814 -0.0890 -0.0915 -0.0944 -0.0984 -0.1000 -0.1027 -0.1037 -0.1109 -0.1325 -0.1329 -0.1471 -0.1502 -0.1568 -0.1608 -0.1888 -0.2216 -0.2243 -0.2403 -0.2403 -0.2511 -0.2580 -0.2611 -0.2801 -0.2877 -0.2878 -0.2881 -0.3047 -0.3047 -0.3051 -0.3061 -0.3062 -0.3156 -0.3197 -0.3326 -0.3466 -0.3613 -0.3791 -0.3935 -0.4010 -0.4058 -0.4070 -0.4083 -0.4122 -0.4191 -0.4197 -0.4202 -0.4211 -0.4347 -0.4344 -0.4443 -0.4443 -0.4440 -0.4455 -0.4530 -0.4536 -0.4572 -0.4592 -0.4616 -0.4625 -0.4644 -0.4634 -0.4666 -0.4666 -0.4728 -0.4769 -0.4760 -0.4760 -0.4848 -0.4868 -0.4868 -0.4858 -0.4849 -0.4899 -0.4891 -0.4959 -0.4962 -0.4962 -0.5019 -0.5035 -0.5019 -0.5017 -0.4992 -0.4970 -0.4945 -0.4970 -0.4943 -0.4946 -0.4940 -0.4939 -0.4927 -0.4903 -0.4905 -0.4874 -0.4953 -0.4930 -0.4911 -0.4880 -0.4862 -0.4891 -0.4912 -0.4879 -0.4880 -0.4849 -0.4816 -0.4832 -0.4819 -0.4816 -0.4788 -0.4783 -0.4736 -0.4697 -0.4657 -0.4661 -0.4645 -0.4605 -0.4566 -0.4522 -0.4540 -0.4515 -0.4499 -0.4445 -0.4402 -0.4367 -0.4322 -0.4273 -0.4218 -0.4163 -0.4111 -0.4099 -0.4041 -0.4040 -0.3986 -0.3927 -0.3890 -0.3884 -0.3850 -0.3793 -0.3737 -0.3704 -0.3650 -0.3582 -0.3562 -0.3521 -0.3457 -0.3389 -0.3317 -0.3253 -0.3200 -0.3141 -0.3082 -0.3011 -0.2981 -0.2926 -0.2871 -0.2802 -0.2730 -0.2689 -0.2625 -0.2606 -0.2537 -0.2512 -0.2433 -0.2349 -0.2264 -0.2179 -0.2089 -0.2059 -0.1971 -0.1880 -0.1801 -0.1721 -0.1652 -0.1560 -0.1495 -0.1394 -0.1295 -0.1195 -0.1099 -0.1024 -0.0919 -0.0816 -0.0721 -0.0624 -0.0536 -0.0433 -0.0338 -0.0254 -0.0144 -0.0049 0.0070" RANK_AT_ES="16482.0000" RANK_SCORE_AT_ES="-0.1603"/>
  <DTG RANKED_LIST="OGD_DRUG_DRUG.OGD_FRUG.cls#Gs_versus_MCAO.rnk" TEMPLATE="OGD_FRUG.cls" GENESET="gene_sets.gmt#REACTOME_SIGNALING_BY_HIPPO" ES="-0.7159" NES="-1.6341" NP="0.0080" FDR="0.0541" FWER="0.2270" RND_ES="-0.3184 0.3401 0.5943 0.5403 -0.3644 -0.5289 0.3993 -0.4608 -0.3087 0.5206 -0.6079 -0.3089 -0.4822 -0.3957 -0.4404 -0.6837 -0.4095 -0.3997 0.5076 0.3495 -0.5432 -0.3898 -0.2663 0.3400 0.3688 -0.4104 -0.3654 0.3807 -0.4058 -0.4612 -0.4897 0.5114 -0.4601 -0.3718 -0.4873 0.2967 0.4493 -0.3554 0.3813 -0.3679 -0.5192 0.4897 0.3601 0.5881 -0.4834 -0.3247 0.3724 -0.4949 -0.5924 -0.5355 0.5891 -0.3518 -0.4361 -0.3634 -0.5168 -0.3536 -0.4670 -0.4079 -0.3322 0.3823 -0.4479 0.5259 -0.4853 -0.5699 0.2956 -0.5978 -0.3297 0.6160 -0.4940 0.4693 -0.5046 -0.3513 0.4880 -0.4311 -0.5096 0.3097 -0.4909 -0.4987 0.4037 0.4273 -0.6928 -0.3265 0.3395 -0.3925 0.5808 0.3618 -0.3363 0.3084 -0.6537 0.4087 0.4286 -0.5889 -0.4785 -0.4477 -0.4816 -0.3139 0.4661 -0.4373 -0.2938 -0.3398 0.2658 -0.5525 0.3563 -0.3993 0.3403 -0.5253 -0.6458 -0.4977 -0.5554 0.5312 -0.4685 -0.4852 0.6397 0.4357 -0.3141 -0.6119 -0.2924 -0.6498 -0.5192 0.3802 0.6526 -0.3986 0.3186 -0.4424 -0.5573 0.2924 -0.5202 -0.4411 -0.5425 -0.5625 -0.4973 0.3611 -0.6263 -0.3906 -0.3090 0.4944 0.3936 -0.3565 -0.6366 -0.5965 -0.4871 0.3152 -0.4813 -0.5239 -0.3600 -0.6007 -0.6449 0.3874 0.3776 0.2729 0.5147 0.5663 -0.4098 -0.4746 -0.4435 -0.3219 0.3508 -0.3677 -0.6440 0.4566 -0.4408 -0.4373 -0.3921 -0.5162 -0.4545 -0.2515 -0.3776 0.3777 0.4909 -0.6459 -0.6785 -0.2546 -0.2842 -0.4705 -0.5326 -0.3616 -0.2625 -0.3539 0.3960 -0.5958 -0.3873 -0.3313 -0.4825 -0.3511 0.3079 0.3364 -0.3752 0.3473 0.4025 -0.6081 0.6023 -0.5371 -0.3342 -0.2527 0.3225 -0.5249 0.5044 -0.5072 -0.4954 0.4727 0.4460 -0.5268 -0.4428 -0.3970 -0.3513 -0.4603 -0.4866 -0.3657 -0.3574 0.5237 -0.2663 -0.2451 -0.5404 -0.3373 -0.3157 -0.4020 -0.4295 0.4425 -0.3596 0.2846 0.3130 -0.4727 -0.3489 -0.5816 -0.4627 -0.4027 -0.3434 0.4582 -0.3120 0.3121 -0.4565 -0.5183 -0.4683 -0.3219 -0.4670 -0.3958 0.3407 0.3016 -0.6469 -0.4574 -0.3753 -0.4202 -0.4016 -0.5033 -0.6079 -0.3410 -0.5307 -0.4550 0.2807 0.3973 0.3302 0.3434 -0.3905 0.3450 -0.2997 0.4693 0.3399 -0.4612 -0.4572 0.4394 -0.4741 -0.4343 0.3772 0.3627 -0.5366 -0.3339 -0.4131 -0.6126 -0.6538 -0.3561 0.6144 0.4362 -0.3641 -0.4157 0.4650 -0.4029 -0.3778 -0.2254 -0.3240 -0.4454 -0.5259 -0.5203 0.5190 -0.5308 -0.3957 -0.4557 -0.5849 -0.5726 0.3686 0.3617 -0.3726 -0.4401 -0.5421 -0.3245 -0.3905 0.5593 -0.5683 0.2641 -0.4484 0.4497 0.3365 -0.5005 -0.4308 0.3571 -0.3567 -0.4236 0.5044 0.2882 0.5210 0.4742 0.3704 0.2846 0.3239 -0.3095 -0.4373 -0.5813 0.3617 -0.4996 -0.6165 0.4068 -0.4789 0.4695 -0.4169 -0.4297 0.3365 0.3806 -0.6085 -0.5521 -0.3458 0.3565 -0.3686 -0.4738 0.4625 0.4634 -0.5129 0.5530 -0.4603 -0.3266 -0.3368 0.4469 -0.6487 -0.3222 -0.5394 -0.5905 0.3520 0.3127 0.4746 -0.4823 -0.2975 0.5752 -0.4085 -0.3153 -0.3348 0.4036 0.3584 -0.5423 -0.4469 -0.3821 -0.4266 0.6162 0.3868 -0.3325 -0.5776 -0.3567 -0.4492 0.4687 0.3067 -0.3219 -0.4793 -0.4463 0.4208 -0.3315 -0.4177 -0.6496 -0.5253 0.3421 0.3923 0.5821 -0.5140 -0.2852 -0.4408 0.3248 -0.4506 0.4504 0.3523 -0.6043 -0.4742 0.3054 -0.2840 -0.2645 -0.5769 -0.3026 -0.4413 -0.4566 0.4707 0.3418 -0.4334 -0.5336 0.5136 0.3773 -0.2854 -0.7372 -0.3662 0.3441 0.4014 -0.4438 0.5840 0.3014 -0.3068 -0.3739 -0.5495 -0.4776 -0.6402 -0.5695 -0.3798 -0.3641 -0.5718 -0.4880 -0.2381 0.4816 -0.3360 -0.4031 0.5069 0.6321 0.3806 -0.5515 -0.4550 -0.5141 -0.3338 0.4030 -0.5350 0.5313 0.3506 0.4414 -0.4469 -0.3005 -0.3344 -0.4794 -0.4244 -0.3664 -0.5524 0.4048 0.3117 -0.3771 -0.2667 -0.5977 0.4584 -0.6333 -0.2929 -0.4628 -0.5023 -0.4496 -0.3976 0.2670 0.3863 -0.4023 0.4682 0.3153 -0.4680 0.3267 -0.5120 -0.6287 -0.4061 0.7400 0.5801 0.3015 0.5583 -0.5019 0.4321 0.5937 -0.3129 0.3901 -0.4956 0.2800 -0.4449 -0.5593 -0.4066 -0.7370 -0.4846 -0.3573 -0.5049 -0.4187 0.4785 -0.7010 0.5203 -0.4135 -0.4238 0.3660 0.2814 0.3920 0.4898 -0.3735 -0.3767 0.3630 -0.3322 0.5511 0.3880 -0.4059 -0.4235 0.2999 -0.5091 -0.5066 0.3999 0.4410 0.3168 -0.4435 -0.6003 -0.6234 0.3442 0.4332 0.5796 -0.4091 -0.4614 -0.5967 -0.5086 -0.4312 0.3349 0.4250 -0.3371 0.4561 0.4017 -0.2984 -0.6872 -0.4162 0.3730 -0.4960 -0.3653 0.2981 -0.5522 -0.4566 0.3804 -0.3813 0.3938 -0.4081 -0.6178 -0.3313 -0.4483 -0.3195 0.3817 0.3425 -0.4413 -0.2608 -0.3402 0.2555 -0.4130 -0.3932 0.3552 0.4662 -0.3542 -0.2673 0.3216 0.6039 -0.3376 0.2942 -0.4620 0.6211 -0.2961 -0.4360 0.5168 -0.4933 -0.5227 -0.3439 0.3675 -0.4251 -0.4453 0.3346 -0.6104 -0.4786 -0.3395 0.5203 -0.3416 -0.3776 -0.3273 0.5944 -0.3305 -0.3172 -0.3552 0.2921 -0.3279 -0.2874 0.4333 -0.3854 0.4721 -0.3068 -0.3825 -0.5930 -0.3318 -0.5029 -0.4882 -0.4043 -0.3272 0.5367 0.4183 -0.3673 0.4286 -0.3762 -0.3444 -0.4054 -0.5021 -0.5107 -0.3641 -0.2717 -0.4159 0.4052 0.4701 -0.4331 0.3931 0.4729 0.4250 0.3454 0.3289 0.2981 -0.4876 0.4087 0.4831 -0.3974 0.4077 -0.5293 -0.4745 -0.3962 -0.4781 -0.3905 -0.7325 -0.3462 0.6020 -0.3951 -0.3889 -0.4296 0.3571 -0.5458 0.3197 0.3647 -0.4615 0.3004 0.5061 0.4483 -0.3804 -0.3631 0.3650 -0.3541 0.2507 -0.6928 -0.4320 -0.2489 -0.6826 -0.4697 -0.3936 -0.5420 -0.6089 -0.5642 -0.2968 -0.4133 -0.4776 -0.4915 -0.3430 -0.3955 -0.4248 0.3455 -0.2772 -0.4710 0.3321 -0.6033 -0.3330 -0.3629 -0.4787 -0.4348 0.5260 0.3144 0.3771 -0.5928 -0.3760 -0.4284 -0.3031 -0.3110 -0.4377 0.6174 0.4679 0.4770 0.2660 0.4113 -0.5850 -0.2934 -0.3030 -0.3959 -0.4055 0.5097 0.3812 0.6983 -0.2750 -0.4299 -0.6336 0.2546 -0.5648 0.3800 0.3776 -0.4869 -0.4471 -0.3491 0.5795 0.2569 0.3771 -0.6058 0.4372 -0.2766 -0.2847 -0.3324 -0.2916 -0.5505 -0.3256 0.3800 -0.6035 -0.4067 -0.5271 0.6245 -0.3935 -0.3893 0.5588 0.3963 0.5387 -0.3635 -0.4759 0.3557 0.4212 -0.3950 0.4500 -0.4285 -0.4966 0.4247 -0.4708 -0.4938 -0.3879 -0.4529 -0.4291 0.6137 -0.4629 -0.3397 -0.4224 -0.3131 -0.2987 0.5973 -0.3862 -0.3737 0.4646 -0.6243 0.3452 0.4236 -0.4994 -0.6031 -0.4503 -0.3769 -0.4751 -0.3509 0.3852 0.4150 -0.3079 0.5111 -0.5416 0.4857 0.2919 0.4697 -0.3292 0.3583 0.4951 0.3493 -0.5012 -0.3757 -0.5985 0.3751 0.6227 -0.6507 -0.3630 -0.5214 0.3110 -0.3964 -0.4606 0.5507 0.6180 -0.2704 -0.5459 0.4259 0.5571 -0.4690 0.6571 -0.5155 0.5817 0.5282 -0.3168 0.5617 0.3154 0.5162 -0.3001 -0.3645 0.4258 0.5274 -0.3255 0.3697 -0.5645 0.3180 0.4737 0.4892 0.4945 0.4035 0.4590 -0.4757 -0.4097 -0.4603 -0.4398 0.4467 0.3894 0.4821 0.5839 -0.3485 -0.3861 0.4046 0.4147 -0.4317 0.2798 0.4235 0.4349 -0.3947 -0.2744 0.4092 -0.3633 -0.4639 -0.3827 0.4771 -0.6072 -0.4342 0.2897 0.3660 0.4091 0.4024 -0.5016 0.3750 -0.5405 0.4123 0.4338 -0.4540 0.6020 0.4937 0.3976 -0.6517 0.4563 0.5273 -0.5942 0.4663 -0.6087 0.3274 -0.3317 -0.5339 -0.3084 -0.4655 -0.4028 -0.5279 0.4246 0.4386 0.6441 -0.5610 0.5194 0.3953 0.2940 -0.2627 0.2843 -0.4904 0.3498 -0.5729 0.4148 -0.3643 -0.5358 -0.4982 0.5423 0.4616 0.5411 0.4127 -0.3361 -0.4170 0.2581 0.3523 -0.5853 -0.4263 0.3513 -0.5388 0.4893 -0.3696 0.2841 -0.4365 -0.3578 -0.3077 -0.7516 0.3485 -0.3322 0.3717 -0.3354 -0.2406 -0.3361 0.5953 0.4643 -0.3106 0.3055 -0.3768 -0.4917 0.6289 -0.5530 0.4282 0.3682 -0.4545 0.3906 0.4719 -0.3555 -0.4095 0.4880 -0.4582 -0.3129 -0.4454 0.4494 0.3034 -0.3185 -0.3636 -0.4896 0.4098 -0.3409 -0.3706 0.3640 -0.3985 0.5669 -0.2952 0.3965 0.3873 0.4665 -0.3783 -0.3944 -0.5105 0.5379 0.5416 0.3384 -0.5026 -0.4082 -0.4565 0.4081 -0.5282 0.5324 -0.5080 -0.5428 -0.4998 -0.2977 -0.3633 -0.3478 0.5946 -0.3536 -0.5110 0.3687 -0.3191 -0.3866 -0.3070 -0.3063 -0.3696 0.5426 -0.7332 0.3790 0.4563 -0.3864 0.3313 0.2961 -0.4151 -0.3949 -0.4049 -0.3892 -0.6531 -0.5280 0.4008 -0.2985 -0.3787 -0.3191 -0.3690 0.3102 -0.4488 -0.3750 -0.5874 0.4397 0.5047 -0.4219 -0.3662 -0.2676 -0.5135 0.4254 0.4706 -0.7122 0.3485 -0.3020 0.5756 0.4398 -0.4047 -0.3768 -0.2656 -0.5199 0.4607 -0.4700 -0.4096 -0.3732 -0.3422" HIT_INDICES="4295 4657 5009 15899 16841 17478 17781 17920 19284 19724 20091 20415 20439 20470 20615 20654 20860 20920 21104 21790" ES_PROFILE="-0.1785 -0.1802 -0.1842 -0.6670 -0.6868 -0.6870 -0.6691 -0.6422 -0.6570 -0.6242 -0.5836 -0.5364 -0.4750 -0.4133 -0.3545 -0.2902 -0.2295 -0.1610 -0.0937 0.0039" RANK_AT_ES="17477.0000" RANK_SCORE_AT_ES="-0.2285"/>
  <DTG RANKED_LIST="OGD_DRUG_DRUG.OGD_FRUG.cls#Gs_versus_MCAO.rnk" TEMPLATE="OGD_FRUG.cls" GENESET="gene_sets.gmt#PID_SHP2_PATHWAY" ES="-0.5911" NES="-1.6189" NP="0.0000" FDR="0.0600" FWER="0.2780" RND_ES="-0.4645 -0.4065 -0.3263 0.2845 -0.4937 -0.3582 0.2821 0.4841 -0.4235 -0.5388 0.4015 0.3149 0.3153 -0.4089 -0.3783 0.3591 -0.3015 0.2591 -0.3324 -0.3596 -0.3486 -0.3744 0.4062 -0.3806 0.3373 -0.3195 0.3040 -0.2984 -0.2897 -0.2991 0.4312 -0.3356 0.3950 -0.3403 -0.3670 -0.5050 -0.2752 -0.3526 0.3660 -0.3442 0.3534 -0.3919 0.3195 -0.2806 -0.2738 -0.3372 -0.4262 -0.4284 -0.3959 -0.3324 -0.2522 -0.4130 0.2918 -0.4325 -0.4115 0.3789 -0.2774 -0.4058 -0.3495 -0.3435 -0.2814 -0.3632 -0.3134 -0.3136 0.4390 -0.3293 0.3335 -0.2535 -0.3289 0.3342 -0.3757 -0.4000 -0.3903 -0.3486 -0.3381 0.2654 -0.4503 -0.4613 0.2765 -0.2275 0.2821 -0.3620 -0.2675 -0.2953 -0.3100 -0.4157 0.3519 -0.3374 -0.4108 -0.3262 0.3211 -0.3070 -0.3701 -0.3196 0.3438 -0.4458 0.2771 -0.3211 -0.2587 -0.3188 0.2884 -0.5651 -0.3166 -0.3788 0.2847 -0.4399 -0.3223 -0.3055 -0.3372 -0.3514 0.2721 0.2848 -0.4052 0.3430 -0.4801 -0.4034 -0.4355 -0.3760 -0.4195 -0.2966 -0.4180 -0.4138 0.2986 0.4057 0.3433 -0.3749 -0.3301 -0.3745 -0.3715 -0.4222 -0.3293 -0.2791 0.2825 -0.4068 -0.3307 0.3842 -0.2862 0.3009 -0.4765 -0.3010 -0.3311 0.3009 -0.3579 -0.3046 -0.2654 -0.3503 -0.4658 0.5286 -0.3704 -0.3254 -0.2798 -0.3318 -0.3856 0.3238 -0.2792 -0.4165 -0.3472 -0.2949 0.4303 -0.3722 -0.4307 -0.3811 -0.4323 -0.2875 0.3368 -0.4496 -0.3184 0.2960 -0.3102 0.4041 0.2664 -0.4715 0.2698 -0.3634 -0.4409 -0.3305 -0.3003 0.3139 -0.3057 -0.2592 -0.3967 -0.2814 -0.3877 -0.4150 -0.2874 0.4079 -0.3395 -0.3194 0.3186 0.2978 -0.2619 -0.4051 -0.3842 -0.3103 -0.4513 0.4004 0.4300 -0.3504 0.3246 -0.3614 -0.3243 0.3076 -0.3158 -0.3913 -0.4650 -0.3393 0.3489 -0.4515 -0.3793 -0.2319 -0.3050 -0.4000 -0.3456 -0.3680 -0.4455 -0.3038 -0.3337 -0.3548 -0.3404 -0.3708 -0.3262 -0.4159 -0.3202 0.3468 -0.4251 -0.4181 0.3478 -0.4857 -0.3737 -0.5355 -0.3644 -0.3016 -0.4140 0.3951 0.3225 -0.3662 0.4359 0.3067 0.3138 0.2964 0.2827 0.3339 -0.4143 -0.3045 -0.4702 -0.3269 -0.3265 0.2611 -0.2998 -0.3411 0.3082 -0.2830 -0.3529 0.2369 -0.4078 0.3190 -0.2594 -0.4023 -0.3155 -0.4509 0.3497 -0.2676 0.3385 -0.3512 0.4887 0.3023 0.2984 0.2604 -0.4339 0.3078 -0.3139 -0.4631 -0.3278 -0.2970 -0.3101 -0.3171 0.2968 -0.4252 0.3794 0.3892 0.4022 -0.5660 0.2955 -0.4163 -0.3032 -0.3562 -0.2871 0.2693 -0.2754 -0.4400 -0.3852 -0.5300 -0.2928 -0.4100 0.3322 -0.3986 -0.3336 0.3373 0.2812 0.3964 0.3213 0.2353 -0.2513 0.3205 -0.2659 -0.3115 -0.3150 -0.3958 -0.3654 -0.3983 0.3480 0.4910 0.4499 0.2906 0.2946 -0.3568 -0.4548 -0.4714 -0.2984 -0.4338 -0.4414 -0.3576 -0.3046 -0.3422 -0.4141 -0.3806 -0.4600 -0.4020 -0.3048 0.3214 0.4163 0.3973 -0.3979 -0.4508 -0.2622 -0.4140 -0.2689 -0.3370 -0.4222 -0.4658 -0.3520 -0.2792 0.3154 0.3215 0.2843 0.2724 0.2589 -0.4258 -0.3179 -0.4298 -0.3025 -0.3546 -0.3772 -0.5224 -0.2985 -0.2855 -0.5234 -0.3838 -0.4469 0.2572 -0.3246 -0.5438 -0.3078 -0.3086 -0.4765 -0.2982 -0.4055 -0.3968 0.3792 0.3464 0.3270 0.2704 0.4314 -0.3667 -0.4649 -0.2634 -0.3320 0.3673 -0.3688 -0.2847 0.3141 -0.2992 -0.3229 -0.2614 -0.4411 -0.3957 -0.2618 -0.3759 -0.3268 0.4528 0.4063 0.2815 -0.3887 -0.5553 -0.2548 0.3677 -0.5683 -0.3543 -0.2657 -0.2817 -0.3018 0.3047 -0.3422 -0.4583 -0.2995 -0.3065 0.2879 -0.4171 -0.4495 0.5074 -0.3648 -0.4197 -0.2935 -0.3676 -0.3897 -0.3865 -0.4493 -0.3482 -0.3609 -0.4492 -0.3916 0.3380 0.2423 -0.3093 0.3737 0.2922 0.3016 -0.3238 -0.2979 -0.2812 0.3048 -0.2639 -0.3199 -0.4561 -0.3424 -0.3390 -0.4021 -0.4242 -0.4379 -0.3848 0.2661 -0.3330 0.3031 0.2975 -0.3809 -0.4926 0.4225 -0.3015 0.4052 0.2760 -0.4148 -0.3326 -0.4232 0.3727 -0.3018 0.3330 -0.4450 -0.3685 -0.3179 -0.3694 -0.4179 -0.3113 -0.4332 0.4467 -0.4632 -0.3993 0.3299 0.3922 0.3950 -0.2819 -0.4596 0.2895 -0.2970 -0.2858 -0.4047 -0.4094 -0.3033 -0.3475 0.3899 -0.4617 -0.3571 0.3262 -0.3878 0.2553 -0.4756 0.4381 -0.2849 0.3818 -0.3323 -0.3834 -0.3390 0.3830 -0.4292 -0.3680 -0.2651 -0.4035 -0.4323 -0.3187 -0.3493 -0.4465 -0.3393 -0.4364 0.2606 -0.2592 -0.3203 0.2738 0.2692 -0.3900 -0.3398 -0.3639 0.3440 0.3716 0.2865 0.3975 -0.2403 0.3670 -0.3581 -0.3353 0.2842 -0.4280 -0.3071 0.3170 0.3006 -0.3103 0.3050 0.3369 -0.4951 -0.2730 -0.3615 0.4357 -0.5397 -0.3614 -0.4019 -0.3014 -0.2842 0.3742 -0.3435 -0.5136 -0.3618 -0.3150 -0.4875 0.2721 0.3903 -0.4989 -0.3087 -0.4137 0.3533 -0.3260 0.4295 -0.3842 -0.4927 -0.3567 -0.4284 -0.3094 0.2810 -0.3166 0.2613 -0.4234 -0.3562 0.3178 -0.3931 -0.3740 0.2876 0.3248 -0.3306 0.2535 0.3398 -0.3839 0.3175 -0.4100 -0.3007 -0.3519 -0.4860 -0.3581 -0.3078 -0.3136 0.2919 -0.2819 0.2893 -0.3559 -0.3427 -0.3277 -0.3410 -0.3229 -0.3640 -0.3716 -0.3916 -0.2994 -0.4818 -0.3681 -0.3632 -0.4311 -0.5299 0.3627 -0.4309 -0.2861 -0.3449 -0.4520 0.3000 0.3645 -0.3023 -0.3318 -0.3112 -0.4918 -0.2828 0.2661 0.3052 0.3341 -0.3221 0.2738 0.3080 -0.3471 0.3528 -0.5459 0.2978 -0.3404 0.2792 0.4381 0.4018 -0.3376 0.3368 -0.4457 -0.3009 -0.4370 0.2973 -0.2612 0.2924 -0.3121 -0.2830 -0.3488 -0.3616 0.5015 -0.2688 -0.3739 -0.4827 -0.3786 -0.3086 -0.2627 -0.2631 -0.3580 -0.3798 0.3042 -0.4544 0.3425 0.4270 -0.3264 -0.3200 -0.3119 -0.3775 -0.3740 0.4472 -0.4489 -0.2854 -0.4326 -0.4991 0.2461 0.2903 -0.3168 -0.4351 -0.3665 0.2833 -0.4082 0.3623 0.3217 -0.2942 -0.4200 -0.3537 -0.4148 0.3138 0.3749 -0.3601 -0.3683 0.4278 -0.2925 0.3512 0.2846 0.3180 0.3574 -0.4272 -0.3669 -0.2469 -0.4121 -0.2989 -0.3751 0.2762 -0.4198 0.2538 -0.2943 -0.3993 0.3009 -0.4137 0.4242 -0.3345 -0.4688 0.3608 -0.3139 -0.4983 -0.3064 -0.3219 0.2536 0.2997 -0.4649 -0.3104 -0.3973 0.2737 0.3737 0.2924 -0.4131 0.2679 -0.3241 -0.4200 -0.3982 0.3561 -0.3026 0.4117 0.4551 -0.2713 -0.3164 -0.3519 0.3688 0.2770 -0.4082 -0.3650 0.3421 0.2627 -0.3001 -0.4835 -0.3900 -0.3756 -0.3945 -0.3501 -0.2980 -0.3587 -0.3844 0.3166 -0.3076 0.3828 -0.4098 -0.2540 -0.4003 0.3146 0.2832 -0.4465 0.3857 -0.2903 -0.2829 -0.3190 -0.3350 0.2941 -0.4578 -0.3737 0.2813 0.3726 0.3490 0.2427 0.3723 -0.3447 -0.2549 0.4457 -0.3361 -0.4302 -0.4561 -0.3200 0.2842 0.2845 -0.4133 0.3042 -0.3459 -0.4705 0.2455 -0.3339 0.3526 0.3188 -0.3989 -0.3416 0.3334 0.3955 -0.3306 -0.3168 -0.3847 0.2833 -0.4065 -0.3533 0.3384 -0.3400 -0.2961 0.2588 -0.4441 -0.3044 -0.2929 0.2975 -0.4713 -0.3110 -0.3756 -0.5073 -0.4065 -0.3472 -0.3307 -0.2791 0.3500 -0.4672 0.5476 -0.4395 -0.3499 0.3057 0.2821 0.3113 0.3214 -0.3781 -0.4016 -0.3214 -0.4030 -0.2684 -0.3496 -0.4808 -0.3843 -0.2606 -0.2930 0.2878 0.3905 0.3649 -0.3806 -0.2566 -0.4093 -0.3887 -0.3646 -0.3637 -0.2965 -0.3390 0.3316 -0.2590 0.3371 -0.3558 -0.2905 0.3729 0.3511 -0.3744 -0.4353 -0.3435 0.3185 0.4091 -0.4111 0.3152 -0.5305 0.4751 0.2799 0.2821 0.4426 -0.3240 0.3231 0.4137 0.3321 0.3519 -0.3488 0.2669 -0.2793 0.3442 0.2831 -0.3263 0.3999 -0.2935 -0.3358 0.3152 -0.4011 -0.3874 -0.2961 -0.4916 0.3038 0.3299 -0.3556 -0.3426 0.3709 -0.2960 -0.3137 0.2903 0.3182 -0.3206 -0.3403 0.2900 -0.3664 -0.3709 -0.2977 -0.3478 -0.3665 0.2846 -0.3793 -0.4058 0.3788 -0.3586 -0.2541 0.2589 -0.3799 -0.3797 -0.2601 0.3896 -0.3019 -0.4489 -0.3646 0.2868 -0.3654 0.3247 -0.3903 -0.4536 -0.3601 -0.3402 0.3329 -0.4350 0.2984 -0.4514 -0.4588 0.2790 0.2568 -0.3044 -0.4076 -0.3622 0.3934 0.3022 -0.2775 0.2902 -0.3893 0.4286 -0.2850 -0.2411 -0.3881 0.2946 -0.4130 0.3041 -0.3966 -0.4274 0.4285 -0.3680 0.2479 0.3429 0.3972 -0.4583 -0.3181 -0.3184 -0.3804 -0.3728 -0.3784 0.3909 0.2736 0.3792 0.2994 0.2825 -0.2898 0.2661 -0.5719 0.3475 -0.3472 -0.3707 -0.3777 -0.4125 -0.3152 -0.4072 -0.3271 -0.4098 -0.3875 -0.3418 -0.3205 0.2585 -0.3527 -0.4875 0.4102 -0.2631 -0.3441 -0.4734 0.2817 0.3123 -0.4711 -0.3008 0.2914 -0.3430 -0.4317 -0.4114 -0.3777 -0.2819 0.3273 -0.5648 0.2883 -0.3057 -0.3840 0.3910 -0.3812 -0.3118 -0.3806 -0.2475 -0.3465 0.2707 0.2850 -0.3972 -0.3728 -0.3240 -0.3105 0.4152 -0.4350 -0.3800 -0.2949 -0.3504 0.3870" HIT_INDICES="822 1632 1999 2716 3063 4304 4669 4692 5039 5219 5511 5726 6192 6543 6810 8058 8060 8810 9828 11116 13604 13617 14028 14409 15175 15179 15891 16156 17251 17440 17563 17740 17788 17891 18513 18663 19043 19109 19212 19315 19508 19622 20014 20139 20145 20244 20563 20589 20667 20881 20968 20999 21105 21184 21187 21419" ES_PROFILE="-0.0045 -0.0158 -0.0099 -0.0247 -0.0247 -0.0720 -0.0808 -0.0740 -0.0836 -0.0862 -0.0950 -0.1010 -0.1201 -0.1349 -0.1465 -0.2036 -0.2037 -0.2380 -0.2846 -0.3436 -0.4569 -0.4567 -0.4741 -0.4891 -0.5188 -0.5137 -0.5381 -0.5409 -0.5768 -0.5702 -0.5601 -0.5515 -0.5367 -0.5239 -0.5318 -0.5173 -0.5109 -0.4897 -0.4694 -0.4486 -0.4308 -0.4084 -0.3964 -0.3711 -0.3404 -0.3132 -0.2935 -0.2600 -0.2283 -0.2006 -0.1661 -0.1285 -0.0931 -0.0552 -0.0138 0.0209" RANK_AT_ES="17250.0000" RANK_SCORE_AT_ES="-0.2124"/>
  <DTG RANKED_LIST="OGD_DRUG_DRUG.OGD_FRUG.cls#Gs_versus_MCAO.rnk" TEMPLATE="OGD_FRUG.cls" GENESET="gene_sets.gmt#PID_RHOA_REG_PATHWAY" ES="-0.6008" NES="-1.5987" NP="0.0030" FDR="0.0656" FWER="0.3430" RND_ES="0.3243 0.3427 0.3837 -0.4026 -0.3688 -0.3184 -0.2580 0.2819 0.3819 -0.4735 -0.3821 -0.5807 -0.4856 -0.3314 -0.3423 0.2620 -0.4267 0.2732 -0.3705 0.3247 -0.3914 -0.5193 0.3073 -0.5948 -0.3411 -0.2791 0.3004 -0.3452 -0.3650 -0.3992 -0.3583 0.3531 -0.4934 0.3282 -0.4037 -0.3259 -0.3059 -0.3947 -0.3389 -0.3460 -0.4169 -0.3566 -0.2752 0.2655 -0.3603 0.4054 0.3307 -0.4110 -0.4684 0.2592 0.3867 -0.2646 -0.3919 0.3151 -0.2745 0.4443 -0.3453 -0.4317 -0.4006 -0.4893 -0.3517 0.2744 0.2495 0.3398 -0.3653 -0.4392 0.4145 -0.4431 -0.5883 0.3200 -0.3913 -0.2167 -0.3158 -0.4821 0.4117 0.3392 -0.4311 0.3320 -0.4606 0.2980 -0.2985 -0.2505 -0.2953 -0.2917 -0.2557 -0.5547 0.3867 -0.3822 0.4683 -0.4149 0.4209 -0.2664 -0.4280 0.5228 0.2929 0.3614 -0.5304 -0.2770 -0.3974 -0.3033 0.2925 -0.3948 0.3093 0.2897 -0.3644 -0.3301 -0.5041 0.3707 -0.3392 0.3372 -0.2495 -0.3269 -0.4249 0.2928 0.3642 -0.4440 0.3443 0.3367 -0.2986 -0.4577 0.4138 -0.3421 0.3149 -0.5020 -0.3383 -0.2872 -0.4393 -0.2687 -0.2809 -0.2597 -0.4817 -0.4488 -0.4680 0.3519 0.5662 -0.3814 -0.3455 -0.2906 -0.4709 -0.4516 -0.3414 -0.3019 -0.3287 -0.4645 -0.3047 0.3681 -0.2998 0.3114 -0.3646 -0.3034 0.3935 -0.3203 0.2889 -0.3370 -0.5080 0.4601 -0.3198 -0.4445 -0.3108 -0.3947 -0.3351 0.3019 -0.3495 -0.3245 -0.4525 -0.3749 -0.2827 -0.4221 -0.5276 -0.4608 0.3206 -0.2627 -0.3256 -0.3192 -0.3287 -0.3956 -0.4670 -0.4089 0.3881 0.2991 0.4332 -0.4998 -0.4114 -0.4265 -0.3357 -0.2769 -0.3289 -0.4245 -0.2708 -0.3633 -0.3402 -0.3685 -0.2280 -0.5649 -0.3398 0.5054 -0.3202 -0.3717 0.4248 -0.3481 -0.3152 0.2802 0.3822 0.2974 -0.3774 0.3176 -0.3692 -0.3311 -0.3394 0.4253 -0.4044 -0.3356 0.3387 -0.3144 -0.3433 -0.3545 0.2487 -0.4351 -0.2664 -0.3372 -0.2744 -0.4975 -0.2992 -0.2993 -0.4078 -0.3665 -0.3398 0.3440 -0.2559 -0.3999 -0.2764 0.5752 -0.3247 -0.3833 0.3152 -0.3537 -0.3910 0.3508 0.3695 -0.3636 -0.3207 -0.4411 -0.3592 -0.6152 -0.4001 0.3511 -0.3575 -0.2737 -0.3322 -0.3302 -0.3720 -0.4584 -0.3075 0.3580 -0.3462 -0.4781 -0.3993 0.4424 -0.2909 -0.3179 -0.3132 -0.2397 -0.3376 0.3356 -0.3629 0.3509 -0.2915 0.2845 -0.4169 -0.3504 0.3498 0.3159 0.3561 -0.4382 -0.5248 -0.3836 -0.3195 -0.4872 -0.3865 -0.3244 0.2906 -0.3007 -0.4004 0.4475 0.2892 -0.3582 0.4026 -0.2845 0.3626 0.4656 -0.4240 -0.2802 -0.2565 -0.4969 0.4947 -0.3543 0.2760 -0.4081 -0.3256 -0.2871 -0.3999 0.2791 0.3835 -0.3483 -0.3232 -0.2753 -0.3258 -0.5293 -0.3374 -0.4287 -0.2563 -0.2934 0.3647 -0.3547 0.3459 -0.4445 -0.3114 -0.5202 -0.3711 -0.2575 0.2597 -0.3575 0.3127 -0.4402 -0.3416 -0.2900 -0.4064 0.2734 0.3311 -0.3752 -0.3286 -0.3215 -0.4834 0.3244 -0.3165 0.3327 -0.4707 -0.2540 -0.3699 -0.3246 -0.2637 -0.3872 0.2884 -0.3357 0.3482 0.3250 -0.5414 -0.2604 -0.3687 0.3698 0.3591 -0.4741 0.2746 -0.4365 0.3757 0.3810 0.3663 0.4676 -0.3283 -0.4470 0.2667 -0.3313 -0.5096 -0.3738 0.3730 -0.3862 -0.3946 -0.3248 0.3856 -0.4216 -0.4235 0.3477 0.3420 -0.3263 -0.5415 -0.3258 0.3615 -0.2715 -0.4751 -0.4261 -0.3047 -0.3534 -0.2718 0.3561 -0.3355 0.2817 -0.3660 -0.3810 0.2368 -0.3687 -0.5379 0.3254 0.3589 0.2389 -0.2785 -0.3392 0.3131 0.3660 -0.3975 -0.4230 0.3609 0.3941 0.4092 0.3734 -0.4946 0.2933 0.3741 -0.3344 0.4373 0.2815 -0.3351 -0.3166 -0.2929 0.2830 0.2764 -0.2889 0.3188 -0.4550 -0.3443 0.3462 -0.4645 -0.3432 -0.2748 0.3131 -0.3199 -0.4479 -0.4021 -0.3289 -0.3484 0.2764 0.3615 -0.3643 -0.5108 0.3547 -0.4402 0.3188 0.2968 -0.3442 -0.4954 -0.2737 0.3621 0.2648 -0.3136 -0.2659 0.4123 0.3005 -0.4005 0.4383 -0.3969 -0.3711 0.3479 -0.3117 0.4066 -0.2530 -0.4630 0.3186 -0.3592 -0.3773 -0.4410 -0.4156 0.3350 0.2969 -0.2633 -0.2971 -0.3427 0.4703 0.3064 -0.3333 -0.4769 -0.4259 0.3748 -0.3354 -0.2743 -0.5238 -0.2779 -0.3659 0.3518 -0.2703 0.3516 0.3256 0.3146 0.2860 -0.5120 -0.3753 0.3390 -0.2811 0.3009 -0.3225 -0.4116 -0.2964 0.2412 0.4918 -0.3590 -0.4152 0.2699 0.3522 0.2981 0.2743 -0.3325 -0.3152 -0.5685 -0.3442 0.2760 -0.4681 0.3114 0.3344 -0.4132 -0.3378 0.3169 0.3708 -0.3786 -0.3326 -0.3591 -0.2925 -0.4445 0.3949 -0.3586 -0.4692 -0.4321 -0.3081 -0.3916 -0.4853 -0.4434 -0.3542 0.4065 0.3014 -0.2935 0.5420 0.4228 -0.4180 0.3184 -0.1979 -0.3045 0.3402 -0.3262 -0.2845 -0.3460 -0.3457 -0.3448 -0.2557 -0.3786 -0.4995 -0.2829 0.3493 -0.2822 0.3255 -0.4171 -0.3968 -0.2924 -0.2816 0.3472 0.2902 0.2495 0.3925 0.2827 -0.3643 0.4541 -0.3091 -0.3224 -0.2637 -0.3298 0.3469 0.3780 -0.5526 -0.4857 -0.3010 0.3465 0.3439 0.3756 -0.3418 0.3536 0.2908 0.3324 0.3175 0.3211 0.4001 -0.3618 -0.3064 -0.2607 -0.3458 -0.4734 0.2881 -0.4218 -0.3365 -0.3203 0.3210 -0.3109 0.3182 0.3252 -0.3906 -0.2914 -0.2919 -0.3149 -0.3076 -0.4058 0.3978 -0.3875 -0.3007 -0.2677 0.3248 -0.3442 -0.3472 -0.3051 -0.3850 0.3984 -0.3325 -0.4848 0.2926 0.3892 -0.3436 -0.2784 -0.4572 -0.2658 -0.4939 0.3330 -0.3792 -0.4915 -0.4143 -0.3437 -0.4818 -0.3298 -0.2859 0.3350 -0.4839 -0.4956 -0.3828 -0.4294 -0.4504 -0.3698 -0.3316 -0.4533 -0.3642 -0.3963 -0.3041 -0.3980 -0.4776 -0.3334 -0.3689 0.3847 -0.5126 0.3353 -0.5067 -0.3047 0.3075 -0.3052 -0.2885 0.3370 -0.3700 -0.3057 -0.2763 -0.3696 -0.3851 0.3378 0.2983 -0.3114 -0.3110 -0.5347 -0.3712 -0.4558 -0.2822 -0.3359 -0.3337 0.4358 -0.4294 0.3316 -0.2840 -0.4419 -0.3225 -0.3305 -0.5850 0.3476 -0.4548 -0.3558 -0.3630 0.2523 -0.4595 -0.3339 -0.3788 -0.5031 -0.3602 -0.4361 -0.3144 -0.3182 0.2908 -0.2781 0.3946 -0.4026 0.2539 -0.3234 0.3997 -0.4559 -0.5177 -0.3314 -0.4779 0.3063 -0.3948 0.3178 0.2619 -0.4451 -0.2782 0.3509 0.2732 -0.3129 0.3246 0.2892 -0.2894 -0.4345 -0.3215 0.3055 0.3354 0.3489 0.2459 0.4164 -0.3417 -0.3925 0.2928 -0.4223 0.4713 0.2601 -0.5103 -0.3849 0.3514 0.3654 0.3502 -0.3860 0.3501 -0.4377 -0.3960 -0.3136 -0.2966 -0.3342 -0.3800 -0.3499 -0.3869 -0.3926 -0.4172 0.3250 -0.4743 -0.4647 0.3836 0.3755 0.2928 0.4031 0.3102 0.3134 -0.3478 -0.4498 -0.2851 -0.4625 -0.2883 -0.4449 -0.5407 -0.4780 -0.3762 0.2848 0.2726 -0.2923 0.5015 -0.3874 0.3632 -0.3412 0.3471 -0.3612 -0.4922 -0.2589 -0.3144 -0.5998 -0.2545 -0.4693 -0.3149 0.2961 -0.3893 -0.4386 -0.5412 -0.2806 0.2271 0.3808 -0.5276 -0.3004 0.3039 0.2564 -0.5586 -0.3058 -0.3475 -0.3544 0.2838 -0.4359 0.3159 0.2779 -0.5109 -0.4963 -0.3451 -0.5376 -0.4743 -0.5395 0.2304 -0.3559 0.2668 -0.3289 -0.4368 -0.2586 -0.3925 -0.4426 -0.3538 0.3225 -0.4085 0.4028 -0.3150 -0.3057 -0.3555 0.3933 -0.3539 0.3770 -0.4623 -0.2987 0.4012 0.3000 0.3821 -0.4969 -0.3726 0.3639 -0.3172 0.4290 0.3639 0.3366 -0.4247 0.3507 -0.3162 -0.6034 0.3953 0.2828 0.3240 -0.4617 0.3847 -0.4509 -0.3496 0.2881 -0.3999 -0.3175 -0.3862 0.4157 0.3040 0.3014 0.2708 0.2845 0.3337 -0.4108 -0.5045 -0.2676 -0.3571 0.2915 -0.4808 -0.4554 0.3440 -0.3654 -0.3998 0.3307 -0.4907 -0.3122 -0.3427 -0.4025 0.3231 -0.3584 0.4985 0.3814 0.3618 -0.3647 -0.4349 -0.3703 -0.3645 -0.3103 -0.3586 0.2383 -0.4239 0.3922 -0.2571 -0.4496 0.2779 -0.3327 -0.3783 -0.2932 -0.4210 -0.4652 0.4138 0.3081 -0.2260 -0.4086 0.3970 0.3289 -0.3415 -0.3854 0.4167 0.2826 -0.2892 0.3485 -0.5094 -0.4182 -0.3737 -0.2900 -0.3793 -0.3300 0.3697 -0.4904 -0.4905 -0.5525 -0.2967 -0.4106 0.3425 -0.3784 -0.2961 -0.5716 -0.4174 -0.4079 -0.3276 -0.2562 -0.4170 -0.4178 -0.2960 -0.4644 0.4018 -0.3171 0.3768 0.3022 0.2940 0.3458 -0.3862 -0.3187 -0.4647 0.2975 0.3292 -0.4279 -0.2704 0.2786 0.3332 -0.3762 -0.4464 0.4264 0.3230 -0.3818 0.4972 -0.4234 0.3107 -0.3393 -0.3330 0.3267 -0.3270 -0.5770 -0.3851 -0.2787 -0.4018 0.3264 -0.4120 0.3300 0.3749 -0.5894 -0.4283 0.3578 -0.3464 0.2979 -0.3051 -0.2963 -0.4336 -0.3775 -0.5274 -0.5058 -0.4933 -0.3807 -0.5369 -0.3125 -0.3819 -0.2982 0.2626 0.4576 -0.3028 0.3774 -0.3919 -0.4123 -0.2692 0.2977 -0.4337 -0.4317 -0.4826 -0.3129 -0.3381 -0.2754 -0.3061 -0.3034 0.2775 -0.2878 -0.3309 -0.3462 0.3248 -0.3454 0.3904 -0.3823 -0.3809 -0.4597 -0.5397 -0.3090 -0.3507" HIT_INDICES="1228 1760 1909 1999 2715 2850 4342 4492 4629 5599 5942 6138 8205 13269 13819 14568 16014 16026 17100 17184 17816 17860 17875 18046 18052 18247 18479 18815 19204 19250 19334 19992 20516 20701 20756 20999 21121 21199 21283 21366 21381 21440 21447 21458 21642" ES_PROFILE="-0.0280 -0.0282 -0.0122 0.0059 -0.0092 0.0013 -0.0578 -0.0561 -0.0545 -0.0948 -0.1075 -0.1141 -0.2088 -0.4406 -0.4648 -0.4962 -0.5539 -0.5459 -0.5817 -0.5719 -0.5841 -0.5692 -0.5528 -0.5427 -0.5251 -0.5150 -0.5058 -0.4994 -0.4929 -0.4705 -0.4494 -0.4504 -0.4413 -0.4150 -0.3822 -0.3553 -0.3214 -0.2843 -0.2462 -0.2068 -0.1640 -0.1218 -0.0771 -0.0324 0.0107" RANK_AT_ES="17815.0000" RANK_SCORE_AT_ES="-0.2545"/>
  <DTG RANKED_LIST="OGD_DRUG_DRUG.OGD_FRUG.cls#Gs_versus_MCAO.rnk" TEMPLATE="OGD_FRUG.cls" GENESET="gene_sets.gmt#FIRESTEIN_CTNNB1_PATHWAY" ES="-0.6381" NES="-1.5980" NP="0.0109" FDR="0.0589" FWER="0.3450" RND_ES="-0.3486 -0.5173 0.3052 -0.5356 -0.5038 0.3283 -0.3634 -0.4373 -0.4613 -0.3308 -0.5065 -0.3505 -0.3660 -0.2950 -0.2664 0.3952 -0.2750 0.3554 -0.4400 -0.5275 -0.4411 0.5337 -0.3638 -0.4992 -0.2913 0.2916 0.3776 -0.2546 -0.3302 -0.5860 -0.4959 -0.3467 0.3125 0.4039 -0.5663 -0.5754 -0.3379 -0.4965 -0.2780 -0.3487 -0.3858 0.3984 0.3291 -0.3503 -0.4018 -0.3465 0.2359 -0.3485 -0.3766 -0.3660 -0.3161 0.2976 0.3430 0.3972 0.3252 -0.4246 -0.2836 -0.3166 -0.4167 -0.3117 -0.3416 0.5123 -0.4947 -0.2798 -0.4046 -0.3279 0.3541 -0.5109 -0.2630 0.4770 -0.4410 0.3890 0.3973 -0.4522 0.4002 -0.2945 -0.3836 0.3213 -0.6507 -0.5283 -0.3920 0.2654 -0.6479 0.3776 -0.3574 -0.2933 -0.3403 -0.5096 -0.3007 0.3059 -0.3563 -0.4558 0.2659 0.4471 0.3906 -0.3549 -0.5790 -0.3017 -0.3865 -0.4761 -0.3911 0.3618 -0.4953 -0.3950 0.5692 -0.3352 -0.4051 -0.3227 0.3531 0.3649 0.5109 0.4655 0.3412 0.2594 0.3830 -0.4272 0.3400 -0.3180 0.4421 -0.3662 0.2525 -0.3343 -0.4964 -0.3991 -0.4935 0.4296 -0.5158 -0.3822 0.2935 0.3052 -0.4578 -0.5269 -0.4639 -0.2607 0.3343 0.4597 0.3297 -0.3321 -0.2939 -0.4556 -0.3864 -0.4003 0.3310 -0.2442 -0.3791 0.4250 -0.5241 -0.3317 0.3753 0.3880 -0.2863 0.2673 -0.3268 0.4404 -0.4230 -0.4652 -0.2628 -0.4859 0.3940 0.4372 -0.4185 -0.2954 -0.5797 -0.2844 0.2784 0.4246 -0.3791 -0.2969 -0.3673 -0.5002 0.2797 -0.3398 -0.3019 -0.3338 -0.3102 -0.5836 0.3870 -0.3545 0.3477 0.3183 0.2927 -0.4560 0.3065 -0.4547 -0.4077 -0.5561 -0.4152 -0.3832 -0.4193 -0.3940 0.3824 -0.4511 -0.3050 -0.3329 -0.4928 0.3219 0.2784 -0.3780 -0.3963 0.2870 -0.3289 0.3493 -0.3441 -0.5778 -0.4532 0.3122 -0.3409 -0.3778 -0.4950 0.4347 -0.3342 -0.5362 -0.3370 -0.6318 0.3134 0.4666 0.3439 0.2571 0.3005 -0.4817 -0.4973 0.2975 -0.3644 0.2838 0.2414 -0.3458 -0.4675 0.3263 -0.4242 0.3443 0.4227 0.5264 0.3071 -0.4329 -0.2527 0.3334 0.4770 0.3400 -0.4891 -0.2695 -0.4751 -0.3271 0.4636 -0.4789 -0.3628 -0.3171 -0.5434 0.3175 0.3622 -0.3191 0.4106 -0.4681 -0.2715 -0.3910 -0.4305 -0.2876 -0.3244 0.3132 0.4052 -0.3853 -0.4878 0.3875 -0.3038 -0.3394 -0.3211 0.3187 -0.4765 0.5626 -0.3823 -0.3775 0.4146 -0.4661 -0.2813 0.4348 0.3160 -0.3548 -0.4462 -0.4608 0.5398 -0.3643 0.3233 -0.4319 0.3835 -0.4505 -0.3356 -0.4047 -0.4419 -0.6284 -0.3312 -0.3850 -0.4353 0.3802 0.4604 -0.3209 -0.4284 0.5318 -0.3147 0.3338 -0.3075 -0.3474 -0.5407 0.5473 -0.3148 0.3401 0.3217 -0.3447 0.3733 0.3614 0.3562 -0.3749 -0.3672 -0.4466 -0.3217 0.3262 0.3077 -0.5187 -0.3652 -0.3560 0.5145 -0.4285 -0.4871 -0.3959 -0.3679 0.3031 -0.4779 0.3032 -0.3264 -0.4043 0.2068 -0.2957 -0.3514 0.2757 -0.6138 -0.3407 -0.3239 -0.3574 -0.3516 0.3567 0.3502 -0.5172 0.3818 0.3597 -0.6154 -0.4497 0.3056 -0.2963 -0.4109 0.3619 0.3208 -0.2877 -0.2917 -0.4267 0.4072 -0.4672 -0.4261 -0.3307 -0.2944 -0.4414 -0.4338 -0.5345 -0.5283 -0.3262 0.3318 0.4464 0.2958 -0.3606 0.3440 0.3896 -0.5825 0.3671 -0.3534 0.3803 0.3257 -0.4161 0.3469 0.3119 -0.3454 0.2977 0.2549 0.2575 -0.4392 0.3645 -0.4937 0.3548 -0.4214 0.2599 -0.2705 -0.5214 0.3442 0.3914 -0.4268 0.3609 -0.3915 -0.5078 -0.5177 0.3540 -0.3696 0.2661 -0.3458 0.4042 -0.2931 0.2751 -0.2599 0.4133 0.2903 -0.4886 -0.4932 0.3540 0.4197 0.3961 0.2834 -0.4881 0.3683 -0.3113 0.2951 -0.3432 -0.3384 -0.4266 -0.2799 0.3233 -0.2957 -0.5000 -0.3111 -0.3241 0.4909 -0.3554 -0.3793 0.2794 0.3912 -0.4857 0.3462 0.2369 0.5470 0.4150 -0.3811 0.2866 -0.3750 -0.4188 -0.2470 0.3432 -0.4670 -0.2910 -0.4869 -0.4707 -0.4027 0.2983 0.3059 -0.4194 -0.3073 -0.2536 0.4014 -0.4597 -0.3734 0.2950 -0.3978 -0.2863 0.2639 -0.3209 -0.3155 -0.5200 -0.5791 -0.5364 -0.3313 -0.3048 -0.4027 -0.3680 -0.3353 0.3098 -0.3461 -0.4362 -0.2963 -0.3417 -0.3807 0.4525 -0.3497 -0.3039 0.3855 -0.3523 -0.3842 0.3282 -0.5902 0.3636 0.3779 -0.4699 -0.4123 -0.3913 -0.3825 -0.2630 -0.3221 -0.4749 -0.2939 -0.3457 0.3992 0.3578 0.3358 -0.2560 0.3099 -0.2906 -0.3314 0.4273 -0.3053 -0.3918 0.3453 -0.4509 0.3866 -0.6456 0.3518 -0.4888 0.3368 0.3822 -0.5439 -0.3629 -0.4246 -0.2993 -0.2724 0.5159 -0.3006 -0.6153 -0.4322 -0.3952 -0.3531 -0.5221 -0.4074 -0.4378 0.2888 -0.5517 -0.4029 0.2714 -0.3549 -0.4080 0.3915 0.2959 -0.4118 -0.4915 -0.4837 0.2956 -0.3263 0.2465 -0.3862 -0.2818 -0.3425 0.3498 0.3378 0.2213 -0.3571 0.3348 -0.2714 -0.3357 -0.4426 -0.6366 0.2869 -0.3395 -0.3246 -0.3226 -0.4571 -0.3996 -0.3284 0.4839 0.3119 -0.3273 0.2779 -0.3387 -0.3022 -0.2861 -0.4030 -0.4136 -0.3302 -0.4781 0.3493 0.4326 -0.3326 -0.4476 -0.3618 -0.3265 -0.5395 0.2703 -0.3636 -0.2529 -0.3473 0.2770 -0.5425 -0.4393 -0.3442 0.3944 -0.3415 -0.3992 0.4524 0.2711 -0.5283 0.3006 0.3706 -0.6081 0.3842 -0.3125 -0.3271 -0.4062 0.3725 0.3031 -0.4318 -0.5125 0.5313 0.2668 -0.4273 0.3123 -0.3013 -0.5436 -0.3963 -0.3388 0.3701 -0.3738 0.3538 -0.2903 0.3945 0.2780 -0.4530 -0.2998 0.2456 -0.3098 -0.3564 0.3302 0.3188 0.4056 0.3918 -0.4601 -0.3524 -0.4376 -0.4828 -0.2986 0.3812 0.4632 -0.5208 -0.2538 0.3165 -0.3535 -0.3293 0.3072 -0.3645 -0.4766 -0.4571 -0.2940 -0.5278 0.4494 -0.2937 -0.5007 -0.4496 -0.3990 0.2931 0.4590 0.4035 0.3092 -0.3333 0.3605 -0.3722 -0.3303 0.3701 -0.5039 0.3826 -0.5018 -0.4925 -0.3439 0.3023 -0.5477 -0.3152 0.2755 -0.5687 -0.4937 -0.3589 -0.3078 -0.3430 0.2939 -0.3945 -0.4255 0.3657 -0.3515 -0.5279 0.4077 0.3185 0.2677 -0.4253 0.3548 0.3566 0.5163 -0.3385 0.3557 0.3488 -0.2711 -0.5203 -0.3211 -0.4355 -0.3387 0.3770 -0.3038 -0.3631 -0.2755 -0.3729 -0.2977 -0.2553 -0.4151 -0.5399 -0.3893 0.3366 0.3369 0.3789 -0.3243 -0.4879 0.6625 -0.5814 -0.3003 0.3203 0.3112 -0.5842 -0.2819 0.3925 -0.4125 0.2597 0.4070 -0.3446 -0.4994 0.4283 0.3331 -0.2503 0.2452 -0.5710 0.3628 0.5298 0.4515 0.2982 0.2095 0.3821 -0.3343 0.2636 0.3062 0.3670 -0.4619 -0.6501 -0.2916 -0.3512 0.3600 -0.4907 -0.5517 0.5212 0.3205 -0.2745 0.2773 0.4066 0.4448 -0.5296 0.2342 -0.3424 -0.3629 -0.2811 -0.3085 -0.2925 0.3545 -0.3800 0.3118 -0.4635 0.3468 0.2948 -0.3331 0.3234 0.3183 -0.3617 -0.2863 -0.3061 -0.3831 -0.4282 -0.2807 0.3368 0.3881 -0.3586 0.2847 -0.4412 -0.2587 -0.4021 -0.5014 0.4483 0.4764 -0.6324 0.3311 -0.4902 -0.5365 0.3450 0.4191 -0.3751 -0.4472 -0.3455 -0.6726 -0.5137 0.3168 0.4356 -0.2931 0.5540 0.3413 -0.3562 0.3914 -0.4079 -0.3549 0.3172 -0.3672 -0.4580 -0.2607 -0.3132 -0.3203 -0.3148 -0.3418 -0.4027 -0.3546 -0.3350 -0.5467 -0.3207 -0.3767 0.4081 0.3716 0.2995 -0.5432 -0.2703 -0.5504 0.2433 0.3950 0.3345 -0.3982 -0.3482 -0.3534 0.5121 0.3716 -0.5145 -0.4339 -0.3733 -0.4716 0.3052 -0.4535 -0.4215 0.2520 -0.3530 -0.4570 -0.5043 -0.2928 -0.5220 0.3072 -0.3956 0.2660 -0.3674 0.2746 0.3065 -0.4702 -0.2930 0.3027 -0.3733 -0.3105 -0.3341 -0.3103 -0.2795 -0.3204 0.2474 -0.5075 0.3526 -0.3749 0.3279 -0.3970 -0.4104 -0.3293 -0.4690 -0.4004 0.3462 -0.6182 -0.4291 -0.3457 -0.3561 0.2550 0.2828 -0.4924 -0.4195 -0.4015 -0.3391 0.4366 -0.3392 -0.4545 -0.5945 -0.5206 -0.4334 -0.4228 0.3979 -0.3410 -0.3825 -0.4028 -0.4582 0.2774 -0.2865 -0.5741 -0.3300 0.2857 -0.5905 0.3006 -0.3483 -0.3690 -0.5177 -0.4840 0.6284 0.3557 -0.4136 -0.5651 0.3745 -0.3954 0.3242 -0.4013 -0.3962 -0.5037 -0.3361 -0.3340 0.2881 0.3945 0.3559 0.4261 -0.5621 -0.2591 -0.4674 -0.3474 -0.3838 -0.3398 0.3148 -0.3575 0.6684 -0.3770 -0.3331 -0.2801 0.3289 0.4609 -0.3299 0.3286 -0.3247 -0.3028 0.4274 0.2370 0.4006 -0.4813 -0.4203 0.4183 -0.3732 -0.4249 -0.6163 0.3096 -0.3582 -0.3775 -0.4562 0.2908 -0.3582 -0.4330 -0.3920 -0.4876 -0.5659 -0.3815 0.3711 -0.3012 0.3865 -0.3085 -0.3596 -0.6442 -0.6471 0.5337 -0.5204 -0.3592 -0.3128 -0.4608 -0.3500 0.5839 -0.3810 0.5803 -0.4279 -0.3314 -0.4184 0.3788 0.3412 0.4426 -0.3433 -0.4779 -0.3420 -0.4947 0.3775 -0.3499 -0.4238 -0.4197 -0.3558 0.3631 0.5828 -0.4516 -0.4362 -0.4861 -0.4001 -0.4247 0.3176 0.4041 -0.3181 -0.2857 -0.3336 0.3847 -0.5766 0.3501 -0.3211 -0.3358" HIT_INDICES="2492 4669 5403 5645 6729 8530 9343 13429 14360 15043 15179 15223 15275 15489 15870 16699 16849 17142 17359 17988 18674 18696 19230 19237 19365 19557 20439 20527 20806 21106 21380 21524 21800" ES_PROFILE="-0.0819 -0.1685 -0.1938 -0.1980 -0.2463 -0.3287 -0.3659 -0.5522 -0.5910 -0.6143 -0.6116 -0.6044 -0.5973 -0.5962 -0.6002 -0.6183 -0.6043 -0.5947 -0.5799 -0.5786 -0.5742 -0.5392 -0.5220 -0.4805 -0.4434 -0.4070 -0.3919 -0.3392 -0.2906 -0.2372 -0.1754 -0.1016 0.0034" RANK_AT_ES="16698.0000" RANK_SCORE_AT_ES="-0.1767"/>
  <DTG RANKED_LIST="OGD_DRUG_DRUG.OGD_FRUG.cls#Gs_versus_MCAO.rnk" TEMPLATE="OGD_FRUG.cls" GENESET="gene_sets.gmt#PHONG_TNF_RESPONSE_VIA_P38_COMPLETE" ES="-0.4842" NES="-1.5672" NP="0.0000" FDR="0.0737" FWER="0.4400" RND_ES="-0.2940 -0.2888 -0.3153 -0.3556 -0.2864 -0.3305 0.2907 -0.3153 -0.3415 -0.3700 -0.2867 -0.3879 -0.3325 -0.3051 -0.2913 -0.2753 0.2703 0.3020 0.3085 -0.3121 -0.3505 -0.2976 -0.2694 -0.3280 -0.3116 -0.2581 -0.2787 -0.2987 -0.4030 -0.3583 -0.3646 -0.3374 -0.2561 0.2695 -0.3697 -0.2861 0.2527 -0.3390 -0.3264 -0.3172 -0.4098 -0.3719 0.2809 -0.3250 0.3704 -0.2751 -0.3764 -0.3184 -0.4199 -0.2929 -0.2935 -0.3367 -0.3032 -0.2962 0.2841 -0.2654 -0.2598 -0.2846 -0.3372 0.2863 -0.2624 -0.2623 0.2875 -0.3446 0.2743 0.2862 -0.2958 -0.2561 -0.3081 -0.2817 0.2824 -0.3342 -0.2936 -0.3539 -0.3325 -0.2697 -0.2382 0.2681 -0.2403 -0.2926 -0.2976 -0.3101 -0.3124 -0.2965 -0.3482 -0.2999 -0.3681 -0.2694 -0.3433 -0.2605 0.2758 -0.3586 -0.2546 -0.3941 -0.2669 0.2771 -0.2615 -0.2408 -0.2544 -0.3017 -0.3956 -0.2921 -0.3213 -0.2973 -0.2957 -0.3189 -0.3363 0.2531 -0.3055 -0.2583 0.2686 0.3740 -0.3296 -0.3702 -0.3698 -0.2628 -0.3313 -0.2890 -0.3144 0.2571 -0.3114 0.2400 -0.2750 -0.2848 0.2535 -0.2579 -0.2791 -0.3649 -0.2763 -0.3410 -0.3082 -0.2945 0.2660 0.2600 -0.3053 0.3191 -0.3128 -0.2921 0.2514 -0.2990 0.3059 -0.3166 -0.3188 -0.3181 -0.3004 -0.3327 -0.2929 -0.3070 -0.2996 -0.2459 0.2689 0.2804 -0.4215 -0.3518 -0.3203 -0.2754 -0.3181 -0.2992 -0.3355 -0.3149 -0.3425 -0.3717 0.2567 -0.3138 0.2725 -0.3419 -0.3290 -0.3429 -0.2649 0.2727 -0.2795 0.2687 0.2889 -0.2578 -0.2956 -0.2824 -0.2736 -0.3495 -0.2795 -0.3435 -0.3223 -0.3390 -0.2684 -0.3503 -0.2575 0.2946 0.2507 -0.3430 -0.3294 -0.2762 -0.3078 -0.2467 -0.2843 0.2553 -0.3422 0.2526 -0.2893 -0.3706 -0.3184 -0.2558 -0.2574 0.2717 -0.3043 -0.2809 0.2316 -0.3999 -0.3168 0.2925 -0.3287 -0.2694 -0.2940 0.2696 -0.3235 0.2844 -0.2864 -0.2859 -0.3130 -0.3469 -0.3025 -0.3133 -0.4128 -0.2894 -0.3147 -0.3434 0.2557 0.2663 0.3073 -0.3747 -0.2922 0.2636 -0.3507 -0.3010 -0.2859 -0.3210 0.2543 0.2650 -0.3205 -0.3373 -0.3644 -0.3626 -0.3126 -0.3050 -0.2665 -0.4070 -0.3324 -0.2842 -0.2708 -0.3607 -0.3043 -0.2621 -0.2817 -0.3286 0.2531 -0.3358 -0.2886 -0.3623 0.2621 0.2613 -0.2891 -0.3421 -0.3170 -0.3704 -0.2848 -0.3137 0.2524 0.3443 -0.3520 0.2550 0.2699 -0.3223 -0.2833 -0.2641 -0.3043 -0.3503 -0.2621 -0.2770 -0.3194 -0.2273 -0.2786 0.2555 -0.2868 -0.2857 0.2650 -0.3221 -0.2887 -0.2625 -0.2460 0.2974 -0.3268 0.2708 0.3018 -0.3276 -0.2551 -0.2928 -0.2509 0.2636 -0.2970 -0.3180 -0.3022 -0.2884 -0.2984 -0.3579 0.2466 -0.3314 0.2780 -0.3451 -0.3356 -0.3129 -0.2445 -0.2936 -0.3826 -0.3141 0.2539 0.2975 -0.2970 -0.2802 0.3353 0.2859 -0.3051 -0.2574 -0.2598 -0.2451 -0.3019 -0.3294 -0.3352 0.2453 -0.3704 -0.3075 -0.2823 0.2389 -0.3151 -0.2743 0.2563 0.2710 -0.3580 -0.2580 0.2699 -0.2703 -0.3083 -0.3748 -0.3192 -0.2711 -0.3056 -0.2926 -0.2713 0.2832 0.2623 -0.2653 0.2747 -0.2458 -0.2488 -0.2459 -0.3323 -0.2892 -0.2635 -0.3550 -0.2881 -0.3061 0.2378 -0.3121 -0.3670 -0.3936 0.3247 -0.3093 -0.2779 -0.2501 -0.2994 0.2611 -0.3262 -0.2653 0.3226 -0.2884 -0.3331 0.2377 0.2660 -0.2768 0.2423 -0.2836 0.2923 -0.3530 -0.3316 -0.2757 -0.2715 0.2947 0.2541 -0.2803 -0.3157 -0.2698 -0.2850 0.2842 -0.3280 -0.3421 0.2639 -0.2756 -0.3506 -0.3400 -0.2970 0.3055 -0.2730 0.2502 -0.2506 -0.2580 0.3160 -0.3332 0.2709 -0.3278 0.2589 -0.3073 -0.3118 -0.3688 -0.2687 0.2949 -0.2925 -0.3352 -0.2978 -0.3370 -0.3397 -0.3197 -0.3749 -0.2841 0.2866 -0.3188 -0.3074 -0.3086 -0.3162 -0.2373 -0.2912 -0.2688 -0.2781 -0.2795 -0.3069 -0.2951 -0.3407 -0.2926 -0.3376 -0.2787 0.2996 -0.2605 -0.3019 -0.3091 -0.3453 0.2442 -0.3369 -0.2698 -0.3051 -0.2804 -0.2491 0.2680 0.2791 -0.2783 -0.3985 0.3188 0.3218 -0.2744 -0.3854 -0.3268 -0.3128 -0.3082 -0.2683 0.2816 -0.2818 -0.3054 -0.3085 -0.3219 -0.3352 -0.2865 -0.2538 -0.3698 -0.2970 -0.3088 -0.3550 -0.2683 -0.2610 -0.2900 0.2522 -0.2623 -0.3862 -0.2688 -0.2552 -0.2930 -0.3386 -0.2478 -0.2697 -0.3221 0.2923 -0.3073 -0.3291 -0.2809 -0.2784 -0.3351 -0.2976 -0.2696 -0.3085 -0.2432 0.2629 -0.4150 -0.3102 -0.3418 -0.3139 -0.3239 -0.3362 -0.4590 -0.2917 -0.3020 0.2452 -0.2919 -0.3176 -0.2842 -0.2728 -0.3147 -0.2874 -0.2720 -0.3172 -0.3339 0.2659 -0.3211 -0.3058 -0.3018 0.2633 -0.3675 -0.3037 -0.3052 -0.2563 0.3240 -0.3687 -0.2642 -0.3159 0.2499 -0.3609 -0.2466 -0.3702 -0.3051 0.3215 0.2665 -0.3455 0.2939 -0.2851 -0.3445 -0.4130 -0.2585 -0.3135 -0.3063 -0.2553 0.2964 -0.2768 -0.3400 -0.3607 0.2523 -0.3220 -0.3343 -0.3129 0.3020 0.2594 -0.3988 0.2617 -0.2581 -0.3068 -0.3023 -0.3100 0.2555 -0.2844 0.2578 -0.3295 0.2949 -0.2946 -0.3071 -0.3260 0.2680 -0.3333 -0.3381 -0.2951 -0.2674 -0.2447 -0.4243 -0.3016 -0.2320 -0.3443 -0.3025 -0.2978 -0.3263 0.2832 -0.4086 -0.3373 0.2806 -0.3689 -0.3312 -0.2773 -0.3140 0.2774 -0.4007 -0.2919 -0.3366 -0.2540 -0.3337 0.2609 -0.3679 -0.3670 -0.3244 -0.2843 -0.3877 -0.2823 0.2506 -0.2866 -0.3036 -0.3318 -0.2561 -0.3246 -0.2738 -0.2589 -0.2529 -0.3303 -0.3160 -0.2823 0.2739 -0.2821 -0.3426 -0.3830 -0.2617 -0.3037 -0.3069 0.2561 0.2524 -0.3346 -0.3338 -0.2853 -0.3060 -0.2898 -0.3266 0.3109 -0.2755 0.2449 -0.2768 -0.2752 -0.2865 0.2443 -0.2786 -0.2598 0.2748 -0.3467 -0.2669 -0.2839 -0.3855 -0.3096 -0.2868 -0.3926 0.2813 0.2436 -0.3358 -0.3421 0.2826 -0.2536 0.2561 -0.3020 -0.3453 -0.3039 -0.3018 0.3109 -0.3415 0.2511 -0.2894 -0.3379 -0.2439 -0.3481 -0.2829 0.2497 -0.2825 -0.2861 -0.2964 -0.3304 0.3334 -0.2898 -0.2700 -0.3161 -0.2805 -0.3369 0.2749 -0.2657 0.2900 -0.2898 -0.2945 0.3000 -0.2659 0.2493 -0.2701 -0.3416 -0.3240 0.3106 0.3213 -0.2445 -0.2809 -0.3200 -0.3051 -0.3019 -0.3557 -0.3272 -0.3892 0.3127 0.3117 -0.2789 -0.2608 0.2513 -0.2779 -0.3281 -0.3030 -0.3302 -0.3675 -0.3747 -0.3478 -0.3677 0.2728 -0.3187 -0.2843 -0.4099 -0.3066 -0.3305 -0.2926 -0.3791 -0.3528 -0.2973 -0.2965 0.2482 0.2619 -0.2611 -0.3762 -0.2868 -0.2684 -0.3350 -0.3156 -0.3056 -0.3113 0.2839 -0.2678 -0.3666 -0.2933 -0.3071 -0.2764 -0.3751 -0.3294 0.2686 -0.2785 -0.2698 0.2711 0.2883 -0.3177 -0.2914 -0.3717 0.3098 0.2633 -0.2473 -0.2561 -0.3013 -0.3834 -0.2953 -0.2970 -0.2513 0.3305 0.2547 -0.3910 -0.3877 -0.2824 -0.3068 -0.2529 -0.3169 -0.2853 -0.3133 -0.3296 0.2886 -0.2877 -0.2662 -0.2841 -0.3742 0.2845 0.3639 -0.2751 -0.3205 -0.2872 -0.3464 0.3130 0.2798 -0.2855 0.3153 -0.2798 -0.4712 0.2925 -0.3132 0.2712 0.2627 -0.3104 -0.2594 -0.3920 0.2742 -0.2314 -0.3160 -0.2637 -0.2917 -0.3936 -0.2962 0.2519 -0.3833 -0.3097 -0.2985 -0.3802 -0.3353 -0.3233 -0.2634 0.2622 -0.3077 -0.3245 -0.2714 -0.3058 0.2823 -0.2336 -0.2490 -0.2600 -0.3024 -0.3675 -0.3549 -0.3213 -0.3321 -0.2979 0.2743 -0.3086 -0.3569 -0.2564 -0.3603 -0.2613 -0.3520 -0.4284 0.2740 -0.2973 -0.3195 -0.3484 -0.2554 -0.3120 -0.3213 -0.2989 -0.2780 -0.3533 0.2809 -0.2984 -0.2573 -0.2989 0.2720 -0.3087 -0.3040 -0.3285 -0.2867 -0.3448 -0.3051 -0.3099 0.2696 -0.2723 -0.3337 -0.3234 -0.3704 -0.3895 -0.3681 -0.2586 -0.3496 -0.3299 0.2494 -0.2670 -0.2577 -0.3469 -0.3406 -0.2722 -0.3096 -0.2763 -0.2775 -0.2767 -0.3162 0.2447 -0.3357 -0.3452 -0.3278 -0.3331 -0.3436 0.2508 -0.2520 -0.2881 -0.2942 -0.3689 -0.2850 -0.3658 -0.2507 0.3237 -0.3476 -0.3819 -0.2732 -0.2857 -0.3527 -0.2950 -0.3078 -0.3318 -0.2578 -0.2726 -0.3299 0.2818 -0.3007 -0.3021 0.2554 0.2811 -0.3242 -0.2640 0.2703 -0.2760 -0.2710 -0.2784 -0.2781 -0.2707 0.2995 -0.2607 -0.2624 -0.2610 -0.3355 0.2957 -0.3115 -0.3228 -0.2617 -0.3092 0.2733 -0.3331 -0.3156 -0.2862 -0.3445 -0.3286 -0.2585 0.2700 -0.3580 -0.2622 0.2940 0.2548 0.2755 -0.3019 -0.2466 -0.2772 -0.3414 -0.2379 -0.2888 0.2937 -0.2337 -0.2582 -0.3805 0.2627 -0.2951 -0.3604 0.2560 -0.3544 0.2903 -0.3466 -0.3027 -0.2909 -0.3511 -0.3705 -0.2703 -0.3545 -0.2802 -0.2916 -0.2876 -0.3327 -0.3545 -0.2723 -0.3211 0.3229 -0.2852 -0.3196 -0.3042 0.2513 -0.3129 -0.3102 -0.2529 -0.3041 -0.2907 -0.2624 0.3085 -0.2740 -0.2894 -0.3089 -0.3079 -0.2876 -0.3092 -0.2648 -0.3125 -0.2507 -0.3434 -0.2878 -0.3450 -0.2505 -0.3014 -0.3287 -0.3302 -0.2493 -0.3610 -0.2639 -0.2815 -0.3517 -0.3607 -0.3570 0.2844 0.2546" HIT_INDICES="200 373 490 573 662 889 908 1001 1171 1323 1487 1505 1635 1907 1929 2117 2244 2278 2554 2621 2740 2828 2833 2838 2870 2893 3077 3089 3216 3237 3251 3294 3562 3974 4020 4024 4123 4449 4627 4736 4753 4840 4880 4951 4999 5200 5246 5337 5346 5360 5392 5847 5899 5917 5968 6084 6514 6597 6639 6932 7622 8563 8800 9138 9338 9479 10988 11368 11428 13271 13693 13927 14067 14173 14222 14512 14586 14669 14686 14784 14787 14821 14853 14909 14912 14991 15070 15121 15153 15223 15288 15418 15457 15537 15573 15605 15768 15880 15972 16007 16173 16390 16426 16449 16456 16584 16636 16725 16759 16763 16786 16847 16856 16864 17004 17075 17144 17256 17393 17396 17453 17458 17461 17698 17759 17852 17877 17966 18031 18179 18208 18239 18296 18336 18595 18604 18606 18632 18652 18661 18683 18840 18928 18932 18994 18998 19040 19109 19110 19197 19205 19223 19275 19289 19425 19429 19541 19568 19573 19661 19683 19716 19737 19761 19774 19827 19837 19854 19921 20008 20038 20083 20163 20211 20251 20304 20353 20425 20436 20484 20510 20511 20563 20609 20610 20625 20698 20737 20749 20754 20815 20820 20837 20864 20925 20945 20947 20978 21058 21100 21178 21277 21314 21332 21346 21378 21477 21533 21585 21605 21613 21744" ES_PROFILE="0.0038 0.0064 0.0107 0.0162 0.0209 0.0183 0.0252 0.0286 0.0280 0.0278 0.0269 0.0326 0.0329 0.0261 0.0308 0.0274 0.0267 0.0302 0.0221 0.0236 0.0225 0.0227 0.0267 0.0307 0.0334 0.0365 0.0319 0.0352 0.0330 0.0357 0.0386 0.0402 0.0311 0.0148 0.0154 0.0179 0.0159 0.0031 -0.0031 -0.0063 -0.0052 -0.0074 -0.0075 -0.0092 -0.0098 -0.0176 -0.0183 -0.0212 -0.0203 -0.0197 -0.0199 -0.0401 -0.0417 -0.0417 -0.0433 -0.0480 -0.0675 -0.0710 -0.0726 -0.0860 -0.1178 -0.1612 -0.1721 -0.1877 -0.1969 -0.2033 -0.2729 -0.2904 -0.2932 -0.3782 -0.3974 -0.4079 -0.4139 -0.4183 -0.4201 -0.4327 -0.4354 -0.4384 -0.4383 -0.4418 -0.4410 -0.4416 -0.4421 -0.4436 -0.4427 -0.4452 -0.4476 -0.4487 -0.4488 -0.4507 -0.4522 -0.4567 -0.4569 -0.4589 -0.4588 -0.4585 -0.4642 -0.4673 -0.4695 -0.4689 -0.4743 -0.4817 -0.4808 -0.4792 -0.4769 -0.4800 -0.4796 -0.4807 -0.4793 -0.4765 -0.4745 -0.4743 -0.4716 -0.4689 -0.4721 -0.4720 -0.4718 -0.4734 -0.4761 -0.4725 -0.4714 -0.4679 -0.4642 -0.4711 -0.4698 -0.4699 -0.4667 -0.4664 -0.4650 -0.4671 -0.4637 -0.4604 -0.4583 -0.4553 -0.4621 -0.4574 -0.4523 -0.4483 -0.4440 -0.4392 -0.4349 -0.4367 -0.4351 -0.4296 -0.4268 -0.4212 -0.4173 -0.4146 -0.4087 -0.4066 -0.4009 -0.3956 -0.3918 -0.3862 -0.3861 -0.3798 -0.3784 -0.3730 -0.3666 -0.3638 -0.3580 -0.3527 -0.3467 -0.3409 -0.3345 -0.3299 -0.3233 -0.3170 -0.3129 -0.3096 -0.3036 -0.2982 -0.2943 -0.2888 -0.2829 -0.2775 -0.2718 -0.2670 -0.2594 -0.2534 -0.2463 -0.2380 -0.2321 -0.2257 -0.2172 -0.2093 -0.2040 -0.1970 -0.1887 -0.1801 -0.1739 -0.1651 -0.1568 -0.1490 -0.1425 -0.1341 -0.1248 -0.1168 -0.1108 -0.1029 -0.0964 -0.0905 -0.0816 -0.0717 -0.0616 -0.0522 -0.0454 -0.0361 -0.0263 -0.0148 -0.0026 0.0060" RANK_AT_ES="16389.0000" RANK_SCORE_AT_ES="-0.1538"/>
  <DTG RANKED_LIST="OGD_DRUG_DRUG.OGD_FRUG.cls#Gs_versus_MCAO.rnk" TEMPLATE="OGD_FRUG.cls" GENESET="gene_sets.gmt#PID_BETA_CATENIN_NUC_PATHWAY" ES="-0.5446" NES="-1.5581" NP="0.0028" FDR="0.0753" FWER="0.4750" RND_ES="0.4012 0.3284 0.2780 -0.3101 -0.3832 -0.3011 0.3442 -0.4660 0.3081 0.3142 -0.3903 -0.4523 0.3511 -0.3882 -0.2683 -0.3943 -0.2483 -0.5435 0.3955 -0.3096 -0.2389 0.2933 -0.3034 0.2768 -0.3451 -0.3332 0.2972 -0.4059 -0.3986 -0.3247 -0.2778 -0.3226 -0.3447 -0.3815 -0.3525 -0.3362 0.3312 -0.4258 0.2777 -0.3558 -0.3744 -0.4333 -0.3584 -0.4192 -0.2839 -0.2866 0.4184 0.2686 0.3683 -0.3069 -0.3492 -0.4209 -0.3596 0.2877 -0.3212 -0.3300 -0.2909 -0.4612 -0.3478 -0.4890 -0.3646 -0.3556 -0.2815 0.3057 0.2556 -0.3517 0.3523 -0.2861 0.3605 -0.3692 0.4176 -0.3486 -0.4143 0.3057 -0.3813 -0.4538 -0.3468 0.2741 -0.3074 -0.4955 0.2847 -0.3317 -0.4193 -0.4489 -0.4589 -0.4243 -0.3661 0.2524 -0.4092 -0.3038 -0.4229 -0.2864 0.2878 -0.4005 -0.2804 0.2716 0.2649 -0.3895 -0.4443 0.2774 -0.3775 0.2457 -0.2993 0.2503 -0.3378 -0.3442 0.3077 0.2692 0.3559 -0.3135 -0.2781 -0.3509 -0.3664 -0.3249 0.3489 0.2394 -0.4418 -0.3963 -0.3546 0.2893 0.3186 -0.3981 0.3715 -0.4334 0.3186 -0.2434 0.2915 0.3226 -0.2878 -0.3635 -0.3106 -0.4013 0.3694 0.2410 -0.4689 -0.3211 0.3213 0.3170 -0.3665 0.3731 -0.4686 -0.3101 -0.4505 0.2784 -0.3185 0.4616 -0.4428 0.2925 -0.3861 -0.3452 -0.4680 -0.4511 -0.2833 -0.4100 0.2437 -0.3126 -0.2527 -0.3116 -0.4108 -0.3966 0.2765 0.2720 -0.3508 -0.3084 -0.2715 0.2886 -0.2785 -0.4334 0.2905 -0.3450 0.3223 -0.3113 -0.2919 0.3151 -0.5002 0.2681 0.3203 -0.3560 -0.3619 0.3450 -0.3555 -0.3348 0.2832 -0.3553 0.3432 -0.2589 -0.2576 0.4272 0.3673 -0.3997 -0.4055 -0.2590 -0.3304 -0.3439 -0.3497 0.2622 -0.3444 0.3677 -0.3044 -0.4300 -0.2581 -0.3307 -0.3603 -0.4460 -0.3031 -0.2835 -0.3732 -0.3785 0.2995 0.3659 -0.3136 -0.2826 -0.3491 0.3150 0.3377 -0.3420 -0.2570 -0.3597 -0.4089 0.2850 -0.3818 -0.3075 -0.3290 -0.2933 0.2283 -0.3659 -0.2794 -0.3716 -0.4465 0.2665 0.3112 0.2946 -0.3134 -0.3269 -0.3900 0.2778 -0.3828 -0.5179 -0.2832 -0.2681 -0.4081 -0.2915 -0.2742 -0.3701 -0.3201 0.3421 -0.2965 0.2668 -0.2534 0.2800 -0.4341 -0.2985 -0.2801 -0.3991 0.3116 -0.3441 0.4334 -0.2653 -0.3768 0.4476 0.3162 0.3576 -0.3527 -0.3161 0.3212 -0.3886 -0.3248 -0.3534 -0.2985 -0.4651 -0.3595 -0.3830 -0.2967 -0.3190 -0.4581 -0.3160 -0.3220 -0.3704 0.3155 -0.3406 -0.3044 0.3136 -0.2890 -0.2724 -0.2628 -0.4008 -0.2425 -0.3545 0.3392 -0.2748 -0.3068 -0.3448 -0.3313 0.3956 -0.4025 -0.3420 -0.3311 0.3617 -0.3535 -0.4610 0.2797 -0.3583 -0.3406 -0.3418 0.3471 -0.3153 -0.2829 -0.3174 0.2724 -0.3559 -0.2663 0.3506 -0.3224 -0.2414 -0.4223 -0.2871 -0.4888 -0.2965 0.3362 -0.4902 0.2901 0.3462 -0.4087 -0.3631 -0.3062 0.2803 -0.3288 -0.2915 -0.3595 -0.3447 -0.2890 0.2984 0.3040 -0.2676 -0.4149 0.2679 -0.2980 -0.4236 -0.3016 -0.3322 0.3168 -0.3706 -0.3219 -0.4308 -0.3133 -0.4587 -0.5464 -0.3596 -0.3352 -0.4113 0.2741 0.3096 -0.3687 0.2766 -0.3023 0.2923 0.3518 -0.3354 -0.3380 -0.3282 -0.3996 0.2703 0.3147 -0.3769 -0.4213 0.2909 -0.2930 -0.3280 0.3652 -0.2682 -0.3797 0.2740 -0.3057 -0.4157 -0.3090 0.2660 -0.3745 -0.3300 -0.3100 -0.3186 0.3854 0.3916 0.4203 -0.3405 -0.2442 -0.5160 -0.2883 -0.3330 -0.3682 -0.3434 -0.5855 -0.2681 -0.4541 -0.4012 -0.3428 -0.3800 -0.2996 -0.4156 0.2970 -0.2512 -0.2934 -0.5032 0.2805 0.3068 -0.3467 -0.4479 0.2925 -0.4690 0.4274 -0.3012 -0.4102 -0.2682 -0.3791 -0.3291 -0.5113 -0.3868 0.2839 0.3688 -0.4210 0.2547 -0.2898 0.3466 -0.3578 0.3021 -0.3398 0.3365 -0.3041 -0.2884 -0.4869 -0.3316 -0.4421 -0.2733 -0.3893 -0.2859 0.4131 -0.4269 -0.2452 -0.3558 0.3034 -0.4667 -0.3820 -0.4460 0.3636 -0.3431 -0.4460 -0.3974 -0.3599 -0.3976 0.3952 -0.3974 -0.3684 -0.4168 -0.4850 -0.3823 -0.3132 -0.3595 -0.2784 -0.3240 0.3097 0.2815 -0.3939 -0.4591 0.2974 0.3706 -0.2769 0.3521 -0.3211 -0.2890 0.3018 -0.2832 -0.3068 -0.3016 -0.3239 0.3093 -0.2550 0.2489 -0.3058 0.2864 -0.3080 -0.3383 -0.3098 -0.3647 -0.3703 -0.2567 -0.3745 -0.3034 0.2425 -0.4018 -0.2643 -0.5372 -0.3226 0.2896 -0.3828 -0.2985 -0.2769 -0.4126 -0.3278 0.3119 -0.3299 0.2864 -0.2910 -0.3811 -0.3292 -0.4805 -0.3003 -0.3638 -0.3002 -0.2795 0.2845 -0.3030 -0.2995 -0.4124 -0.3245 -0.4432 -0.4377 -0.3444 -0.3924 -0.3751 0.2644 0.3085 -0.2867 -0.2797 0.2812 -0.4073 -0.2861 -0.2849 -0.3588 -0.3452 -0.2609 -0.3433 -0.2889 -0.2723 -0.3390 -0.3155 -0.4005 -0.3454 -0.2733 -0.2794 -0.3648 -0.3383 -0.2799 -0.2573 0.2858 0.2817 -0.2797 -0.2479 -0.2764 -0.2909 -0.4733 0.4221 -0.3068 -0.3426 -0.3971 0.2729 0.2438 -0.4559 -0.3644 -0.2888 0.3172 -0.2990 -0.4521 -0.2868 0.3084 -0.2563 0.2561 -0.2677 -0.4889 -0.2973 -0.3735 -0.2674 0.3927 -0.4241 -0.3232 -0.3453 0.3195 0.3576 0.3136 -0.3188 -0.3641 -0.3729 -0.2997 -0.3406 -0.4196 0.2640 -0.2997 0.2808 0.2497 0.3088 0.3108 0.2514 -0.3049 0.3539 -0.2649 -0.4628 0.3540 -0.4778 -0.3127 -0.2835 -0.3364 -0.2917 0.3061 -0.3839 -0.2811 -0.2883 -0.5107 -0.2330 -0.2426 -0.2900 -0.3791 0.2732 -0.3712 -0.4994 -0.4294 0.3221 -0.3416 -0.3234 0.3249 -0.3124 -0.3733 0.2962 0.2764 -0.3897 0.3780 -0.3842 -0.3181 -0.3523 -0.3110 0.3392 -0.3895 -0.2917 0.2930 -0.2827 0.3651 -0.3402 -0.3544 -0.3127 0.3060 -0.3925 -0.3199 -0.3214 0.3608 -0.3073 -0.3320 -0.3674 -0.3082 -0.2934 -0.3499 -0.3747 0.3305 -0.3861 -0.4126 -0.3339 -0.3330 0.2895 -0.4474 -0.3449 -0.3077 -0.4682 0.3261 0.3041 0.2818 0.2623 0.2603 -0.3235 -0.3059 -0.2928 0.3856 0.3206 -0.3154 0.3285 -0.2889 -0.3596 -0.2554 -0.3055 0.3284 -0.2725 -0.4777 -0.3330 -0.3578 -0.4913 -0.3378 -0.2416 -0.4184 -0.3533 -0.2651 0.3769 -0.4350 -0.3020 -0.5201 -0.2515 -0.2728 -0.4247 -0.4047 0.2505 0.3489 0.3185 0.3197 -0.3615 -0.4201 0.3722 0.2787 -0.2946 0.3609 0.4183 0.2952 -0.3876 -0.3746 0.3192 -0.2870 -0.3555 -0.4729 -0.2752 0.2777 0.3136 0.2146 -0.3640 0.3953 -0.4254 -0.2319 -0.3326 0.2942 -0.2778 -0.4251 -0.2937 -0.4062 0.2771 -0.2913 -0.4075 -0.2699 0.3642 0.3159 -0.4803 -0.4572 -0.4190 -0.4079 -0.4298 0.4100 -0.2607 0.2733 0.4597 -0.4048 -0.3053 0.3156 0.4149 -0.3634 -0.2971 -0.3352 -0.3511 -0.2470 0.2675 -0.3160 0.2824 0.3132 -0.2959 -0.2391 0.2664 -0.2870 -0.3686 0.3168 -0.3243 -0.4182 -0.3320 0.3320 -0.3226 -0.3545 -0.3403 -0.3699 -0.3293 -0.3268 -0.2625 -0.2627 -0.2877 -0.3807 -0.3054 0.3527 -0.2401 -0.3232 -0.3698 0.2911 -0.4937 -0.3959 -0.3050 -0.4009 -0.2713 0.3535 -0.4003 -0.4488 -0.2472 0.3062 -0.3829 -0.3517 -0.2874 -0.4386 0.3168 -0.3574 -0.3853 -0.2859 -0.2824 -0.3078 -0.3359 -0.3803 -0.3676 -0.3403 -0.3049 0.3050 0.3816 -0.2507 0.3917 -0.2534 -0.4048 0.2658 -0.3404 -0.2540 -0.3472 0.2936 -0.3383 -0.3997 -0.3212 -0.2902 -0.3299 0.3058 -0.3368 -0.3414 -0.3270 -0.3276 -0.3034 0.3314 -0.2984 -0.4651 0.3071 -0.2811 0.2493 0.2787 0.2798 0.2956 0.3261 0.2422 -0.3542 0.2801 -0.4673 0.3811 0.2169 0.4144 -0.2651 0.2905 -0.3420 -0.2586 -0.4056 -0.4013 -0.2818 -0.3718 0.3570 -0.3024 0.2836 0.3019 0.3072 -0.4986 0.2803 0.2818 -0.3229 0.3054 -0.2791 -0.2705 -0.3900 0.2670 -0.2974 -0.2757 0.3407 0.2507 -0.3325 -0.3744 -0.3889 -0.4344 -0.3725 0.2689 0.2776 -0.4946 0.3810 -0.3005 0.3807 0.2695 -0.3583 0.3173 -0.2999 -0.3444 0.2492 0.2637 -0.3300 -0.3381 0.2838 -0.3083 -0.3016 -0.3786 -0.3120 -0.2936 -0.3351 -0.2956 -0.3583 0.2675 -0.3411 0.3173 -0.3522 -0.3467 -0.3730 -0.2520 -0.3380 0.3329 -0.2804 -0.4459 -0.2805 0.2804 -0.4684 -0.3278 0.3458 0.2520 -0.3880 -0.2968 -0.2849 -0.3011 -0.3155 -0.3922 -0.3515 -0.3501 -0.2915 -0.2848 -0.3991 0.2802 0.3524 0.2449 -0.3517 0.2726 -0.3100 -0.3202 0.3653 -0.3243 -0.3936 -0.3624 0.2921 -0.4427 -0.3084 -0.3291 -0.3875 -0.4103 0.2728 0.3644 -0.3072 -0.4440 -0.3305 -0.3423 0.3407 -0.2874 -0.3320 -0.3305 0.3250 -0.2980 0.3241 -0.5298 -0.3997 -0.2705 -0.3204 -0.3827 -0.3019 -0.4031 -0.2645 0.2257 -0.4232 -0.3198 -0.2626 0.2630 -0.4052 -0.4469 0.3033 -0.2596 -0.3741 -0.4233 -0.3808 0.3402 -0.3752 -0.3991 -0.3955 0.3295 0.3398 -0.3571 -0.3231 -0.2653 -0.4557 0.2607 -0.4607 0.2868 0.3371 -0.4321 -0.2565 -0.4991 -0.4304 -0.3533 -0.2782 -0.3423 -0.5149 -0.3596 -0.3209" HIT_INDICES="268 603 2373 2882 3706 4295 4657 4825 4909 5211 5358 5587 5653 5686 5874 6974 7803 7805 8241 9123 9939 10240 10464 11083 11131 11290 11530 11853 11878 13213 13393 13467 13568 13575 13785 14104 14514 14606 14762 15121 15491 15701 15746 15789 16089 16765 16773 16939 17355 17421 17772 17885 18057 18147 18187 18282 18285 18624 18652 18924 19210 19320 19424 19504 19525 19989 20088 20378 20466 20890 20947 21189 21200 21332 21416 21427 21762" ES_PROFILE="0.0310 0.0488 -0.0146 -0.0229 -0.0495 -0.0680 -0.0775 -0.0788 -0.0766 -0.0854 -0.0876 -0.0942 -0.0936 -0.0916 -0.0973 -0.1476 -0.1855 -0.1856 -0.2055 -0.2460 -0.2833 -0.2971 -0.3073 -0.3357 -0.3378 -0.3451 -0.3560 -0.3708 -0.3719 -0.4331 -0.4410 -0.4440 -0.4480 -0.4477 -0.4565 -0.4697 -0.4860 -0.4874 -0.4913 -0.5032 -0.5144 -0.5174 -0.5128 -0.5079 -0.5136 -0.5338 -0.5233 -0.5194 -0.5253 -0.5148 -0.5160 -0.5055 -0.4971 -0.4844 -0.4692 -0.4562 -0.4389 -0.4357 -0.4180 -0.4100 -0.4010 -0.3833 -0.3647 -0.3446 -0.3217 -0.3165 -0.2939 -0.2781 -0.2524 -0.2384 -0.2069 -0.1811 -0.1445 -0.1116 -0.0751 -0.0351 0.0052" RANK_AT_ES="16764.0000" RANK_SCORE_AT_ES="-0.1802"/>
  <DTG RANKED_LIST="OGD_DRUG_DRUG.OGD_FRUG.cls#Gs_versus_MCAO.rnk" TEMPLATE="OGD_FRUG.cls" GENESET="gene_sets.gmt#KEGG_TGF_BETA_SIGNALING_PATHWAY" ES="-0.5258" NES="-1.5341" NP="0.0000" FDR="0.0893" FWER="0.5810" RND_ES="-0.3120 0.2870 0.2804 0.3883 -0.4308 -0.3596 -0.3760 -0.4290 -0.4763 -0.4619 0.3024 -0.3271 0.3045 -0.3123 -0.2715 0.3102 -0.4172 0.3122 0.2868 -0.3864 -0.3367 -0.3117 -0.3973 -0.2804 -0.3551 -0.3046 -0.4109 -0.3120 -0.2951 -0.2935 0.2658 -0.2726 -0.2780 -0.3854 0.3155 0.3080 -0.4443 0.2805 0.3186 -0.3020 -0.3041 -0.3307 0.2877 -0.4503 0.3002 -0.2717 0.3819 -0.4343 -0.3462 -0.3132 0.2594 0.2342 -0.2680 -0.2989 0.3542 0.3025 0.2727 -0.2972 0.3751 -0.3529 -0.3988 -0.2781 0.3507 -0.2808 -0.3953 -0.2826 -0.2900 -0.4364 0.3528 0.2634 -0.3829 -0.4069 0.2542 0.2816 -0.3561 -0.3436 -0.4985 0.3277 -0.3599 -0.3191 0.2808 0.3177 -0.3341 -0.2608 -0.2856 0.3379 0.3179 -0.3481 -0.3352 -0.4283 -0.3340 0.2934 -0.2626 0.3690 -0.2602 -0.3667 -0.3333 -0.4765 0.2537 -0.2863 0.3268 -0.4494 -0.2774 -0.2761 -0.3080 -0.4395 0.3067 -0.2877 -0.3146 -0.2687 0.3098 -0.3540 -0.3000 -0.4048 -0.3145 0.2556 -0.3072 -0.3708 -0.3436 -0.3146 -0.2969 0.4121 -0.3750 -0.2787 0.2746 -0.3227 -0.3368 -0.3115 -0.3578 -0.3972 0.2774 -0.4016 0.2395 -0.3659 0.3151 0.2848 0.3235 -0.3686 0.2836 -0.3031 -0.3008 0.3165 -0.2490 -0.3569 -0.4803 0.2881 -0.3271 -0.2944 -0.4067 -0.2902 0.3372 -0.2736 -0.3534 -0.4323 -0.4101 -0.3511 0.3336 -0.3449 -0.3028 -0.2706 -0.3661 -0.3975 0.2315 -0.2696 0.3221 -0.3034 -0.3884 -0.2956 -0.2844 -0.4848 0.3613 -0.2748 -0.3087 -0.3243 -0.4630 0.2705 0.2774 0.2932 -0.3071 0.2594 -0.4261 -0.3179 0.3190 -0.3861 0.2873 -0.3332 0.2680 0.3766 -0.3908 -0.4544 -0.2952 0.2491 -0.2859 0.2602 0.3069 0.3948 -0.2970 -0.3022 -0.3057 0.4049 -0.2610 -0.3525 -0.3126 -0.3740 0.3815 -0.3051 -0.3164 0.4617 0.3008 -0.3576 -0.4556 0.3927 -0.3000 0.3596 -0.3443 0.2845 -0.3979 -0.2392 -0.2658 -0.3367 -0.3269 -0.3232 -0.3085 -0.2878 -0.3733 0.2588 -0.2667 -0.3291 -0.2760 0.3568 -0.4126 -0.4030 -0.3942 -0.3384 0.4417 0.3885 -0.3326 0.2498 -0.4074 -0.3577 0.2299 -0.3524 -0.3224 0.3419 0.4028 -0.3768 -0.2905 -0.3734 -0.3113 0.3496 0.2968 -0.4306 -0.4002 -0.4193 -0.3217 -0.2832 -0.2922 -0.2991 -0.4690 0.2623 -0.3042 -0.2535 -0.3635 0.3026 -0.3702 -0.4538 -0.2873 0.3316 -0.2976 -0.4558 -0.2706 -0.3417 0.2851 -0.2722 -0.3828 -0.4396 0.3425 -0.3473 -0.2584 -0.2318 -0.3681 0.2803 -0.3776 0.2772 -0.3312 -0.2659 -0.3437 -0.3247 -0.2988 -0.2406 -0.2886 -0.2457 -0.2885 -0.3135 -0.3147 -0.3213 0.3043 0.2680 -0.3058 -0.3570 -0.3376 -0.4086 -0.3632 -0.4004 -0.3974 -0.4198 -0.4132 0.3189 -0.3646 0.2906 0.3543 -0.3929 -0.3217 -0.3979 0.2631 -0.2927 0.3090 -0.2780 -0.4437 -0.3190 -0.3919 -0.4548 -0.3605 -0.3539 -0.3462 -0.4250 -0.2646 -0.4400 0.3815 -0.3065 -0.3655 -0.4096 0.3259 -0.3282 -0.3200 0.2928 0.3295 -0.2673 -0.3138 -0.3486 -0.3244 -0.2997 -0.3377 -0.3176 -0.3791 -0.3330 0.2675 -0.3410 -0.3084 -0.3278 0.2652 -0.3639 0.2937 -0.2840 -0.3331 -0.3455 -0.4007 0.2550 0.2573 -0.3258 0.3073 0.3029 -0.3676 -0.3936 -0.3548 -0.2954 -0.3029 -0.2892 0.4453 0.2815 0.3527 0.2699 -0.3102 -0.4544 -0.3045 0.3519 -0.4021 -0.3772 0.2831 -0.3765 -0.4281 -0.2383 0.2571 -0.2955 -0.2927 -0.3569 -0.4411 -0.3493 -0.4172 0.2729 -0.3763 -0.4406 -0.3892 0.3415 -0.3295 -0.3142 -0.2901 -0.2910 0.3505 0.2636 0.3200 -0.2981 -0.3634 -0.2979 -0.4407 0.2994 -0.3996 -0.2853 -0.2976 0.3314 -0.5016 0.3406 -0.4243 -0.3403 -0.3264 -0.3348 0.2741 0.3192 0.3377 -0.3271 -0.3196 -0.3711 -0.3887 -0.3930 -0.2689 -0.3554 0.3265 -0.3463 -0.3155 0.3182 -0.4380 0.3783 -0.4306 0.2860 -0.2787 -0.3257 -0.2530 -0.3132 -0.2840 -0.3603 -0.4448 0.3439 0.2723 -0.2922 -0.2885 -0.2946 0.2963 -0.3470 -0.2617 -0.4317 0.3334 -0.3756 -0.3479 -0.3035 -0.3179 -0.2920 -0.3036 -0.5107 -0.3069 -0.3676 0.3065 -0.3388 -0.3564 0.2937 -0.3086 0.2841 -0.3856 0.3037 -0.3474 0.3138 0.2951 -0.3265 -0.2925 -0.2913 -0.3242 -0.3376 -0.3602 -0.3046 -0.3238 -0.2576 -0.3063 -0.2771 -0.3325 0.3120 0.3087 0.2693 -0.3422 -0.3023 -0.3122 -0.3332 0.3530 -0.2936 -0.2842 -0.2608 -0.3133 -0.3206 -0.3683 -0.4049 0.3140 -0.2512 0.3521 -0.3148 0.3227 0.3365 0.3392 0.2704 -0.2860 0.3023 0.2849 -0.3710 -0.3294 -0.4067 -0.3360 0.2806 -0.2964 0.2846 -0.4163 -0.3195 0.3701 -0.3138 -0.3145 -0.3139 0.3325 -0.3578 0.3356 -0.3456 -0.4452 -0.3288 0.2963 -0.3332 -0.2682 -0.3691 -0.3577 -0.3081 0.3463 -0.3436 0.3636 -0.3811 0.3929 0.2497 -0.3759 -0.3682 -0.3038 -0.3998 0.3404 -0.2815 -0.2853 -0.2785 -0.3567 -0.2679 -0.3623 -0.3848 -0.2953 -0.3327 -0.3316 0.3475 0.3479 -0.3568 0.2740 -0.3559 -0.3237 -0.2832 -0.2587 0.3149 -0.3703 -0.3503 0.2712 0.3958 0.2792 -0.2885 0.2889 -0.4147 -0.4445 -0.4243 -0.3578 0.4167 -0.3706 -0.3093 0.2589 -0.2791 -0.3366 -0.2914 0.2820 0.2917 -0.4584 -0.4684 0.2957 0.2801 -0.3284 -0.4069 0.3174 -0.2960 -0.3957 -0.3554 -0.3161 0.3615 -0.4869 0.2614 0.2349 -0.2862 0.3076 -0.3335 -0.2866 -0.3418 0.3200 0.3334 -0.3888 -0.3836 -0.3119 -0.3102 0.2962 -0.4022 -0.4521 0.3896 -0.3046 0.3717 0.2699 -0.3071 -0.2952 -0.5100 -0.4918 -0.3010 0.3794 0.3066 0.2916 0.2901 -0.4071 -0.3883 0.2945 -0.3615 0.2426 0.2559 -0.3779 0.3049 0.2857 -0.3945 -0.2737 -0.4066 -0.2618 -0.3580 -0.3604 -0.4053 -0.2657 0.3380 -0.3739 -0.2814 0.2936 0.2814 -0.3141 -0.2916 -0.3276 -0.2844 -0.4050 -0.3105 -0.3543 -0.3975 -0.4056 -0.3648 -0.5039 -0.4169 -0.3452 -0.3042 0.2917 -0.2618 0.3699 -0.3867 -0.3460 -0.2687 -0.3827 -0.3450 -0.2531 -0.3266 -0.3879 -0.3597 -0.4667 -0.2939 -0.3514 -0.3512 0.3199 -0.4068 0.2643 0.3146 -0.2559 -0.3260 0.2665 -0.4089 -0.3083 -0.4496 -0.3050 0.3778 -0.3913 0.2554 -0.2665 0.3348 -0.3033 -0.2726 -0.3706 -0.2895 0.2825 -0.2912 0.2525 0.2887 0.3380 -0.3944 0.2805 0.3064 -0.4356 -0.2756 -0.3725 -0.4082 0.3176 0.2551 -0.3325 0.3084 -0.3214 0.2998 0.3086 -0.4745 -0.2998 -0.4092 -0.2960 -0.3856 -0.3722 -0.3562 -0.3977 -0.3228 0.2689 -0.2984 -0.4710 -0.3000 -0.3747 -0.3210 -0.3890 -0.3547 0.2620 -0.3230 -0.3448 -0.2916 -0.3666 -0.4050 0.2669 -0.2642 -0.3731 -0.4399 -0.3898 -0.3390 -0.4010 -0.3360 -0.2959 -0.2715 -0.3768 -0.3230 -0.4900 -0.2791 0.2860 -0.3791 -0.3328 0.3609 -0.3323 0.2725 -0.3329 -0.2798 -0.4018 -0.2575 -0.3126 -0.3633 -0.3056 -0.2939 0.3418 -0.3592 0.2532 -0.3019 0.3414 0.3620 -0.3693 0.3534 -0.2646 -0.2676 -0.3196 -0.3636 0.2499 -0.2571 -0.2792 -0.2751 -0.3976 -0.3520 -0.2860 0.2593 -0.3501 -0.3958 -0.3577 -0.3500 -0.3083 -0.3531 -0.3203 0.3493 -0.3170 -0.2747 -0.3146 -0.4461 0.2965 -0.3455 -0.3443 0.2920 -0.2655 -0.3139 -0.3036 -0.3908 -0.3226 -0.2422 -0.2581 -0.2757 -0.2533 -0.3343 -0.3230 -0.3932 0.3313 -0.3557 -0.3234 -0.3402 -0.3848 -0.3770 -0.3166 0.2405 -0.3040 0.3050 -0.2826 -0.3594 -0.4116 0.2960 0.3233 -0.2589 -0.3356 -0.3509 0.2793 -0.2260 -0.3193 -0.3263 -0.3708 -0.2665 0.3620 -0.3244 -0.2400 -0.3043 0.2918 -0.2425 0.2915 -0.2491 -0.4437 -0.2766 0.2858 -0.4173 -0.3249 0.3489 0.3608 0.3015 -0.4886 -0.3112 -0.3200 -0.2895 -0.4400 -0.3953 0.2669 0.3460 -0.2732 0.2690 -0.4242 -0.3751 -0.2991 0.2600 0.3289 0.3140 -0.3900 -0.3302 -0.3776 -0.2908 0.2937 -0.3312 -0.3235 0.4473 0.3543 -0.3414 0.2881 -0.3158 -0.3155 0.3333 -0.2752 -0.4361 0.4289 -0.3895 -0.3165 -0.3322 -0.2891 -0.4701 -0.3792 -0.2742 -0.2815 -0.3601 -0.4591 -0.3685 -0.3406 -0.3635 0.2868 -0.3359 0.2690 -0.4094 0.2868 -0.4291 -0.2583 -0.3516 -0.3305 -0.3459 -0.3523 -0.3926 -0.4981 0.2989 0.4055 -0.3506 -0.3042 -0.2979 -0.3169 0.2865 -0.3211 -0.4298 -0.3294 -0.2683 0.2942 0.3447 -0.3810 -0.2833 -0.4259 -0.3582 0.2870 -0.3170 -0.3510 0.3225 0.3292 0.3798 -0.3066 -0.3509 -0.4356 -0.2330 0.3167 -0.2993 -0.3058 -0.3196 0.2828 0.3308 -0.2704 -0.2745 0.2685 -0.2877 0.3046 -0.3280 0.2684 0.3490 -0.3999 -0.2672 -0.2743 -0.2738 -0.3454 -0.3022 0.3643 -0.3961 0.3203 -0.4318 -0.3846 -0.3151 -0.4012 0.2811 -0.3282 -0.3571 -0.2916 -0.3068 0.2908 -0.3053 0.3231 -0.3620 -0.3909 -0.4024 -0.4283 0.3033 0.3373 -0.4683 0.3110 -0.3316 -0.2720 -0.3319 -0.3703 -0.3719 0.2211 -0.4502 -0.3306 0.3284 -0.4722 -0.3653 -0.4371 -0.3109 -0.2844 0.2599" HIT_INDICES="328 485 1016 1829 1999 2328 2910 2925 3103 4186 4918 5235 5587 5838 5973 6218 6335 6472 6746 6758 6811 7040 8533 9000 9002 9106 9503 9828 9894 10239 10464 10743 10744 12680 12698 13529 14104 14123 14140 14223 14483 14505 14514 14652 15765 15831 16186 16234 16287 16595 17035 17080 17275 17615 18017 18032 18035 18185 18517 18677 19115 19148 19205 19249 19383 19611 19717 19820 19860 20121 20323 20390 20552 20584 20637 20726 20821 20834 21241 21245 21304 21416 21664 21748" ES_PROFILE="0.0184 0.0407 0.0393 0.0198 0.0288 0.0287 0.0144 0.0261 0.0295 -0.0127 -0.0413 -0.0517 -0.0646 -0.0736 -0.0776 -0.0873 -0.0912 -0.0964 -0.1083 -0.1083 -0.1103 -0.1207 -0.1892 -0.2106 -0.2106 -0.2154 -0.2335 -0.2484 -0.2514 -0.2672 -0.2774 -0.2902 -0.2902 -0.3790 -0.3798 -0.4175 -0.4427 -0.4423 -0.4418 -0.4441 -0.4540 -0.4530 -0.4513 -0.4552 -0.5006 -0.4978 -0.5071 -0.5022 -0.4973 -0.5030 -0.5133 -0.5054 -0.5036 -0.5074 -0.5124 -0.4996 -0.4862 -0.4789 -0.4790 -0.4705 -0.4726 -0.4559 -0.4402 -0.4236 -0.4106 -0.4008 -0.3849 -0.3683 -0.3487 -0.3380 -0.3234 -0.3023 -0.2844 -0.2604 -0.2369 -0.2145 -0.1916 -0.1648 -0.1522 -0.1211 -0.0919 -0.0636 -0.0349 0.0058" RANK_AT_ES="18016.0000" RANK_SCORE_AT_ES="-0.2705"/>
  <DTG RANKED_LIST="OGD_DRUG_DRUG.OGD_FRUG.cls#Gs_versus_MCAO.rnk" TEMPLATE="OGD_FRUG.cls" GENESET="gene_sets.gmt#ST_WNT_BETA_CATENIN_PATHWAY" ES="-0.6083" NES="-1.5180" NP="0.0135" FDR="0.0980" FWER="0.6380" RND_ES="0.2787 -0.3915 0.2890 -0.2939 -0.3216 -0.4192 0.4042 -0.3686 0.3026 0.3201 -0.3636 -0.3985 -0.3312 -0.6025 0.3490 -0.5406 -0.3408 -0.5630 -0.4076 0.2783 -0.2611 0.3692 -0.3873 0.3143 -0.5391 -0.3681 0.4031 -0.4177 -0.4193 -0.4411 -0.4122 -0.3817 0.3473 0.4242 -0.3940 -0.3456 -0.2935 0.3310 -0.4300 0.3574 -0.5105 -0.3221 -0.2724 -0.3157 -0.4196 -0.4750 0.2595 -0.4775 -0.4006 -0.4317 -0.4399 -0.2879 -0.2828 0.3129 -0.4505 -0.4090 -0.4681 -0.3512 -0.2663 -0.4008 0.3197 -0.3917 -0.2748 -0.2599 0.2974 -0.4287 0.4146 -0.3667 -0.4878 -0.4422 -0.4712 -0.3963 -0.4548 -0.4705 -0.3531 -0.4828 0.3627 -0.3704 0.4382 -0.4873 -0.3303 -0.4008 0.4159 -0.3781 -0.6153 0.2825 -0.3282 -0.4633 0.2841 0.3393 -0.3995 -0.2982 -0.4975 0.3147 -0.4257 0.4664 -0.4016 -0.5147 0.2980 -0.3980 -0.5492 0.3288 0.2733 -0.2709 0.3771 -0.3217 -0.3734 0.4450 -0.6012 -0.3666 -0.2616 0.3441 0.2657 -0.5006 -0.3283 -0.3160 -0.3330 0.2946 -0.2832 0.5520 -0.4024 -0.3816 -0.5120 -0.3292 0.2950 0.4442 -0.5217 -0.3619 -0.4118 -0.4382 0.3311 0.3133 0.3502 -0.3299 0.4372 0.3036 0.6047 -0.3914 -0.3463 -0.3261 -0.2910 0.3391 -0.3416 -0.7205 0.3045 -0.3555 0.2774 0.3671 -0.2863 0.5362 -0.3281 -0.4297 -0.4212 0.3774 -0.4360 0.4438 0.2980 -0.3973 -0.6930 -0.4093 -0.3101 0.3039 0.3326 0.4051 -0.5085 -0.4235 -0.3146 -0.6794 0.3314 -0.3970 -0.4239 0.2711 -0.3704 -0.5100 -0.3981 -0.4289 -0.4944 -0.6882 0.3903 -0.5232 -0.3048 -0.3406 0.4812 -0.4108 0.2766 -0.3961 -0.5467 -0.3974 0.3058 -0.3218 0.2971 -0.3204 -0.5643 -0.3238 0.3283 -0.4984 -0.4070 -0.3442 -0.4488 -0.2834 0.3403 -0.2809 0.3220 -0.3567 -0.4336 -0.5296 0.4554 0.3281 -0.3560 0.3757 0.3528 -0.3548 -0.3405 0.3877 0.3425 0.2955 0.4356 0.3509 -0.3392 0.3271 0.3308 -0.5702 -0.2977 -0.5522 -0.6033 -0.5233 0.3211 -0.4392 0.4628 0.2770 0.2846 0.4173 -0.3349 -0.4183 0.4022 -0.2773 0.2861 -0.4415 0.3335 -0.4312 0.3514 0.4028 0.3391 -0.4641 0.3629 0.3734 0.4748 0.5459 -0.4108 -0.3034 -0.3064 -0.4207 -0.4708 -0.3223 0.4059 -0.2924 -0.5809 -0.4572 -0.3026 -0.3437 -0.3502 -0.4571 -0.3539 -0.4559 -0.5643 0.4098 -0.3763 0.3307 -0.5543 -0.3036 0.3330 -0.4793 -0.3739 -0.5244 -0.5237 -0.4496 0.2663 -0.5781 -0.3775 0.3145 0.3228 -0.4440 0.3504 -0.4330 0.5048 -0.3153 -0.4562 -0.3238 -0.4353 -0.4003 -0.3678 0.3203 0.4708 0.3121 -0.2889 -0.2655 -0.3796 -0.4160 0.2664 0.3808 0.3284 -0.4213 -0.3352 -0.3371 -0.2973 -0.3638 -0.3169 0.6434 -0.3369 -0.3381 -0.3750 0.5068 -0.4556 0.3567 -0.5021 0.2924 -0.3813 -0.3407 0.4159 0.2265 0.3403 -0.3850 -0.3566 -0.4059 0.3189 0.4387 -0.5004 -0.4944 -0.2579 0.2955 0.2531 -0.4512 -0.3646 -0.2854 -0.3200 -0.4995 -0.2450 -0.3154 0.4158 -0.4634 -0.4109 -0.3636 0.4341 -0.5083 -0.3539 -0.3825 -0.4055 0.3073 0.3016 0.4139 0.4062 -0.4289 -0.3623 -0.3159 -0.5918 -0.4174 0.4824 -0.4094 -0.4899 -0.3401 -0.2944 0.2873 0.3563 -0.5439 0.3881 -0.3279 -0.4881 -0.4008 -0.3292 -0.4075 -0.4130 0.3620 -0.5823 0.3027 -0.3057 0.3655 0.3303 -0.3517 0.2930 -0.6149 0.2958 0.2866 -0.3965 0.3068 -0.3512 0.4354 0.5594 -0.4132 -0.4350 -0.5522 0.3858 -0.3920 -0.2979 -0.3526 0.4377 -0.3318 -0.3595 -0.4166 0.3516 -0.5765 -0.3853 -0.5654 -0.3568 -0.3894 -0.3369 -0.3860 0.3024 0.3133 0.2645 -0.4538 0.3824 -0.4188 -0.5154 0.3403 0.4259 -0.4130 -0.2909 -0.4526 0.3632 -0.3043 0.2713 -0.3496 -0.4212 -0.4740 0.2718 0.3237 0.3342 0.3369 -0.2839 -0.4282 0.3379 -0.3624 -0.3870 -0.2927 0.3177 0.3322 -0.4829 -0.5300 -0.4002 -0.3217 0.2493 -0.2887 -0.3409 0.3190 -0.3251 -0.4207 -0.5045 -0.5908 -0.4003 -0.4350 -0.3657 -0.3271 -0.3835 -0.3285 0.3630 0.3614 -0.5510 0.3350 0.3765 0.3091 -0.4404 -0.5106 0.2881 -0.4615 0.2945 -0.3523 -0.3470 -0.4263 0.3284 0.5061 -0.3527 0.3097 -0.4306 -0.3884 0.3441 -0.5871 -0.3349 -0.3553 0.3144 -0.3839 -0.5636 0.2981 -0.4089 -0.3480 -0.4853 -0.2950 -0.4108 -0.5007 0.3096 -0.3835 0.4944 -0.2916 -0.4858 -0.5463 -0.4067 0.5708 -0.3746 0.4488 -0.3145 -0.4868 0.3652 -0.4889 -0.3723 -0.4036 -0.4342 -0.5604 0.4499 -0.3342 -0.3661 -0.4009 -0.3770 -0.3489 -0.3743 -0.3985 -0.3048 -0.3984 -0.5783 -0.5054 -0.3780 -0.5225 -0.3557 -0.3095 -0.3313 -0.3774 -0.3449 0.4157 -0.4511 0.3550 -0.5353 -0.2924 0.3987 -0.5254 -0.5201 0.3736 -0.4716 -0.5412 0.4722 -0.4743 -0.6196 0.2885 -0.4265 0.3818 -0.2744 -0.2852 -0.4001 -0.2723 -0.4021 -0.3269 0.2969 -0.3876 -0.3444 0.3597 0.4608 -0.3156 -0.2853 -0.5279 -0.3970 -0.4837 0.4040 -0.4305 -0.3648 0.2623 -0.3259 -0.3705 -0.5445 -0.4639 0.5758 -0.2890 0.2423 -0.3416 -0.5895 0.2485 -0.3819 -0.3712 0.3115 -0.3419 -0.3198 -0.3346 0.4331 -0.5395 0.3759 -0.3039 0.5648 -0.3783 0.3899 -0.4991 -0.4565 0.3897 -0.5104 -0.4516 -0.3708 -0.2380 -0.4013 -0.4356 -0.3578 0.4882 -0.3262 -0.4205 -0.5048 -0.4939 -0.4372 -0.3476 -0.3694 -0.3910 0.3430 0.5104 0.3963 -0.3505 0.3365 0.3538 -0.3749 0.3375 0.3343 -0.3216 0.2523 0.4532 -0.3291 0.5755 0.2988 -0.4031 -0.4622 -0.3074 0.3618 -0.4466 -0.3069 -0.3266 0.3455 -0.3604 0.5830 -0.3481 0.3300 -0.4355 -0.3631 -0.3337 -0.5299 -0.3389 0.3242 -0.5712 -0.3598 -0.3076 -0.4752 0.3857 0.3620 -0.4540 -0.4475 0.3785 -0.4598 -0.4293 0.3776 0.3270 0.3433 -0.3601 -0.2803 0.2754 -0.5404 0.3223 -0.4751 -0.4044 -0.3998 -0.2632 -0.5957 -0.4664 -0.3933 -0.4546 -0.5201 0.3864 -0.5576 -0.4489 -0.3639 0.3240 -0.3686 -0.3382 -0.2990 -0.2453 -0.4378 -0.2584 -0.3353 0.3904 -0.4739 -0.5273 0.4863 -0.4632 0.2852 -0.2997 0.5700 0.2771 -0.4048 0.3352 0.3460 -0.3906 -0.3108 -0.4238 0.4930 0.2592 0.3644 0.3052 -0.4531 0.3578 -0.4480 -0.2818 -0.3742 -0.4875 -0.3030 0.3071 -0.3626 0.3452 0.4432 -0.3685 0.3046 0.3202 -0.2973 0.4451 -0.3738 0.2885 -0.2800 -0.2825 0.3187 0.3223 -0.2772 0.2568 -0.3564 -0.3761 0.5785 0.2530 0.4347 0.4404 -0.4204 -0.4329 -0.3543 -0.2672 -0.3876 0.3522 0.2742 0.2596 -0.3458 0.3483 -0.3309 -0.3219 -0.3109 0.3439 -0.4435 -0.4000 -0.3674 -0.3139 -0.3429 -0.3777 -0.3839 -0.4024 -0.2966 0.3636 -0.2565 0.3254 -0.4047 -0.4290 -0.3447 -0.4028 -0.3560 0.3814 -0.4854 0.2788 -0.3457 -0.3389 0.4195 0.3325 -0.4620 -0.2718 -0.4329 0.3363 -0.3176 -0.4356 -0.2979 -0.2861 0.3470 -0.3419 0.3503 0.4336 0.3858 -0.5612 -0.4040 -0.3750 -0.3389 0.2895 -0.3122 0.3035 -0.5011 -0.4093 0.4045 -0.5295 0.2825 -0.4579 -0.5716 -0.5038 -0.4004 -0.2583 0.3513 0.2824 -0.4562 -0.4758 -0.3275 0.3179 0.3392 -0.4157 -0.4259 -0.3859 0.4099 0.4322 -0.4314 -0.4137 0.3775 -0.3209 -0.3785 -0.4161 -0.4197 -0.3363 -0.4107 -0.3488 -0.4241 0.3596 -0.5187 -0.4298 -0.4671 -0.4060 -0.3613 -0.4949 -0.4287 0.3108 -0.4946 -0.3764 -0.3242 -0.3165 -0.2911 0.3742 -0.3343 -0.3012 -0.4966 -0.3917 0.4398 -0.4502 -0.3447 0.3163 -0.4293 -0.4303 -0.3888 -0.3205 -0.4512 -0.3034 -0.4855 -0.3490 0.3327 -0.3477 -0.3249 -0.5937 -0.2888 -0.5680 -0.3173 -0.3327 -0.2404 -0.3796 -0.3375 -0.3146 -0.2671 -0.4449 -0.6304 0.6104 -0.3665 -0.3870 -0.3231 0.3653 -0.4021 -0.4711 0.3917 -0.6225 -0.3588 -0.2371 -0.4290 -0.5029 -0.3902 -0.4462 0.2999 -0.3361 -0.3055 -0.2954 -0.3060 -0.3640 0.3543 -0.4534 0.2861 -0.4131 0.3181 -0.4654 -0.3199 -0.3604 -0.5928 0.3303 0.3518 0.3347 0.3363 -0.4568 -0.4291 -0.5197 0.2861 -0.4005 0.4365 0.3079 -0.4055 0.2993 0.3831 -0.2872 -0.3751 -0.4693 0.4683 0.4459 -0.2795 0.3239 -0.4061 -0.5114 -0.3461 0.3827 -0.4105 0.3964 0.3024 -0.2817 -0.5247 0.3591 -0.3428 -0.2938 -0.4619 -0.3621 0.4288 -0.2924 -0.4985 -0.4739 -0.5476 0.3295 0.3128 -0.3600 -0.4221 -0.4043 0.3480 -0.3080 -0.4854 -0.4370 0.4034 0.5051 -0.4550 -0.3823 -0.4775 0.5152 -0.3333 0.4716 -0.4283 -0.3376 0.4971 -0.4199 0.4698 -0.3790 -0.3786 0.4240 -0.3818 0.3246 -0.2851 0.4382 0.4412 0.2787 0.3085 0.4631 -0.3976 -0.5336 -0.3571 0.4165 -0.4418 0.3017 -0.3952 -0.3516 0.3554 0.4746 -0.3339 0.4102 -0.3127 -0.5981 -0.2855 -0.4211 -0.4260 0.2748 -0.4452 -0.4597 -0.4253 0.2888 0.3846 -0.3891 -0.3718 0.4419 -0.3711 -0.4989 0.3078 -0.4014 -0.2703 -0.2907 -0.2829 0.2828" HIT_INDICES="1107 5133 5864 6161 6881 6974 7803 7804 7805 8211 8212 8241 8770 12839 14248 14683 15417 16128 16462 16678 16784 16827 16966 16977 17888 17899 17963 18098 18285 18483 20096 21200 21402 21598" ES_PROFILE="0.0217 -0.1483 -0.1739 -0.1820 -0.2139 -0.2177 -0.2556 -0.2556 -0.2556 -0.2742 -0.2742 -0.2755 -0.2996 -0.4859 -0.5456 -0.5574 -0.5758 -0.5862 -0.5758 -0.5572 -0.5327 -0.5048 -0.4797 -0.4487 -0.4482 -0.4064 -0.3661 -0.3276 -0.2891 -0.2492 -0.2494 -0.1997 -0.1006 0.0127" RANK_AT_ES="16127.0000" RANK_SCORE_AT_ES="-0.1365"/>
  <DTG RANKED_LIST="OGD_DRUG_DRUG.OGD_FRUG.cls#Gs_versus_MCAO.rnk" TEMPLATE="OGD_FRUG.cls" GENESET="gene_sets.gmt#KEGG_WNT_SIGNALING_PATHWAY" ES="-0.4833" NES="-1.5178" NP="0.0000" FDR="0.0911" FWER="0.6380" RND_ES="-0.3444 -0.2909 -0.3429 -0.2639 -0.2881 -0.3484 0.3268 -0.3379 -0.2915 -0.3322 -0.2933 -0.2442 0.3408 -0.2600 -0.2407 -0.2924 -0.3834 0.2561 0.2864 -0.2598 -0.3513 -0.3226 -0.3240 -0.2710 -0.3268 -0.2813 -0.3209 -0.3060 0.3270 -0.4483 -0.2791 -0.3271 0.2700 -0.2859 0.2842 -0.3005 -0.2893 -0.3129 -0.3133 -0.2850 -0.3212 -0.3091 -0.2927 0.3129 -0.2756 -0.2908 -0.3114 -0.3260 0.3025 0.2917 -0.4000 -0.3936 -0.3195 -0.2653 -0.2816 -0.3230 -0.2322 -0.2867 -0.3271 0.3097 -0.3096 -0.4244 0.2632 -0.3327 -0.3420 0.2769 -0.2420 -0.2694 -0.3615 -0.2907 0.2907 -0.2932 -0.2801 0.2945 -0.3195 0.3459 -0.3778 -0.3527 -0.3026 -0.3207 -0.3850 -0.2884 0.2665 0.3007 -0.3652 -0.2798 -0.2680 -0.3990 -0.3062 -0.2895 -0.3232 -0.3051 -0.3270 -0.2733 -0.3070 0.2891 -0.3767 -0.3583 -0.2680 -0.3701 -0.3271 -0.3063 -0.2383 -0.3048 -0.2847 -0.3772 -0.2745 -0.3522 -0.3180 -0.2848 0.3150 -0.3573 -0.3022 -0.3544 0.2872 -0.2740 0.3333 -0.3293 0.2575 -0.3091 -0.2553 -0.4141 0.2779 0.2532 -0.3101 -0.3408 0.3300 0.3617 -0.3106 -0.2631 -0.2575 -0.2572 -0.2493 0.3014 -0.2493 0.3188 -0.2945 -0.3745 -0.2969 0.2824 0.3082 0.3066 0.2682 -0.3151 -0.3005 -0.2457 0.2421 -0.2569 0.3384 -0.2731 -0.3512 -0.3668 -0.3534 -0.4100 -0.3228 -0.2618 -0.3934 -0.2909 -0.2645 0.2995 -0.3722 0.3171 -0.2877 -0.2454 -0.2381 -0.4183 -0.3685 -0.3853 0.2906 -0.2592 -0.3102 -0.2543 -0.2646 -0.3077 -0.2723 -0.3793 0.2699 -0.2686 -0.4127 0.2898 -0.4648 -0.2514 0.2975 -0.2719 -0.2985 -0.3013 -0.3113 -0.3179 -0.4461 -0.2623 0.2596 -0.4070 -0.2519 -0.2892 -0.2381 -0.2602 -0.3258 0.2908 -0.2752 0.3947 -0.3062 -0.3123 -0.3427 0.3600 -0.3056 -0.3159 -0.2739 -0.2614 -0.3593 -0.3380 -0.4341 -0.4216 -0.4120 -0.3147 0.2452 -0.3553 -0.3575 0.2927 0.2568 -0.2486 0.2726 -0.2802 -0.2702 -0.3492 -0.2732 -0.4021 -0.3829 0.2598 -0.3988 -0.3490 0.2867 -0.2567 -0.3148 -0.2969 -0.2846 -0.2999 0.3159 -0.2974 -0.2677 0.3757 -0.3405 0.2807 -0.2618 0.2794 0.2670 -0.3932 0.3070 0.2969 -0.3229 -0.3306 0.2576 -0.3073 -0.3871 0.2584 0.3357 -0.2846 -0.2741 -0.3286 -0.3723 0.2592 -0.3187 -0.3037 -0.3544 -0.4167 0.2988 -0.3857 -0.3394 -0.3638 -0.3815 -0.3288 -0.3129 -0.4474 0.2936 -0.3060 -0.2839 -0.2535 -0.3439 -0.2440 0.2865 -0.2506 -0.3881 0.3088 -0.3088 -0.3052 -0.3385 -0.3007 0.3020 -0.3629 -0.2361 -0.3398 0.3346 0.2663 -0.2963 -0.3729 -0.2880 -0.3323 -0.3243 -0.4570 -0.2481 -0.3024 -0.3369 -0.3502 0.2745 -0.4594 0.2648 -0.3418 -0.3108 0.2631 -0.2959 -0.3092 0.2676 -0.3710 -0.2820 -0.3298 0.3219 -0.2499 -0.4079 -0.3889 0.3747 -0.2898 -0.2981 0.2555 -0.3178 -0.2879 -0.3874 -0.3004 -0.3898 -0.2831 -0.2445 0.3053 -0.3297 -0.3163 0.2852 -0.3654 -0.3373 -0.2989 0.3080 -0.3217 -0.2783 -0.3417 -0.4222 -0.2951 0.3060 -0.3855 -0.3895 -0.3420 -0.3263 -0.2714 -0.2755 -0.3494 -0.3097 -0.2566 0.3318 -0.2531 -0.2966 -0.3426 0.2217 -0.2662 -0.3516 -0.2699 -0.3372 0.3207 0.2556 -0.3125 -0.3692 -0.2958 -0.3027 -0.3059 -0.4016 0.4040 -0.3060 -0.3424 -0.4071 -0.3409 -0.3778 -0.3640 0.3324 0.2958 0.2943 -0.3448 -0.2925 0.2602 0.2642 -0.2756 0.3582 -0.3085 -0.3126 -0.3923 0.3092 0.2524 0.2529 -0.2712 -0.3480 -0.2630 -0.4100 -0.2825 -0.4360 -0.2705 -0.3456 0.2804 -0.3251 -0.3802 -0.3242 -0.3560 -0.2847 -0.3760 -0.3170 0.2590 -0.2936 -0.2543 -0.3373 -0.2499 -0.3128 0.3079 -0.3484 -0.2769 0.2380 0.2827 -0.4707 -0.3488 0.3105 -0.3069 -0.3458 -0.3826 -0.3025 0.2620 0.2728 0.2944 -0.2676 -0.3211 -0.2543 0.2649 -0.3571 -0.2835 -0.3070 -0.3268 -0.3461 -0.2440 0.2601 -0.3239 -0.2658 -0.3990 -0.2802 -0.2435 -0.3362 -0.3497 -0.3947 -0.2914 -0.3553 0.2681 -0.3220 -0.2755 -0.3538 0.3369 -0.3235 -0.3944 -0.3037 -0.2728 -0.3709 -0.3668 -0.3736 0.2807 -0.3544 -0.2756 -0.3250 -0.3349 -0.3233 -0.3090 -0.2672 -0.2905 -0.2917 -0.3066 -0.2895 -0.3276 -0.3152 -0.2702 0.2716 0.2591 -0.3646 -0.3474 0.2802 -0.3544 -0.3408 0.2715 -0.3297 0.2497 -0.3240 -0.2819 0.3106 -0.2816 -0.3853 -0.2937 -0.3406 -0.3335 -0.3595 -0.3632 -0.3979 -0.3111 -0.3139 -0.3580 -0.3654 -0.3334 -0.2795 0.2559 -0.2898 0.2675 -0.3508 -0.3029 -0.2820 -0.3481 0.3319 -0.3635 -0.3280 -0.3706 -0.2581 0.3089 -0.2850 0.2886 0.2758 0.2517 -0.3158 -0.2951 -0.2656 -0.3797 -0.2704 -0.3124 0.2735 -0.2313 -0.3011 -0.3127 -0.2617 0.3143 -0.3196 -0.2700 -0.3473 -0.2651 0.3535 -0.2709 -0.3245 -0.3440 -0.2870 0.2689 -0.3075 0.2243 -0.2784 0.2898 -0.3960 -0.3309 -0.2957 -0.4179 0.2895 -0.2979 0.2673 0.2532 -0.2505 0.2436 -0.3331 0.2857 -0.2718 0.2692 0.2814 -0.2863 -0.3854 0.2834 0.3109 -0.2738 -0.3495 -0.3095 -0.3268 0.2621 -0.3440 -0.4282 -0.4275 -0.3115 -0.3240 -0.2818 -0.3146 0.2973 -0.2984 0.3191 -0.2678 -0.3667 -0.3228 -0.2767 0.2931 -0.2822 -0.3491 -0.3980 0.3158 -0.3047 -0.3844 -0.2514 -0.2725 -0.3339 0.3167 0.3018 -0.2967 -0.2820 0.2540 -0.3675 -0.3309 -0.2525 -0.3610 0.2587 -0.3149 -0.2722 0.2412 -0.4047 -0.3024 -0.3768 -0.3805 -0.3150 -0.2650 0.3021 -0.3382 -0.3337 0.2566 0.2688 0.2951 -0.2605 -0.3604 0.2886 0.2371 -0.2917 -0.2777 -0.3197 -0.4418 -0.3045 0.3503 -0.3084 -0.3573 -0.3007 -0.3092 -0.2885 -0.3284 -0.3145 -0.3296 -0.2875 0.2830 0.2924 -0.3066 -0.3930 -0.2861 -0.2735 0.3044 -0.2823 -0.3765 -0.2567 -0.2819 -0.2890 0.2994 -0.3505 -0.3333 -0.2928 -0.2635 -0.3058 -0.2789 -0.2851 0.3356 -0.2626 -0.2370 -0.3189 -0.4016 -0.3349 -0.3256 -0.3481 -0.2975 0.2523 0.2706 -0.3124 0.3143 -0.3400 -0.3134 -0.3351 -0.3888 -0.2746 -0.4387 0.2592 -0.2678 0.3510 -0.3606 -0.3139 -0.2579 0.2913 0.2541 -0.2524 -0.3590 -0.3683 0.2532 -0.4692 0.2381 -0.2982 -0.2543 -0.3035 -0.3053 -0.3120 -0.3251 -0.3165 -0.2740 -0.2272 -0.3453 -0.3353 -0.3346 -0.3570 -0.3223 -0.3930 0.2990 -0.2949 -0.2974 -0.3332 -0.2415 -0.2957 0.2520 -0.3520 -0.3109 -0.2445 0.2802 0.2763 -0.3441 0.2757 -0.2731 -0.3608 -0.3164 -0.2669 0.2941 -0.2659 -0.2957 -0.3338 -0.3593 -0.3283 -0.3278 -0.2838 -0.2865 -0.3806 -0.2833 0.2765 0.3518 -0.3297 -0.3479 0.2729 -0.2656 0.2582 0.2652 -0.3586 -0.4042 0.3023 -0.3162 -0.3756 -0.3384 -0.3907 0.2819 -0.4465 -0.3023 -0.3169 -0.3246 -0.2795 -0.4103 -0.2934 -0.2914 0.2687 -0.3223 -0.3554 0.2718 0.2558 -0.2748 -0.3638 0.2867 -0.3156 -0.3096 -0.3452 0.3018 0.2870 -0.3044 -0.2534 0.3062 -0.2754 -0.2735 0.3701 0.2679 -0.3308 -0.3750 -0.2739 -0.2598 -0.3564 -0.2544 -0.3528 -0.3109 -0.2797 -0.2879 -0.3005 -0.2933 -0.3658 -0.3037 -0.2968 0.2859 -0.3151 -0.2629 0.2602 -0.3835 -0.3071 -0.3364 0.3076 -0.2617 -0.3341 -0.3302 -0.2592 0.2569 -0.3125 0.2548 0.3027 -0.3209 -0.3315 -0.3115 -0.2502 -0.3264 -0.2670 0.2571 -0.2445 0.3271 0.2962 -0.3524 0.2557 -0.3995 -0.4279 -0.2929 -0.3078 0.2593 -0.3047 -0.3471 -0.2610 0.3532 -0.3543 -0.2739 -0.3041 0.3207 -0.2692 0.2742 -0.3306 -0.2458 -0.2865 -0.2724 -0.2647 -0.2734 -0.2707 -0.2943 0.2758 -0.3598 -0.2418 -0.3306 0.2841 0.2730 -0.3144 -0.2692 -0.2560 -0.3247 0.3074 -0.3364 -0.3112 -0.3389 0.2693 -0.2688 -0.3299 0.3410 -0.2663 -0.4084 -0.3465 -0.3444 -0.3374 0.3318 -0.3925 -0.3302 0.2859 -0.3595 -0.4236 -0.3721 -0.3311 -0.2404 0.2746 -0.2628 -0.3735 -0.4065 -0.3061 -0.2471 -0.2913 0.2980 0.2573 -0.3075 -0.3711 0.2989 0.3052 -0.3501 -0.2792 0.2623 -0.2508 -0.3751 0.2898 0.2684 -0.3063 0.2837 0.2705 -0.2884 -0.3247 -0.3715 -0.3571 -0.2979 -0.3028 -0.2859 -0.3678 -0.3198 -0.3410 -0.3000 -0.3297 -0.2494 -0.2464 -0.2424 0.2941 -0.3192 -0.3079 -0.2929 -0.3873 0.2428 -0.3239 -0.3799 -0.3199 0.3107 -0.3240 0.2604 -0.3919 -0.2290 -0.3124 -0.3535 0.2688 -0.3196 0.2444 0.3309 -0.2919 -0.2656 -0.3571 0.2472 -0.2633 -0.3226 -0.3437 0.2280 -0.3869 0.2523 -0.2872 0.2729 -0.2967 0.2634 0.3287 -0.2932 0.3178 0.2609 0.2504 0.2886 -0.3194 -0.3081 0.2655 -0.3467 0.2808 -0.3036 -0.2745 -0.2613 -0.2777 -0.3403 -0.2711 -0.2989 -0.3164 -0.2420 0.2854 0.3340 0.2970 -0.3082 0.2700 -0.3187 -0.3802 -0.3246 -0.3057 -0.2681 0.2767 -0.3211 -0.2861 -0.3573 -0.3071 -0.3635 -0.2588 -0.3246 0.2245 0.2539 -0.3785 0.2762 -0.3174 -0.2916 -0.2955 0.2395 -0.3193 0.2545 -0.3502 -0.3808 -0.3122" HIT_INDICES="194 658 1016 1309 1356 1647 1726 1999 2097 2186 2192 2373 2818 3192 3784 3821 3935 4129 4186 4204 4221 4664 4684 4825 5268 5286 5408 5587 5874 6005 6232 6335 6357 6508 6589 6752 6881 6975 6978 7038 7803 7804 7805 7849 8211 8212 8241 8770 8944 8946 9033 9034 9035 9177 9179 9610 9613 9657 10018 11261 11429 12839 13335 13355 13570 13636 13694 14223 14297 14499 14505 14514 14652 14683 14891 15037 15110 15169 15223 15329 15701 15891 16089 16128 16183 16462 16678 16773 16806 16825 16846 16939 17079 17182 17191 17421 17458 17478 17602 17677 17742 17855 17866 17888 18017 18098 18221 18253 18282 18285 18339 18548 18646 18848 19453 19504 19525 19541 19601 19611 19820 19976 20096 20408 20444 20466 20476 20637 20856 20890 20892 20970 21200 21229 21288 21304 21361 21413 21416 21564 21572 21598 21825" ES_PROFILE="0.0159 0.0112 0.0091 0.0087 0.0194 0.0179 0.0258 0.0238 0.0295 0.0353 0.0449 0.0458 0.0334 0.0232 0.0016 0.0054 0.0055 0.0014 0.0035 0.0073 0.0112 -0.0055 -0.0028 -0.0059 -0.0238 -0.0221 -0.0254 -0.0316 -0.0433 -0.0480 -0.0574 -0.0612 -0.0614 -0.0677 -0.0708 -0.0779 -0.0836 -0.0878 -0.0879 -0.0906 -0.1257 -0.1257 -0.1257 -0.1277 -0.1443 -0.1443 -0.1456 -0.1699 -0.1779 -0.1779 -0.1819 -0.1819 -0.1819 -0.1883 -0.1884 -0.2082 -0.2083 -0.2103 -0.2268 -0.2840 -0.2916 -0.3565 -0.3792 -0.3800 -0.3895 -0.3922 -0.3944 -0.4178 -0.4202 -0.4282 -0.4272 -0.4263 -0.4311 -0.4309 -0.4385 -0.4430 -0.4440 -0.4443 -0.4442 -0.4463 -0.4600 -0.4649 -0.4698 -0.4674 -0.4655 -0.4734 -0.4778 -0.4766 -0.4724 -0.4675 -0.4627 -0.4609 -0.4611 -0.4593 -0.4533 -0.4568 -0.4514 -0.4452 -0.4435 -0.4394 -0.4347 -0.4319 -0.4243 -0.4172 -0.4147 -0.4098 -0.4065 -0.3990 -0.3913 -0.3824 -0.3757 -0.3757 -0.3704 -0.3693 -0.3849 -0.3749 -0.3635 -0.3517 -0.3419 -0.3296 -0.3259 -0.3194 -0.3107 -0.3099 -0.2961 -0.2816 -0.2666 -0.2578 -0.2506 -0.2348 -0.2175 -0.2033 -0.1946 -0.1765 -0.1593 -0.1401 -0.1223 -0.1037 -0.0829 -0.0670 -0.0445 -0.0222 0.0023" RANK_AT_ES="16677.0000" RANK_SCORE_AT_ES="-0.1752"/>
  <DTG RANKED_LIST="OGD_DRUG_DRUG.OGD_FRUG.cls#Gs_versus_MCAO.rnk" TEMPLATE="OGD_FRUG.cls" GENESET="gene_sets.gmt#BIOCARTA_GSK3_PATHWAY" ES="-0.6251" NES="-1.5102" NP="0.0160" FDR="0.0921" FWER="0.6730" RND_ES="-0.3024 -0.3601 -0.5472 0.4654 -0.3681 0.2999 0.2830 -0.4112 0.3560 -0.5628 -0.3564 0.3799 0.5318 -0.3943 -0.3016 0.4832 0.4155 0.3433 -0.2949 0.5342 -0.4171 -0.4831 0.3581 -0.4861 -0.3284 0.3525 0.2460 0.3047 0.3471 -0.4057 -0.2643 0.4969 -0.2924 -0.4883 -0.2730 -0.3428 0.3231 0.4284 0.3920 0.3368 -0.5897 0.5006 -0.3423 -0.4126 -0.3723 0.2534 -0.3361 -0.4226 0.4549 0.4348 -0.3995 -0.5134 -0.4279 -0.4599 -0.2823 -0.4677 -0.2949 0.4966 -0.3475 -0.4296 -0.3990 0.3721 -0.5158 -0.4281 0.5571 -0.5050 -0.4939 0.4802 0.3072 -0.3649 -0.3565 0.3339 -0.4593 0.2799 -0.5342 -0.3430 -0.2723 -0.4145 -0.3886 0.4552 0.3342 0.5417 -0.4316 -0.3474 -0.3901 0.3553 -0.4345 0.7661 -0.3390 0.5689 -0.4677 -0.3814 -0.3503 0.3254 0.3269 0.5569 -0.4328 -0.4209 -0.3715 0.3657 -0.4509 0.3351 0.4771 -0.3488 0.2224 0.3042 0.5034 -0.3557 0.4078 -0.6642 -0.3883 -0.3111 -0.4598 -0.3281 0.3797 -0.4048 -0.4935 -0.3418 -0.6263 0.5226 0.2444 -0.6109 -0.4516 -0.2788 0.2976 0.2773 -0.5282 -0.5811 -0.3938 -0.3952 0.4862 -0.3797 0.3192 -0.5693 0.3037 -0.5080 0.5924 -0.5656 -0.3250 0.3686 -0.3499 0.4028 -0.3921 -0.3753 0.3665 0.2606 -0.4545 0.3618 0.3007 -0.3791 -0.5269 -0.6185 0.2945 0.5077 -0.3306 0.4416 -0.4115 -0.4598 0.3419 -0.3965 0.3933 -0.4208 -0.3081 0.3505 -0.4147 -0.3913 0.4077 0.5823 0.2949 0.3920 -0.4140 -0.4375 0.3802 0.3990 0.3193 0.3989 0.3340 0.4832 0.3708 -0.5683 -0.4161 0.3706 -0.3140 0.4143 -0.2686 0.4470 -0.3538 -0.3493 0.2832 -0.4362 -0.4599 -0.3395 0.3174 -0.3823 0.4042 -0.6129 -0.2898 -0.5597 -0.3124 0.3415 -0.3765 -0.4735 -0.4685 0.3600 -0.3449 0.3835 -0.4515 -0.4586 -0.3526 0.4329 -0.2876 0.5663 0.5105 0.4086 -0.4244 -0.6334 0.3346 -0.3213 -0.2649 -0.4777 0.5892 -0.4797 -0.3008 0.3098 -0.5740 -0.4588 -0.4061 -0.5243 -0.5306 0.2687 -0.2886 -0.3516 0.3759 -0.3471 -0.4220 -0.4461 -0.4384 0.3167 -0.4360 -0.5971 0.2765 -0.4211 -0.3577 -0.5681 -0.3398 0.5328 0.3401 -0.3886 -0.5699 -0.3474 0.3186 0.4002 0.5476 -0.5224 -0.3087 0.4316 -0.3556 -0.3549 -0.3991 -0.3367 0.2708 -0.3049 -0.4705 -0.5439 -0.3874 0.4200 -0.5426 -0.4430 -0.4733 -0.2885 -0.5159 0.4693 0.4542 0.4924 -0.4607 -0.4471 0.3156 0.5400 -0.3015 0.2611 0.3747 -0.4442 0.2698 -0.4152 0.4927 -0.3925 -0.4328 -0.4325 -0.3037 -0.3167 -0.4107 -0.3620 -0.3079 -0.3175 -0.3540 -0.4926 -0.4051 0.3866 -0.5044 -0.3762 -0.3339 0.3706 -0.4630 -0.3874 0.3831 -0.4105 -0.3666 0.3104 -0.3701 -0.2596 -0.4459 0.3649 0.5166 0.2834 -0.5022 -0.5737 -0.3765 0.4596 -0.3576 -0.3793 -0.4242 -0.3322 0.4917 -0.3991 -0.3299 -0.4173 -0.4635 0.3861 -0.3287 0.3260 -0.5478 -0.4236 0.3240 -0.3688 0.4069 -0.2782 -0.2967 0.5610 -0.6183 -0.4417 -0.3049 0.3747 -0.4257 0.3479 0.4629 -0.3283 -0.3657 -0.3411 -0.3133 -0.3602 0.3019 -0.3009 -0.3916 0.4910 -0.6265 -0.3473 -0.4768 0.4017 0.4530 0.3200 -0.5651 -0.3207 -0.3583 -0.3143 -0.3770 0.3705 -0.4808 -0.3788 -0.4348 -0.6233 -0.4897 -0.5118 0.3532 -0.3619 -0.3291 0.2910 -0.3653 -0.5364 -0.4237 0.3041 0.3801 -0.2558 0.3772 -0.3448 -0.3376 -0.3769 0.6591 -0.6065 -0.5839 0.4438 0.3903 -0.3904 0.3545 -0.2513 -0.2625 -0.4125 -0.5089 0.2931 -0.3278 -0.3778 -0.4359 0.3727 -0.3736 0.4028 0.5150 0.4357 -0.4094 -0.5366 0.2834 -0.4995 -0.5983 -0.4094 -0.6669 0.3045 -0.3529 -0.3792 0.2950 0.4867 -0.5066 0.5229 -0.4362 -0.2862 -0.4008 -0.3838 -0.3446 -0.5031 0.3824 -0.5829 -0.3672 -0.3324 -0.3807 -0.6233 0.4185 0.3570 -0.4377 -0.4289 0.4277 -0.3090 0.3846 0.3935 0.4426 -0.4055 0.3431 0.4748 -0.3068 0.5620 0.4103 -0.2844 -0.4121 -0.4851 -0.3903 -0.3306 -0.3512 -0.3376 -0.4709 0.3737 0.3076 -0.4626 0.4088 0.2784 0.3690 0.3266 0.2970 -0.6344 -0.3494 -0.3011 -0.3079 -0.4884 -0.3944 -0.5890 0.3695 0.5109 -0.4542 -0.6975 0.4985 0.3162 0.4204 -0.4525 -0.3386 -0.3721 -0.4046 -0.3710 -0.3971 0.3042 0.3833 -0.4649 -0.4472 -0.3824 -0.3057 0.3859 -0.3407 -0.5747 0.4597 0.2841 -0.4014 0.3305 0.3752 -0.4594 0.4249 0.4219 -0.6064 0.3744 0.3815 -0.2894 -0.3222 -0.3216 -0.4335 -0.4797 -0.4127 0.3050 -0.3553 -0.3239 -0.4549 0.3444 -0.3395 -0.3830 -0.4685 -0.5048 -0.3146 0.3935 0.4848 0.4321 0.3224 -0.3507 0.3335 -0.4914 0.3732 -0.3811 -0.5298 0.2887 0.3337 -0.3724 -0.3720 -0.3955 0.4283 -0.3173 -0.3602 0.6677 -0.4450 0.2545 -0.4623 0.2705 0.3187 -0.3759 0.3638 0.3782 0.4653 0.5372 0.3251 -0.4922 -0.3862 -0.5172 0.3746 0.3616 -0.4314 -0.4866 0.3745 -0.3688 0.2918 0.2784 0.3773 -0.4927 0.4812 -0.4763 -0.4655 -0.4894 -0.3065 -0.3324 0.4312 -0.5713 -0.3004 0.5781 0.3060 0.3386 -0.4804 0.3624 -0.4226 -0.5517 0.3341 -0.5070 -0.3519 -0.5158 -0.7003 -0.4536 0.3223 -0.4644 0.2790 -0.5798 -0.3901 0.3709 0.3850 -0.4208 -0.3287 0.2881 -0.3595 0.3874 -0.3655 -0.3160 -0.3382 -0.2692 -0.5029 0.2605 0.5772 -0.6054 -0.2646 0.2827 0.3383 -0.3889 -0.3256 -0.4930 -0.3147 0.3437 -0.3542 0.3150 0.2762 -0.3777 -0.5363 0.3278 -0.3533 -0.3832 0.2986 -0.3814 -0.4004 -0.4782 -0.3301 0.4687 -0.3983 -0.4569 0.4073 -0.7173 0.2238 -0.5014 -0.5286 -0.3044 -0.4126 -0.4826 -0.3165 0.3615 -0.2846 -0.3494 -0.3429 -0.4318 -0.3891 -0.2932 -0.4488 0.3412 -0.5477 -0.4182 -0.5474 -0.2775 -0.3196 0.4165 -0.5093 -0.3920 -0.3576 0.3952 0.2895 0.4280 -0.4061 -0.3954 -0.5664 -0.4058 0.3254 0.3788 0.3245 -0.3283 -0.3321 0.4943 0.3335 -0.3810 -0.6078 0.4006 -0.3843 -0.4766 -0.3711 -0.4098 0.3795 0.3784 0.3591 -0.4827 0.3115 -0.4362 0.3280 -0.4365 -0.3092 -0.3696 -0.3795 0.3181 -0.3990 -0.4105 0.4068 -0.5478 0.3527 -0.4223 0.4299 -0.4038 -0.3579 -0.4282 -0.3495 -0.3339 -0.5490 -0.3911 -0.3706 -0.4386 -0.5853 -0.2879 -0.3323 -0.5143 -0.4649 0.4978 -0.4592 -0.5590 0.3097 0.3916 -0.4719 0.3917 0.3704 0.3222 0.5553 0.6298 0.5882 0.4783 -0.3496 -0.4059 0.2344 0.4453 -0.4254 -0.3395 -0.3611 -0.2645 -0.4332 -0.3949 -0.5201 0.3854 0.2727 -0.3121 -0.4879 0.3140 -0.4178 -0.3897 -0.3746 -0.3912 -0.4406 0.3981 -0.5327 0.3701 -0.3574 -0.3456 -0.4656 0.3706 -0.5986 -0.3906 0.5165 -0.4080 0.5218 -0.3228 0.3737 0.4992 -0.4378 0.3134 -0.3881 -0.3279 -0.3051 -0.3992 -0.4722 -0.2891 0.3285 -0.4801 0.3874 0.2723 -0.4208 -0.3013 -0.5125 -0.3458 0.3806 -0.4041 -0.4267 0.2434 -0.3679 -0.4647 0.2931 0.4953 0.4005 0.5696 -0.2862 0.5296 -0.3911 -0.2944 -0.4687 -0.3326 -0.3191 -0.2994 -0.3770 -0.4595 -0.3566 0.3599 -0.5533 0.3356 -0.5792 0.3451 0.4296 -0.5906 -0.3343 -0.3979 -0.4889 -0.4249 -0.6064 -0.5228 -0.3515 -0.3606 -0.3712 -0.3292 0.4529 -0.3523 0.4884 -0.5067 -0.4032 -0.5127 -0.4982 -0.3791 0.4402 0.3043 -0.3943 0.3911 0.6822 0.2834 0.3855 -0.3545 -0.4400 -0.3685 -0.2824 0.2998 -0.4098 -0.3942 -0.3963 0.3784 -0.4669 0.2587 -0.3517 -0.4311 -0.3835 -0.3382 -0.4421 0.4574 0.3107 -0.3088 0.2703 0.3048 -0.4718 0.4987 -0.4046 0.3805 -0.4935 -0.4466 0.3699 -0.4447 0.3456 -0.4413 -0.4031 -0.4126 -0.4277 0.5736 0.4592 -0.4517 -0.6243 -0.4774 -0.3286 0.4028 -0.3995 -0.3553 0.3871 -0.2847 -0.5232 -0.4758 -0.4313 -0.4305 -0.5017 -0.3268 0.3267 -0.5110 0.4722 -0.3038 0.2888 -0.4029 0.4849 -0.3767 -0.3465 -0.5036 -0.3663 -0.3532 -0.6067 -0.4157 0.2779 -0.4537 -0.3401 -0.4929 -0.3426 -0.3826 -0.5085 0.2770 -0.2967 -0.4858 -0.3580 -0.3868 0.4329 0.6319 0.2853 0.3979 0.3210 -0.4925 -0.4918 -0.4108 0.2301 0.3719 0.4323 -0.4110 -0.5105 0.3263 0.4001 0.3870 0.2981 0.4779 -0.4146 0.2663 -0.3723 0.5171 0.4287 0.4810 -0.3751 -0.2754 0.3064 -0.3276 0.3478 -0.3483 -0.6089 0.4224 0.3386 -0.3402 -0.3180 -0.3898 -0.4260 -0.5507 0.2984 -0.6200 -0.5235 0.3080 0.4315 0.2457 -0.2368 0.3351 -0.4674 0.3340 0.3998 0.3263 0.4392 0.5106 -0.2769 -0.3099 -0.3698 0.7065 -0.3972 -0.2908 0.4096 -0.3441 -0.5625 -0.3549 -0.5198 -0.5214 -0.3604 -0.3936 0.3040 -0.3469 0.4800 -0.3794 0.3358 0.6236 -0.3114 -0.3664 0.5841 -0.4741 0.3670 0.3802 -0.5066 -0.2530 -0.3935 -0.6983 0.4150 -0.3600 -0.2763 -0.5063 -0.3552 -0.4425 0.2662 0.4041 -0.2557 0.4226 -0.3297 -0.4809 -0.3820 0.4383" HIT_INDICES="1426 4304 4569 6335 6996 15037 15584 15809 16008 16773 16827 16842 17421 17476 17888 18098 18285 18513 19213 19232 19601 20096 20100 20814 21200 21419 21555" ES_PROFILE="-0.0135 -0.1271 -0.1234 -0.2007 -0.2308 -0.5899 -0.6018 -0.5974 -0.5901 -0.6022 -0.5813 -0.5585 -0.5564 -0.5299 -0.5156 -0.4902 -0.4619 -0.4336 -0.4186 -0.3723 -0.3375 -0.3025 -0.2448 -0.2080 -0.1471 -0.0715 0.0146" RANK_AT_ES="16772.0000" RANK_SCORE_AT_ES="-0.1805"/>
  <DTG RANKED_LIST="OGD_DRUG_DRUG.OGD_FRUG.cls#Gs_versus_MCAO.rnk" TEMPLATE="OGD_FRUG.cls" GENESET="gene_sets.gmt#HALLMARK_WNT_BETA_CATENIN_SIGNALING" ES="-0.5786" NES="-1.5008" NP="0.0075" FDR="0.0956" FWER="0.7030" RND_ES="0.3468 -0.3100 0.2871 0.3887 0.3936 0.3651 0.2838 0.3888 0.3261 0.3851 -0.3852 0.3389 -0.2936 -0.4839 0.4065 0.3522 -0.4881 -0.4812 0.4377 -0.3210 -0.3263 -0.3230 -0.2755 0.3128 -0.4657 0.2796 0.3795 -0.3600 -0.4396 -0.4856 -0.3776 0.5219 -0.3152 -0.5621 0.4345 0.3446 0.3287 -0.4476 -0.3965 -0.3049 -0.4857 0.2531 -0.3006 -0.3102 -0.3910 -0.3455 -0.2957 -0.3532 -0.3314 0.3751 -0.4303 -0.3257 -0.3907 -0.3442 -0.3478 -0.5212 -0.3237 0.3107 -0.3268 0.2837 -0.3980 0.2858 -0.4120 0.3666 -0.4651 0.3021 -0.4342 0.3577 -0.3938 -0.5383 -0.2639 0.4006 0.3033 -0.2389 0.3926 0.3073 0.2349 -0.3040 0.3919 -0.3179 -0.4210 -0.3585 0.3578 -0.3944 -0.4626 0.4025 0.3487 -0.3675 -0.3716 -0.4618 -0.5185 -0.5661 -0.3829 -0.2710 -0.3325 -0.2528 0.2985 -0.3738 0.3347 -0.3078 -0.4149 0.3715 -0.3442 -0.3414 0.5579 0.4188 -0.5254 0.3391 -0.3266 -0.3664 -0.4512 -0.3270 -0.3879 0.3506 -0.3911 -0.4488 -0.3598 0.2637 -0.5074 0.3182 -0.4999 0.4449 -0.2850 -0.4662 0.4547 -0.3929 -0.3756 -0.3905 -0.2592 -0.3884 -0.3965 -0.4808 -0.3740 0.3969 -0.3378 0.3767 -0.2903 -0.5062 -0.2385 0.4212 0.3191 0.5297 0.3712 0.2914 -0.3824 0.3384 -0.3464 0.3728 -0.2971 -0.2664 0.3287 0.2786 -0.5330 -0.3536 0.4715 0.3539 0.2792 0.3280 0.3438 -0.5493 -0.2946 -0.5271 -0.4342 -0.4243 -0.3783 0.4634 -0.3798 -0.4269 -0.3684 -0.3784 -0.4371 -0.3626 -0.3813 -0.4001 0.2734 -0.4601 -0.2846 0.3320 -0.4405 -0.4337 0.4197 -0.4127 -0.3276 -0.2923 0.3970 -0.2801 -0.4248 0.3441 -0.2842 0.3145 -0.3688 -0.4743 -0.3865 0.3001 -0.2967 0.4325 -0.2893 -0.4294 -0.4535 0.3202 -0.3519 -0.4288 -0.4082 0.4038 -0.4854 -0.3612 -0.4175 -0.4379 -0.2585 -0.4960 -0.5167 -0.5107 -0.3825 0.4401 -0.4519 -0.3223 -0.3886 0.4093 -0.2722 -0.3367 -0.4910 -0.3217 -0.3968 -0.4582 -0.2828 0.3404 -0.2628 0.2798 -0.4503 -0.5239 -0.4233 -0.4737 0.4199 -0.4442 -0.4237 -0.3053 0.2914 0.4157 0.3408 -0.4439 -0.3579 -0.4081 -0.3682 -0.4487 -0.5097 -0.3480 -0.3468 -0.5256 -0.4142 -0.6181 0.3023 0.4102 -0.3757 -0.3587 -0.4406 -0.4166 -0.3920 0.2698 0.2846 0.4787 -0.3321 0.2640 -0.4407 -0.3594 0.3517 -0.4230 -0.3137 -0.3205 -0.4068 -0.3814 0.4010 -0.5311 -0.3953 -0.3529 0.3299 -0.3784 -0.2573 -0.3018 -0.3351 0.3491 -0.3573 0.3314 -0.3716 0.3873 0.4460 -0.3944 -0.4883 -0.2981 -0.4462 -0.3854 0.2766 0.3791 0.2436 -0.3824 -0.3945 0.2515 -0.3965 -0.2629 -0.4107 -0.3951 -0.4156 -0.4214 -0.4784 0.3615 -0.2622 0.4541 -0.3826 -0.4058 -0.4255 -0.2921 -0.4189 0.2916 -0.3581 -0.3104 -0.3802 0.3443 -0.4873 -0.3788 0.4472 -0.3919 -0.3675 -0.3651 -0.4656 -0.4093 -0.3081 0.3085 0.4407 -0.4628 0.3104 -0.3213 -0.3014 -0.4987 -0.3640 -0.3896 0.3179 -0.3369 -0.4610 -0.3373 -0.3166 -0.4874 -0.3654 0.4249 -0.4347 0.2697 0.3134 -0.3255 0.2283 0.5234 -0.3309 -0.4241 -0.4221 -0.2954 0.3863 -0.3892 0.3763 -0.2824 -0.3509 -0.3550 0.3578 0.4203 0.4770 -0.3231 -0.3462 0.3371 -0.3579 0.3521 0.2749 0.3824 -0.2784 -0.3280 0.3059 0.2892 -0.3687 0.4207 0.5150 0.3016 -0.4618 0.3181 -0.4990 0.2609 0.3824 -0.3533 0.3330 0.2471 -0.4170 -0.4619 -0.4257 0.2942 -0.3433 -0.3486 -0.2867 -0.2703 -0.3809 0.2977 -0.4042 -0.2784 -0.3814 -0.4293 0.4249 -0.3344 0.4298 0.3902 -0.2669 -0.4175 0.3557 -0.5580 0.3309 -0.3716 -0.3376 -0.2767 0.4225 0.3158 -0.3659 0.4021 -0.4666 -0.2852 -0.3444 -0.4535 -0.2574 -0.4869 -0.4259 0.3489 0.2657 0.3096 -0.3237 -0.3255 0.3242 -0.3995 -0.3584 -0.3668 -0.3057 -0.4131 -0.3519 -0.3827 0.3411 -0.3777 -0.3596 -0.2963 -0.3308 -0.4398 0.3917 0.3560 0.3144 0.3374 -0.3454 0.3494 -0.4871 -0.4949 -0.3381 -0.4666 -0.3137 -0.3231 -0.3575 -0.4074 -0.5360 -0.4708 -0.2744 0.3228 -0.3282 -0.3534 -0.5614 0.3265 -0.2848 0.3596 -0.4276 0.4342 -0.4064 -0.3027 -0.3567 -0.4560 0.2838 -0.4394 0.3389 -0.4980 -0.3310 -0.3140 0.3811 -0.4072 -0.4862 -0.3714 0.2984 -0.3809 -0.2898 0.5107 -0.6285 -0.4548 -0.3216 -0.3042 -0.3272 -0.3950 -0.3375 -0.5473 -0.5269 -0.4488 0.5236 -0.3666 0.3209 0.3297 -0.2905 -0.4006 -0.6259 -0.4520 0.3126 -0.4883 -0.4208 0.3192 -0.3376 -0.2830 0.2864 -0.4245 0.4277 0.4601 0.3760 -0.3452 0.3553 -0.3612 -0.2741 -0.3923 0.3327 -0.4898 -0.3135 -0.4224 0.2533 0.3055 -0.4956 -0.3860 -0.3914 0.3255 0.3163 0.4708 -0.2852 -0.2899 -0.2871 0.2752 0.2629 -0.4197 0.2459 -0.4290 0.3309 -0.3809 -0.3546 0.3674 -0.3048 -0.3899 0.3802 0.3277 -0.3898 0.3559 -0.4083 -0.5241 -0.3036 0.3301 -0.3518 0.3092 -0.3659 -0.3235 0.3485 -0.5618 -0.3640 0.4178 0.2876 -0.2835 -0.3499 -0.2609 -0.2479 -0.3691 -0.3990 -0.3806 -0.4827 0.4497 -0.2827 -0.3261 0.3855 -0.3222 -0.4494 -0.4173 0.3469 -0.3296 -0.4282 0.3339 0.3038 -0.2742 -0.4900 0.3684 0.2967 -0.2948 -0.4269 -0.4516 -0.4413 0.3262 0.3058 -0.3121 -0.3686 -0.3249 -0.2468 0.3110 0.3736 -0.3990 -0.3634 0.4356 0.3384 -0.4093 -0.2858 -0.3185 0.4176 0.3319 -0.3254 -0.2913 0.4190 0.2467 -0.3858 -0.4520 0.3813 -0.3574 0.3327 -0.3466 0.3285 0.3596 0.3126 -0.4089 -0.3831 -0.4528 -0.4367 -0.2252 -0.3154 -0.2818 -0.2797 0.3790 -0.3133 0.2968 0.2718 -0.4532 -0.3621 -0.4066 -0.4079 0.3630 0.4528 -0.4063 -0.5771 -0.3920 -0.3195 -0.5056 -0.4147 -0.3230 -0.3278 -0.3336 -0.3510 -0.3166 -0.3792 -0.3439 -0.3769 0.2708 -0.3110 -0.5042 -0.3472 -0.3528 -0.3385 -0.4555 0.2798 -0.3867 0.3688 -0.2975 0.2876 0.4057 -0.3911 -0.3215 -0.2955 -0.4248 0.3742 -0.4932 -0.3232 -0.3487 -0.3726 -0.3308 -0.5753 0.3443 -0.3303 -0.4495 -0.4177 -0.4594 -0.4433 -0.4456 -0.5052 -0.4914 -0.3232 -0.3595 -0.3827 -0.4253 0.3734 -0.3705 0.4437 -0.4016 -0.2862 -0.3815 -0.4450 0.3500 -0.3655 0.3609 -0.3480 0.3281 -0.2547 0.2790 -0.4082 -0.3076 0.3080 -0.3051 -0.2565 -0.2834 -0.3349 0.3258 -0.4425 -0.3267 0.2799 -0.3145 0.3124 0.2940 -0.2693 -0.3783 0.3479 -0.3190 0.3131 -0.4923 -0.4309 -0.5414 -0.4378 0.4540 -0.6659 -0.4688 -0.3642 -0.3654 0.3135 -0.3578 -0.4883 -0.4030 -0.4653 -0.3183 0.3724 -0.4384 -0.4645 0.4957 -0.3628 0.3006 -0.2943 -0.5112 0.3599 -0.4279 0.3551 0.2580 0.2933 -0.3537 -0.4350 0.3810 -0.2233 0.3442 -0.5402 0.4197 -0.3490 0.3165 -0.4724 0.3177 -0.4172 -0.5245 -0.4147 -0.2876 -0.4239 -0.3337 -0.3629 -0.5123 -0.4538 -0.3100 0.3357 -0.3953 0.4745 -0.4082 0.3211 -0.3203 0.3258 -0.5049 -0.3751 -0.3812 0.4070 -0.3579 -0.3235 -0.5671 -0.4257 -0.3360 0.3213 0.3371 -0.3350 0.3468 -0.3526 -0.3513 0.2775 0.3147 0.3709 -0.3773 -0.3534 0.4362 -0.6428 -0.3740 -0.5290 -0.3377 -0.4180 0.3460 0.2749 0.3791 0.3852 -0.4314 -0.3106 0.3994 0.5521 0.2959 -0.3776 -0.3044 -0.3603 -0.4661 0.3120 -0.4534 0.3840 0.4059 -0.4282 -0.4650 0.2852 0.2870 -0.3784 0.3912 -0.2971 -0.4015 0.3346 -0.3701 -0.3275 0.3671 -0.2879 -0.4353 0.2656 0.4489 -0.4042 0.3835 -0.3313 -0.3330 -0.4295 -0.3544 0.2674 0.3635 -0.3824 -0.4425 -0.4375 -0.3635 0.3638 -0.4699 0.2968 -0.4907 0.3140 -0.4892 -0.4787 -0.4676 -0.2782 -0.3161 0.3417 -0.4148 -0.4060 -0.3677 -0.3690 -0.4292 0.2861 -0.3581 -0.4745 -0.4326 -0.4202 0.4555 -0.4042 -0.3219 -0.4313 -0.4527 -0.3518 -0.2987 -0.4452 0.4588 0.4224 -0.2788 -0.3348 0.3433 0.3435 -0.4167 -0.4066 0.3816 0.3998 -0.4817 -0.5507 -0.4566 -0.5199 -0.4462 0.2585 -0.2751 -0.2935 0.3934 -0.4072 -0.3288 -0.3589 -0.3682 -0.4137 -0.4033 -0.2977 -0.3305 -0.3898 -0.4090 -0.4068 -0.3030 -0.2876 0.3435 -0.4040 0.3199 0.4282 -0.3742 -0.4251 -0.2807 0.4025 -0.3135 0.4505 0.3844 -0.3624 -0.3677 0.3124 -0.4821 -0.4496 -0.4000 -0.3601 -0.4444 -0.3128 -0.3370 0.3494 -0.2825 0.2635 -0.4377 -0.2899 -0.3382 -0.3979 0.3711 -0.3182 0.3230 0.3057 0.3963 -0.3345 -0.4025 0.3903 -0.3204 -0.5024 0.3172 -0.3697 -0.3046 -0.4383 0.3492 -0.5506 0.4121 -0.3599 -0.3241 0.3970 -0.3344 0.3964 -0.4816 0.2994 -0.4947 -0.2999 -0.4142 -0.2840 -0.3351 -0.3637 -0.4833 0.3671 0.2924 0.3487 -0.3536 0.3126 -0.3291 0.3466 -0.3389 0.2771 -0.3921 -0.3239 -0.3857 0.3970 0.2901 -0.4013 0.3101 0.2846 0.2846 0.3032 -0.3549 -0.3164 0.4235 -0.5160 0.2766 0.5579 -0.3737 0.3393 -0.4160 -0.4450 0.2748 -0.3424 -0.3466" HIT_INDICES="1247 1521 2882 4304 4825 5587 5968 7803 7805 7990 8211 8241 9035 9610 10436 14514 15037 15223 15793 15853 16773 16776 16806 16905 17428 17478 17656 17742 18098 18282 18285 18595 19110 19556 19601 20749 20914 21260 21269 21598 21713" ES_PROFILE="-0.0136 0.0142 -0.0225 -0.0731 -0.0862 -0.1145 -0.1276 -0.2116 -0.2116 -0.2200 -0.2301 -0.2314 -0.2678 -0.2940 -0.3318 -0.5144 -0.5311 -0.5314 -0.5458 -0.5365 -0.5602 -0.5420 -0.5248 -0.5100 -0.5110 -0.4901 -0.4737 -0.4525 -0.4407 -0.4196 -0.3903 -0.3728 -0.3598 -0.3393 -0.3001 -0.2981 -0.2485 -0.2001 -0.1359 -0.0743 0.0074" RANK_AT_ES="16772.0000" RANK_SCORE_AT_ES="-0.1805"/>
  <DTG RANKED_LIST="OGD_DRUG_DRUG.OGD_FRUG.cls#Gs_versus_MCAO.rnk" TEMPLATE="OGD_FRUG.cls" GENESET="gene_sets.gmt#BIOCARTA_ERK_PATHWAY" ES="-0.6242" NES="-1.4978" NP="0.0156" FDR="0.0939" FWER="0.7210" RND_ES="-0.2948 0.5109 0.3186 -0.3228 -0.3868 -0.3916 -0.4231 -0.4308 -0.5176 0.4273 -0.3825 -0.4632 0.3568 -0.5358 0.3528 -0.3070 -0.3554 -0.3536 0.3528 0.4626 -0.5585 -0.3144 0.3606 -0.3749 -0.3485 0.4053 0.3168 0.3476 -0.3322 0.2444 0.5014 0.2714 0.3921 -0.4266 -0.5559 -0.3288 -0.3878 -0.4811 -0.3101 0.5141 0.3957 0.4641 -0.2535 0.4569 -0.2985 0.2649 -0.3146 0.4716 -0.3278 0.4179 -0.4430 -0.3784 -0.4336 0.3319 -0.4805 -0.5132 0.2867 -0.4108 0.3942 -0.4535 -0.4407 -0.3327 0.3790 -0.4698 0.2878 -0.4286 -0.3634 -0.5103 -0.4947 0.3431 -0.2537 -0.5613 -0.5544 -0.2789 -0.5015 -0.4233 -0.4038 -0.5073 -0.6148 -0.6369 0.4400 -0.6984 0.3181 -0.5068 -0.3553 -0.5637 0.3474 -0.3592 -0.4119 -0.4799 -0.6733 -0.4393 -0.5330 -0.4726 -0.3632 -0.2978 -0.4302 -0.5039 -0.3016 -0.6113 0.4916 0.2993 -0.3163 0.3920 0.4923 0.3277 0.3750 -0.3501 -0.3517 0.2937 0.3484 -0.5565 -0.5005 0.3993 0.4185 -0.4226 -0.5006 0.3702 -0.3186 -0.3175 -0.4716 -0.4146 0.3480 -0.4473 0.3191 -0.4625 0.3359 0.3889 0.4756 0.3197 -0.4243 0.3166 -0.3606 -0.3887 -0.3903 -0.5022 0.5511 0.3480 -0.4771 -0.4536 0.3276 -0.4344 0.2970 0.3494 -0.5127 0.2603 0.2831 -0.5507 -0.5010 0.3087 0.4798 0.3450 -0.2599 0.2839 -0.4126 0.3759 -0.5813 -0.5700 -0.3228 -0.3086 -0.4104 -0.3691 0.4800 -0.3508 -0.3582 -0.4183 -0.3204 -0.3385 -0.3814 0.4153 0.2942 -0.2720 -0.3098 -0.4246 0.4004 0.4183 -0.4135 0.4336 -0.3933 -0.3720 -0.3760 0.4159 -0.3104 -0.3247 0.2964 -0.3394 0.2909 0.2374 0.3672 0.3340 0.5359 0.3895 0.2996 0.3246 0.3159 -0.3805 -0.3098 0.3573 0.4181 -0.3775 -0.3447 -0.5558 0.4146 0.2689 -0.5035 0.3981 -0.3009 0.2575 0.3223 -0.2980 0.2908 -0.4950 -0.2502 -0.3274 -0.3996 -0.3372 0.2978 -0.4110 -0.3906 -0.6166 0.3676 -0.4616 -0.2964 -0.3799 -0.3206 -0.2732 -0.4675 -0.2957 -0.4106 0.3832 -0.4370 0.2805 0.3568 -0.3459 0.3021 -0.2931 -0.5489 -0.3529 -0.3341 -0.3530 -0.7154 0.3328 0.4716 0.3563 0.2975 -0.4166 -0.4639 -0.3725 0.2784 -0.3607 0.3151 -0.5953 0.3014 0.3507 -0.2395 -0.3432 0.4392 -0.5376 0.3494 -0.3422 -0.5332 -0.5916 -0.4264 0.4224 -0.4000 -0.3231 -0.2644 0.4740 0.2833 -0.2869 0.3456 -0.2998 -0.5635 -0.3604 -0.4298 -0.4461 -0.3268 -0.3003 -0.2980 0.3450 -0.2851 -0.3901 0.2783 0.3701 -0.3857 -0.4119 0.5463 -0.4694 0.4025 -0.4531 -0.3370 -0.3563 -0.5326 0.3340 -0.3277 -0.5292 0.4125 0.2898 0.3346 -0.3369 0.4067 -0.2756 -0.5750 0.4393 0.4623 0.2921 -0.4643 -0.4737 -0.2837 0.3832 0.3267 -0.4122 -0.2772 -0.4896 -0.3280 -0.4404 -0.6071 -0.3848 -0.4799 -0.2548 -0.3616 0.3005 -0.3563 -0.5081 -0.5342 -0.3417 -0.5342 0.2724 -0.3782 -0.4457 -0.5911 -0.4644 -0.3455 0.3816 -0.4684 -0.3238 0.3939 -0.3770 -0.3258 0.2286 -0.3695 -0.5431 -0.2567 0.3204 0.6261 0.5084 -0.5582 -0.3731 0.3204 0.4202 -0.3499 0.4336 -0.2753 0.3312 -0.3744 -0.6212 -0.4408 -0.4112 -0.5456 -0.4025 -0.3951 -0.3603 0.4221 0.3547 -0.3445 -0.4060 0.3253 0.3493 -0.3381 0.3161 -0.5759 -0.3454 -0.5083 -0.3704 -0.4728 0.4998 0.4269 -0.3311 -0.2724 0.5846 -0.3797 -0.4993 -0.4279 -0.5334 -0.3320 -0.3822 -0.5876 -0.4988 -0.3410 -0.3151 -0.4026 -0.4289 -0.4755 0.3916 0.4379 -0.5487 0.3740 -0.4123 -0.4862 -0.2714 0.4898 -0.4568 -0.4388 -0.3657 0.3811 0.4106 -0.4661 -0.7445 -0.3997 -0.5602 0.3530 -0.4102 -0.4170 -0.3893 -0.4012 0.2677 0.4212 -0.5052 -0.4309 -0.4960 -0.4770 -0.5146 -0.4768 -0.4949 -0.4603 0.4434 0.3408 -0.3455 -0.4503 -0.4744 0.3200 0.4369 -0.2650 -0.4391 -0.5221 -0.5252 0.4161 -0.3443 -0.5957 -0.3449 0.4208 -0.5279 -0.3379 0.3134 0.3825 -0.3604 -0.3729 -0.3310 -0.3567 0.3125 0.2849 -0.4625 -0.2862 -0.5320 -0.6113 -0.4364 -0.5255 0.4150 -0.5206 -0.5546 -0.5086 0.3615 -0.5579 0.3350 -0.3724 -0.4657 -0.4389 -0.3622 -0.4208 0.3021 0.3538 -0.3788 -0.3103 -0.2459 0.3361 0.3632 0.2651 -0.4868 -0.4371 -0.3151 -0.3586 0.4037 0.3808 -0.3555 -0.2708 0.3885 -0.3661 0.4325 -0.3241 0.3826 0.2651 -0.4506 -0.4631 -0.3483 -0.3288 -0.4649 -0.4360 -0.4435 -0.3763 0.5731 0.3553 -0.4437 -0.3672 -0.4654 -0.3568 -0.5809 -0.3948 -0.3376 0.3906 -0.4096 -0.4196 0.3176 0.3034 -0.3127 -0.4956 0.3623 0.3925 -0.4393 -0.4840 0.4020 -0.4354 -0.3713 -0.3237 -0.4177 0.3420 -0.4346 -0.3961 0.2783 0.3015 -0.3894 -0.4108 -0.4042 -0.3169 0.2639 -0.3429 0.4296 -0.5040 -0.3305 -0.4448 -0.5033 0.5048 0.5761 0.4564 0.2552 0.4431 -0.5529 -0.4316 -0.5140 0.3323 0.3292 -0.3273 -0.4214 -0.5711 0.5117 -0.3365 -0.5519 0.4485 0.4858 -0.3657 -0.2641 0.4191 -0.4055 -0.4375 -0.3247 -0.2800 -0.3156 -0.5062 -0.6104 -0.5271 0.2948 -0.4296 -0.3497 -0.3464 -0.4543 0.5106 -0.3169 0.2965 0.4431 -0.4048 -0.3866 -0.5172 -0.3678 -0.2946 0.4335 -0.4058 -0.3893 -0.3935 0.2518 0.3490 0.4415 -0.5983 -0.3611 -0.3167 -0.2977 -0.4220 -0.4317 -0.4257 -0.2948 -0.4571 0.3202 -0.3768 -0.3573 -0.5241 -0.3376 0.5495 -0.5188 -0.5638 -0.3625 -0.4851 -0.3944 -0.3782 -0.4645 -0.3818 0.3638 0.3926 0.3055 -0.3278 0.3346 -0.4843 -0.3305 -0.4442 0.3355 0.3563 -0.5406 -0.2606 -0.5060 -0.3959 -0.5285 0.3362 -0.4101 0.3532 -0.3088 -0.4650 0.3080 0.4456 -0.6061 -0.3134 -0.3256 0.4533 -0.3883 -0.3850 -0.3260 -0.4898 0.3230 -0.4689 0.3392 0.4894 -0.4368 -0.5143 0.3069 -0.3818 -0.5152 -0.4659 -0.4120 -0.3426 -0.3736 0.5432 -0.4606 0.2768 0.2715 -0.4520 -0.5022 -0.5339 -0.3708 -0.3323 -0.3254 -0.3250 -0.3127 -0.3502 0.4158 0.4142 0.2984 0.4000 -0.4222 -0.4582 -0.3026 -0.4913 -0.4485 0.2939 -0.5078 -0.4856 -0.3615 -0.3360 0.4715 0.5363 -0.5186 -0.2660 0.4157 0.3550 0.3103 0.4850 -0.3943 0.3990 0.3512 0.4670 -0.5857 -0.5045 0.3884 -0.2714 -0.4763 -0.3397 -0.3671 0.3400 -0.5828 -0.4156 0.3568 -0.4650 -0.4589 0.4744 0.4392 -0.6816 -0.3073 -0.5367 -0.4089 -0.4366 -0.4820 0.3845 0.3374 0.4050 -0.5249 0.4335 -0.3737 -0.4753 -0.3644 -0.2928 -0.4022 -0.5651 -0.2876 0.3278 0.3432 -0.4613 -0.3484 -0.3056 -0.4149 -0.5472 -0.4275 -0.4179 0.3100 0.3536 -0.4828 -0.3799 -0.3010 0.3745 0.4022 0.3207 -0.5866 -0.5245 0.3428 0.3195 0.3749 -0.3800 -0.3048 0.4302 0.2927 -0.6012 -0.5237 0.3887 -0.3271 -0.2975 -0.5901 -0.3587 -0.4109 0.3216 -0.5095 -0.3476 -0.5662 -0.3082 0.3295 0.3389 -0.6489 -0.3784 0.6247 0.3073 -0.3314 -0.3346 -0.2569 0.5701 -0.4853 -0.3491 0.4334 -0.3464 -0.4501 -0.3336 0.3067 0.3561 -0.4999 0.3978 -0.3840 -0.3408 0.4099 -0.3589 0.4047 -0.2775 -0.3249 -0.3239 -0.3125 0.2845 -0.3837 -0.6301 -0.4339 -0.2957 -0.4048 -0.4447 0.4357 -0.4540 -0.2947 -0.3849 -0.5639 -0.3115 -0.4436 0.3453 -0.5175 -0.4711 -0.3963 0.4802 0.2771 0.5818 -0.5435 -0.4958 -0.3367 -0.4454 -0.5243 0.3653 -0.4533 -0.2936 0.2488 0.4267 0.3755 -0.2949 0.6356 -0.3079 0.4623 -0.3225 0.3864 0.3942 0.5283 0.5801 0.2744 0.3536 -0.3876 0.3916 -0.5692 -0.3757 -0.3349 -0.4037 -0.4074 -0.4180 0.3135 -0.3929 0.3612 0.2951 -0.4473 0.2549 -0.3897 -0.5365 -0.3339 -0.4825 0.3618 -0.3318 -0.4476 0.3737 -0.4293 0.3433 0.3443 -0.5411 0.2461 -0.4672 0.4199 0.3117 -0.3405 0.3396 0.3001 -0.5358 -0.5955 0.4235 -0.4813 -0.3351 -0.4710 -0.4762 0.3879 -0.3434 -0.4689 -0.3207 -0.4130 0.5913 -0.6300 -0.5035 -0.3030 0.3835 0.2850 -0.4338 -0.6205 0.5457 -0.3708 -0.3412 -0.3832 0.3949 -0.4723 -0.4046 -0.5732 -0.4504 0.4066 -0.4592 -0.5650 -0.3253 -0.4960 -0.5331 -0.3730 -0.3484 0.3448 -0.2960 0.3989 -0.3386 0.1974 -0.5020 -0.4017 -0.2973 -0.3988 0.3369 0.3947 0.2996 0.7477 -0.4374 -0.3490 -0.4302 -0.5674 0.4016 0.3931 -0.3365 -0.3037 -0.3652 0.3097 0.2492 -0.5768 0.2990 0.3406 -0.4673 0.4194 -0.3647 0.5263 0.3422 0.4618 0.3506 0.3307 0.5174 -0.3672 -0.3393 -0.3108 0.3571 -0.3749 -0.3176 0.2987 0.2393 0.3894 -0.6481 -0.5220 -0.3938 0.3313 0.4332 -0.3691 -0.2859 0.3105 -0.4396 -0.5179 -0.3367 0.5567 -0.4134 0.4012 -0.3454 -0.3223 -0.4022 0.3645 0.3247 -0.4460 0.3355 0.3349 -0.3545 -0.4868 0.4821 -0.3395 0.5006 -0.5280 0.3951 -0.2848 -0.2584 -0.5286 -0.4331 0.3214 0.3884 0.3428 -0.4888 0.3117 0.3364 -0.5362 0.3637 -0.5291 0.2768 -0.2711 -0.3575 -0.3003" HIT_INDICES="2716 4692 4918 5587 5608 5726 6335 6946 7714 13604 13934 15179 15225 16234 16661 17251 18352 18696 19043 19109 19425 19706 19955 20147 20255 20563 20708 21187" ES_PROFILE="-0.0836 -0.1565 -0.1516 -0.1725 -0.1639 -0.1607 -0.1843 -0.2117 -0.2468 -0.5148 -0.5271 -0.5720 -0.5617 -0.5861 -0.5792 -0.5739 -0.5796 -0.5466 -0.5087 -0.4569 -0.4120 -0.3615 -0.3059 -0.2446 -0.1778 -0.1142 -0.0404 0.0315" RANK_AT_ES="18351.0000" RANK_SCORE_AT_ES="-0.2940"/>
  <DTG RANKED_LIST="OGD_DRUG_DRUG.OGD_FRUG.cls#Gs_versus_MCAO.rnk" TEMPLATE="OGD_FRUG.cls" GENESET="gene_sets.gmt#KEGG_TIGHT_JUNCTION" ES="-0.4880" NES="-1.4898" NP="0.0039" FDR="0.0967" FWER="0.7560" RND_ES="0.2607 -0.3907 0.2685 -0.2865 -0.3812 -0.2984 0.2451 0.3845 -0.3178 -0.3418 -0.3603 -0.3395 -0.3537 -0.3315 0.3298 -0.2907 0.2287 -0.3053 -0.2552 -0.3340 0.3571 0.3022 0.3161 0.3637 -0.3966 0.2998 -0.3234 -0.3307 -0.2820 -0.3183 -0.3264 -0.3561 -0.4836 -0.3583 -0.2808 -0.3156 -0.2934 -0.2993 0.3047 -0.3178 -0.2741 -0.3574 -0.2612 0.2822 -0.4025 -0.2812 -0.3445 0.2608 -0.4035 -0.2833 0.3034 -0.2460 -0.3479 0.2918 -0.3642 0.3541 -0.2750 -0.3509 -0.3952 0.2999 -0.4834 0.2586 -0.3963 -0.2868 -0.2606 -0.2969 0.2650 -0.3148 -0.2626 -0.3082 -0.3078 0.3164 -0.4199 -0.3374 -0.2539 -0.3188 -0.2822 -0.3381 -0.3074 -0.3533 -0.3863 -0.3196 -0.4292 -0.2657 -0.3218 -0.3183 -0.3349 -0.2651 0.3005 -0.3046 -0.3311 0.3156 -0.2494 -0.3251 -0.2642 0.2599 -0.2877 -0.3405 -0.2709 -0.3504 -0.2926 0.2922 -0.4747 -0.3714 -0.3118 0.2523 -0.3697 -0.3276 -0.2653 0.4003 -0.4114 0.2762 -0.2730 -0.3231 0.3359 -0.3219 -0.3077 -0.4056 -0.2706 -0.3557 0.2558 -0.3817 0.2922 0.2799 -0.2445 -0.3520 0.2965 -0.3109 -0.3404 0.2340 -0.3641 -0.2808 -0.3393 0.2775 0.2528 -0.2985 -0.3956 -0.3604 -0.2695 -0.3139 0.3953 0.2521 0.2511 0.3467 -0.2449 0.3051 -0.2915 -0.3441 -0.3358 -0.2787 -0.3302 -0.2970 0.2736 -0.3172 -0.2878 -0.3301 -0.4519 -0.2997 -0.3811 -0.2832 -0.3336 0.2699 -0.3717 -0.3289 -0.2745 -0.4174 -0.2975 -0.3064 -0.2920 -0.2815 -0.3785 -0.3127 -0.3464 -0.2941 -0.3337 -0.3640 -0.3454 -0.4295 -0.3652 -0.3042 -0.3295 -0.3447 -0.3363 0.2650 0.2507 -0.3444 -0.4162 -0.3751 0.2694 -0.4239 -0.3201 0.2512 -0.3348 -0.4010 -0.3066 -0.3038 -0.3662 0.2731 -0.2630 -0.2941 -0.3359 0.3046 -0.3772 -0.3903 0.2746 -0.2765 -0.3143 -0.2464 -0.3140 0.2652 -0.3482 -0.2705 0.2500 -0.3224 -0.2732 0.2391 -0.3678 -0.3144 -0.4236 -0.2737 -0.3149 -0.3335 -0.3519 -0.3842 0.2654 -0.4131 -0.3876 -0.3216 -0.2926 -0.3245 -0.2886 -0.3292 -0.2999 -0.2883 0.2608 -0.3377 -0.2706 -0.2680 -0.2572 -0.3567 -0.2719 -0.2921 -0.2645 -0.3767 0.3323 -0.2667 0.2730 0.3543 -0.3533 -0.3062 -0.4571 -0.3630 -0.2901 -0.3841 -0.2875 -0.2851 0.2232 -0.3221 -0.2849 0.2993 -0.3258 -0.3641 -0.3027 -0.3675 -0.3881 0.2697 -0.2975 -0.3383 0.2421 -0.2841 -0.2569 -0.3492 -0.4224 0.3018 -0.3330 -0.3327 -0.2295 0.2772 -0.2880 -0.3131 -0.3059 -0.2749 0.2739 -0.3158 -0.2675 -0.3468 -0.3572 -0.2956 -0.3312 0.2995 -0.2898 0.2491 -0.3501 -0.2458 -0.2924 0.2679 -0.3554 -0.3602 0.3233 -0.3543 -0.3297 -0.4867 0.3490 -0.2741 0.2475 -0.2805 -0.3113 -0.2900 -0.3817 0.3047 -0.3208 -0.3445 -0.2911 -0.4075 0.2651 0.3113 -0.2721 -0.4087 -0.2502 -0.3045 -0.4187 0.2945 -0.3222 -0.2667 0.2608 -0.2963 -0.3132 0.3488 -0.2944 -0.2667 -0.3531 -0.3051 -0.2707 -0.4105 -0.2958 -0.3606 -0.2839 0.2782 -0.2890 -0.3045 -0.3670 -0.3657 -0.2742 -0.3871 0.3272 0.2699 0.3125 -0.3813 -0.3382 0.2764 0.3214 0.3416 0.2666 0.3280 0.2788 -0.2737 -0.3219 -0.2518 -0.3591 -0.3694 0.3351 -0.2664 0.3348 -0.3057 -0.3288 -0.2913 -0.3427 -0.2642 0.3430 0.2784 -0.3033 -0.2360 -0.3515 0.2910 -0.2446 0.2987 -0.3299 -0.3235 -0.3304 0.2739 -0.2956 -0.2649 -0.3710 -0.3611 -0.2926 -0.2750 -0.3025 -0.3511 0.3467 -0.3387 -0.3831 -0.2499 0.3739 -0.2736 0.3703 -0.2762 -0.4135 -0.2726 -0.4256 -0.3284 -0.2779 -0.2952 -0.3350 -0.3703 -0.3663 -0.3315 -0.3835 -0.2992 -0.4841 -0.2929 0.3387 -0.3657 -0.3127 -0.3963 -0.3187 -0.2691 -0.2700 -0.2875 -0.3758 -0.2591 -0.3081 -0.2643 -0.2638 -0.3592 -0.3498 0.2930 -0.3846 0.3313 -0.3984 -0.2710 -0.3272 -0.2745 -0.3792 -0.2950 0.2374 0.2671 -0.2564 -0.3971 -0.2652 0.2787 -0.3496 -0.3442 -0.3065 -0.2547 -0.2467 -0.3020 0.2529 0.3937 0.3571 0.3481 -0.2823 -0.2433 -0.3537 -0.3638 -0.3115 0.3330 -0.2778 -0.3442 -0.3826 0.3372 -0.2942 -0.4566 -0.3529 0.3298 -0.4849 0.3142 0.3483 -0.2686 -0.2571 0.2589 -0.3203 -0.2879 -0.4234 0.3336 -0.2486 -0.3498 -0.3384 0.2780 0.2674 0.2498 -0.3280 -0.3186 -0.3380 -0.2758 -0.3912 -0.3498 0.2483 0.2642 0.3298 0.2900 -0.3626 -0.3020 -0.3474 -0.3113 0.2414 -0.4176 -0.2833 -0.2530 -0.3561 0.3948 -0.3212 -0.4077 -0.3026 -0.2890 -0.3298 -0.3400 -0.4051 -0.3259 -0.2369 -0.2756 -0.3340 -0.3195 -0.2997 -0.2697 -0.3241 -0.3151 -0.2953 0.2691 0.3423 0.2662 -0.3738 -0.3948 -0.4306 0.2716 -0.2814 -0.2820 -0.3405 -0.4516 0.2789 -0.2320 -0.3083 -0.3041 -0.3086 0.3310 0.3200 -0.4607 -0.3033 0.2513 -0.2952 -0.2974 -0.3398 -0.2523 0.2595 -0.2831 0.2675 0.2589 -0.3136 0.2681 -0.3003 -0.2522 -0.3819 0.2788 0.2739 -0.3324 -0.3322 0.2532 -0.3292 0.3033 -0.2881 -0.2984 -0.2554 -0.3208 -0.2750 -0.3369 -0.2840 -0.3614 0.3448 -0.2942 -0.4265 -0.3650 -0.2988 0.2661 -0.3446 -0.2841 0.3240 -0.4234 -0.3477 -0.3420 -0.4196 -0.3364 -0.2958 -0.3606 -0.2536 0.2835 -0.3640 -0.4235 -0.2646 -0.3165 0.3115 -0.3711 -0.3366 -0.2669 -0.3175 -0.2466 -0.2652 0.2595 -0.2956 -0.4122 0.2788 0.2864 -0.2784 0.2736 0.2501 -0.3950 -0.2880 -0.4016 0.3521 0.2657 -0.3046 -0.3328 -0.2845 -0.3924 -0.2920 -0.2491 -0.3756 0.2710 -0.3911 0.2825 0.3197 0.2744 -0.4185 0.3049 -0.3679 -0.2799 0.3320 -0.3263 -0.2894 0.3161 -0.2910 -0.3650 0.3177 -0.3231 -0.3121 -0.3499 -0.3021 -0.2806 -0.2490 -0.3255 -0.2512 -0.2744 -0.3688 0.2699 -0.3148 -0.4470 0.2735 -0.3711 0.2818 -0.3455 -0.3639 -0.2619 -0.4160 -0.3639 -0.3581 -0.3780 -0.3454 -0.3878 -0.3971 -0.3000 -0.3006 0.2951 -0.3619 0.2578 -0.3899 0.3704 -0.2660 0.2680 -0.3946 0.3010 -0.4094 0.2316 -0.3088 0.3296 -0.3242 -0.2394 0.2512 -0.3575 -0.3290 -0.3521 0.3060 -0.3353 -0.3330 -0.3153 -0.2659 -0.2834 -0.2851 -0.2458 -0.3492 -0.2855 0.2671 -0.3101 -0.3101 -0.3499 -0.4246 -0.2818 -0.4051 -0.3194 -0.2979 -0.2788 0.2723 -0.4132 -0.4107 -0.3189 0.3104 0.2790 -0.2389 -0.3703 -0.3396 -0.3498 -0.3079 -0.3179 -0.3134 -0.4772 0.2809 -0.3091 0.2697 0.3075 0.2731 -0.2871 0.2557 -0.2926 -0.3235 -0.3962 0.3275 0.2548 0.3799 -0.3772 -0.3432 -0.4282 -0.3929 -0.2436 -0.2861 0.2776 -0.4179 -0.2740 -0.2937 -0.3360 -0.3855 0.2531 -0.3591 -0.4370 -0.3118 -0.2351 -0.3141 -0.3149 0.3195 -0.2850 -0.2714 -0.2821 -0.2840 -0.4924 0.4009 -0.3034 -0.3148 -0.4046 -0.3345 0.2845 -0.2851 0.2485 -0.2954 -0.3046 -0.4262 -0.3364 0.3115 -0.2745 0.2817 -0.5068 -0.3632 -0.2805 -0.2601 -0.3570 -0.2390 -0.3563 -0.3928 -0.3445 -0.2344 0.2589 0.2608 -0.3369 -0.2653 -0.2910 -0.2829 -0.2509 -0.3355 -0.4998 -0.4071 -0.4017 -0.3670 -0.4540 -0.3028 -0.2913 -0.3727 -0.3093 -0.3286 0.2723 -0.2917 -0.3405 -0.3248 0.3065 -0.2894 0.3246 -0.4079 0.2586 -0.3423 -0.3587 -0.2830 -0.4080 -0.3814 -0.3329 -0.3656 -0.2428 -0.3986 -0.3166 -0.2804 -0.3174 -0.2926 -0.4238 -0.3686 -0.2622 -0.3087 -0.2637 -0.2587 0.2970 -0.3460 -0.3688 -0.3538 -0.3143 -0.3878 -0.3131 -0.3712 -0.2595 -0.3244 -0.4112 0.2677 0.2750 -0.2920 -0.3816 -0.2379 -0.4017 0.2543 -0.3948 -0.3089 -0.2543 0.2993 -0.2513 0.2754 -0.2913 0.2892 -0.3559 -0.2580 -0.3033 -0.3081 -0.2557 0.3052 -0.3084 -0.3100 -0.2695 -0.4035 0.3125 -0.3540 -0.3446 -0.2669 -0.3691 -0.2992 0.2442 -0.2951 0.3183 -0.3479 -0.4518 -0.2677 -0.2732 0.2434 0.4090 0.3646 -0.3104 -0.3569 -0.3042 -0.2759 -0.3145 -0.3584 -0.2968 0.3892 -0.3947 0.2580 -0.3271 -0.3838 0.3120 -0.4235 -0.3631 -0.3251 -0.2909 -0.3248 0.2731 -0.3985 0.2892 -0.3003 -0.3649 -0.2953 -0.2938 0.2631 -0.3807 -0.3288 -0.3019 -0.3154 0.4324 0.2861 0.2394 -0.3121 -0.3180 -0.3124 -0.3050 -0.3950 -0.3578 -0.3293 -0.3003 -0.3577 -0.2832 -0.3536 -0.4244 -0.4044 -0.4089 0.3323 0.2512 0.2440 -0.4277 -0.2949 -0.3389 -0.2705 0.2917 0.2393 -0.3117 0.3084 -0.3785 0.3909 -0.3562 -0.2970 -0.2910 -0.3563 -0.2557 -0.3016 -0.2695 -0.3300 -0.3807 -0.2972 0.2542 -0.3127 -0.3476 -0.2865 0.2999 -0.3082 -0.2958 -0.3209 -0.3565 -0.3211 -0.3271 -0.3226 0.3579 -0.2527 -0.3519 -0.3131 -0.2726 0.2369 0.2564 -0.4184 -0.3839 -0.3306 -0.3485 0.2633 -0.2958 -0.3134 -0.4207 -0.3538 0.3189 -0.3034 -0.2846 -0.3269 -0.3295 -0.2483 0.3679 -0.4243 -0.2951 -0.3888 -0.3262 -0.3237 -0.3277 -0.3342 -0.3236 0.2976 -0.3429 -0.2338 0.2411 -0.4135 -0.3190 -0.2894 0.3451 -0.2790 -0.3036 -0.2608 -0.3252 0.2673 -0.3335" HIT_INDICES="192 246 906 1026 1999 2072 2124 2192 2389 2589 2716 2818 3088 3105 3196 3240 3920 4186 4221 4304 4669 4900 5218 5490 5495 5559 5644 5721 5786 6115 6335 6496 6543 6862 6874 6958 8248 8554 8604 9092 9411 9414 9415 9417 9421 9467 9468 9469 10157 11247 11248 11249 11274 13522 13570 13731 13766 13792 13804 13935 13965 14223 14292 14801 14846 14921 15060 15329 15957 15980 16045 16169 16172 16257 16335 16373 16425 16676 16784 16827 17217 17262 17342 17378 17440 17806 17899 18017 18144 18221 18285 18320 18369 18381 18438 18474 18900 18907 19490 19505 19515 19552 19557 19560 19621 19927 19975 20012 20177 20207 20255 20502 20615 20635 20662 20711 20717 20720 20860 20920 21043 21064 21105 21166 21181 21236 21240 21462 21557 21854" ES_PROFILE="0.0165 0.0375 0.0223 0.0313 -0.0027 0.0044 0.0123 0.0191 0.0195 0.0191 0.0218 0.0252 0.0202 0.0268 0.0297 0.0347 0.0089 0.0014 0.0045 0.0052 -0.0079 -0.0152 -0.0272 -0.0375 -0.0355 -0.0364 -0.0383 -0.0400 -0.0413 -0.0553 -0.0645 -0.0712 -0.0727 -0.0871 -0.0874 -0.0911 -0.1504 -0.1645 -0.1667 -0.1891 -0.2037 -0.2038 -0.2038 -0.2039 -0.2040 -0.2061 -0.2061 -0.2061 -0.2377 -0.2877 -0.2877 -0.2877 -0.2888 -0.3919 -0.3938 -0.4008 -0.4019 -0.4026 -0.4027 -0.4081 -0.4088 -0.4197 -0.4219 -0.4434 -0.4436 -0.4450 -0.4491 -0.4587 -0.4836 -0.4806 -0.4794 -0.4806 -0.4764 -0.4757 -0.4745 -0.4714 -0.4688 -0.4748 -0.4740 -0.4701 -0.4814 -0.4767 -0.4734 -0.4680 -0.4637 -0.4725 -0.4685 -0.4654 -0.4623 -0.4568 -0.4506 -0.4430 -0.4359 -0.4271 -0.4202 -0.4123 -0.4212 -0.4107 -0.4250 -0.4131 -0.4010 -0.3900 -0.3775 -0.3649 -0.3548 -0.3550 -0.3433 -0.3309 -0.3238 -0.3104 -0.2977 -0.2932 -0.2820 -0.2664 -0.2511 -0.2366 -0.2201 -0.2035 -0.1924 -0.1773 -0.1645 -0.1468 -0.1297 -0.1132 -0.0945 -0.0772 -0.0575 -0.0459 -0.0273 0.0010" RANK_AT_ES="17216.0000" RANK_SCORE_AT_ES="-0.2103"/>
  <DTG RANKED_LIST="OGD_DRUG_DRUG.OGD_FRUG.cls#Gs_versus_MCAO.rnk" TEMPLATE="OGD_FRUG.cls" GENESET="gene_sets.gmt#BIOCARTA_EGF_PATHWAY" ES="-0.5992" NES="-1.4895" NP="0.0269" FDR="0.0924" FWER="0.7590" RND_ES="-0.5900 0.4409 0.3839 -0.3321 0.3046 -0.2954 0.4235 -0.3311 -0.3571 0.2928 -0.4651 0.4676 -0.3556 -0.4376 -0.3105 0.4644 -0.4444 -0.4075 -0.4251 0.3712 -0.4279 -0.3329 0.3455 0.3478 -0.5388 -0.4826 0.3741 -0.4487 0.2726 -0.3359 -0.3390 -0.2310 0.4431 0.3331 0.2791 0.2909 0.3154 0.3708 0.2437 -0.3016 -0.3715 0.5294 -0.4180 -0.4034 -0.3275 -0.4521 0.3508 -0.4319 -0.3057 0.4291 0.5610 0.4090 -0.2985 -0.5898 -0.2798 0.5333 0.3599 -0.3660 -0.5454 -0.3107 -0.4664 0.3439 -0.4397 0.3569 0.5449 0.3556 -0.4102 -0.3885 -0.3768 0.3350 0.2904 -0.3202 -0.3348 -0.6363 -0.3384 -0.4502 -0.3868 0.3166 -0.4729 -0.4534 -0.5045 -0.3463 0.2739 -0.5143 -0.5013 -0.4966 -0.5371 -0.3368 -0.2396 0.3271 -0.6227 -0.4086 0.4841 -0.4519 -0.3224 0.4685 -0.3356 0.4369 -0.3692 0.3542 -0.2960 0.2322 -0.4928 0.3352 -0.2993 -0.3672 -0.5442 -0.3191 -0.6064 0.3037 -0.3190 0.3965 -0.5231 -0.3841 0.4688 -0.4146 -0.3362 -0.4184 0.3567 0.3709 -0.4167 -0.4085 0.3488 0.3896 -0.3173 0.5999 0.3101 -0.3445 0.3552 0.4638 -0.5281 -0.4911 0.4734 -0.4636 -0.2548 0.4287 -0.4733 -0.4301 -0.2475 -0.2948 0.4006 -0.4509 -0.4167 -0.4107 -0.2447 0.5957 0.3924 -0.4311 -0.3099 0.2758 -0.2993 0.4076 0.3101 0.3148 -0.3414 -0.3369 -0.2812 -0.6039 -0.5022 -0.3396 -0.3420 -0.4184 -0.5728 -0.4901 0.3953 0.3091 0.3272 -0.5272 0.5338 -0.4308 0.2688 -0.3003 -0.5090 0.3895 -0.2757 -0.3404 -0.3470 -0.4564 0.3853 -0.3972 -0.4360 0.4651 -0.3477 0.3273 -0.2535 0.3354 0.2806 -0.3302 -0.4100 -0.3769 -0.3750 -0.4736 0.2945 0.3847 0.3353 -0.2744 -0.3762 -0.6134 0.4239 0.4138 -0.2968 -0.3324 -0.5532 0.4645 0.3050 0.3785 -0.3312 -0.3256 -0.5822 -0.2872 0.3958 -0.3740 -0.4167 -0.3793 -0.3634 -0.3961 0.4273 0.3101 -0.3405 0.3393 0.2914 0.3390 -0.5219 -0.3584 0.4258 -0.3150 -0.4034 -0.2627 -0.4417 -0.4627 -0.2729 0.2887 -0.5895 0.5188 -0.5231 0.3282 0.4591 -0.2632 -0.3455 0.3134 -0.3823 -0.5797 -0.2341 -0.5628 -0.2767 -0.4520 -0.3514 -0.3628 0.3302 0.4038 -0.4043 -0.4442 -0.3698 -0.4067 -0.4010 -0.4145 0.3831 -0.3567 -0.2551 -0.3120 0.4561 -0.6324 -0.4046 0.4422 0.3869 -0.3783 0.4509 -0.3892 -0.3639 -0.3702 0.3159 -0.3526 -0.3563 -0.2469 -0.5124 -0.3173 0.4891 -0.3888 -0.3457 -0.4775 -0.3519 0.4101 -0.2888 0.4329 0.5962 -0.3170 0.3254 -0.3080 -0.3323 -0.5811 0.3534 0.3522 0.3283 -0.3483 -0.3929 0.2732 -0.4747 0.3667 -0.3746 -0.3557 -0.4427 -0.4120 -0.4398 0.4259 -0.4830 0.4199 -0.2824 -0.3338 -0.6095 -0.2236 -0.3420 -0.3493 -0.3830 -0.3754 -0.3095 -0.4554 0.4788 0.3695 -0.3773 -0.3515 0.4093 -0.5393 -0.3166 0.2793 0.3507 0.4536 0.4710 0.3857 -0.4369 -0.3848 0.2972 -0.3765 0.2675 0.3703 -0.3480 -0.3236 -0.2842 0.3142 -0.5016 -0.3002 -0.5325 0.2592 -0.3927 -0.4664 -0.3235 -0.4000 0.3596 0.3224 -0.2700 -0.3584 -0.3030 -0.2644 -0.4136 -0.3101 -0.3119 -0.3885 -0.4470 0.4885 -0.5599 -0.4848 -0.3160 -0.4791 -0.5604 0.3119 0.5351 0.3806 -0.2520 -0.4949 0.3059 -0.6424 -0.3561 0.5578 0.3810 -0.3800 0.6241 -0.4743 -0.5257 -0.4878 0.3675 -0.3675 -0.4390 -0.4679 -0.5346 -0.3457 0.2841 0.3330 -0.5177 0.3692 -0.3447 -0.4121 -0.5504 0.2629 0.3194 -0.3246 0.3031 -0.3180 0.3400 -0.5214 -0.3385 0.2803 -0.2798 -0.3044 0.5341 -0.2624 -0.3034 -0.3027 0.2932 -0.4053 -0.3028 -0.5493 -0.5407 -0.3192 -0.5908 -0.4100 -0.5659 -0.3672 -0.5409 0.4075 0.2424 -0.3937 -0.4018 0.4012 -0.5303 0.5298 -0.4132 -0.3732 -0.3140 -0.4546 0.2951 -0.3588 0.3153 0.2925 0.3098 -0.2822 0.4195 0.3077 -0.3730 -0.4285 -0.4434 -0.4353 -0.3737 -0.2876 -0.4300 -0.4637 -0.4454 0.3873 -0.3629 -0.3619 0.3435 0.3857 -0.4602 0.4564 0.3857 0.3092 -0.3421 -0.4248 -0.4226 0.3362 -0.2729 0.4182 -0.5242 0.2592 -0.4941 -0.4349 0.4275 -0.3885 -0.3811 -0.4078 0.5750 -0.2622 0.4221 0.2908 -0.4855 -0.4207 -0.2583 0.4254 -0.4258 0.4556 -0.4761 -0.3659 -0.3269 0.3665 -0.3319 -0.4448 0.4255 -0.4013 0.3683 -0.3530 0.3370 -0.3815 -0.3826 0.2644 -0.4026 0.3932 0.2832 0.2838 0.3343 0.4064 -0.3882 0.4882 -0.5110 0.4386 -0.3796 -0.4381 0.3524 0.4129 -0.4179 0.5755 -0.4398 -0.4104 0.3966 -0.4668 0.3862 0.3298 -0.3430 -0.4329 -0.2581 0.3506 -0.5722 0.4015 -0.3883 -0.3993 -0.3656 -0.3261 0.3286 0.2934 -0.3210 -0.4299 0.5224 -0.3078 0.3407 0.3196 0.4309 0.3337 -0.3736 0.3300 0.3652 0.4239 -0.3297 0.4970 0.5801 -0.3925 -0.3414 0.3772 -0.4436 -0.3656 -0.3954 0.4522 -0.3526 0.4519 -0.2680 -0.4679 -0.6090 0.2900 -0.4959 -0.3512 0.3270 -0.4342 -0.4070 0.3665 -0.4933 -0.4861 -0.4482 -0.4452 0.3688 -0.4134 -0.3143 0.5481 -0.5087 -0.5559 -0.2982 -0.4748 0.4170 -0.4257 -0.5898 -0.4560 -0.6624 -0.3126 -0.6563 -0.3933 0.3954 -0.3747 -0.3578 0.2929 -0.3717 -0.3252 -0.3978 -0.3537 -0.4049 -0.3139 -0.3519 0.3269 -0.3521 -0.2866 -0.3628 -0.5283 0.3571 0.3551 -0.4576 -0.4534 -0.3921 -0.4062 0.3078 0.2575 -0.3478 -0.3811 -0.3566 -0.5700 -0.3338 -0.2981 -0.4640 -0.4028 -0.4574 -0.4510 0.2877 -0.3087 0.5173 -0.3683 0.2898 -0.4321 -0.3196 -0.3388 -0.3993 -0.3666 -0.2573 0.3918 0.2605 -0.3800 0.3170 0.3601 -0.3789 0.3125 -0.4169 0.3764 0.3744 -0.4527 -0.4421 0.4980 0.3079 0.2655 0.5266 0.2771 -0.4991 -0.3636 0.3031 -0.4828 -0.4261 0.3871 0.5167 0.3168 0.5477 -0.3035 -0.4134 -0.4042 -0.4059 -0.4228 0.4147 0.4459 0.3182 -0.5000 -0.3675 -0.4429 -0.5159 -0.3065 0.3114 -0.3767 0.2891 -0.4914 -0.3733 0.3126 -0.3307 0.4423 -0.3622 -0.4934 -0.2983 -0.2872 -0.5715 0.3986 0.3275 0.4276 -0.4196 -0.3717 0.2750 0.4525 -0.3540 -0.3031 -0.4101 0.3056 -0.3502 -0.3558 -0.6402 -0.2469 -0.2633 -0.2709 -0.4612 -0.3932 -0.3861 -0.3700 -0.4679 0.3318 0.3920 -0.4186 0.4491 -0.3692 -0.4275 -0.2685 -0.4121 -0.4842 0.4473 0.4238 -0.4995 -0.5730 -0.3396 -0.2704 0.2664 -0.4288 -0.5473 -0.4901 0.5174 -0.3044 -0.5348 0.2840 0.3472 -0.3980 0.3815 0.5034 -0.4230 -0.3847 0.3815 -0.3970 0.3080 -0.5626 -0.3393 -0.6671 -0.3650 -0.3088 0.3007 0.3255 -0.2739 -0.2862 -0.3815 -0.5217 -0.3381 -0.3094 0.3862 0.3642 -0.4307 -0.3700 0.4572 -0.3977 -0.3022 -0.5500 0.2927 -0.3128 -0.2858 -0.4208 -0.4639 -0.4423 -0.4146 -0.4564 0.3497 0.2878 0.2945 -0.3175 -0.5679 0.5734 -0.3167 0.3055 -0.3106 -0.4273 0.3052 -0.3441 -0.4784 0.3110 -0.3274 0.2766 -0.3005 -0.3310 -0.3573 -0.4732 -0.5888 -0.6139 -0.3514 -0.3538 -0.4155 0.3389 -0.5662 0.4068 -0.2870 0.3215 -0.3428 0.3203 -0.4000 0.2922 -0.4528 0.3015 -0.5024 -0.4100 -0.6501 0.3289 -0.4483 -0.4394 0.3329 0.3633 0.3490 0.4489 0.3265 -0.3630 0.3901 0.3775 0.2948 0.3662 0.5179 -0.4900 0.3706 -0.4061 0.4025 -0.5068 -0.4397 -0.4178 0.5316 -0.4264 -0.2954 -0.3151 0.4111 -0.3276 -0.4332 -0.3082 -0.3360 0.4132 -0.4638 0.4106 -0.3515 -0.3910 -0.3093 -0.4141 0.3125 0.3234 0.3056 -0.2807 0.2643 -0.4787 -0.3339 -0.4964 0.2823 0.2992 0.3664 -0.3600 -0.3555 0.3525 -0.2998 -0.2187 0.3220 -0.3648 -0.3360 0.4079 -0.2550 -0.4818 0.3690 0.4297 -0.4218 -0.3935 -0.5867 -0.4125 0.3021 0.3117 0.3569 0.4397 0.5796 -0.5582 0.3279 -0.3520 -0.3468 -0.4675 0.2895 -0.3462 0.2866 -0.4741 -0.4769 0.3453 -0.3432 -0.4237 0.3298 -0.4452 -0.3451 0.4883 -0.5342 -0.4363 0.3225 0.3417 -0.4369 -0.5273 0.3574 -0.4060 -0.2660 -0.3228 0.3091 -0.3829 0.3399 -0.4119 -0.3170 -0.3137 0.3026 -0.4929 0.3663 -0.3565 0.4100 -0.5942 0.3331 -0.3402 -0.4174 -0.3033 -0.4615 -0.3762 -0.4970 -0.3579 -0.3615 -0.3943 0.4382 -0.5258 0.3217 -0.3825 -0.3747 -0.5890 -0.3778 -0.4510 -0.3452 -0.4362 0.4721 0.3315 0.3295 -0.3361 0.2825 0.3095 -0.3688 -0.4012 0.2986 0.2914 -0.3795 -0.6060 -0.3868 -0.4577 0.4183 0.4014 -0.2430 -0.3175 -0.4623 0.3307 -0.3843 0.3930 -0.4081 -0.3816 -0.3543 -0.4324 -0.4837 -0.5598 0.3111 0.3130 0.4431 -0.4925 0.5663 -0.3102 -0.4604 0.3384 -0.5934 0.2933 0.2921 -0.2576 0.4689 -0.4740 -0.3247 0.4650 -0.6014 -0.3756 -0.2760 -0.4587 -0.4333 0.4165 -0.3858 0.2860 0.2924 -0.4763 0.2774 -0.4682 -0.3265 -0.3994 0.4444 0.3262 -0.3599 -0.4664 0.5129 0.4313 -0.5461 -0.4440 -0.4965 0.3415 -0.2952 -0.2620 0.3562 0.4001" HIT_INDICES="1505 2555 2716 4918 5726 5874 13570 14734 15179 15329 16304 16496 16904 17251 17788 17866 18221 18513 18622 19043 19109 19487 19706 20014 20244 20563 20708 20919 20976 21230 21419" ES_PROFILE="-0.0265 -0.0446 -0.0235 -0.1137 -0.1446 -0.1463 -0.4975 -0.5452 -0.5571 -0.5546 -0.5836 -0.5752 -0.5738 -0.5671 -0.5649 -0.5411 -0.5269 -0.5079 -0.4797 -0.4614 -0.4261 -0.4014 -0.3671 -0.3339 -0.2944 -0.2548 -0.2052 -0.1551 -0.0970 -0.0420 0.0209" RANK_AT_ES="16303.0000" RANK_SCORE_AT_ES="-0.1475"/>
  <DTG RANKED_LIST="OGD_DRUG_DRUG.OGD_FRUG.cls#Gs_versus_MCAO.rnk" TEMPLATE="OGD_FRUG.cls" GENESET="gene_sets.gmt#ST_JNK_MAPK_PATHWAY" ES="-0.5720" NES="-1.4871" NP="0.0169" FDR="0.0905" FWER="0.7700" RND_ES="-0.3135 0.2868 -0.4358 -0.3264 -0.3897 0.3620 -0.2889 0.3896 -0.3555 0.4168 -0.4480 0.3562 -0.3695 0.3833 -0.4424 0.4217 0.3174 -0.3067 -0.6023 -0.2772 -0.3491 -0.3818 0.3876 -0.2907 -0.2882 -0.4101 0.3464 -0.4138 0.2963 -0.4996 -0.3367 0.3569 -0.4138 -0.2852 -0.4686 -0.2981 -0.3454 0.3591 -0.2956 -0.3244 0.3129 -0.3028 0.4042 -0.3772 -0.4176 -0.4507 0.2628 -0.3613 -0.5105 -0.3122 -0.4534 -0.4059 0.3836 -0.3719 -0.3201 0.5688 -0.2782 -0.3815 -0.3032 -0.3617 0.2464 -0.5239 -0.2771 -0.4194 -0.3120 0.3471 0.2787 -0.3232 -0.3785 0.3534 -0.3177 -0.4448 -0.5203 -0.4673 0.5382 -0.3760 0.4068 0.4167 -0.2717 -0.3341 0.2552 0.3174 -0.3425 -0.2839 -0.3640 0.2704 -0.2835 0.2668 0.3616 -0.3153 0.3451 0.5114 -0.3556 0.3545 0.2883 -0.2934 -0.3987 -0.4435 0.3605 -0.4518 -0.2611 -0.5473 -0.4560 -0.4747 -0.2880 -0.3369 -0.4177 0.3747 -0.4008 0.3765 -0.2961 -0.4043 -0.4914 -0.4321 -0.4056 0.2851 -0.6581 -0.4836 -0.3048 0.3769 -0.3432 -0.3305 -0.3986 -0.2830 0.3419 -0.4848 0.3368 -0.3940 -0.2813 -0.4722 -0.3780 -0.4063 0.3518 -0.5764 -0.5303 -0.3237 -0.3755 -0.4159 -0.3945 -0.5912 -0.4126 -0.2530 -0.2925 0.2859 -0.3825 -0.3721 0.5145 -0.4049 -0.3907 0.3105 0.3996 -0.2835 -0.3357 -0.3481 -0.3943 0.5202 -0.2843 0.6325 -0.3338 -0.3645 -0.3994 -0.4070 -0.4101 -0.3021 -0.3866 -0.5030 -0.3078 -0.4308 -0.4521 0.3207 0.3766 -0.3556 -0.2660 -0.4082 0.2721 -0.3244 0.3702 0.3083 -0.4391 0.3066 -0.3387 -0.3750 -0.4221 -0.4791 -0.4334 -0.2851 -0.5274 0.4741 -0.4810 -0.3770 0.2773 0.4190 0.5152 -0.3159 -0.5400 0.4188 -0.4535 0.3610 -0.5241 -0.3792 -0.4447 -0.4086 -0.4687 -0.3262 -0.3705 0.3465 -0.3506 0.3827 -0.3008 -0.2533 -0.2691 -0.2716 -0.3168 -0.3497 0.3794 0.5227 -0.3427 -0.2924 -0.4281 0.3394 -0.4791 0.3294 0.3454 -0.3167 -0.4180 0.4280 -0.3144 0.2522 -0.2894 0.3430 0.3117 -0.3034 0.3186 0.2948 -0.2943 -0.3032 0.2994 0.3689 -0.6163 0.2728 -0.3527 -0.2634 -0.4497 -0.4708 -0.4028 -0.3106 0.2779 -0.4691 0.4710 0.4052 0.3945 -0.3088 -0.4304 0.2756 -0.4924 -0.2845 -0.4645 -0.3095 -0.3358 0.4227 -0.4513 -0.3061 -0.3538 -0.3577 -0.4774 0.3024 -0.3322 -0.2942 -0.3253 0.3325 0.4844 0.2802 -0.4041 -0.4353 0.3470 0.3753 0.3981 0.2481 -0.5372 0.2643 -0.3368 0.3497 -0.3743 -0.3217 -0.3362 -0.2588 0.4104 0.2633 -0.3654 -0.4650 -0.3518 0.3210 -0.3436 -0.4340 0.3451 -0.4674 -0.4540 0.3219 0.3218 0.3377 0.3860 -0.3553 0.3194 -0.3508 -0.3785 -0.4655 -0.3988 -0.3160 0.3512 -0.4250 -0.3210 0.3581 -0.2664 -0.2974 0.3782 0.2966 0.3074 -0.3253 -0.3449 -0.4090 -0.4369 -0.3019 -0.4342 -0.5435 -0.5391 -0.4934 0.2719 -0.4608 -0.4901 -0.3613 -0.2808 -0.3393 -0.3881 0.4380 0.2894 0.6007 0.2792 -0.2907 -0.3420 -0.3203 -0.3583 0.4037 -0.3072 -0.3366 -0.3819 -0.4350 -0.3785 -0.5405 -0.3597 0.3660 -0.3577 -0.2612 0.3860 -0.3622 0.4712 0.3814 -0.3726 -0.4285 0.3042 -0.3659 -0.3900 -0.3370 -0.4377 -0.5145 -0.5079 -0.3582 0.4570 0.3349 -0.3368 -0.4317 0.4049 -0.4214 -0.2777 -0.5129 -0.5028 -0.2441 -0.4373 -0.3717 -0.3287 0.3575 -0.3871 -0.4600 0.3240 -0.4252 0.3808 0.3504 -0.3632 0.3179 0.3099 0.3299 0.2864 0.3911 -0.5208 -0.2765 0.3083 0.2274 -0.3408 -0.3090 -0.4423 0.3345 0.3091 0.3092 -0.3758 0.5101 -0.3508 0.3482 0.3196 -0.3922 -0.4221 -0.3249 -0.4447 0.3129 -0.4495 0.3563 0.2522 -0.2845 0.4035 0.3912 -0.4685 -0.3986 -0.3874 -0.4872 -0.3572 -0.3762 0.3576 -0.4186 -0.3236 -0.2818 -0.4013 0.4279 0.2921 0.2881 0.3854 0.2554 0.3752 -0.3287 -0.3723 -0.3749 -0.4299 -0.3958 0.3082 0.3157 0.3147 -0.3444 -0.3987 -0.2221 -0.3418 0.2948 -0.4558 -0.4299 -0.3613 -0.5079 -0.2690 -0.3743 -0.3472 -0.4890 0.2996 -0.2620 -0.3559 -0.3324 0.4316 0.3152 0.4346 -0.3274 -0.4120 0.4083 0.3838 -0.5396 -0.4829 -0.3372 0.3128 -0.5117 -0.4814 -0.3061 -0.4680 0.3756 -0.2964 -0.3671 -0.5189 -0.3767 0.3870 0.4524 -0.3802 -0.3731 0.3355 -0.3314 0.4714 -0.2689 -0.3763 0.3502 -0.3198 0.4357 0.3472 -0.3016 -0.3407 -0.4217 0.3118 0.4590 0.4193 -0.2584 -0.2886 -0.2964 -0.4930 -0.4718 -0.4749 0.3498 0.3265 -0.3344 -0.3940 0.4161 -0.4343 -0.4569 -0.2547 -0.2984 -0.4174 0.2640 -0.5383 -0.4705 -0.3347 -0.4253 0.4026 0.2683 -0.4347 -0.4052 0.3230 0.3325 -0.4227 0.3589 -0.2834 0.3664 0.3468 0.3155 -0.4489 -0.3497 0.3997 -0.4657 0.3024 0.2872 -0.2500 -0.3266 0.3337 -0.3273 -0.2905 -0.4811 0.5333 -0.3004 0.4033 -0.4200 -0.4193 0.3131 0.3628 0.2725 -0.4348 -0.4835 0.2427 -0.5351 0.4117 -0.4284 0.4135 0.3132 0.3803 0.3554 0.2694 0.3009 -0.4061 -0.4237 -0.3296 0.3674 0.2806 -0.3572 0.3315 -0.4480 0.2941 -0.3152 -0.3429 0.3837 0.4357 0.3859 0.4043 -0.3811 -0.5653 -0.4419 -0.2617 -0.4033 -0.3971 0.3721 0.3726 -0.2600 -0.6563 -0.4551 -0.3394 0.2926 -0.4504 -0.2609 -0.4998 -0.5011 -0.4541 -0.2896 0.2394 0.3978 -0.3403 -0.2864 0.3505 -0.6177 0.4081 0.5129 -0.2535 -0.3073 -0.5170 0.4090 0.2140 0.3762 0.2346 -0.3086 -0.3223 0.3309 -0.4557 -0.3619 -0.3283 -0.2911 0.3893 0.2927 -0.3969 0.4359 -0.2852 -0.3159 -0.4548 -0.3490 0.3786 -0.3773 -0.4139 -0.3404 0.3013 -0.3352 0.3401 -0.4355 0.3187 -0.4264 -0.3507 -0.3086 -0.4360 0.3420 -0.4513 0.2640 -0.3913 0.3636 0.3758 -0.3604 0.3013 0.4141 -0.4705 0.3543 0.5101 -0.3314 -0.3821 0.4873 -0.4663 -0.3082 0.3865 0.2795 -0.5030 -0.4148 0.2821 -0.4210 0.4143 -0.3645 -0.3376 -0.3219 0.3104 -0.5027 0.3887 0.3786 -0.5041 -0.3563 -0.3247 0.4757 -0.2627 -0.4846 0.5696 -0.3026 -0.4248 -0.3434 -0.4117 -0.4118 -0.4125 -0.3545 -0.3270 0.3729 0.3230 0.2565 -0.3578 -0.3685 -0.3030 -0.6325 -0.3780 -0.3544 -0.3248 -0.2960 0.3046 0.4973 -0.2466 -0.5526 -0.3604 -0.5397 -0.3822 -0.2601 -0.4771 -0.2544 -0.3713 -0.3506 0.4967 -0.4562 0.3139 -0.4364 0.2892 -0.3500 -0.4616 0.2771 0.4123 -0.3115 -0.3493 -0.3690 -0.6258 0.4271 0.4478 0.3360 -0.3808 -0.4758 -0.3419 0.2755 -0.4300 -0.3378 -0.3419 0.3544 -0.5266 -0.5011 0.3194 -0.4338 0.4114 -0.4337 -0.4904 -0.4355 0.4062 -0.2926 0.3024 0.3175 -0.2750 -0.2938 -0.4956 -0.2525 -0.2853 0.2776 0.3250 -0.2867 0.2751 -0.3540 -0.4472 0.3257 -0.3692 -0.2898 -0.2684 -0.2740 0.2668 -0.4457 -0.3780 -0.5189 -0.3400 0.3685 -0.4191 -0.3909 -0.4846 -0.4670 -0.3414 0.3979 -0.5476 -0.3611 -0.2954 0.3381 -0.3731 -0.2578 -0.4340 -0.2983 0.4273 -0.5137 0.4115 -0.3990 -0.4645 -0.3195 -0.3085 -0.3584 -0.3188 0.3510 0.2621 -0.4478 -0.4394 -0.5118 -0.3815 -0.5205 -0.4649 -0.3882 0.3452 0.4969 0.4686 0.3445 -0.4536 -0.2804 -0.3227 -0.4036 -0.5407 -0.2999 0.3467 -0.3055 0.3982 -0.3872 0.2977 -0.4229 0.3977 0.3260 -0.2544 0.3194 0.3240 -0.3611 -0.2879 0.3435 -0.3577 0.4559 -0.3388 0.3384 -0.3508 0.3097 0.4998 0.2852 -0.4207 -0.3840 0.3192 0.5238 -0.3290 -0.3098 -0.5156 -0.2720 0.4328 -0.5714 -0.3900 -0.3040 -0.4418 -0.3134 0.2981 -0.3494 0.4637 -0.3738 -0.3990 -0.3780 -0.4296 -0.5326 -0.3788 0.3640 0.2839 -0.4215 -0.4123 0.3063 -0.2908 -0.3107 -0.4373 0.3180 -0.5044 -0.3869 -0.3984 -0.5817 -0.3521 -0.4228 -0.4123 0.3690 -0.3535 -0.3971 -0.3085 0.2709 -0.2592 -0.3510 -0.4417 -0.3219 -0.2685 -0.2423 -0.4807 -0.4549 -0.3889 -0.3787 -0.3719 -0.4125 0.3361 0.3072 -0.4374 -0.2633 -0.4598 -0.4269 -0.4749 -0.3661 0.3061 0.2846 -0.6008 -0.3133 0.4116 -0.4835 -0.3823 0.4549 -0.4416 -0.2722 -0.3538 -0.2905 -0.4795 0.3727 -0.3678 0.3740 -0.5463 -0.3821 -0.3074 -0.4081 -0.4529 -0.2902 0.3502 0.4100 0.3399 0.3570 -0.4341 -0.3275 -0.5029 -0.4667 -0.4216 -0.3204 -0.4350 -0.2414 0.3320 -0.2541 -0.3949 0.4354 0.3787 -0.4829 0.3238 0.5025 -0.4414 -0.3102 0.3507 0.3838 -0.3137 -0.3777 0.3970 0.4496 -0.3109 -0.2612 0.6100 -0.3199 0.3885 0.2792 0.3002 -0.4183 0.3861 0.3441 0.4032 -0.5328 -0.4184 -0.3624 0.3435 0.3213 0.3226 -0.3681 0.2956 0.3636 0.2789 -0.3802 -0.3110 -0.3857 -0.3070 0.3334 -0.3483 0.2901 0.4695 0.3351 -0.3911 0.3341 0.5232 -0.3256 0.2582 -0.3062 -0.3953 -0.3292 0.2657 -0.2851 -0.5147 -0.3838 -0.5663 -0.3242 -0.2947 0.4211 -0.4130 0.3006 -0.5637 -0.2896 -0.3942 0.3487 -0.4995 -0.4172" HIT_INDICES="205 1224 3029 4900 5874 6500 6651 6752 8093 13560 14145 14274 15613 16054 16183 16827 16904 17079 17196 17477 17639 17719 17866 17969 18062 18686 18711 18727 18987 19109 19289 19557 19622 19944 20856 20871 20919 21141 21183" ES_PROFILE="0.0651 0.0593 -0.0008 -0.0769 -0.1169 -0.1436 -0.1490 -0.1526 -0.2139 -0.4634 -0.4878 -0.4908 -0.5422 -0.5499 -0.5426 -0.5547 -0.5403 -0.5292 -0.5148 -0.5061 -0.4908 -0.4712 -0.4535 -0.4329 -0.4113 -0.4096 -0.3804 -0.3506 -0.3296 -0.3011 -0.2737 -0.2478 -0.2121 -0.1853 -0.1747 -0.1227 -0.0717 -0.0246 0.0317" RANK_AT_ES="16826.0000" RANK_SCORE_AT_ES="-0.1841"/>
  <DTG RANKED_LIST="OGD_DRUG_DRUG.OGD_FRUG.cls#Gs_versus_MCAO.rnk" TEMPLATE="OGD_FRUG.cls" GENESET="gene_sets.gmt#REACTOME_PI3K_AKT_ACTIVATION" ES="-0.5851" NES="-1.4750" NP="0.0176" FDR="0.0980" FWER="0.8070" RND_ES="0.3464 -0.4962 -0.3993 -0.3254 0.3896 0.4056 -0.5510 0.3904 -0.5436 -0.3517 -0.3346 0.3315 -0.3643 0.2836 0.3242 -0.3418 -0.4788 -0.4237 0.3348 0.2994 -0.2768 0.3250 -0.4057 0.4737 0.3429 -0.3192 0.4097 0.3044 0.3277 -0.2853 -0.3052 -0.3537 -0.3336 -0.5140 0.4426 0.2687 0.3116 0.3104 0.2678 -0.4537 -0.3941 -0.4062 -0.4077 -0.3195 0.4351 0.3329 -0.3884 0.4539 0.4065 -0.4459 0.3097 -0.3498 -0.3517 0.3630 -0.3765 0.2878 -0.5887 -0.3340 0.2558 -0.4544 -0.4919 0.3447 -0.4375 -0.4485 0.5960 -0.3950 -0.3605 -0.5200 -0.3912 -0.4089 -0.3703 -0.3304 -0.4217 -0.4771 0.3161 -0.3190 -0.4748 -0.4770 0.2539 -0.2689 -0.3571 -0.2665 -0.4319 0.5341 -0.4915 -0.3568 -0.3218 -0.4647 -0.2491 -0.3662 0.4385 -0.4041 0.4147 -0.3566 -0.3594 -0.4198 0.3524 -0.3957 -0.4575 -0.4406 -0.3031 0.4003 0.3134 -0.2692 -0.5566 -0.3648 0.3506 0.3215 -0.3007 0.2871 -0.3734 -0.3547 -0.2837 -0.4437 -0.4503 -0.5265 0.4231 0.3079 -0.4555 -0.3260 0.5113 0.4014 0.3619 -0.4387 -0.3241 -0.2816 0.2620 -0.4558 -0.3433 -0.4503 0.3650 0.3508 -0.4067 0.4388 0.2467 -0.4334 -0.4128 -0.4204 0.2953 -0.6263 -0.5803 -0.5074 -0.3601 -0.3709 -0.6068 -0.5248 -0.5139 -0.3232 -0.4224 0.3626 -0.4148 -0.3692 -0.5317 -0.3032 0.3261 0.3805 0.2982 0.3034 0.3354 -0.3946 0.3780 0.3130 0.3390 -0.3257 -0.4124 -0.5485 -0.3076 0.3433 -0.3689 0.3964 -0.4553 -0.3891 0.4544 -0.4431 -0.4409 0.3681 -0.3330 -0.4394 -0.3646 -0.4214 -0.4178 -0.4286 -0.4820 0.4272 -0.3780 -0.4298 -0.4698 0.4474 -0.3232 -0.2953 -0.4431 0.4633 0.3185 0.4032 -0.3351 -0.3809 0.2832 0.3079 0.3466 -0.3941 -0.4538 -0.3290 0.4651 -0.4214 0.5209 0.2901 -0.3274 -0.4142 -0.3399 0.3377 0.2909 -0.2342 -0.3444 -0.3098 0.3137 0.4098 0.3511 -0.3031 0.2792 -0.3264 -0.4826 -0.4191 -0.4105 0.3811 -0.4167 -0.2810 -0.3965 -0.3277 0.4005 -0.5619 0.3214 -0.3074 0.3149 0.2923 -0.4560 -0.5121 -0.3034 -0.2483 0.3076 0.3324 -0.5394 -0.3592 -0.4080 -0.2669 -0.3312 -0.4676 0.3394 0.2832 -0.3430 -0.2733 0.3771 -0.4011 0.3311 -0.3147 -0.3828 -0.3608 -0.3367 0.3347 0.4985 0.3360 0.5709 0.3527 0.3838 0.2598 -0.4907 -0.5444 -0.4208 0.3384 -0.5725 -0.4774 -0.2869 -0.4076 -0.4935 0.2664 0.4945 -0.3444 0.3655 0.3181 -0.4279 0.4367 0.2921 -0.3840 -0.3822 0.4303 -0.3750 -0.4139 -0.3683 -0.3093 0.3859 -0.4516 -0.2862 0.4096 0.5299 0.4599 -0.3850 -0.5448 -0.4912 0.2901 -0.2356 0.4159 0.4241 -0.3783 -0.3057 -0.4176 0.2937 -0.4328 0.3079 -0.4319 -0.5881 -0.2924 -0.4842 0.3840 -0.4788 0.4064 -0.5200 -0.3358 -0.5103 -0.3262 0.5455 0.4867 -0.2544 -0.3101 -0.5191 -0.3140 0.2647 0.4021 -0.3444 0.2442 0.3768 -0.3799 -0.3658 -0.3007 -0.3667 -0.4125 -0.3833 -0.3049 -0.3462 -0.4097 -0.5234 -0.3907 -0.5135 -0.3708 -0.4906 -0.3873 -0.3055 -0.2851 0.2258 -0.4365 0.4344 -0.3769 -0.3773 0.3727 -0.4737 0.3764 -0.2944 0.3993 -0.3385 0.3546 -0.2928 0.3213 0.2828 0.4114 0.3626 0.2971 -0.4186 0.4990 -0.4035 -0.4115 -0.5861 -0.3593 -0.3235 -0.5106 0.3494 -0.3131 -0.3092 0.3617 -0.4368 -0.3559 -0.3307 -0.4736 0.4711 -0.3565 -0.4249 -0.3137 -0.4355 -0.3666 -0.4496 -0.4235 0.4137 -0.4034 0.3067 -0.3468 -0.5431 -0.4012 -0.5058 -0.3318 0.3554 0.3243 0.3222 0.4715 -0.4813 -0.3978 0.3737 -0.4851 0.3374 -0.3269 -0.3724 -0.4464 0.2713 0.4141 0.3090 -0.3749 0.3343 0.3199 0.3850 -0.3224 -0.3441 -0.3322 0.3846 -0.3888 -0.3449 -0.4050 0.2719 -0.4003 0.2692 0.3077 0.4450 -0.3928 0.3112 0.4065 -0.3364 -0.3692 -0.3495 -0.4231 -0.4999 -0.4223 -0.3402 -0.4415 -0.5289 0.3531 -0.2845 -0.3027 0.3202 0.2709 -0.3287 -0.5237 0.4655 -0.4407 0.4363 -0.3814 0.3451 -0.4674 -0.3642 -0.3701 -0.5614 0.4706 -0.3730 0.4049 -0.4841 0.3216 0.2533 -0.3315 -0.4702 0.2832 0.3208 -0.3988 0.4051 0.2944 -0.3270 -0.5218 -0.4941 -0.3436 -0.3336 0.3327 -0.4327 -0.2856 -0.3888 0.3623 -0.4311 0.2569 -0.4285 0.3856 -0.3100 0.3400 0.2543 -0.4098 0.3215 0.3544 0.3387 -0.4852 0.3138 -0.4160 -0.3915 -0.3566 -0.4013 0.4185 0.2919 -0.2638 0.3253 0.4730 0.4224 -0.5656 0.3780 0.3973 -0.3567 0.3593 -0.3845 -0.5250 -0.4016 0.2880 0.3120 0.3576 0.4382 -0.4396 -0.3694 -0.3637 -0.3578 -0.3105 0.3453 -0.3086 -0.4585 -0.3716 -0.3602 0.3899 0.3297 0.3521 -0.3418 0.3041 -0.4212 -0.2860 -0.3797 -0.3812 -0.4849 0.2855 -0.4533 0.2687 -0.4317 -0.5373 0.3168 -0.3295 -0.5673 -0.4546 0.3240 0.3096 -0.3526 -0.3903 -0.4376 0.3073 0.2838 -0.4768 -0.3057 0.4357 -0.3438 -0.3303 -0.5406 -0.3573 -0.3177 -0.3322 -0.3588 -0.4785 -0.2901 0.3305 0.3374 0.5883 0.3086 0.3801 -0.4997 0.4408 0.2776 -0.4597 -0.3628 0.2911 0.5621 0.3353 0.2843 -0.4537 0.3384 -0.3997 -0.3124 0.2660 -0.4858 -0.5432 0.3495 -0.5886 -0.2939 -0.4719 -0.3303 0.3012 -0.3195 -0.4511 0.2736 0.4619 -0.3011 0.4006 -0.4266 -0.4322 -0.4983 0.4403 0.3300 -0.2784 -0.4593 0.3871 0.3868 -0.2825 -0.5671 -0.4544 -0.3546 0.2831 0.4306 -0.3517 -0.2938 0.2727 -0.4828 0.2930 0.3912 -0.3025 -0.2861 -0.4478 -0.5043 0.4235 0.3308 -0.4546 -0.4027 0.2765 0.3564 -0.3791 0.3270 -0.2711 -0.4505 0.3786 0.3426 -0.3170 0.2967 -0.2986 -0.2564 -0.3572 -0.4640 -0.3045 0.3262 0.3441 0.3270 -0.4281 -0.5131 -0.4990 -0.2770 -0.3088 -0.3826 -0.4304 0.4154 0.5521 0.3726 0.3458 -0.3600 -0.4770 -0.4176 0.3052 0.3005 -0.3712 -0.3419 -0.3867 -0.4058 -0.5989 0.3347 -0.3033 -0.3742 0.2990 0.4135 -0.4734 -0.3803 -0.4372 -0.3425 -0.4593 -0.4569 -0.2727 0.3121 -0.4455 0.2871 -0.3641 -0.3765 0.4040 0.3076 0.4131 -0.2960 0.2868 -0.2895 -0.6486 -0.4282 0.3601 -0.3291 0.3044 -0.3134 -0.3453 -0.4399 0.5073 0.3576 -0.4033 -0.3349 0.3763 -0.2917 -0.4403 0.4532 0.2695 0.2632 0.3163 -0.3319 0.4063 -0.3465 0.2807 -0.4705 -0.3543 -0.4140 -0.3962 -0.2460 -0.3865 0.3674 0.5040 0.3291 0.3100 -0.3251 -0.5764 -0.4675 -0.3774 0.3732 -0.3904 -0.3230 -0.3967 0.3817 -0.4242 -0.3961 0.3160 -0.3465 -0.3184 -0.4388 -0.5048 -0.3035 0.4732 -0.3883 -0.4186 -0.3067 -0.2797 -0.5022 0.2974 -0.3590 -0.4597 -0.4779 -0.5600 0.4317 -0.4360 -0.2545 -0.3915 0.3489 0.4547 -0.3118 0.4738 -0.4110 0.2785 -0.4305 -0.4636 0.3099 -0.3786 0.6014 -0.4800 -0.2492 0.3164 -0.3692 -0.4279 0.4727 -0.3170 -0.4165 0.3495 -0.3288 0.3646 0.3454 -0.2821 -0.4487 0.3080 -0.5398 -0.4157 0.4910 -0.4610 0.2826 -0.4174 0.3359 -0.3599 -0.4586 -0.4022 -0.5345 -0.3310 -0.3941 0.3615 -0.4186 -0.2988 0.3253 -0.4896 0.4060 -0.4180 -0.2579 -0.4060 0.3850 0.3313 0.2860 -0.2929 -0.5762 -0.5023 -0.3194 -0.4484 -0.3771 0.4827 -0.4146 -0.4030 -0.4183 -0.3887 -0.4402 -0.4609 0.3627 0.2645 -0.3724 -0.3448 -0.3265 0.3604 -0.4319 -0.3065 -0.4554 -0.3805 0.3708 0.3078 0.3501 0.4016 0.3626 -0.3720 -0.3376 0.4480 -0.2879 -0.4218 -0.4282 -0.3172 -0.4660 0.3694 -0.2743 0.3755 0.4062 0.2917 0.3453 0.3416 -0.4583 -0.6796 0.2587 0.5382 0.3445 0.4012 -0.5337 -0.3201 -0.4323 -0.3930 0.3277 0.3589 -0.3102 -0.4047 -0.4975 -0.3157 -0.4154 -0.4895 -0.4386 -0.4361 -0.3385 0.3643 -0.4543 0.2917 0.2687 -0.3895 -0.3659 -0.3232 -0.5679 0.2867 0.4507 -0.3391 -0.4419 0.4329 -0.4000 0.3628 0.2792 0.3548 -0.3456 0.4962 0.4396 -0.4064 -0.3113 0.3684 -0.2488 0.3321 0.3443 -0.4190 -0.3681 -0.4497 -0.4160 -0.5449 0.3785 -0.2877 -0.3651 -0.3708 -0.3273 -0.4145 -0.2759 -0.2987 0.4723 0.3624 -0.4977 -0.4169 0.3614 -0.4682 -0.4239 -0.4593 -0.3221 -0.5428 0.3200 0.4472 -0.4523 -0.6280 0.5631 0.3329 -0.4222 0.3205 0.4917 0.2804 -0.2955 0.3587 -0.2715 -0.4737 0.3528 -0.2686 -0.4326 -0.3315 -0.4674 0.2364 -0.4040 -0.3233 0.3658 0.3444 0.4197 -0.5384 0.3055 -0.4145 0.3095 0.2965 -0.3901 0.3558 0.3858 -0.3671 -0.4314 -0.4669 -0.3930 -0.3396 -0.6061 -0.4798 0.4496 0.3310 -0.3751 -0.3173 0.4981 -0.3167 -0.4711 -0.4707 0.3933 -0.4160 -0.3195 -0.3454 0.3504 0.3560 -0.3463 0.3000 -0.2510 -0.4684 -0.3629 0.3140 -0.3042 -0.2982 -0.3549 0.3149 -0.3519 -0.4694 -0.4022 -0.2882 -0.5143 -0.3000 -0.3690 0.4983 -0.3819 -0.4429 -0.2883 -0.3751 -0.3300 -0.3354 0.4583 -0.3795 -0.3968 -0.3361 -0.3944 -0.2876 -0.3345 -0.4851" HIT_INDICES="1773 1999 2091 3658 4059 4087 4173 5942 6192 13604 14053 14248 15831 16784 16827 16849 17128 17342 17623 17883 17899 18226 18436 18513 19023 19243 19513 20100 20223 20227 20535 20589 20802 21338 21348 21419" ES_PROFILE="-0.0468 -0.0253 0.0014 -0.0525 -0.0559 -0.0424 -0.0321 -0.1088 -0.1171 -0.4555 -0.4739 -0.4800 -0.5415 -0.5680 -0.5526 -0.5362 -0.5297 -0.5188 -0.5092 -0.4966 -0.4727 -0.4607 -0.4422 -0.4170 -0.4073 -0.3823 -0.3572 -0.3412 -0.3027 -0.2586 -0.2251 -0.1791 -0.1375 -0.1005 -0.0393 0.0209" RANK_AT_ES="16783.0000" RANK_SCORE_AT_ES="-0.1812"/>
  <DTG RANKED_LIST="OGD_DRUG_DRUG.OGD_FRUG.cls#Gs_versus_MCAO.rnk" TEMPLATE="OGD_FRUG.cls" GENESET="gene_sets.gmt#SA_PTEN_PATHWAY" ES="-0.6862" NES="-1.4739" NP="0.0401" FDR="0.0951" FWER="0.8140" RND_ES="-0.4256 -0.4615 0.4344 0.2781 0.7195 -0.4473 0.3056 -0.4051 -0.4650 0.5560 0.4426 0.7210 -0.5869 -0.3576 0.3851 -0.4735 0.3011 0.3071 -0.2831 -0.4795 0.5511 -0.3205 -0.5261 -0.3461 0.2352 -0.6350 0.5237 0.6149 -0.4533 -0.2991 0.3529 0.4148 0.2683 -0.3531 -0.4045 -0.3405 0.5546 -0.3461 0.2828 0.6350 0.3975 0.3756 -0.3498 -0.3412 0.3901 0.4904 -0.2447 -0.4845 0.3138 0.3816 -0.3694 -0.4021 -0.4010 0.5352 -0.5134 -0.3717 0.4030 -0.3508 0.3881 0.2916 0.2705 0.4948 -0.5163 0.3019 -0.3260 0.2729 0.5108 0.4442 0.3499 -0.4929 -0.6052 -0.4063 -0.5486 0.3142 -0.4857 0.3808 -0.5187 -0.4175 -0.6238 -0.5927 0.3594 0.3386 -0.4995 0.3238 -0.3271 -0.5299 -0.3867 -0.4916 -0.5872 -0.4621 -0.4288 -0.3371 -0.6358 -0.3984 -0.4048 -0.6309 0.3691 -0.5801 -0.5020 0.2659 -0.5065 0.2890 0.4120 -0.3499 -0.5070 -0.5616 -0.4319 0.3626 -0.4687 0.6186 0.5017 -0.4323 0.4810 -0.3541 0.4654 0.3253 -0.3680 -0.3618 -0.6105 0.3511 0.4418 0.3440 -0.4030 -0.4603 -0.3057 0.4053 -0.5143 0.3086 0.3636 -0.4135 0.2846 -0.2594 0.3713 0.3098 -0.3338 -0.5585 -0.5927 0.7019 -0.5548 0.5318 0.3973 -0.4117 0.5198 0.2830 -0.4087 -0.4435 0.5001 -0.5105 -0.5127 -0.3385 0.4257 -0.3228 0.3930 -0.5689 0.4864 0.6816 0.3841 0.3492 -0.4848 -0.3006 -0.6122 -0.5258 0.4222 -0.5211 -0.5472 0.4957 -0.3946 -0.4879 -0.6911 -0.5744 -0.3303 -0.4818 -0.6715 -0.3413 0.3417 0.3721 -0.4426 0.3439 -0.5876 -0.3875 0.5452 -0.6881 -0.4119 0.6005 -0.4817 -0.5440 -0.5143 0.4895 0.3548 -0.8459 0.5909 -0.2991 -0.4268 -0.6492 -0.5240 -0.5287 -0.4609 -0.5253 0.7002 -0.3727 0.6040 -0.2984 -0.3729 -0.3012 -0.4868 -0.3985 -0.6063 -0.3930 -0.4882 -0.3110 -0.3489 0.4924 0.2960 0.3677 0.3934 -0.3883 -0.5126 0.5255 -0.5465 0.3844 0.5558 0.3722 -0.3475 0.3461 0.4283 0.3343 -0.5180 0.5815 0.4793 -0.4523 0.6068 -0.5930 0.6498 0.4427 0.3484 0.3977 -0.6543 -0.3876 0.3557 -0.4593 -0.3773 0.4212 0.5822 -0.3848 -0.5160 -0.6834 -0.3533 -0.4961 -0.4650 -0.3591 -0.3677 0.2712 0.5528 0.2981 0.2681 0.2613 -0.5699 -0.5208 0.3511 0.4432 -0.3780 -0.2606 -0.4153 0.3316 -0.3909 -0.3915 -0.3912 0.4200 -0.4900 -0.4274 0.3593 0.4842 -0.5919 -0.4204 -0.5772 0.3407 -0.6016 0.3415 0.4046 -0.4343 0.5322 0.4987 -0.4768 -0.4693 -0.3429 0.3007 0.7003 -0.6312 -0.3508 -0.5311 -0.4389 0.4900 -0.2950 0.3171 -0.5568 0.2935 -0.6597 -0.3910 0.6212 -0.2520 -0.3120 0.2633 -0.5208 -0.6848 0.4486 -0.4551 0.4886 0.4418 0.3536 -0.6017 0.3678 -0.5785 0.4527 -0.6087 -0.5327 0.3583 -0.3657 -0.3515 0.4236 0.4073 -0.3721 0.4164 0.4093 -0.6261 -0.4243 0.3726 0.2947 -0.4203 -0.4097 0.3997 0.3291 -0.6915 0.2985 -0.5023 0.3989 -0.3585 0.3688 -0.5300 -0.3942 -0.3332 0.3641 0.3722 -0.5365 -0.5329 0.3860 0.7450 0.3980 0.3120 -0.5390 0.5436 -0.6122 0.3234 -0.5825 -0.4026 -0.6734 0.3357 0.2796 0.3338 0.4091 -0.3225 -0.5992 -0.4974 -0.2858 0.3800 -0.6224 0.5588 0.5013 -0.4582 0.4684 -0.5746 0.3201 -0.4107 0.3274 0.4298 -0.2513 -0.3818 -0.3370 -0.5775 0.4271 0.6177 0.4838 -0.3260 0.2838 -0.5195 -0.4454 -0.3411 0.3455 -0.4941 0.5832 0.4409 -0.2889 -0.6048 -0.4263 0.3706 -0.4327 0.4732 -0.4806 -0.3295 -0.6112 -0.4813 0.3084 0.6588 0.3572 -0.3826 0.4772 0.5755 -0.4137 0.3279 -0.6147 -0.4440 -0.3373 0.3731 -0.4270 -0.6012 0.3709 -0.5737 -0.4381 0.5600 0.5449 0.3934 -0.4951 -0.3331 0.3028 0.3111 -0.3644 0.6948 0.3099 -0.2982 -0.2615 0.2821 -0.5643 -0.3384 -0.8049 -0.3498 -0.4354 -0.4177 -0.3673 -0.6937 -0.5953 0.6099 -0.3468 -0.7009 -0.7789 -0.6081 -0.5860 -0.5496 -0.3321 -0.4943 0.3334 0.3817 -0.5450 0.2763 -0.3752 0.4409 -0.4007 0.3244 -0.3184 -0.6342 -0.7194 0.4606 0.2496 -0.4845 -0.4660 0.4315 -0.5984 -0.3665 0.3453 -0.3897 0.3734 0.4961 -0.3325 0.3256 0.3911 0.4867 -0.3840 0.3974 0.3764 0.2999 -0.4121 0.2991 -0.4888 -0.3583 0.4670 -0.5458 -0.4027 0.4173 -0.6313 -0.3781 0.3631 -0.3727 0.4199 -0.6174 0.5065 -0.4029 -0.4520 -0.5009 0.3950 -0.2958 -0.3609 -0.5453 0.4189 -0.4148 0.2676 -0.6217 -0.4025 -0.3280 0.3781 -0.4621 -0.4483 -0.4813 0.4482 0.3938 -0.3575 0.5287 0.3618 -0.5008 -0.5173 0.3385 -0.4109 -0.2610 -0.4290 -0.4812 -0.3555 -0.4707 -0.3370 -0.2985 -0.3557 0.3168 0.6399 -0.5520 -0.5127 0.4918 -0.5327 -0.3698 -0.4265 -0.6119 0.3573 0.4375 -0.4818 -0.4449 0.2570 -0.3972 0.5050 0.6493 -0.4887 0.3208 -0.3851 -0.5447 -0.3428 0.4398 -0.6454 0.3431 -0.5963 -0.5927 0.3224 -0.4755 0.4476 0.4017 0.3769 0.3062 -0.4592 -0.4542 -0.5023 0.3176 0.4604 -0.4005 0.4367 -0.6710 -0.5038 -0.3008 0.5538 -0.4125 -0.3505 0.2623 -0.5329 -0.4094 -0.3032 0.4199 0.3913 0.3402 -0.3216 -0.4454 0.5601 0.4298 0.3246 0.4477 -0.3635 -0.5584 -0.5601 -0.4122 0.3492 -0.4021 0.4145 -0.4478 0.3105 -0.6976 -0.3431 -0.4131 -0.4886 -0.5755 -0.5333 0.6482 0.3075 -0.3803 -0.4368 -0.5222 -0.5813 0.3937 -0.3230 -0.6525 0.4478 0.2902 0.4908 -0.4348 -0.4346 -0.3536 -0.7205 -0.2660 0.4685 0.4149 -0.3998 -0.4649 0.4128 0.3428 -0.3869 -0.5603 -0.3922 0.3758 0.3802 0.5469 -0.5282 0.4438 0.3518 -0.3327 0.3676 -0.5050 -0.4788 -0.5970 -0.4017 -0.6106 0.4214 -0.6241 -0.4058 0.3586 -0.4140 -0.4813 -0.4601 0.4126 -0.2930 -0.5901 0.4136 -0.5889 0.2992 -0.3601 -0.4986 0.5703 0.5693 0.5424 -0.4624 -0.4838 -0.5832 -0.4391 -0.5223 -0.4894 -0.3256 -0.5491 0.4676 0.3506 -0.5297 -0.7289 -0.6244 -0.4055 0.4009 -0.3724 -0.7391 0.3428 -0.3775 0.4299 -0.5092 -0.6893 0.3634 -0.5293 -0.5478 -0.5165 0.3994 -0.3867 -0.4564 -0.4525 0.5011 0.6219 -0.3279 0.4503 -0.3952 0.3088 0.5229 -0.7083 -0.5745 0.5335 -0.3956 -0.5938 -0.3354 -0.3492 -0.4775 -0.3525 -0.3946 -0.4379 0.2619 -0.5762 -0.5137 0.3019 0.4420 -0.5072 -0.5560 0.6842 -0.4806 0.4007 -0.5245 -0.3856 -0.4701 -0.4964 -0.5530 -0.5293 -0.4793 -0.5138 0.4225 -0.3643 -0.6501 -0.6613 -0.5478 -0.4200 -0.3343 -0.4649 -0.5487 -0.3650 -0.5486 -0.6822 0.3152 0.3203 -0.3414 0.5161 -0.3516 0.4645 -0.4288 -0.3071 -0.2772 -0.7358 -0.6422 -0.4573 -0.2668 -0.2788 -0.3232 -0.7231 -0.3915 -0.6121 -0.4766 -0.6313 -0.9028 -0.4584 0.5541 -0.3834 -0.4834 0.3739 -0.5080 0.5270 0.3194 0.3063 -0.6375 -0.3151 0.3575 -0.3558 -0.4453 0.3161 0.6701 -0.3651 -0.5988 -0.5454 0.3175 0.2797 -0.5240 -0.5265 -0.5796 0.2671 -0.5401 0.4592 -0.6435 -0.3440 0.3129 -0.4224 -0.4790 -0.4781 -0.4047 0.3569 -0.5830 0.3351 0.4252 -0.4108 -0.7701 -0.4544 0.3384 -0.6841 0.3655 -0.6718 0.4890 0.3854 -0.4688 -0.4934 -0.3943 -0.3551 -0.4397 -0.7334 -0.2717 0.8350 0.4095 -0.2791 0.5234 -0.4073 -0.4037 -0.4814 0.3916 -0.3993 0.3434 0.4296 0.4913 0.3152 -0.3260 0.5010 0.3310 -0.6144 -0.5205 -0.3203 -0.3601 0.5500 0.4916 0.3568 0.3290 0.6356 -0.4759 -0.4845 0.3719 -0.6167 0.4485 -0.6048 -0.5291 0.3906 -0.5577 -0.5368 -0.6751 -0.6009 -0.6300 0.4906 0.5381 -0.3476 -0.4633 0.3397 0.2906 -0.5701 0.6080 0.5433 -0.3984 -0.4697 -0.4415 -0.4187 -0.5463 0.3361 0.3943 -0.4726 0.7097 -0.4296 0.4443 -0.4661 0.3722 0.5155 0.4546 -0.5976 0.5318 -0.5942 -0.3655 -0.4459 0.3481 -0.5004 -0.3779 -0.4018 -0.3860 -0.3424 -0.4776 0.2877 -0.4365 -0.3965 -0.4930 0.6438 -0.4794 -0.7895 -0.4576 -0.7025 -0.5304 -0.3967 -0.4603 -0.4085 -0.5158 0.5139 -0.5983 -0.3312 -0.2769 0.4852 0.3164 -0.3931 -0.3940 -0.4110 0.3612 -0.3733 0.2647 -0.4224 0.5193 -0.5697 0.3587 0.5561 0.3369 -0.3608 -0.4298 -0.3031 -0.2435 -0.3536 0.3236 -0.4649 -0.3196 -0.4011 -0.5809 -0.4327 0.4066 -0.3212 0.2383 0.4089 -0.4245 -0.3473 0.4081 0.2649 0.4728 -0.3709 0.3496 -0.2998 -0.7095 -0.2773 -0.4543 0.5049 0.4176 -0.2199 -0.5280 0.4208 0.3129 0.4295 -0.2638 0.4724 -0.6247 -0.3878 0.4449 -0.4411 -0.3255 -0.5233 0.3218 -0.3814 0.3740 -0.7915 -0.3408 -0.4163 0.3266 -0.3717 -0.3554 -0.3816 -0.2876 0.2960 -0.5562 0.4287 0.3493 -0.3750 0.4226 -0.5673 -0.4884 0.5254 -0.4475 -0.5833 0.4120 0.3495 -0.2882 -0.4602 0.4493 -0.3615 -0.5970 0.3553 0.2549 -0.5365 0.3618 -0.4510 0.6984 0.5527 0.4083 0.2910 0.6404 -0.6293 0.3408 -0.3957" HIT_INDICES="4918 5726 6772 14151 14968 16234 16784 16827 17342 17899 18197 18513 19001 19109 20390 20563 21800" ES_PROFILE="-0.2032 -0.2278 -0.2733 -0.6053 -0.6283 -0.6550 -0.6407 -0.6025 -0.5782 -0.5467 -0.4985 -0.4465 -0.3929 -0.3193 -0.2719 -0.1686 0.0034" RANK_AT_ES="16233.0000" RANK_SCORE_AT_ES="-0.1429"/>
  <DTG RANKED_LIST="OGD_DRUG_DRUG.OGD_FRUG.cls#Gs_versus_MCAO.rnk" TEMPLATE="OGD_FRUG.cls" GENESET="gene_sets.gmt#REACTOME_ERK_MAPK_TARGETS" ES="-0.6443" NES="-1.4587" NP="0.0393" FDR="0.1059" FWER="0.8540" RND_ES="-0.5532 -0.2929 0.6768 -0.4122 0.4484 0.5615 -0.6933 0.3143 0.4310 -0.4355 -0.5041 -0.3446 -0.4259 -0.3049 0.3368 0.3928 0.4752 -0.3315 -0.4398 0.4312 -0.4749 -0.6238 -0.3000 -0.4139 0.4233 -0.3681 -0.5392 -0.3046 -0.4325 0.3147 0.5012 -0.5840 0.2674 -0.4454 -0.3783 -0.5486 0.5201 0.4880 0.4398 -0.4723 -0.5043 -0.4582 -0.3273 -0.4543 0.3188 0.3343 0.4231 0.3550 -0.4609 -0.4454 -0.2993 0.2777 0.2833 -0.4112 -0.4834 -0.3063 -0.6378 -0.3316 -0.3763 -0.3536 -0.3662 0.4145 0.6111 -0.3870 -0.4782 0.3852 -0.2854 0.3606 -0.5063 -0.5587 0.3907 -0.2485 -0.2815 0.3208 -0.3613 0.4255 -0.3311 -0.4276 -0.5483 -0.4784 0.3956 0.4558 -0.4661 -0.6338 -0.3914 0.3926 -0.2695 0.4294 0.3138 -0.4566 0.3176 0.5858 0.3766 -0.5281 -0.3857 -0.4679 -0.5164 -0.4537 0.3126 -0.4254 -0.4157 0.3503 -0.2904 -0.3692 -0.5052 -0.3459 -0.5472 0.3934 -0.5289 0.3072 -0.2846 -0.3613 -0.3599 -0.4064 -0.3973 -0.6454 -0.3543 -0.5717 0.4205 -0.4016 0.4006 0.5381 -0.5113 -0.5984 0.3689 -0.4033 -0.4955 -0.5537 0.3907 0.4133 0.6083 -0.5358 0.4230 0.3505 -0.3972 -0.2875 -0.3832 -0.5183 -0.5321 -0.4014 -0.4311 0.5142 -0.5037 0.2786 -0.3949 0.3923 -0.3397 0.4908 -0.4511 -0.5312 -0.3814 0.4147 -0.3553 0.3016 -0.3780 -0.4654 -0.5618 -0.4767 -0.5020 -0.4369 0.3517 0.3068 0.3392 -0.5059 -0.4975 -0.3815 -0.5269 -0.6427 -0.6453 -0.4689 0.3766 0.2742 -0.3122 0.4147 0.3434 0.6387 -0.5335 0.3651 -0.3125 -0.3943 -0.4998 -0.5568 0.3806 0.5103 -0.6218 0.3506 0.5420 0.4594 -0.6058 0.3739 0.3899 0.4510 -0.5025 0.2732 -0.3096 -0.4743 -0.2745 -0.3923 -0.4461 -0.3710 -0.4346 0.3645 -0.3623 -0.4348 0.2466 -0.5889 0.2801 -0.5333 -0.3866 -0.3032 -0.3735 0.4552 0.4320 0.5462 -0.4017 0.4843 -0.4649 0.3428 -0.5371 -0.6718 -0.3570 -0.2648 -0.4044 -0.4105 -0.5874 -0.3939 -0.4080 -0.4171 0.4336 -0.5066 -0.2796 -0.2815 0.3192 0.3962 -0.7352 -0.6253 -0.4146 -0.4206 0.5095 -0.4739 -0.4660 0.3032 -0.4831 0.3368 0.3155 0.4168 0.4613 0.3109 -0.6338 -0.5323 -0.5816 0.4288 -0.2929 -0.5024 -0.4005 -0.5191 -0.3907 0.5612 -0.3661 -0.4704 -0.2715 -0.4818 0.3583 -0.4449 -0.3759 -0.3685 -0.4546 -0.3925 -0.3017 -0.3259 0.3278 0.3118 -0.4355 0.3243 0.3588 -0.4838 0.4041 0.4378 0.3402 0.3601 -0.5847 0.4022 -0.4761 -0.3011 -0.3573 -0.6153 -0.4171 -0.2640 -0.4407 -0.3000 -0.4082 -0.4082 0.3699 -0.5151 -0.5111 -0.3332 0.4641 -0.3205 -0.2713 -0.3464 0.3596 0.4343 -0.2978 -0.3342 -0.5052 0.5725 -0.6124 0.5120 -0.4212 0.3210 0.4092 -0.4442 -0.4398 0.6019 -0.4954 -0.5282 0.4976 -0.5897 -0.4089 -0.3187 -0.4584 -0.3862 0.3931 0.3811 0.4672 0.3564 -0.4292 -0.6485 -0.3130 0.4357 -0.5748 -0.5290 -0.6451 -0.3472 -0.5445 -0.5268 -0.4314 -0.3825 -0.3350 0.4166 0.4628 -0.6197 -0.4172 -0.3199 -0.3108 0.3659 -0.4545 -0.2981 0.4171 0.3544 -0.3203 0.3136 -0.3109 0.3736 -0.4218 0.5958 -0.4576 -0.3875 -0.5283 -0.3846 0.3844 -0.4282 -0.4506 -0.4571 0.3619 -0.5373 -0.6047 -0.4773 -0.4572 0.4361 0.3359 -0.3508 0.2779 0.5350 -0.4028 -0.3178 0.3877 0.5015 -0.6582 -0.3829 -0.3292 -0.3426 -0.6386 -0.5643 -0.3297 -0.4733 0.3636 -0.6075 0.3541 -0.6357 0.3935 0.4361 0.3878 -0.2766 -0.6757 -0.4343 -0.4522 -0.6375 0.3427 0.3077 -0.4164 -0.4273 0.4433 0.3931 -0.5235 0.2846 -0.3747 -0.5338 0.3775 -0.4848 -0.4094 -0.4166 -0.4046 -0.4378 -0.3444 -0.3715 -0.4383 0.2847 0.3782 -0.4575 -0.4826 -0.3641 -0.3635 0.3219 -0.3196 0.3417 -0.3819 -0.5448 -0.3552 0.2672 0.3621 0.4415 0.4451 -0.4535 -0.2757 -0.4882 -0.3761 0.3740 0.3271 0.5864 0.3961 -0.5250 -0.3234 -0.5105 -0.4754 0.3831 -0.3134 -0.6264 -0.3334 0.4634 -0.5847 -0.4532 -0.5316 -0.5107 0.6051 -0.5544 0.4788 0.5115 0.4124 -0.4905 -0.3893 -0.4885 0.3708 -0.4105 0.4120 0.3473 -0.2852 -0.4723 -0.5649 -0.3644 -0.3211 -0.4919 -0.4264 0.3372 0.3741 -0.6483 -0.4284 -0.6106 0.4367 -0.3677 0.3101 -0.4797 -0.4503 -0.4709 0.3432 -0.3468 -0.3316 -0.3751 -0.3227 -0.3950 -0.4163 0.4795 -0.5210 -0.3453 0.3149 0.4897 -0.3265 -0.4927 0.3795 -0.3944 0.2788 0.2477 -0.4365 0.3787 -0.3757 0.4485 -0.5161 -0.4056 0.3754 0.3222 -0.4301 -0.5213 -0.4411 -0.7443 -0.3599 0.2780 0.4258 -0.4942 -0.6261 -0.2952 -0.3988 -0.5073 -0.4424 -0.4023 -0.3849 -0.3359 -0.3920 -0.3957 -0.3995 0.3623 0.3290 0.4341 -0.5773 -0.5548 0.3557 0.4413 0.4371 -0.3121 0.5483 0.4357 0.2987 -0.5494 0.4239 -0.3953 -0.3947 0.4241 -0.4189 0.4222 -0.5212 -0.4557 -0.5130 0.4121 -0.5904 0.4371 -0.3038 -0.5759 -0.5768 -0.4427 -0.6785 -0.4860 0.3250 0.3120 0.4790 0.5733 -0.5130 0.3546 -0.4918 -0.3332 0.4178 -0.4172 -0.3566 -0.3970 -0.2812 -0.5015 0.6840 -0.4615 -0.4761 -0.4804 -0.3983 -0.5076 0.6208 0.3872 -0.4846 -0.3327 0.3953 0.4375 0.3375 0.3530 -0.3268 0.4044 -0.4735 0.3066 -0.4169 0.3424 0.7050 -0.3883 -0.3685 -0.5004 0.2431 0.3981 0.2988 -0.4246 0.2764 0.3973 -0.3329 0.3098 0.4424 0.3548 -0.6368 -0.3026 -0.5477 -0.3715 -0.3570 -0.4481 -0.4734 0.4424 0.3762 0.2837 0.3822 -0.3977 -0.3009 -0.4099 0.3372 0.3330 -0.4215 -0.3515 0.3862 0.4055 -0.4931 0.2924 -0.2956 0.3313 -0.3366 -0.5955 -0.5385 0.4197 0.5735 0.4164 -0.5131 -0.4148 0.3262 0.3284 -0.3558 0.3291 -0.4412 0.4693 0.5220 -0.3271 -0.5536 0.3400 0.3486 -0.3699 0.3737 0.3296 -0.3612 -0.3602 -0.4508 -0.4499 -0.3509 -0.3075 -0.3850 0.3860 0.3446 0.3667 -0.6071 -0.5029 0.3850 0.4388 -0.3965 0.4051 0.2850 0.4029 -0.3752 -0.3138 -0.5058 0.3680 0.2967 0.3212 -0.3746 -0.3244 -0.4921 0.3695 0.3197 0.4013 0.6466 -0.6199 -0.3134 0.4487 0.5364 -0.5741 -0.6197 -0.5263 -0.7169 0.5183 0.4290 0.4302 -0.2890 0.5012 -0.4078 -0.7025 -0.6221 0.6144 -0.2709 0.2670 0.2254 -0.2626 0.5463 -0.2939 0.5346 0.2727 -0.5079 0.4224 0.4435 -0.3179 -0.4524 -0.3312 -0.4356 -0.5339 -0.4015 -0.5239 0.4518 0.4345 0.3631 -0.5632 -0.5353 0.4076 -0.5671 0.2984 -0.4353 0.3022 -0.4150 -0.5110 -0.3077 -0.6771 0.3564 -0.4586 -0.6865 -0.4389 -0.4954 0.4361 -0.6609 0.4816 0.3778 0.4809 0.3897 0.3116 -0.3974 0.3069 -0.3875 0.4621 -0.4731 -0.3214 -0.3188 -0.5220 -0.5718 -0.4256 -0.5013 0.3762 -0.3041 -0.5668 0.4408 0.5795 -0.3823 -0.2905 -0.6482 -0.3977 0.4133 -0.5571 -0.3201 0.5304 0.3460 0.4165 -0.5158 -0.4332 -0.5482 -0.4599 -0.5728 -0.4403 0.3923 -0.2935 -0.4631 -0.4528 -0.2598 -0.3201 -0.6663 -0.3175 -0.4723 -0.3223 -0.3553 0.5081 -0.2765 0.4861 0.3780 -0.5072 -0.4549 -0.3711 -0.3069 0.3128 -0.3099 -0.4124 -0.3322 0.3688 -0.5088 0.4908 -0.3047 0.3939 -0.4574 0.4880 -0.3884 -0.3182 -0.3111 0.3900 -0.4575 0.4056 0.3867 -0.3215 0.3063 0.3601 0.3623 0.3290 -0.3214 -0.2395 -0.4727 0.5453 0.5332 0.5231 -0.3816 -0.4799 0.2510 -0.5883 -0.3508 -0.6644 -0.6030 -0.4963 -0.4140 -0.3204 0.6516 -0.4167 0.4456 -0.5904 -0.6432 0.3024 0.4758 0.4443 -0.4401 -0.4277 -0.5037 -0.4207 0.4554 0.6818 -0.7109 -0.4095 -0.5813 -0.4510 -0.4124 -0.6082 -0.4187 0.4565 0.3383 0.3533 -0.5776 0.3607 -0.4572 0.3837 -0.3571 0.3954 0.3847 -0.4543 -0.4772 0.3526 0.3633 0.3583 0.3934 0.3132 0.3328 0.3526 -0.5737 0.3404 0.4382 -0.4067 0.4027 -0.3210 0.3655 -0.5934 0.3327 0.5655 0.3303 -0.6390 -0.3529 -0.5048 -0.4988 -0.5423 -0.3710 -0.3675 -0.4569 0.5294 -0.4166 -0.4848 -0.3929 0.4061 -0.3230 -0.4941 0.3025 0.2900 0.3934 -0.3856 0.5207 -0.4628 0.3627 0.2824 -0.3319 -0.6032 -0.2884 0.3633 -0.5397 0.2921 -0.5308 -0.4534 0.3949 -0.3363 0.3320 0.4881 0.3454 0.3175 -0.3652 -0.3152 0.4972 -0.3747 0.3162 -0.2762 -0.3261 -0.2973 -0.4039 0.3500 -0.3368 0.4760 0.3605 0.3561 0.4598 -0.4679 -0.6274 0.3676 -0.6908 -0.6744 -0.3913 -0.5601 0.4291 0.5193 -0.5255 -0.5019 -0.4605 -0.4877 -0.3467 -0.4300 0.2588 0.3957 -0.5210 -0.4678 -0.5651 0.3513 0.3929 0.3809 0.3326 -0.2358 0.3189 -0.3761 -0.3503 0.3706 -0.4753 -0.5741 -0.3643 -0.3536 0.5399 -0.3833 -0.6173 0.4453 -0.3103 -0.4258 0.5431 -0.3837 0.5413 0.4421 0.3122 0.4052 0.3522 -0.3353 -0.4750 -0.4406 -0.4197 0.4972 -0.4866 -0.5183 -0.3717 0.4376 -0.4411 -0.2832 0.3124 -0.6466 0.3120 -0.2724" HIT_INDICES="4186 4918 5478 6335 6706 12720 14223 14690 16234 16322 17677 17969 18017 18192 18653 18686 18696 18813 19706 20147 20403" ES_PROFILE="-0.1578 -0.1688 -0.1788 -0.2118 -0.2259 -0.5010 -0.5633 -0.5734 -0.6118 -0.5824 -0.5898 -0.5431 -0.4845 -0.4286 -0.3784 -0.3080 -0.2364 -0.1673 -0.1144 -0.0309 0.0674" RANK_AT_ES="17676.0000" RANK_SCORE_AT_ES="-0.2424"/>
  <DTG RANKED_LIST="OGD_DRUG_DRUG.OGD_FRUG.cls#Gs_versus_MCAO.rnk" TEMPLATE="OGD_FRUG.cls" GENESET="gene_sets.gmt#PID_RHOA_PATHWAY" ES="-0.5492" NES="-1.4565" NP="0.0159" FDR="0.1034" FWER="0.8620" RND_ES="-0.4086 -0.3255 0.2775 -0.3314 0.3637 0.2897 0.2622 -0.3617 -0.4253 -0.2992 -0.2717 -0.3561 -0.3643 -0.3251 -0.4490 0.3592 -0.2844 0.2651 0.3016 -0.3699 -0.3218 -0.4408 0.2797 -0.2926 0.3398 -0.4521 0.3487 -0.3708 -0.4120 -0.2966 0.4229 -0.2908 -0.2850 -0.3434 -0.3970 0.3946 -0.3702 0.2728 -0.5085 0.3567 0.5013 -0.4974 0.3933 -0.4469 0.3301 0.3896 0.2652 0.5166 -0.2640 0.2641 0.3014 -0.2932 -0.2768 -0.3721 0.2803 -0.3455 0.2723 -0.3850 -0.4017 -0.3434 -0.4785 0.3033 -0.4222 -0.2611 -0.3818 -0.2749 -0.4578 -0.3125 -0.2944 -0.3501 -0.3342 -0.3055 -0.3403 -0.3543 -0.4130 0.3395 -0.3764 -0.5213 -0.3246 -0.3923 -0.6282 -0.4509 -0.4286 0.3607 -0.4858 -0.2998 -0.4654 -0.4229 -0.4352 -0.2970 -0.3597 -0.3671 -0.2971 -0.4131 0.3342 -0.3036 -0.3206 -0.3322 0.3204 0.5048 -0.4855 -0.4718 0.2570 -0.3300 -0.5720 -0.3243 0.2662 0.3398 0.4674 0.3178 0.3514 -0.3549 0.3427 -0.5183 0.2890 0.2863 -0.3964 -0.3794 -0.5157 -0.4780 0.3737 -0.4555 0.4871 -0.3046 -0.4105 -0.4684 0.3472 -0.4161 0.3201 -0.3321 -0.3733 -0.3419 -0.3759 0.2981 0.4100 -0.3931 0.2956 0.2881 -0.2949 -0.3434 -0.3501 0.4333 0.3537 -0.4435 -0.4551 -0.2775 0.3711 -0.4245 -0.4203 -0.3476 0.3016 0.2723 -0.2412 0.4386 -0.3993 -0.5187 0.4489 -0.5031 -0.3463 -0.4204 -0.4950 -0.3761 -0.2903 -0.3234 -0.4298 -0.4819 0.3679 0.2888 0.3485 -0.3352 0.3093 -0.3290 -0.4059 -0.3013 -0.4029 0.3403 -0.5222 -0.3404 0.3895 -0.3033 0.3021 -0.4827 -0.3397 -0.3732 -0.4993 -0.3412 0.2664 -0.2788 -0.3973 -0.2590 -0.4284 -0.3255 0.4122 -0.3002 -0.2985 0.2800 -0.3654 -0.3639 -0.4022 -0.5038 0.4146 -0.4512 -0.3940 -0.3373 -0.3894 0.3259 -0.2626 -0.3253 -0.3333 -0.2707 -0.3428 -0.5688 -0.4411 -0.3699 -0.4672 -0.3706 0.2650 0.3172 -0.3140 -0.3140 0.4102 -0.3062 -0.2776 -0.3611 0.2986 0.3238 -0.2636 -0.4452 -0.3485 -0.3112 -0.3385 -0.3556 -0.3695 -0.3052 -0.3212 -0.4432 -0.3095 -0.3036 -0.2380 -0.3205 -0.3628 0.3515 0.2812 -0.4427 0.3652 -0.3333 -0.4985 0.3036 -0.3520 0.2750 0.4305 -0.3130 0.2863 -0.4654 0.2772 0.4100 -0.4560 -0.3074 -0.4298 0.5647 0.3211 -0.2967 -0.3540 -0.4952 0.3068 0.3926 0.3132 -0.3958 -0.2951 -0.3558 -0.4182 -0.3279 -0.3924 -0.4091 -0.3605 0.2890 -0.3149 0.2840 -0.3897 -0.3012 -0.3520 -0.5121 0.3808 0.3664 -0.4210 0.3435 0.3507 -0.2749 -0.3563 -0.2762 -0.3017 0.2758 -0.2863 -0.4359 -0.3681 0.3465 0.2689 0.2883 -0.3241 -0.4547 0.2758 -0.2786 -0.3170 0.4083 0.3326 -0.3834 -0.3385 0.3755 -0.4049 -0.4151 -0.4421 -0.3456 0.2944 0.2784 -0.4528 -0.4707 -0.3085 0.3214 -0.4511 -0.4622 -0.3649 -0.3609 -0.3391 -0.3012 -0.3265 -0.3234 -0.3785 -0.4222 -0.3179 0.3730 -0.3472 0.3717 0.3310 0.2510 -0.5209 -0.4336 -0.3994 0.2599 -0.3221 -0.3568 -0.3766 0.2644 -0.3564 0.2771 -0.3923 -0.4891 -0.5398 0.3136 0.5008 -0.3876 0.3657 -0.3481 -0.3300 -0.2873 0.3583 0.4073 0.2866 -0.2879 0.3077 0.3525 0.3594 -0.4038 -0.3862 -0.5146 -0.3893 -0.2678 0.3464 -0.3381 0.3791 0.2565 -0.3826 -0.4486 -0.5421 0.2466 0.3646 -0.3723 0.5420 -0.4344 -0.4395 -0.4412 -0.3828 0.3651 0.3943 0.3322 -0.4733 -0.3065 -0.3545 0.3841 -0.4443 0.2549 -0.3985 0.3424 -0.4147 0.3393 -0.3045 -0.4799 -0.4453 0.3789 -0.3853 -0.2960 -0.4455 -0.3421 -0.3875 0.4287 -0.3237 -0.3490 -0.4470 0.3529 -0.3365 -0.4600 -0.3552 0.3915 -0.3664 -0.3166 -0.3837 -0.2536 -0.4213 -0.3329 -0.3798 -0.3092 0.2559 -0.4932 -0.4432 -0.2724 -0.3592 -0.3018 -0.3791 0.4042 -0.2762 -0.3550 -0.3439 -0.2879 0.3429 0.2415 -0.3432 -0.2828 -0.3263 0.2753 -0.5160 -0.2856 -0.3082 -0.4793 0.2706 -0.3648 -0.3314 -0.3594 -0.2826 -0.4076 -0.3144 0.3333 -0.3244 -0.3075 -0.3296 0.5019 -0.4068 -0.4387 -0.3473 -0.5022 0.4495 -0.3051 -0.2924 0.5024 -0.3539 -0.3823 -0.5174 -0.4256 -0.3854 -0.3759 -0.3075 -0.3225 -0.4274 0.3750 -0.4105 0.4556 0.2970 -0.3826 -0.3325 -0.4517 0.3560 -0.2621 -0.4396 -0.3544 0.4581 -0.5163 0.3192 -0.5087 -0.4667 0.3093 -0.3124 0.4100 -0.3259 0.2449 -0.5170 -0.3263 -0.4182 -0.3348 -0.3943 0.5120 -0.4963 -0.4061 0.2987 -0.3405 -0.3148 -0.5333 0.3050 0.2833 -0.2656 -0.3984 -0.3737 -0.3651 -0.3962 -0.2699 -0.4242 -0.2972 0.3339 -0.5383 0.4113 0.2699 0.3280 -0.4681 0.3205 0.3213 -0.2835 0.2877 -0.5230 -0.4689 -0.4700 -0.3136 0.3005 -0.2641 0.3558 -0.4732 -0.4758 -0.3929 -0.5817 -0.4339 -0.3261 -0.3391 -0.4175 -0.4789 0.4075 -0.3301 0.3730 -0.3035 -0.4051 0.3283 -0.4592 -0.3115 -0.3773 -0.3327 -0.2877 0.3101 0.4321 -0.3957 0.3564 -0.2679 -0.4249 -0.3608 -0.3940 0.3996 0.3165 -0.4991 -0.3160 0.4234 -0.5532 -0.2819 -0.3682 0.3701 0.2613 -0.3933 -0.3555 -0.4520 -0.4235 -0.2495 0.3140 0.3075 0.4113 -0.3537 0.2716 -0.4820 -0.2844 -0.4364 -0.3718 -0.3992 -0.4282 -0.2522 -0.3349 0.3113 -0.2977 -0.2770 -0.4138 -0.2715 0.3507 -0.5139 0.2994 -0.3524 0.3393 0.3112 -0.2976 0.3430 -0.4068 0.3326 -0.2905 -0.3003 -0.3180 0.3457 -0.5201 -0.3540 0.4357 -0.4184 -0.3492 -0.5195 -0.3811 0.3573 -0.3579 0.4708 -0.4032 -0.3772 -0.3394 -0.4592 -0.2991 -0.3658 -0.5065 -0.4292 -0.3862 0.3451 -0.3172 -0.4406 -0.2931 0.3822 -0.2871 0.4598 0.2481 -0.2861 -0.4191 -0.4328 -0.2735 -0.2770 -0.3408 -0.3949 0.3482 -0.5332 0.2991 0.3934 -0.3494 -0.3922 -0.3626 0.3334 -0.3466 -0.3887 -0.4995 0.3018 -0.3737 -0.3889 -0.2985 -0.3944 0.2915 0.3397 0.2536 -0.2825 -0.4111 -0.3758 -0.5075 0.2932 -0.2861 -0.3427 -0.2933 -0.3153 -0.3843 -0.3272 0.3843 0.3205 0.2284 -0.2523 0.3942 -0.2817 -0.3390 -0.4410 0.3657 -0.3473 -0.3153 -0.4638 0.3216 -0.3924 -0.2422 -0.2807 -0.3690 -0.5059 -0.3147 -0.4034 0.3042 -0.3601 -0.3695 -0.3457 -0.5061 -0.3798 0.3882 0.3913 -0.3757 0.2585 -0.4053 -0.4153 -0.4282 -0.3511 -0.3525 -0.4154 -0.3309 -0.4422 -0.2931 -0.5242 -0.3199 -0.3256 0.4897 0.5396 0.2400 -0.3108 -0.4464 -0.3165 -0.3245 0.3326 -0.4063 -0.4760 -0.4111 0.3144 -0.3925 -0.4556 -0.5149 -0.3703 -0.3298 0.2414 -0.4112 -0.3633 -0.3347 -0.3370 -0.3384 -0.2984 -0.3965 -0.3765 0.2812 -0.3344 0.4751 -0.3238 -0.4593 -0.4861 -0.3376 -0.3527 0.3550 -0.2974 -0.3673 0.4048 -0.3065 -0.4358 -0.4208 -0.2709 -0.2970 -0.3600 -0.3756 -0.3170 -0.4087 -0.3527 -0.3273 0.3974 0.2875 -0.3869 -0.3383 -0.2789 -0.3862 0.4786 -0.3690 -0.2956 -0.3618 0.2709 -0.3920 -0.3855 -0.2640 -0.3058 0.4503 -0.3145 -0.2789 0.2922 -0.4013 -0.4729 0.3665 -0.3957 0.4507 0.3664 -0.2820 -0.2785 -0.4274 0.3091 -0.5884 -0.3278 0.3895 -0.3636 -0.3563 -0.4352 -0.3188 -0.4845 -0.5252 0.3716 -0.3664 -0.4630 -0.4374 -0.3251 0.3810 -0.4298 -0.3801 -0.3986 -0.4554 0.3263 0.3798 -0.4718 -0.4008 -0.3438 -0.3702 -0.5729 -0.2907 -0.2937 0.3316 0.3378 -0.2699 -0.2697 0.3803 0.5189 0.2647 0.3907 0.2721 -0.3785 -0.3359 -0.5124 -0.3189 0.2866 0.3893 0.4038 0.5415 -0.2531 0.4083 -0.3329 -0.3324 -0.4022 0.3330 0.3095 -0.3539 0.3335 -0.4263 -0.3354 -0.2855 -0.3291 -0.3895 -0.3604 -0.4161 -0.5155 -0.5579 -0.3222 -0.3334 -0.2723 -0.3199 -0.3572 0.4114 -0.3268 0.3058 -0.2666 -0.3436 -0.3242 0.3077 -0.3789 0.4161 0.2558 -0.4003 -0.5925 -0.4815 -0.3473 -0.3483 0.2655 -0.4139 0.3858 -0.2627 -0.3226 -0.4017 0.2914 0.2637 -0.5735 0.3000 0.3243 -0.3020 -0.4608 0.4133 -0.5191 0.3536 -0.2986 0.2768 0.3913 -0.4066 -0.4023 -0.3680 -0.4415 0.3130 -0.4907 -0.3454 0.4051 -0.4865 -0.4231 0.2909 -0.3807 -0.4975 -0.5177 0.4507 -0.5014 0.3619 -0.3480 -0.4353 -0.3416 -0.3041 -0.2916 -0.3944 0.3639 0.3137 -0.3993 -0.3306 -0.3957 -0.3324 -0.4307 0.2789 0.3823 -0.4107 -0.3983 0.3945 -0.2891 0.2869 -0.5966 0.4180 -0.3004 -0.3211 -0.3241 -0.5139 0.2668 -0.3922 -0.4313 -0.3496 -0.4666 -0.4043 0.2529 -0.3402 0.5129 0.2643 -0.2895 -0.5041 0.3356 0.3208 -0.3119 -0.3421 -0.4212 -0.2947 -0.3956 0.4389 0.4649 -0.3009 -0.4556 -0.3934 -0.4007 0.3492 0.3086 -0.3544 -0.3613 0.2983 0.3599 0.3570 0.2774 0.2986 -0.4457 0.2851 -0.3714 -0.4191 0.2789 -0.4191 0.3295 -0.4509 -0.3249 0.4334 -0.4749 -0.3472 0.3861 -0.3013 0.2757 -0.4155 0.4310 -0.3759 0.3507 -0.3466 -0.5366 -0.4081 -0.3382 0.2653 -0.4298 -0.3082 -0.3110 -0.3015 -0.4613 -0.2318 -0.2289" HIT_INDICES="906 1505 1999 2156 2441 2688 4900 5094 5874 5942 6115 10813 11274 11898 13930 14923 15121 16304 16661 16704 16904 17050 17142 17196 17249 17333 17342 17866 17895 18051 18612 19275 19345 19417 19790 19820 20023 20592 20637 20819 20929 21002 21145 21253 21576" ES_PROFILE="-0.0041 -0.0003 0.0036 0.0216 0.0315 0.0414 -0.0520 -0.0537 -0.0857 -0.0853 -0.0903 -0.3055 -0.3266 -0.3551 -0.4467 -0.4872 -0.4903 -0.5329 -0.5356 -0.5237 -0.5180 -0.5091 -0.4973 -0.4834 -0.4691 -0.4558 -0.4390 -0.4427 -0.4236 -0.4093 -0.4106 -0.4115 -0.3849 -0.3577 -0.3415 -0.3094 -0.2837 -0.2695 -0.2307 -0.1961 -0.1569 -0.1149 -0.0739 -0.0294 0.0137" RANK_AT_ES="16660.0000" RANK_SCORE_AT_ES="-0.1740"/>
  <DTG RANKED_LIST="OGD_DRUG_DRUG.OGD_FRUG.cls#Gs_versus_MCAO.rnk" TEMPLATE="OGD_FRUG.cls" GENESET="gene_sets.gmt#KOINUMA_TARGETS_OF_SMAD2_OR_SMAD3" ES="-0.4439" NES="-1.4551" NP="0.0000" FDR="0.1007" FWER="0.8640" RND_ES="-0.3158 0.2606 -0.2820 -0.2704 -0.3331 -0.3930 -0.2735 -0.3140 -0.2837 -0.2837 -0.2518 0.2643 -0.3132 -0.2914 -0.2559 -0.3424 -0.2799 -0.3766 -0.3491 -0.2859 0.2735 -0.3761 -0.2959 -0.3162 -0.3788 -0.3704 -0.2903 -0.2651 -0.2552 -0.2635 -0.2545 0.2627 -0.2971 -0.2973 -0.3350 -0.2562 -0.3170 -0.3106 0.3068 -0.3124 0.2935 -0.2989 -0.3066 -0.3192 -0.3043 -0.3321 0.2846 -0.3914 -0.2591 -0.3944 -0.2767 -0.3028 0.2565 -0.3085 -0.2440 -0.2230 0.3310 -0.2792 -0.2883 -0.2655 -0.3087 -0.2567 -0.3650 -0.3066 -0.3919 -0.2748 -0.2654 0.2664 -0.3252 -0.2679 -0.2638 -0.3762 0.2626 -0.2622 0.2880 -0.3332 -0.3818 0.2635 -0.3168 -0.3239 -0.2624 -0.3292 -0.2472 -0.3379 -0.3225 -0.2757 -0.3159 0.3259 -0.3144 -0.3019 0.2479 -0.2907 -0.2401 -0.3000 -0.2815 0.2469 -0.3528 0.2783 -0.3216 -0.3292 -0.2775 -0.2754 -0.2939 -0.3362 -0.2551 -0.3106 0.2375 0.2703 -0.3118 -0.2615 0.2528 -0.3573 -0.3718 0.2586 -0.3173 -0.2464 -0.3700 -0.2856 -0.3163 -0.2428 -0.3324 -0.3447 -0.3156 0.2399 -0.2882 0.2537 -0.3014 -0.3620 -0.3172 -0.2512 0.2529 -0.2711 -0.2907 -0.2876 -0.2434 -0.2823 0.2653 -0.3084 -0.2622 -0.2643 -0.2904 -0.2813 -0.3196 -0.3392 0.2719 0.3006 0.2741 -0.2485 0.3091 -0.3271 -0.3138 -0.2859 -0.2797 -0.3053 0.2848 0.2719 -0.2526 -0.2698 -0.3163 0.2494 -0.2593 -0.3093 0.2621 0.2495 -0.3206 -0.3436 -0.2951 -0.3146 0.3003 -0.3019 -0.3035 0.2510 0.2478 -0.2702 -0.3050 -0.3298 0.2633 -0.3101 -0.3048 -0.3216 -0.2304 -0.2967 -0.2672 -0.3396 -0.2440 -0.3255 -0.3031 -0.3691 -0.2518 -0.3360 -0.2745 -0.3175 -0.3109 -0.2640 -0.3149 -0.3030 -0.3475 -0.2680 0.2551 -0.2708 -0.2967 -0.3648 -0.3373 -0.3595 -0.2733 -0.2508 0.3239 -0.2715 0.2494 -0.2983 -0.3343 -0.3534 -0.2710 -0.3490 -0.2407 -0.2792 0.2620 -0.2880 0.2502 -0.2708 -0.2705 0.3541 -0.3167 -0.3287 -0.2787 -0.2975 -0.2915 0.2687 -0.2657 -0.2957 -0.2853 -0.3252 -0.2649 -0.3777 -0.3598 -0.2649 0.3252 -0.3753 0.2806 -0.3473 -0.2734 -0.2464 -0.2508 -0.2729 -0.2974 -0.2639 -0.2457 0.2734 0.2900 -0.3245 -0.3160 -0.3026 -0.2564 -0.2936 -0.2701 0.2591 0.2545 -0.3712 -0.3422 -0.2632 -0.2509 -0.3320 -0.3597 -0.3207 -0.2868 0.2434 -0.3238 -0.3177 0.2562 -0.2695 -0.3284 -0.2595 -0.3257 -0.3177 -0.3583 -0.2836 -0.3030 -0.2404 0.2622 -0.2947 -0.3074 -0.3159 -0.2720 -0.2857 -0.2352 -0.3050 -0.2523 -0.2762 -0.3112 -0.3087 -0.3016 -0.2714 -0.3106 -0.2742 0.2779 -0.2528 -0.2624 -0.2617 0.2876 -0.3258 0.3049 -0.3347 -0.2572 -0.3148 -0.2718 0.2560 -0.2941 0.2724 -0.3190 -0.2918 -0.2790 -0.3102 -0.3286 -0.3027 0.2403 -0.3557 0.2495 -0.3035 -0.2984 0.2929 0.2608 -0.2903 -0.2900 -0.2852 -0.3145 0.2676 -0.2854 0.2896 -0.2911 -0.2956 -0.2718 -0.3126 -0.3562 0.2844 -0.3684 -0.3163 -0.2749 0.2691 0.2577 -0.2924 0.2872 -0.2671 -0.2571 -0.3437 -0.3397 -0.2927 -0.2655 -0.3788 0.2862 -0.3429 -0.3073 -0.3656 -0.2801 0.3336 -0.3149 0.2575 -0.3298 -0.4112 -0.3377 -0.3146 -0.2659 0.2772 -0.3033 0.3091 0.2757 -0.3152 -0.3325 0.2784 -0.2860 -0.3305 -0.2520 -0.2427 -0.3038 -0.2569 -0.2791 -0.2559 -0.2566 -0.2656 -0.3062 -0.2661 -0.3008 -0.2618 -0.3228 -0.2843 -0.2579 -0.3225 -0.3172 -0.3315 -0.2590 -0.2658 -0.3256 0.2596 -0.2819 0.2966 -0.3615 -0.3507 0.2708 -0.2497 -0.3428 -0.2554 -0.2729 -0.3479 -0.2750 0.3349 -0.2779 -0.3242 0.2492 -0.3072 -0.3111 -0.2412 0.2538 -0.3287 -0.2494 -0.3379 -0.3946 -0.2867 -0.2773 -0.3153 -0.3106 -0.3174 -0.2647 0.3254 0.2538 0.2531 -0.3334 -0.3298 -0.2766 -0.3723 -0.2815 -0.2657 -0.2332 -0.2791 0.2665 0.2848 -0.3100 0.2488 -0.2728 0.2654 -0.3194 -0.2917 0.2642 -0.2850 0.2590 -0.2834 -0.2737 0.2517 -0.3572 -0.2626 -0.2639 -0.2716 -0.3184 -0.3447 0.3068 -0.2845 -0.3812 0.2533 -0.3179 -0.2450 -0.2999 0.2865 -0.2724 0.2935 -0.2612 -0.3676 -0.3064 -0.3399 -0.2552 0.2725 -0.3783 -0.2540 -0.3480 -0.2944 -0.2841 -0.3398 -0.3227 -0.2920 -0.2925 -0.2608 -0.3513 -0.2936 -0.3576 -0.3010 -0.2636 -0.3325 0.2634 -0.2780 -0.2834 -0.3832 -0.3192 -0.2485 -0.3618 -0.2753 0.2561 -0.3124 -0.3524 0.2809 0.2914 -0.2915 -0.2571 -0.2893 -0.3185 -0.3924 -0.3214 -0.2913 0.2823 -0.2838 -0.3107 -0.3284 -0.3854 0.2697 -0.2937 0.3008 -0.2786 0.2626 -0.2834 -0.2300 -0.3782 -0.2738 -0.3577 -0.2807 0.2672 -0.2686 -0.2644 -0.3473 -0.2708 -0.3182 -0.2665 -0.2821 -0.2416 -0.2936 -0.3181 -0.3909 -0.3669 -0.3053 -0.2656 -0.3514 0.2300 0.2669 -0.3297 -0.3268 -0.3065 -0.3479 -0.3454 -0.3054 -0.2969 -0.3755 -0.2895 -0.2452 -0.2840 -0.2925 0.2826 -0.2972 -0.3033 -0.2765 -0.2456 -0.2976 -0.3025 -0.2818 -0.2667 -0.3867 -0.2844 -0.3278 -0.3443 -0.3472 -0.2745 -0.2886 -0.2597 -0.2891 0.2511 -0.3038 -0.2834 -0.3204 -0.2967 -0.3657 -0.2513 -0.3156 -0.3117 -0.2692 0.2927 -0.2692 -0.3248 -0.2942 0.2879 -0.3238 -0.3560 -0.3630 -0.2779 -0.2612 0.2672 0.2888 -0.3324 -0.2849 -0.3426 -0.3233 0.2663 -0.2781 -0.3455 -0.3021 -0.3066 -0.2961 -0.3508 -0.2805 -0.2900 -0.2411 0.2583 0.3188 -0.2589 -0.2511 -0.2833 -0.3463 -0.3320 -0.2777 -0.2772 0.2667 -0.3105 0.3337 -0.3148 0.2754 -0.3276 -0.3040 0.2484 -0.3001 -0.3633 -0.2578 -0.3358 0.2259 -0.3075 -0.3016 -0.2688 -0.2804 -0.3282 -0.2587 0.2493 -0.2967 -0.2770 0.2397 -0.3152 -0.3377 -0.3971 -0.3121 0.3053 -0.2577 -0.3348 -0.3304 -0.3603 -0.3243 -0.3093 -0.2775 -0.3459 -0.2898 0.3086 -0.2763 -0.3203 -0.3664 -0.3378 -0.4118 -0.2943 -0.3172 0.2904 -0.2499 -0.3646 -0.3443 -0.3280 0.2637 0.2834 -0.3562 -0.3457 -0.3022 0.2777 -0.3252 -0.3572 -0.3542 -0.2468 -0.3516 0.2679 -0.3183 -0.3586 -0.3432 -0.3815 -0.2773 0.2895 -0.3257 -0.2805 -0.3559 -0.3505 -0.3194 -0.3365 -0.2938 -0.3558 -0.3108 -0.2577 -0.2735 -0.3311 -0.3391 -0.2901 -0.3089 0.2841 -0.3027 -0.3513 -0.3390 -0.2499 -0.3211 -0.2937 -0.3096 -0.2770 -0.2622 0.2555 -0.3549 -0.2990 -0.2492 -0.2284 -0.2766 -0.2893 0.2474 -0.2962 -0.3745 -0.2931 -0.3131 -0.2966 -0.3420 -0.3573 -0.2900 0.2696 -0.3155 -0.3290 -0.2636 -0.3401 -0.2703 -0.2596 -0.3565 0.2687 -0.2996 -0.3110 -0.2475 -0.2695 0.2400 -0.2627 -0.3941 0.2859 -0.2418 -0.2995 0.2538 -0.3068 -0.3297 -0.2776 -0.3017 -0.3213 -0.2904 -0.2654 0.2634 -0.2624 -0.2414 -0.2767 -0.2469 -0.2957 -0.3183 -0.2988 0.2693 -0.3643 -0.3141 -0.2622 -0.3652 -0.3616 -0.2746 -0.2935 -0.2573 -0.3123 -0.3320 -0.2974 -0.3063 -0.3028 0.3037 -0.2860 -0.3164 -0.3400 0.2403 0.2582 -0.2778 -0.3219 -0.3796 -0.3476 -0.3961 -0.2532 -0.3204 -0.3467 -0.2726 -0.2825 -0.2769 -0.3279 -0.2362 -0.2857 -0.3457 -0.3416 0.2887 -0.3132 0.2885 -0.3455 0.2927 0.2883 -0.3424 -0.3647 -0.3030 -0.3361 -0.3760 -0.2701 -0.3167 -0.2802 -0.2620 -0.2809 -0.2990 -0.3005 -0.3536 -0.3228 -0.3528 0.2588 0.3686 -0.2421 0.3422 -0.3731 -0.3252 -0.2785 0.2726 -0.3195 -0.3195 -0.3047 0.2977 -0.3608 -0.3667 -0.2661 -0.3340 -0.3629 -0.2884 -0.3067 -0.3514 -0.3194 -0.3682 -0.2901 -0.3695 -0.2461 -0.2891 -0.3298 -0.3329 -0.3709 0.2634 -0.2698 -0.2561 -0.2698 -0.2422 0.2790 -0.3324 -0.2785 -0.3259 -0.3060 -0.3367 -0.3502 0.2756 -0.3050 -0.2921 -0.2910 -0.2629 -0.3103 -0.2791 -0.3742 -0.3105 -0.3511 -0.2863 -0.2944 -0.3370 0.2170 -0.3131 -0.3852 -0.3153 -0.3293 -0.2697 -0.3458 -0.2861 -0.2454 0.3193 0.2562 -0.3130 -0.2703 -0.2339 -0.2763 -0.2815 -0.2558 -0.4419 -0.2805 -0.3986 0.2677 -0.2572 0.2881 -0.3059 -0.3857 -0.2612 -0.3659 -0.3002 0.2836 -0.3034 -0.2752 -0.2746 -0.2963 -0.2757 -0.3156 0.3040 0.3443 -0.3025 -0.3120 -0.3138 0.2814 -0.2983 -0.2532 -0.2730 -0.3604 -0.2941 0.2867 0.2903 -0.3935 -0.2743 -0.2657 0.2424 -0.3940 -0.3425 -0.2272 -0.2577 -0.3056 0.2633 -0.2764 -0.2753 -0.3123 -0.2865 0.2268 0.2482 -0.3022 -0.3110 -0.3119 -0.2615 -0.3043 -0.2997 0.2607 -0.3871 -0.3485 0.2671 -0.2912 -0.2704 0.3435 -0.3464 -0.3343 -0.2693 0.2808 -0.2904 -0.2508 -0.3045 -0.2587 0.3109 -0.2240 0.2553 -0.2940 -0.3233 -0.2666 -0.2860 -0.3143 -0.3562 -0.2969 0.3132 -0.3094 0.2701 -0.2776 -0.3593 -0.3217 -0.2943 -0.2647 -0.2985 -0.3612 -0.2760 -0.3108 -0.2986 -0.3625 -0.3606 0.2635 -0.2770 -0.3047 0.2906 -0.3211 -0.2746 -0.2994 -0.3518 -0.3917 -0.3720 0.2931 0.2373 -0.3232 -0.2634 -0.2857 0.2746 -0.3851 -0.3300 0.2756 -0.3579 -0.3038 -0.3018" HIT_INDICES="265 383 556 562 754 801 886 975 988 1008 1093 1288 1389 1542 1739 1973 2149 2181 2269 2307 2408 2604 2719 2842 2843 2876 2954 3038 3102 3168 3279 3284 3523 3525 3550 3600 3714 3767 3918 3989 4039 4048 4080 4088 4333 4473 4565 4664 4683 4818 4822 4833 4909 4953 4965 5218 5347 5358 5488 5561 5748 5753 5785 5936 6157 6208 6237 6651 6706 6740 6939 7000 7311 8426 8893 9067 9878 10020 10652 11316 11857 12242 13244 13333 13406 13475 13785 13817 13859 14175 14292 14409 14586 14648 14654 14674 14732 14780 14858 15022 15063 15098 15121 15177 15220 15284 15297 15306 15344 15397 15541 15659 15670 15739 15772 15808 15855 15899 16015 16106 16109 16287 16347 16483 16491 16521 16569 16624 16640 16642 16661 16720 16759 16802 16840 16864 17062 17075 17097 17130 17211 17249 17257 17269 17333 17395 17435 17446 17480 17493 17519 17608 17726 17746 17770 17803 17866 17920 17940 18088 18101 18172 18178 18402 18428 18456 18474 18549 18660 18700 18715 18734 18754 18817 18829 18894 18980 19002 19108 19205 19229 19267 19293 19296 19299 19346 19374 19418 19470 19497 19546 19611 19737 19774 19829 19868 19918 19920 19949 20140 20172 20220 20249 20257 20415 20479 20532 20543 20576 20626 20748 20772 20831 20836 20848 20878 20911 20920 20951 20994 21098 21121 21188 21191 21202 21253 21256 21356 21362 21367 21453 21549 21642 21664" ES_PROFILE="-0.0003 0.0047 0.0061 0.0151 0.0146 0.0207 0.0246 0.0282 0.0353 0.0420 0.0454 0.0434 0.0455 0.0449 0.0419 0.0367 0.0339 0.0377 0.0387 0.0419 0.0422 0.0377 0.0368 0.0353 0.0395 0.0422 0.0426 0.0427 0.0436 0.0443 0.0427 0.0461 0.0383 0.0415 0.0436 0.0445 0.0423 0.0429 0.0387 0.0382 0.0386 0.0408 0.0419 0.0442 0.0352 0.0309 0.0288 0.0261 0.0272 0.0228 0.0244 0.0256 0.0238 0.0234 0.0245 0.0142 0.0096 0.0104 0.0055 0.0033 -0.0044 -0.0037 -0.0043 -0.0105 -0.0201 -0.0219 -0.0227 -0.0415 -0.0438 -0.0451 -0.0542 -0.0570 -0.0713 -0.1228 -0.1443 -0.1523 -0.1897 -0.1962 -0.2254 -0.2560 -0.2810 -0.2987 -0.3450 -0.3490 -0.3522 -0.3553 -0.3693 -0.3705 -0.3721 -0.3863 -0.3911 -0.3959 -0.4033 -0.4053 -0.4048 -0.4048 -0.4066 -0.4079 -0.4105 -0.4169 -0.4175 -0.4179 -0.4177 -0.4189 -0.4196 -0.4211 -0.4202 -0.4192 -0.4194 -0.4203 -0.4253 -0.4290 -0.4277 -0.4290 -0.4286 -0.4284 -0.4285 -0.4285 -0.4317 -0.4337 -0.4316 -0.4374 -0.4376 -0.4412 -0.4389 -0.4376 -0.4371 -0.4367 -0.4346 -0.4318 -0.4298 -0.4296 -0.4284 -0.4274 -0.4260 -0.4241 -0.4299 -0.4272 -0.4248 -0.4230 -0.4232 -0.4215 -0.4183 -0.4153 -0.4146 -0.4138 -0.4119 -0.4087 -0.4065 -0.4033 -0.4006 -0.4008 -0.4022 -0.3990 -0.3960 -0.3933 -0.3920 -0.3901 -0.3866 -0.3889 -0.3850 -0.3836 -0.3792 -0.3846 -0.3809 -0.3772 -0.3731 -0.3715 -0.3714 -0.3679 -0.3633 -0.3588 -0.3544 -0.3519 -0.3469 -0.3443 -0.3426 -0.3379 -0.3368 -0.3352 -0.3302 -0.3258 -0.3208 -0.3147 -0.3086 -0.3045 -0.2995 -0.2951 -0.2910 -0.2857 -0.2814 -0.2776 -0.2765 -0.2713 -0.2668 -0.2615 -0.2566 -0.2495 -0.2436 -0.2448 -0.2387 -0.2332 -0.2268 -0.2194 -0.2186 -0.2133 -0.2074 -0.1996 -0.1927 -0.1865 -0.1833 -0.1755 -0.1691 -0.1603 -0.1518 -0.1440 -0.1363 -0.1274 -0.1195 -0.1120 -0.1070 -0.0981 -0.0911 -0.0811 -0.0714 -0.0634 -0.0531 -0.0469 -0.0364 -0.0258 -0.0185 -0.0110 -0.0025 0.0097" RANK_AT_ES="16482.0000" RANK_SCORE_AT_ES="-0.1603"/>
  <DTG RANKED_LIST="OGD_DRUG_DRUG.OGD_FRUG.cls#Gs_versus_MCAO.rnk" TEMPLATE="OGD_FRUG.cls" GENESET="gene_sets.gmt#BHAT_ESR1_TARGETS_VIA_AKT1_DN" ES="-0.5074" NES="-1.4500" NP="0.0155" FDR="0.1020" FWER="0.8800" RND_ES="-0.3434 0.2728 -0.3143 0.4073 -0.2918 -0.3655 -0.3520 -0.3485 -0.2731 0.2767 -0.4068 -0.2565 0.3030 -0.2838 -0.4217 -0.3071 -0.3235 -0.4174 -0.4017 -0.2793 0.4178 -0.4049 -0.4718 0.2969 0.2715 -0.2997 0.2835 -0.3799 -0.3219 -0.2934 -0.2804 -0.3720 0.2799 0.3149 0.3200 -0.3217 0.4106 -0.3665 -0.3087 -0.5401 -0.3083 0.2697 -0.2937 -0.3358 -0.4028 -0.3030 -0.2505 -0.4454 -0.2530 0.4048 -0.2776 0.3177 -0.3975 -0.3534 0.3569 -0.2809 -0.4119 -0.2784 0.3798 0.2489 -0.3441 -0.4224 -0.3682 -0.3025 -0.3743 -0.2751 -0.3167 -0.3385 -0.4530 -0.4411 -0.3521 -0.2462 -0.4012 -0.3907 -0.3285 -0.3163 0.3109 -0.2970 -0.5039 0.3002 0.2671 0.2464 -0.2743 0.3087 0.3090 -0.3172 -0.3186 0.3216 -0.4435 -0.2633 -0.3327 0.2607 -0.4586 0.2883 0.3828 -0.4077 -0.2682 0.2579 -0.4060 -0.4302 -0.2755 -0.3171 -0.2545 0.2924 0.4318 -0.3938 0.2505 -0.3790 -0.3746 -0.3628 0.2762 0.4284 0.2465 -0.2876 -0.3354 -0.3089 0.3451 -0.4823 0.4050 -0.3846 -0.2729 -0.3858 -0.4087 -0.2782 -0.3747 -0.4714 0.2691 -0.3145 -0.3380 -0.3285 0.2729 -0.3090 0.4075 -0.4423 0.3189 -0.3158 0.3259 0.3144 -0.4064 -0.3271 0.3515 -0.3400 -0.3189 -0.2973 -0.5173 -0.3833 -0.2877 0.2878 -0.4520 -0.3519 -0.3118 -0.3657 -0.3507 -0.4101 -0.3173 -0.2797 -0.2806 -0.3378 0.3553 -0.4352 -0.3686 0.2357 -0.4195 -0.3080 -0.2910 0.2599 -0.3190 0.2967 0.3508 -0.3834 -0.2929 0.2761 0.4462 -0.3319 0.4168 0.3047 -0.3289 -0.2868 -0.3310 -0.3684 -0.3639 0.2761 -0.2909 -0.4634 -0.4048 -0.3644 -0.3349 -0.4447 -0.4091 -0.3432 -0.4193 0.2761 -0.2877 -0.3204 0.3628 -0.3094 -0.4327 -0.3082 0.3740 -0.3247 -0.3334 -0.4720 -0.2760 -0.2734 -0.3161 0.2583 -0.4085 0.2980 -0.3529 -0.3315 -0.3445 -0.3752 -0.3357 -0.3306 0.2583 0.3419 -0.3581 0.3064 0.3341 -0.3214 -0.2672 -0.4803 -0.2718 -0.3648 -0.4003 -0.4340 -0.3244 -0.3169 -0.3625 -0.3745 -0.4095 -0.4098 0.3046 -0.3526 -0.2703 -0.4312 0.3402 -0.3632 -0.3638 -0.3550 -0.3065 -0.3634 -0.2369 -0.2783 0.3594 -0.2873 -0.2656 -0.2603 -0.2741 0.3615 -0.4172 -0.3975 -0.4371 0.3169 0.3253 -0.3495 -0.2927 -0.4161 0.4364 0.3022 -0.4883 -0.3769 -0.3473 0.2839 -0.3406 -0.2879 -0.3578 -0.3526 -0.3409 0.2997 0.3448 -0.3515 0.2981 -0.2824 -0.3144 0.3016 -0.5263 -0.3082 -0.3190 -0.2850 -0.3148 -0.2879 -0.2970 -0.2771 0.3449 -0.3873 -0.3941 0.4037 -0.4479 -0.3814 -0.2688 -0.3559 -0.3308 -0.2945 -0.3819 -0.3160 0.2747 0.3354 -0.2814 -0.2889 -0.3350 -0.4409 0.3069 -0.4819 -0.3199 -0.3597 -0.3783 -0.2564 -0.3868 -0.4538 0.3249 0.2986 -0.3238 0.2776 -0.2922 -0.2653 -0.3422 -0.3075 0.3014 0.3486 -0.5121 -0.3193 0.3643 -0.3481 -0.3082 -0.3577 -0.4402 -0.2751 -0.4376 -0.3733 0.2764 -0.3244 -0.3409 0.3793 -0.3155 0.3384 -0.2912 -0.3528 -0.3333 -0.3655 0.3204 -0.3226 0.4687 -0.3633 -0.4041 -0.4296 -0.5213 0.3257 -0.4152 -0.3395 0.2782 0.2827 0.3205 -0.2765 0.2661 -0.4722 0.2824 0.2618 0.3365 -0.4471 -0.3024 -0.2905 -0.2901 -0.3476 0.2685 -0.4453 0.3133 -0.3010 -0.3420 -0.3686 -0.3615 0.3400 -0.4000 -0.3938 -0.3373 -0.3183 -0.4338 -0.3264 -0.4348 -0.4427 0.2691 -0.3349 -0.3358 0.2851 -0.2967 -0.3348 -0.3189 0.3322 -0.3125 -0.3857 -0.3087 0.3210 -0.2461 0.2739 0.2809 0.2925 -0.3178 0.2853 0.3453 0.3065 0.2762 -0.3956 0.2744 -0.3341 0.2859 -0.3793 -0.3239 -0.3844 -0.2885 -0.3054 0.2861 -0.4587 -0.3138 -0.4944 -0.3209 -0.2954 0.3041 -0.3744 0.2807 -0.2859 0.3829 -0.2716 -0.3136 0.2968 -0.3237 -0.3469 -0.3874 0.3220 -0.4188 -0.3470 -0.2948 0.2688 -0.4102 0.2992 -0.3077 -0.3455 0.3181 0.3561 0.3147 -0.3563 -0.3028 -0.3449 -0.3295 -0.4449 0.3374 -0.2742 -0.2517 -0.2346 -0.2884 -0.3042 0.3288 -0.3270 -0.3532 -0.2644 -0.3601 0.3413 -0.3379 0.3115 -0.3065 -0.3236 0.3346 -0.3792 0.4239 -0.3332 0.2645 -0.2572 -0.3874 0.2309 -0.3642 0.3344 -0.4833 -0.2486 0.3514 -0.4666 0.3149 -0.2819 0.3239 -0.4008 -0.3883 -0.3728 0.2529 -0.4105 -0.3398 -0.3994 0.3115 -0.3932 -0.4823 -0.4431 -0.3224 0.3334 -0.2873 -0.2871 -0.2922 0.4063 -0.3045 -0.2581 0.2631 -0.3312 0.5109 -0.4603 -0.3934 -0.2901 -0.2641 -0.4031 -0.3829 -0.2658 -0.2859 -0.3117 0.3301 -0.3147 -0.3247 0.3153 -0.3760 -0.3969 -0.3912 -0.2737 -0.3396 -0.3602 -0.3954 -0.2841 -0.3913 -0.2987 -0.2497 -0.2898 0.3082 -0.3118 -0.3069 -0.3527 -0.3059 -0.3414 -0.4211 -0.3450 -0.2631 -0.4492 -0.3427 -0.3747 -0.4826 0.3246 -0.2520 -0.4261 -0.4174 -0.4459 0.3101 -0.3994 -0.3453 0.2888 0.3860 -0.3215 0.2955 -0.3689 -0.3546 -0.4300 0.2675 -0.2799 -0.2819 0.2729 -0.3931 -0.4971 -0.5123 -0.2705 -0.3524 -0.3006 -0.4402 -0.3664 -0.3966 -0.3613 0.2436 -0.4182 0.3666 0.2620 -0.3902 0.2825 0.3538 -0.3039 -0.4729 -0.3381 0.3060 -0.3487 0.3451 0.4457 -0.4144 -0.3480 -0.3920 -0.3586 0.2911 -0.3339 -0.4114 -0.3393 0.3629 -0.3057 -0.4328 0.2579 -0.4404 -0.2720 -0.3034 0.3208 -0.3756 -0.4521 -0.3053 -0.3987 0.3835 0.3544 -0.4294 0.3215 -0.2696 -0.3462 -0.2795 -0.2876 -0.4487 -0.3238 -0.4821 -0.4363 -0.4023 -0.3169 -0.2775 -0.4495 -0.2901 -0.2724 -0.3065 -0.2466 -0.2962 -0.3147 0.3795 -0.3642 0.2690 0.3754 -0.3235 -0.3489 0.2864 -0.3156 -0.3348 -0.4741 0.2452 -0.2723 -0.3763 -0.3432 -0.4563 -0.2588 0.3343 -0.3632 -0.3149 -0.3788 -0.4163 -0.2500 0.3566 0.3573 -0.3888 -0.3601 0.2759 0.4427 -0.2515 -0.3572 0.2732 0.3658 -0.2872 -0.2676 -0.3667 0.3208 0.2915 -0.3059 -0.3014 -0.3323 -0.3850 -0.3611 -0.2858 -0.3650 0.2508 -0.3729 -0.3314 0.2547 -0.2689 0.2452 -0.3498 0.2700 0.2668 -0.3356 -0.2953 0.2675 0.3701 0.2678 -0.3346 0.2593 -0.3803 -0.3299 -0.3985 -0.4749 -0.3796 -0.2361 -0.2736 -0.4036 -0.3141 -0.4376 -0.3869 -0.4427 0.3401 -0.3509 -0.4527 -0.2500 -0.2629 -0.3575 -0.3654 -0.4301 0.2919 -0.3373 -0.3063 -0.2687 -0.3783 -0.3629 0.2819 -0.2784 -0.3289 -0.3248 0.3047 -0.5357 -0.3946 -0.2935 -0.3272 -0.3372 -0.3465 -0.3037 -0.4154 0.2998 -0.4640 -0.2996 0.3075 -0.3955 0.2817 -0.3529 -0.4068 -0.3342 -0.3214 -0.3108 0.3447 -0.3070 0.3382 -0.3950 -0.2579 0.2988 -0.2993 -0.3338 -0.4211 -0.2645 0.3073 -0.3558 -0.3404 -0.2597 -0.3619 -0.2704 -0.4665 -0.3250 -0.3193 0.3451 -0.3632 -0.3295 -0.3323 0.4375 -0.3597 -0.3399 -0.3057 0.2621 -0.3592 0.2638 -0.5016 -0.2745 -0.2649 0.4499 -0.3720 -0.4265 -0.3765 -0.3181 -0.2857 0.2667 -0.3819 -0.3331 0.2772 0.3233 -0.2914 0.2678 0.3241 -0.3874 -0.4299 -0.3347 0.3565 -0.3760 -0.2784 -0.3250 -0.3077 0.4250 -0.2704 0.2625 -0.3220 -0.3491 -0.2635 -0.3162 -0.3217 0.3143 -0.4826 -0.2678 0.3174 0.2665 -0.3335 0.3019 0.3152 -0.2631 -0.2755 -0.3011 -0.3203 -0.3494 -0.3210 -0.3499 -0.4176 0.2585 0.3291 -0.3856 -0.3701 -0.3505 0.2704 0.2904 0.3322 -0.3039 -0.3325 0.3187 0.2989 -0.3287 -0.3745 -0.3090 0.2701 0.3835 -0.2783 0.3259 -0.3016 -0.3714 0.2811 -0.2894 -0.2794 0.2847 -0.3432 0.4694 -0.3338 -0.2480 -0.3070 -0.4252 -0.3969 -0.3066 -0.2906 -0.3395 0.2966 0.3863 -0.4563 0.3237 -0.3629 0.3483 0.2564 0.3161 -0.3897 0.2900 -0.2871 -0.3852 -0.4158 -0.3736 -0.3446 -0.3742 0.3059 -0.4531 -0.3300 0.2732 0.3084 -0.4645 0.3014 -0.2871 -0.3867 0.3345 0.2383 0.2937 -0.3361 -0.3056 -0.5202 -0.4725 0.3245 -0.3208 -0.2657 -0.5009 0.3517 0.2424 -0.3924 -0.3748 -0.3399 -0.2881 0.2169 -0.3899 0.2700 -0.2714 -0.3365 -0.3467 -0.2560 -0.3314 0.2917 -0.2886 0.3195 0.3360 -0.4313 -0.3796 -0.2927 -0.2813 0.2839 -0.2949 -0.2997 0.2984 -0.3823 0.2638 -0.3528 0.3161 -0.4302 -0.2878 -0.3944 -0.4846 -0.4172 0.3417 -0.4822 -0.2948 0.3202 0.2768 -0.3600 -0.4605 -0.2978 0.3274 -0.4061 -0.2948 0.2495 -0.2586 -0.3461 -0.2901 0.2572 0.2687 0.2588 0.3403 0.2954 -0.4052 0.2730 -0.3539 -0.3258 -0.3342 -0.3831 -0.3712 -0.3214 -0.3261 -0.5473 -0.2522 -0.2878 -0.5079 -0.2820 -0.4630 0.3728 -0.3689 -0.3698 0.2879 -0.2950 -0.3903 0.2526 0.4424 0.3545 -0.4490 -0.2834 -0.2725 0.2654 -0.3258 0.2948 -0.4202 -0.3462 -0.4786 0.3066 -0.2623 -0.2678 0.2969 0.4184 -0.3848 -0.2877 -0.3338 0.3543 -0.2724 -0.3224 -0.4978 -0.3475 0.3551 -0.2876 -0.4171 -0.3513 -0.2647 -0.3581 0.2954 -0.3233 0.3294 -0.2895 -0.5323 -0.4025 0.4263 -0.4406 -0.3538 -0.3184 0.3368" HIT_INDICES="108 439 485 571 1098 1423 3266 3397 3722 4009 4355 4467 4668 4866 4909 4927 5125 5211 6616 6622 6691 6933 7990 11664 11888 12440 12870 13475 13611 14412 14519 14562 15328 15493 15929 15940 15957 16081 16111 16299 16771 17531 17533 17814 17943 18062 18357 18455 18474 18582 18905 19039 19052 19122 19254 19493 19765 19837 19891 19904 19917 20097 20148 20197 20209 20390 20392 20612 20820 20831 21001 21139 21238 21536 21735 21804" ES_PROFILE="0.0383 0.0509 0.0755 0.0969 0.0929 0.0963 0.0216 0.0249 0.0183 0.0125 0.0029 0.0037 -0.0002 -0.0046 -0.0020 0.0017 -0.0034 -0.0035 -0.0672 -0.0667 -0.0692 -0.0801 -0.1285 -0.2970 -0.3073 -0.3325 -0.3522 -0.3796 -0.3853 -0.4204 -0.4234 -0.4234 -0.4546 -0.4577 -0.4722 -0.4670 -0.4621 -0.4618 -0.4571 -0.4590 -0.4726 -0.4970 -0.4866 -0.4880 -0.4820 -0.4752 -0.4755 -0.4665 -0.4538 -0.4447 -0.4443 -0.4345 -0.4192 -0.4061 -0.3953 -0.3885 -0.3820 -0.3660 -0.3490 -0.3300 -0.3110 -0.2988 -0.2804 -0.2616 -0.2412 -0.2276 -0.2058 -0.1927 -0.1775 -0.1533 -0.1351 -0.1142 -0.0905 -0.0719 -0.0415 0.0033" RANK_AT_ES="17530.0000" RANK_SCORE_AT_ES="-0.2320"/>
  <DTG RANKED_LIST="OGD_DRUG_DRUG.OGD_FRUG.cls#Gs_versus_MCAO.rnk" TEMPLATE="OGD_FRUG.cls" GENESET="gene_sets.gmt#BIOCARTA_NFKB_PATHWAY" ES="-0.6286" NES="-1.4475" NP="0.0409" FDR="0.1005" FWER="0.8840" RND_ES="-0.5197 0.3203 -0.4099 -0.3254 -0.4281 0.4940 -0.4936 -0.5554 -0.3405 0.4434 0.4323 -0.4609 -0.4481 0.3843 -0.4879 0.7434 -0.6312 0.3796 -0.3116 -0.3506 -0.2370 -0.3992 0.3787 0.3856 0.2805 0.4025 0.3468 -0.4959 0.4377 -0.4228 -0.4754 -0.5973 0.4146 -0.6013 -0.5134 -0.3406 -0.2980 -0.5110 -0.6328 -0.4202 0.6180 -0.5312 -0.3817 -0.3801 -0.3506 0.4421 0.3482 0.3921 -0.2549 0.4176 -0.5134 -0.5099 -0.4015 0.3771 -0.4180 0.3582 -0.4653 -0.4411 -0.4302 -0.4090 -0.3228 -0.6122 -0.4059 -0.4441 -0.4596 0.5371 -0.5669 -0.3427 -0.3834 -0.3964 0.2859 0.3685 0.3159 -0.6801 -0.4727 -0.5451 -0.2902 -0.5638 -0.4354 -0.4840 0.3823 -0.3398 -0.4640 -0.4877 -0.6933 -0.3940 -0.4820 -0.5125 -0.3269 -0.3592 0.5967 -0.3811 0.5647 -0.4044 -0.4887 -0.4129 -0.4758 0.5239 0.3857 0.3841 -0.5950 -0.5685 -0.5226 -0.4431 -0.4524 -0.5012 -0.3038 -0.3088 -0.3302 0.3464 0.3234 0.6132 -0.5779 -0.3706 -0.3689 -0.3353 -0.4968 -0.3399 -0.4585 -0.5949 -0.3163 -0.3621 0.3629 -0.2566 0.3034 -0.2926 0.3878 -0.4232 -0.3252 -0.5684 0.2480 -0.3691 -0.6852 0.3318 -0.4621 0.4947 0.3535 0.3281 -0.4635 -0.4373 0.4601 0.3688 -0.3242 -0.4379 -0.3113 0.4676 -0.2941 -0.4108 0.5494 -0.3432 -0.5712 -0.4996 0.3994 -0.2759 -0.4314 -0.4046 0.4912 -0.3295 -0.6536 -0.6571 0.3445 0.3688 0.5072 -0.5176 0.3685 0.5447 -0.3179 0.3621 0.3317 -0.3865 0.3807 0.4451 -0.5050 -0.3283 -0.4585 -0.3889 0.3406 0.4228 -0.4498 -0.4288 -0.5543 -0.4114 -0.3351 0.4148 -0.4896 0.3543 -0.5213 -0.5707 0.3285 -0.4901 0.3275 -0.3282 -0.4869 -0.2628 0.4058 -0.4582 0.4438 -0.5244 -0.4225 -0.3960 0.3638 -0.3953 0.5208 0.3144 0.2529 0.4035 -0.5117 0.4012 0.5469 -0.4179 0.3382 -0.4695 -0.3958 -0.4423 -0.4630 0.3436 -0.4298 0.5849 0.4872 -0.3461 -0.4342 -0.4702 -0.7022 -0.4384 -0.5091 0.3687 -0.3385 -0.6810 0.3955 -0.2573 0.3668 0.5906 0.5001 -0.4122 -0.5194 -0.5059 0.3374 0.3526 -0.5076 -0.3913 0.3791 0.4151 -0.3299 0.3572 -0.4946 -0.4634 -0.4562 0.3100 -0.3481 -0.3522 -0.3915 -0.3997 0.2964 -0.5313 -0.4452 -0.3438 0.6635 -0.3912 -0.4060 0.3183 -0.3922 -0.3485 -0.3106 0.3884 0.2816 0.3164 0.4157 0.3323 -0.4308 0.4087 -0.4003 -0.4662 -0.3188 -0.3773 0.4230 0.2699 -0.5204 -0.5156 0.3341 -0.4074 -0.4720 0.3565 -0.4796 -0.4459 0.3431 0.3726 -0.4028 0.4690 0.2695 0.3846 -0.3707 0.3147 0.7597 0.4754 -0.3083 0.4079 -0.5413 0.2651 0.3044 0.3863 0.4223 0.4358 -0.5474 -0.3233 -0.2594 0.3504 -0.3841 0.3117 0.4591 -0.3628 0.3250 -0.3881 0.3508 -0.4478 -0.5430 -0.6632 -0.3746 0.3524 -0.3751 -0.2777 -0.3065 -0.3167 -0.4613 0.3558 -0.3393 0.4596 0.3526 0.2482 -0.2922 -0.5086 0.5023 -0.5208 -0.3819 -0.6917 0.3993 -0.5034 -0.3963 -0.4531 0.4101 0.4593 -0.3682 -0.4362 -0.3632 -0.3352 0.4103 -0.5422 -0.4042 -0.3136 -0.5851 0.5784 0.4744 -0.5204 0.3942 0.3516 0.6406 0.4050 -0.4654 0.3963 -0.4760 0.3997 0.4024 -0.2772 0.2965 -0.4810 -0.3586 -0.6673 0.4183 -0.3315 0.3696 0.5284 0.3406 0.2724 0.3270 -0.4171 -0.3880 0.2808 -0.5775 -0.3309 -0.3213 0.3838 -0.4931 -0.2925 -0.4176 0.3825 -0.4818 0.4289 -0.4782 -0.6039 0.6090 -0.3783 0.4681 0.5172 0.3612 -0.5034 -0.3553 0.3212 0.3755 -0.5587 -0.5966 -0.5210 -0.4091 -0.5443 0.3595 0.5953 0.3650 -0.4566 -0.4590 -0.3853 -0.4916 0.3978 0.4972 0.3522 -0.5256 0.3631 -0.3266 0.3386 -0.5806 0.6006 0.3471 0.2984 -0.3048 -0.3419 -0.3856 0.3624 -0.3865 -0.3137 0.3421 0.4706 -0.4993 -0.4145 -0.4640 -0.5780 0.3818 0.3293 -0.3260 0.3529 -0.4683 0.2725 -0.3914 0.4797 0.5030 -0.3217 0.5695 0.4765 -0.5012 -0.4068 -0.2921 -0.5872 -0.4915 -0.6085 0.3849 -0.4685 0.4317 0.4215 -0.4114 -0.3066 0.3440 0.4400 -0.3655 0.4046 0.4136 -0.4652 0.3885 -0.6122 0.3092 -0.4898 0.2757 -0.6456 0.3051 -0.4085 0.4272 -0.4305 0.3370 0.4667 -0.5511 -0.3489 0.3381 -0.5876 -0.3236 -0.5326 -0.3263 -0.3453 0.4356 -0.7086 -0.2986 -0.2827 -0.3288 -0.3594 -0.5023 -0.3946 0.2946 0.3710 0.3289 -0.3354 0.4462 -0.3684 -0.2625 -0.3735 0.3907 -0.5482 -0.5230 -0.3457 0.3421 0.3612 -0.6054 -0.5704 0.6006 -0.3138 -0.2348 0.3347 0.2767 -0.3855 0.3391 -0.4166 -0.7185 -0.2487 0.4279 0.3059 0.4822 -0.3569 -0.3571 0.3211 -0.5465 0.3281 -0.5517 -0.4578 -0.4577 -0.5585 0.4351 0.5420 -0.3923 0.4018 -0.3401 -0.2654 0.3175 -0.4689 -0.3031 -0.5847 0.3815 0.3868 0.6579 -0.4395 -0.6142 0.4279 0.3322 -0.3271 -0.4077 0.4360 -0.3032 -0.4038 0.3708 -0.4770 0.3852 -0.4026 -0.3118 -0.5087 0.6051 0.5570 -0.4091 -0.4698 -0.4782 -0.4562 -0.3151 -0.3266 -0.4750 -0.4090 0.6110 0.3114 -0.4582 -0.3486 0.3129 -0.3938 -0.5863 -0.4737 -0.3788 -0.4342 -0.4804 -0.4334 -0.3714 0.2725 0.4630 -0.3898 -0.5865 0.3261 -0.6684 -0.4667 -0.3395 -0.6718 0.6109 -0.2796 -0.3474 -0.2651 0.3145 -0.3843 -0.4534 -0.5496 -0.5301 -0.4139 -0.3694 0.5311 -0.4226 0.3654 0.5275 -0.3233 0.2671 0.4634 -0.5229 0.3700 0.6361 0.3159 -0.5073 -0.5418 0.3283 -0.3955 0.2856 -0.4282 -0.3864 -0.4700 -0.5802 0.3393 -0.4661 0.2552 -0.4752 -0.4763 -0.4143 0.4056 -0.5505 -0.3083 0.4211 -0.4089 -0.5177 0.2996 -0.3554 -0.4101 0.3582 0.2931 -0.3557 0.4550 -0.4980 -0.4235 0.3474 -0.5158 -0.3594 -0.4293 -0.4176 -0.5351 0.3654 0.2944 -0.4035 0.3473 -0.3328 -0.5117 -0.4280 -0.4681 0.4708 0.3733 0.3546 0.5429 0.4255 -0.6264 -0.4664 0.4959 -0.4095 -0.4047 -0.4106 0.4421 -0.4435 -0.3288 -0.6266 -0.6201 -0.5562 -0.3770 0.4465 -0.2919 -0.4141 -0.4875 -0.4234 0.4820 -0.3580 0.4620 -0.4702 -0.3595 0.2961 0.2726 0.4332 -0.4210 -0.5372 -0.4275 -0.5061 -0.4139 0.2592 -0.4084 -0.3711 -0.5523 0.2754 -0.2580 0.6025 -0.3416 -0.4692 0.3732 0.4475 -0.6234 -0.3433 -0.5383 -0.3633 -0.3764 -0.3934 -0.5602 -0.3655 -0.4671 -0.4937 -0.2955 -0.5043 0.5773 -0.3857 -0.4243 -0.3663 0.4051 0.4197 0.3066 -0.3948 -0.4362 -0.6014 -0.5581 -0.3398 0.3174 -0.4329 -0.3035 -0.2527 0.3368 -0.5907 -0.3426 -0.3189 -0.3516 -0.4148 0.4674 -0.4130 -0.3488 0.5126 0.3156 0.4330 -0.3491 -0.5035 -0.4165 -0.3895 -0.3920 0.2666 -0.4134 -0.3721 -0.4178 -0.4063 -0.3774 0.5811 0.4219 0.5533 -0.4852 -0.4303 0.5057 0.4012 -0.4369 0.3118 0.5416 -0.5110 0.3306 -0.3559 -0.6157 -0.2895 0.5034 0.4782 -0.2916 0.2866 -0.5049 0.4833 -0.3631 -0.5229 -0.5529 -0.3971 -0.2683 -0.5270 -0.3188 -0.5483 -0.3146 -0.3196 0.2967 -0.4236 -0.3200 -0.4581 -0.4217 0.5477 -0.4057 0.3240 -0.5044 0.4553 -0.4513 -0.3693 -0.3847 0.3324 -0.4440 0.4832 -0.4749 -0.4022 -0.3598 0.4765 -0.4142 -0.6928 -0.3829 -0.4161 -0.3786 0.5500 -0.4468 0.2709 -0.5294 -0.4754 -0.4808 -0.3433 0.4896 -0.2490 -0.3423 -0.3906 -0.4623 0.3392 -0.3592 -0.4336 -0.3407 0.3281 -0.4877 -0.4383 -0.3497 -0.4883 -0.5682 -0.3945 0.4037 -0.4310 -0.4481 -0.3506 -0.4530 0.4596 -0.6322 -0.5107 -0.8071 -0.3903 -0.2440 -0.5465 -0.6498 0.4920 0.2692 0.3935 -0.3181 0.3405 -0.4349 0.4244 0.4304 -0.5035 0.4152 0.3319 -0.4487 0.5263 -0.4119 0.3143 0.3460 -0.4500 0.3503 0.3859 0.5938 -0.4162 0.3071 0.5306 -0.4519 -0.3544 -0.4830 -0.3114 -0.5461 -0.6384 0.4355 0.3472 0.3186 -0.5573 -0.5508 -0.3956 0.5738 0.3537 -0.5636 0.2270 -0.3720 -0.4682 -0.6475 -0.6251 -0.4323 0.3159 -0.4974 -0.3036 -0.2820 -0.2884 -0.3697 -0.3335 0.2536 -0.5227 0.5375 -0.3985 0.3084 -0.3134 0.3680 0.3291 -0.3086 -0.6144 -0.4031 0.4364 -0.5854 0.4736 -0.3395 -0.3352 0.5091 -0.5180 -0.4056 -0.3393 -0.4083 0.5467 -0.4833 -0.2549 -0.2999 0.6364 0.4005 0.3258 -0.3390 0.4430 0.6981 -0.5050 -0.5456 -0.4513 -0.2205 0.3877 -0.2705 0.2881 -0.4360 -0.4157 0.3546 -0.3348 -0.5268 0.3639 0.3571 -0.3829 -0.3784 0.5064 -0.3311 -0.4592 -0.2486 0.5498 -0.3155 -0.3272 -0.4876 -0.3088 -0.5854 -0.4840 0.3432 -0.3416 -0.4941 0.3498 0.4061 -0.4094 -0.4298 -0.5996 -0.4529 -0.3965 -0.6701 0.3984 -0.3834 -0.5289 -0.7725 -0.3939 0.3848 -0.3762 0.3534 0.5432 -0.4390 -0.3581 -0.4266 -0.2490 0.4427 -0.4012 -0.4398 -0.4858 -0.3759 0.4485 -0.5593 -0.4592 -0.5526 -0.3962 -0.2839 0.4505 -0.2643 0.4054 0.3057 0.3436 -0.5880 -0.5765 -0.6489 -0.2944 -0.4082 -0.3087 -0.5634" HIT_INDICES="3820 5487 5838 6041 6996 10924 14274 14695 15584 15809 15939 16790 17079 17607 17623 18062 18711 19192 19213 19232 19665 20919 21380" ES_PROFILE="-0.1388 -0.2012 -0.2071 -0.2086 -0.2520 -0.4317 -0.5789 -0.5880 -0.6079 -0.5949 -0.5757 -0.5779 -0.5506 -0.5270 -0.4796 -0.4446 -0.4095 -0.3571 -0.2834 -0.2093 -0.1458 -0.0897 0.0227" RANK_AT_ES="15583.0000" RANK_SCORE_AT_ES="-0.1029"/>
  <DTG RANKED_LIST="OGD_DRUG_DRUG.OGD_FRUG.cls#Gs_versus_MCAO.rnk" TEMPLATE="OGD_FRUG.cls" GENESET="gene_sets.gmt#WNT_SIGNALING" ES="-0.4865" NES="-1.4358" NP="0.0145" FDR="0.1086" FWER="0.9130" RND_ES="0.3115 0.3040 -0.4142 0.2943 0.3465 0.3270 0.4352 -0.2675 -0.3372 0.2580 -0.3726 -0.3462 -0.3596 -0.3202 -0.4275 -0.3808 -0.4165 -0.2824 -0.3202 0.3018 0.2822 0.3239 -0.3602 -0.4784 0.2782 -0.3244 -0.3150 -0.2917 -0.3901 -0.3181 0.2635 -0.2589 -0.4047 0.2824 -0.2831 -0.3315 0.3399 0.2710 -0.3601 0.2620 0.2645 -0.2865 -0.3009 0.2836 0.2503 -0.3941 -0.3327 -0.3707 -0.3852 -0.3282 -0.3745 -0.4203 -0.3955 -0.3043 0.3313 0.3262 -0.2884 0.3124 0.4047 0.2550 -0.3251 0.3242 -0.2666 -0.3249 -0.3545 0.4681 -0.3758 -0.3116 -0.3974 -0.4298 0.2913 -0.3111 -0.3746 0.4258 -0.3959 -0.3596 -0.2528 0.3199 -0.2937 -0.3328 -0.3116 0.2772 0.2862 -0.3685 0.3264 -0.3401 -0.3263 -0.2486 -0.2765 -0.3395 -0.3668 -0.2419 -0.3423 0.3715 0.4288 -0.4449 0.3018 -0.3315 0.2975 0.2605 -0.3378 -0.3234 0.2436 -0.2574 -0.3271 0.2794 0.3522 -0.4026 -0.4032 0.4087 0.2568 -0.3964 0.2684 0.3704 -0.3696 0.3568 -0.3074 0.2614 -0.3012 0.2578 0.2914 -0.2684 -0.3755 -0.2752 -0.3510 -0.2766 0.3158 -0.2704 -0.3355 -0.2584 -0.3423 -0.3167 0.3135 -0.3025 0.2688 -0.3027 0.3826 -0.2726 -0.3063 -0.4096 0.3368 0.2895 0.4012 -0.3471 -0.2689 -0.3233 -0.3056 -0.2657 0.3497 0.2938 -0.2985 0.3069 -0.2687 -0.3710 -0.3440 0.2626 -0.2810 -0.2648 -0.4353 -0.3029 0.2747 0.2500 -0.2403 0.2534 -0.2678 0.2834 -0.2596 -0.4516 -0.2223 -0.2514 -0.3744 -0.4525 -0.3854 0.2637 -0.2524 -0.3158 0.3115 0.2901 -0.3546 -0.2937 0.2781 0.3755 -0.4156 -0.2902 -0.2865 0.3848 0.2715 0.3733 -0.4145 -0.3857 0.3193 -0.3316 -0.3023 0.3519 -0.3053 -0.3766 0.2786 -0.3239 -0.3752 -0.4021 0.2856 0.2691 0.3297 -0.3292 -0.2802 -0.3851 -0.2741 0.3381 -0.3682 -0.3106 -0.3845 -0.3663 -0.2688 -0.2731 0.2672 -0.2841 -0.4525 0.2543 -0.3444 0.3000 -0.4405 -0.3818 -0.3825 0.2824 -0.2856 -0.2970 0.3436 -0.2961 -0.3449 -0.3603 -0.3988 -0.4182 -0.3628 -0.3137 0.2752 -0.3404 -0.2652 -0.3634 0.3584 -0.2991 -0.3834 -0.2915 -0.3411 -0.2793 -0.3340 -0.2802 -0.4034 -0.3483 -0.2549 -0.2435 -0.3879 -0.3734 0.3447 -0.3201 -0.3063 -0.2619 0.2915 -0.2985 -0.3038 0.2724 0.3633 -0.2899 0.2936 0.4769 0.2984 -0.4319 -0.3503 -0.5119 -0.4048 0.3243 -0.2545 -0.2692 -0.3128 -0.4533 -0.3237 -0.4209 -0.2705 -0.2903 -0.3833 0.2728 -0.3396 -0.3263 -0.3219 -0.2996 -0.3227 -0.3376 0.3505 0.2563 -0.3460 -0.4482 -0.3332 -0.3531 0.2543 -0.3211 0.2926 -0.3236 0.2825 0.2704 -0.2967 -0.3361 -0.3594 -0.3840 -0.2903 0.4170 -0.4681 -0.2911 -0.2913 -0.3729 -0.3025 0.2778 -0.3445 -0.3473 -0.3343 -0.3562 -0.3856 -0.3133 0.2735 -0.2977 -0.2744 0.3673 -0.4174 0.2844 0.2571 -0.3657 -0.3568 -0.3719 -0.4352 -0.2515 0.3982 0.3225 -0.3033 -0.4167 -0.3976 -0.2335 -0.4548 -0.2731 0.2870 -0.3497 -0.3386 -0.3983 0.4141 0.3302 0.2947 -0.2534 -0.2991 -0.2818 -0.2939 -0.3496 -0.2707 -0.2260 -0.4014 -0.2950 0.3511 -0.2616 -0.3945 0.2890 0.2963 -0.2563 -0.3333 0.2804 -0.4914 -0.2711 0.4022 -0.3158 -0.3253 0.3365 -0.3485 0.3007 0.3804 -0.3584 0.3034 -0.2839 -0.2862 0.2650 -0.3552 0.3375 0.3391 0.2676 -0.3667 -0.4251 -0.2681 -0.3252 -0.2719 -0.3468 -0.2695 -0.2907 -0.3759 -0.2831 -0.3122 0.2638 0.3561 0.2919 0.2649 -0.3478 -0.2508 0.2795 -0.2921 -0.3539 -0.3731 -0.3895 -0.3403 -0.4762 -0.3001 -0.2828 -0.4071 -0.3348 -0.3391 0.2652 -0.3352 0.3200 -0.3720 0.3280 0.2383 -0.3799 0.3098 0.3185 -0.3536 -0.3087 0.2328 0.2566 0.3187 -0.3123 -0.3813 -0.3879 -0.3560 0.3928 -0.2670 -0.4725 0.2805 -0.3904 -0.3789 -0.3532 -0.3627 -0.3211 -0.4082 0.3247 -0.4353 -0.3946 -0.4513 -0.4152 -0.2972 0.3301 -0.3611 -0.3748 -0.2607 0.3720 0.3573 -0.2757 -0.3309 -0.2578 -0.3485 -0.2808 -0.4018 -0.3091 -0.3453 -0.2796 -0.3198 -0.3074 -0.4431 -0.3777 0.4202 0.3465 -0.4070 0.2577 0.2451 -0.2951 -0.4942 -0.3052 0.3050 -0.3461 0.3326 -0.2516 -0.3961 0.2946 -0.3764 -0.2877 -0.3376 0.3133 -0.2635 -0.2772 -0.3278 -0.3395 -0.2468 -0.3101 0.2879 -0.4011 -0.2869 -0.3536 -0.3421 -0.3077 0.3113 -0.4628 -0.3691 -0.3040 -0.4354 0.3153 -0.3299 -0.5217 0.3056 -0.3687 0.2655 -0.3539 -0.3464 -0.3185 -0.4382 -0.3633 -0.3845 0.3010 -0.2867 -0.3987 -0.2865 0.3611 -0.3786 -0.2349 0.3032 -0.3919 -0.3307 -0.4183 0.2679 -0.2984 0.3242 -0.2712 0.3790 -0.2860 -0.2484 -0.4716 -0.3217 -0.3520 -0.3013 -0.3028 0.3513 -0.3561 0.2986 0.2773 -0.3822 -0.3427 -0.4041 -0.3109 -0.3704 -0.2494 -0.3422 0.3444 -0.4219 0.2624 -0.3378 -0.3805 -0.4651 -0.2899 -0.3414 -0.3364 -0.3510 -0.3011 0.3614 -0.3608 -0.2979 -0.2970 0.4092 -0.4360 -0.3058 -0.3451 -0.2575 -0.3447 -0.3550 0.3359 -0.3564 -0.2922 -0.4557 -0.3297 -0.3320 0.2680 0.2869 -0.3166 -0.2743 -0.3570 -0.4890 -0.3284 -0.3890 -0.2766 0.2615 0.2446 -0.3081 0.2974 -0.3372 0.3036 -0.3043 0.2831 -0.2873 -0.3872 0.2566 -0.2552 -0.3506 -0.2714 -0.2930 -0.3616 -0.3956 0.3697 0.2906 -0.2799 -0.4336 0.3010 -0.3113 -0.3118 0.2901 -0.3943 0.2865 -0.3253 -0.3275 -0.3720 -0.3271 -0.3022 -0.3596 -0.2976 -0.4157 0.3253 -0.2612 0.3229 -0.3762 0.3332 0.4070 0.3601 -0.2995 0.2882 0.3114 -0.3603 -0.4260 -0.4029 0.3028 -0.3388 0.2701 -0.2728 -0.3234 0.4043 -0.2617 -0.3826 0.2805 -0.2431 -0.2742 -0.2723 0.3875 -0.3374 -0.2653 -0.3619 -0.3113 -0.3071 -0.2792 -0.2538 0.3489 -0.3524 -0.2956 -0.3555 0.3538 -0.3805 -0.2757 -0.2947 -0.3602 -0.2942 -0.4164 0.2471 0.2342 0.2864 -0.4178 -0.3405 0.2667 -0.4653 -0.3178 -0.3058 -0.3606 0.3271 0.2686 -0.3716 -0.4747 -0.2467 -0.4420 0.3813 0.3288 -0.3255 0.3252 -0.3920 0.2790 -0.3799 0.3355 0.3225 -0.3651 -0.3098 0.2628 -0.2768 0.3520 -0.3476 0.3924 -0.3963 -0.3470 0.2648 0.2831 0.3108 -0.3650 0.2644 0.3892 -0.3673 0.3438 -0.2564 -0.2891 -0.3663 -0.3901 -0.3276 0.2990 -0.3082 -0.3025 -0.3416 0.3615 -0.3769 -0.3715 -0.3410 -0.2594 -0.2763 -0.3719 -0.2943 -0.3360 -0.4007 0.3237 -0.4939 -0.2685 -0.3041 0.2442 -0.3866 -0.3739 0.2376 0.2577 -0.3211 -0.3833 0.2992 -0.3530 -0.4044 -0.2840 -0.2869 -0.3849 0.3265 -0.3204 0.2828 0.2946 0.2758 -0.2582 0.3146 0.2632 -0.3061 -0.3155 0.2985 -0.2772 -0.2755 0.2948 0.2831 -0.3274 -0.3677 0.2974 -0.2705 -0.2553 -0.3780 -0.2786 -0.3875 -0.3581 0.3651 -0.3355 -0.2718 0.3318 0.2540 -0.3079 0.2551 -0.3271 -0.4625 0.2695 -0.4957 0.3965 -0.3709 -0.2954 -0.3010 0.3941 -0.3680 -0.2672 0.2920 -0.3486 -0.3128 0.3492 0.3495 -0.2856 0.3213 -0.3753 -0.4060 -0.3743 0.2964 -0.2763 -0.3593 -0.4135 -0.2535 0.2370 0.3447 -0.3782 -0.3885 0.2601 0.2718 -0.3174 0.3535 -0.2496 -0.3419 -0.3364 -0.3200 -0.2955 -0.2726 -0.4289 -0.3314 -0.5313 -0.3505 -0.3476 -0.3072 0.2953 -0.2701 -0.3777 -0.3027 -0.4025 -0.3643 -0.3190 -0.3352 -0.2826 -0.3200 -0.2545 0.2735 -0.3854 -0.2788 -0.3031 -0.3821 0.2273 -0.3831 -0.3859 0.2827 0.3910 0.2919 0.2607 0.2526 -0.4091 -0.3845 -0.2741 0.2797 -0.3647 -0.3418 -0.4090 -0.2572 -0.2556 0.2498 -0.3787 -0.3098 -0.3366 -0.3433 -0.4216 0.2405 -0.2675 -0.3881 0.2644 -0.2579 -0.3779 0.3366 -0.5024 0.2654 0.3118 0.2520 0.3149 -0.3395 -0.2739 -0.2867 0.4608 0.2624 -0.3191 -0.2791 -0.4112 -0.3097 -0.2713 -0.3327 -0.2952 -0.2821 -0.2971 -0.4276 -0.3056 -0.3152 -0.2679 -0.3074 -0.4320 0.2936 0.2742 -0.3370 0.4721 -0.3562 -0.2924 0.2414 0.2907 -0.3711 0.3594 0.2832 -0.4868 -0.4164 -0.2688 -0.2815 -0.4506 0.3934 -0.3206 -0.3051 -0.3981 0.3811 0.2979 -0.3066 -0.3991 -0.3068 -0.3910 0.3820 0.2958 0.3306 -0.3486 0.2614 0.3521 0.2852 -0.3022 0.3421 -0.3547 -0.4580 -0.3905 -0.3042 -0.2925 -0.3407 0.3123 0.3180 -0.2808 -0.3419 0.3063 -0.3672 -0.3354 0.3628 0.2868 -0.2875 0.3606 -0.3209 0.2669 0.2619 -0.3735 0.3063 0.3274 -0.3568 -0.3168 -0.3029 -0.2749 -0.3973 0.3487 -0.3655 -0.3398 -0.3618 -0.3304 0.4036 -0.3928 -0.3243 -0.3384 -0.3004 -0.3934 -0.3475 0.2795 -0.2799 -0.4063 0.3392 0.2807 -0.3144 0.3601 -0.3805 -0.3451 -0.2979 -0.3852 -0.3145 -0.3051 -0.3949 -0.3416 -0.3703 -0.2999 0.4431 -0.3060 -0.3588 -0.3617 -0.3679 0.2960 -0.3435 -0.3887 -0.3842 -0.3690 -0.4342 -0.3359 -0.3337 -0.4403 -0.3620 -0.2883 -0.3708 -0.2441 -0.3081 -0.3072 0.3125 -0.2539 0.2964 0.3373 0.2673" HIT_INDICES="658 1135 1309 1349 1541 2097 2162 2186 2373 2681 3706 3935 4734 4825 4909 5268 5408 5537 5587 5874 6005 6232 6335 6357 6508 6589 6881 6975 6978 7038 7803 8078 8211 8770 9033 9035 9610 9613 10464 11429 11853 12839 13355 13575 13965 14223 14248 14297 14891 15015 15037 15329 15701 16128 16643 16678 16773 16785 16806 16939 17421 17458 17478 17855 17888 18098 18253 18282 18285 19541 19601 19623 19976 19989 20096 20351 20408 20528 20970 21143 21200 21229 21288 21416 21510 21598 21762 21825" ES_PROFILE="-0.0037 -0.0037 0.0090 0.0276 0.0383 0.0290 0.0418 0.0564 0.0625 0.0618 0.0239 0.0219 -0.0092 -0.0081 -0.0070 -0.0194 -0.0222 -0.0248 -0.0239 -0.0347 -0.0386 -0.0475 -0.0508 -0.0505 -0.0563 -0.0592 -0.0722 -0.0764 -0.0764 -0.0791 -0.1141 -0.1267 -0.1328 -0.1584 -0.1704 -0.1704 -0.1968 -0.1969 -0.2359 -0.2801 -0.2996 -0.3448 -0.3682 -0.3778 -0.3947 -0.4051 -0.4048 -0.4054 -0.4296 -0.4319 -0.4294 -0.4384 -0.4501 -0.4629 -0.4780 -0.4709 -0.4663 -0.4579 -0.4498 -0.4464 -0.4574 -0.4479 -0.4375 -0.4421 -0.4307 -0.4267 -0.4195 -0.4065 -0.3923 -0.4302 -0.4129 -0.3937 -0.3881 -0.3668 -0.3492 -0.3371 -0.3156 -0.2961 -0.2882 -0.2662 -0.2383 -0.2087 -0.1799 -0.1525 -0.1218 -0.0886 -0.0503 0.0023" RANK_AT_ES="16642.0000" RANK_SCORE_AT_ES="-0.1726"/>
  <DTG RANKED_LIST="OGD_DRUG_DRUG.OGD_FRUG.cls#Gs_versus_MCAO.rnk" TEMPLATE="OGD_FRUG.cls" GENESET="gene_sets.gmt#REACTOME_PI3K_EVENTS_IN_ERBB2_SIGNALING" ES="-0.5513" NES="-1.4356" NP="0.0271" FDR="0.1050" FWER="0.9140" RND_ES="0.3341 -0.4820 0.3226 -0.3797 -0.4933 -0.3169 -0.2774 -0.3287 0.2714 -0.4170 0.4621 -0.4390 -0.4402 -0.5649 -0.5134 -0.4763 0.3494 -0.2999 -0.3306 0.4395 -0.3339 -0.5425 -0.3129 0.2430 -0.3790 -0.4511 0.3433 -0.4489 -0.3144 -0.4209 -0.4249 0.2826 -0.3957 -0.3619 0.3390 -0.3458 0.3403 0.3873 -0.3846 0.3167 -0.4978 -0.2831 -0.5301 -0.4602 0.3172 -0.3404 0.4023 0.2935 0.3201 0.3674 -0.3458 -0.3469 0.3018 0.2849 0.2902 -0.5638 -0.3806 -0.3723 -0.3479 -0.4276 -0.3706 -0.3411 -0.3673 -0.5504 0.3269 -0.2509 -0.4576 -0.4632 -0.5574 0.3270 -0.2527 -0.4286 -0.3397 0.2870 0.3514 0.4138 0.4373 -0.3665 0.3538 -0.6238 -0.3061 -0.2987 -0.3465 -0.3954 -0.4233 -0.3655 -0.4020 0.4185 -0.3367 0.2861 -0.5057 0.3618 -0.4837 -0.3047 -0.5189 -0.5278 -0.3317 0.3800 -0.4409 -0.2810 0.2967 0.3357 -0.3245 -0.3119 -0.4799 0.3684 -0.3552 -0.2669 0.3051 0.3383 -0.3693 -0.4375 -0.3740 -0.4844 0.3873 0.2430 0.2982 -0.3552 0.2732 -0.5569 0.4524 0.3325 0.2494 -0.3410 -0.5082 -0.2576 0.2814 -0.4444 -0.4729 -0.3032 -0.2497 0.3589 0.3178 -0.3365 -0.3798 -0.4122 0.2672 -0.3296 -0.2900 -0.2994 -0.3438 -0.3505 -0.2382 -0.5536 0.4336 0.4297 -0.3154 -0.3213 -0.3897 -0.3418 0.4423 0.3239 0.3699 -0.3378 0.6102 -0.4557 -0.2985 -0.3190 -0.3587 -0.3626 -0.4351 -0.2916 -0.4378 -0.2746 -0.3836 -0.2637 -0.5027 -0.3417 -0.5048 -0.5105 0.2869 -0.3626 -0.3725 0.4874 -0.4358 -0.3374 -0.4588 0.3973 -0.3943 -0.5411 0.2893 0.4627 0.4547 -0.3484 0.3054 0.3256 0.2949 0.4491 -0.4369 -0.2930 -0.3686 -0.3896 0.2874 0.4343 -0.2839 0.4795 0.4140 0.2691 -0.3958 0.3623 0.4671 -0.3969 -0.4420 -0.2791 -0.4193 -0.3739 -0.3121 -0.3854 -0.4671 -0.2887 -0.3517 0.2899 0.3312 -0.5604 0.3132 0.3246 -0.4992 -0.3269 -0.5298 0.2854 -0.3459 -0.4699 0.4127 -0.2471 -0.3688 0.2469 -0.3356 0.3424 -0.4713 -0.4226 0.3203 -0.4365 -0.3740 -0.3421 -0.4355 -0.2967 0.3958 -0.3231 -0.4237 -0.4287 -0.3287 -0.3386 -0.3257 -0.3264 0.4291 -0.3389 0.3346 -0.2855 -0.3227 0.3532 -0.2949 -0.3197 0.2929 -0.4931 -0.2681 -0.2964 0.3981 -0.3137 0.3409 -0.3010 -0.4334 0.3118 -0.4222 -0.3729 -0.4528 -0.3433 0.5543 -0.3655 -0.3423 0.4068 0.4540 0.3500 0.3061 -0.3580 0.3057 -0.4920 0.2574 0.3085 0.2785 -0.3092 -0.3585 -0.2588 -0.3828 0.2780 -0.2978 0.4031 -0.4581 0.3540 -0.3870 0.5226 -0.3750 -0.3675 0.4382 0.3007 -0.3579 -0.3591 -0.5187 -0.2813 -0.2517 -0.3057 -0.3597 0.2643 -0.3817 -0.3190 -0.4418 -0.3570 -0.3450 -0.4751 -0.4436 -0.3154 -0.5343 0.3099 0.2707 0.3821 -0.3549 -0.3508 0.2631 -0.5515 -0.4443 -0.3697 -0.6218 -0.2610 0.3925 -0.4651 -0.4695 -0.2898 0.2971 -0.3258 -0.3281 0.3432 -0.2571 -0.4023 -0.4947 -0.2959 0.3232 0.3382 0.2786 0.3116 0.3666 -0.3790 0.4257 -0.3679 0.3056 -0.5239 -0.4095 -0.3417 0.4339 -0.3428 0.3566 -0.3751 -0.4155 -0.2942 0.3852 -0.2796 0.3483 -0.2993 -0.3729 -0.2696 0.2617 -0.3520 -0.4290 -0.3757 -0.3179 -0.4266 0.2726 -0.3218 -0.3107 0.2947 -0.2628 0.3068 0.3432 0.2336 -0.2996 -0.3413 -0.4377 -0.2702 -0.3704 -0.5164 -0.3168 0.3363 -0.4553 -0.3041 0.3637 -0.4563 -0.4476 -0.2323 0.2753 -0.3136 -0.5431 -0.4748 0.3518 -0.3500 -0.5914 -0.3656 -0.2983 -0.3666 -0.3258 0.3399 0.4154 0.3769 0.3874 -0.2975 -0.3100 -0.2565 -0.3366 -0.3252 -0.3790 -0.3246 -0.3989 -0.3392 -0.4382 -0.3915 -0.3575 -0.2908 0.5533 -0.2985 -0.5528 0.3057 0.4502 -0.5027 -0.3692 -0.2729 0.4041 0.4448 0.3245 -0.3754 0.3717 0.3835 -0.3166 0.3194 -0.3816 0.4500 -0.4117 -0.3514 0.4249 0.3365 0.4488 0.2697 -0.4706 -0.5405 -0.2861 -0.3873 -0.3382 -0.4647 -0.5132 -0.4078 -0.3537 0.2929 -0.2597 -0.2988 0.2541 0.2762 0.3091 -0.3314 -0.3290 0.5397 0.4431 -0.4336 0.2939 -0.3378 -0.3914 -0.3117 -0.4478 -0.4808 -0.2998 0.2673 -0.3548 -0.3428 0.2884 -0.2501 -0.2926 0.3460 -0.3852 0.3214 -0.2744 0.2785 -0.3728 0.3132 -0.3720 -0.3279 -0.3263 -0.3575 0.4306 0.3067 -0.2765 0.3173 -0.3861 0.2741 -0.4179 0.2407 0.3792 0.3966 -0.2918 -0.3909 -0.4434 0.3577 -0.4241 -0.3792 -0.4408 -0.4392 -0.4919 0.3438 -0.3623 -0.3847 -0.2782 0.4058 0.3087 0.4632 -0.4634 -0.4799 0.2888 -0.3170 -0.3169 -0.5685 0.2391 -0.3323 0.3851 -0.3227 0.3899 -0.3665 0.4497 0.4171 -0.2592 -0.2975 -0.4191 0.3528 -0.3769 -0.5081 -0.5406 -0.4385 0.3239 -0.5241 0.4015 -0.3672 -0.4015 -0.4509 -0.4329 -0.2491 -0.3784 -0.3411 -0.3407 0.4005 0.5361 -0.4209 0.4143 -0.4565 0.2685 0.2561 -0.4553 -0.3142 -0.5345 -0.2700 -0.3461 0.3285 -0.3088 -0.5328 -0.4273 -0.3690 0.2963 -0.3513 -0.3824 0.3661 0.2696 -0.3673 -0.3648 0.4374 -0.2963 -0.3797 -0.3244 -0.3796 0.3541 -0.2813 0.2909 -0.4144 0.2831 -0.4711 -0.4165 -0.3739 -0.3480 0.4762 0.3392 -0.3062 0.2548 0.3437 0.3432 -0.5060 -0.4103 -0.3867 -0.4983 -0.4295 -0.3612 0.3096 -0.3999 -0.4410 -0.4544 -0.2792 -0.3558 -0.3919 0.3810 -0.4006 -0.3478 -0.3060 0.2818 0.3231 -0.3587 -0.5481 0.4010 -0.3084 -0.2507 -0.3870 0.2638 0.4062 -0.3599 0.2693 0.2755 0.3273 -0.3979 0.2931 -0.3621 -0.3060 0.4090 -0.4365 -0.4038 0.3872 0.3043 -0.4058 0.3582 -0.4401 0.2572 -0.3465 -0.4051 -0.5060 -0.4120 0.2377 0.2857 0.2830 -0.3593 -0.2848 0.3721 0.3179 -0.4377 0.3019 -0.3749 -0.3320 -0.3458 -0.3576 -0.2834 -0.3373 -0.2920 0.2798 -0.3809 -0.3467 -0.2950 0.3404 -0.4468 -0.2823 -0.3419 0.4481 -0.3451 -0.4655 0.4307 0.3578 0.3155 0.4237 0.4501 -0.4601 -0.4355 0.3688 0.2691 -0.3491 -0.3665 -0.3533 0.3901 0.3909 -0.4285 -0.3551 -0.2828 -0.3663 -0.4193 -0.3770 0.3163 0.3724 0.2641 0.2967 -0.4307 0.3108 -0.4822 -0.4253 -0.3852 0.3706 -0.3919 0.3844 -0.4120 0.3860 -0.2890 -0.3426 0.3238 0.3547 0.4546 -0.3525 -0.3556 -0.3411 0.3321 -0.2744 0.3041 -0.3893 -0.4280 0.4564 0.3382 -0.3062 0.3166 0.3419 0.3958 0.2814 -0.5506 0.2963 -0.4373 -0.4400 0.2787 -0.5175 0.3336 -0.3272 -0.3554 0.5107 0.3000 -0.2258 -0.3956 0.2683 0.2704 -0.3529 -0.4402 0.3082 -0.4225 -0.4535 0.4314 -0.4535 -0.2927 -0.5718 -0.2718 -0.4185 -0.3819 -0.3194 -0.2785 -0.5082 0.2361 -0.3953 0.3229 0.2897 -0.4951 0.3362 0.3182 -0.4525 0.4162 -0.3143 -0.3225 0.4088 0.3737 0.3541 -0.4588 -0.3818 -0.2952 0.3001 0.2951 0.3786 -0.4643 -0.3543 -0.2893 -0.3601 -0.3433 0.4692 -0.3779 -0.3574 0.2207 0.2917 0.3337 0.2904 -0.2945 -0.5620 0.4269 0.2789 0.4250 -0.3925 -0.3178 -0.4269 0.2882 0.3228 0.3691 -0.4316 -0.4870 0.4954 0.3153 -0.3187 -0.3994 0.4135 -0.4621 0.4365 -0.3641 -0.2583 -0.3582 -0.2861 -0.4194 0.2539 -0.3075 0.3044 -0.3655 0.3030 -0.5015 -0.4070 -0.5498 -0.3448 -0.3542 -0.5490 0.3467 -0.3740 0.3969 0.2745 0.4010 -0.3222 0.3448 0.3197 0.3317 0.3693 0.2888 -0.3019 -0.5152 -0.3697 -0.2554 -0.5221 -0.4180 -0.5304 0.4657 0.3291 0.2913 0.3015 -0.5258 -0.3750 0.3275 -0.4066 -0.4279 -0.3886 -0.4356 0.2980 -0.3569 -0.4589 0.4809 -0.5000 0.2877 0.4566 0.2849 0.3765 0.2661 -0.3131 -0.5588 -0.3861 0.4110 -0.3575 0.4589 0.4284 -0.4451 -0.3235 -0.3577 -0.3857 0.3265 0.3660 -0.5602 -0.4158 -0.4772 -0.5086 -0.3637 -0.4592 0.4342 -0.4065 0.3900 0.3456 -0.4455 -0.3928 0.5256 -0.5131 -0.4861 -0.4400 -0.2511 -0.3043 0.4028 -0.5005 -0.5639 0.3699 -0.3461 -0.4965 0.3216 -0.3408 0.4211 -0.3231 -0.4441 -0.3110 0.3610 0.3994 0.3419 0.3560 -0.3835 -0.3331 -0.3743 0.2961 0.2889 -0.4518 0.3264 -0.2930 -0.4510 0.3941 -0.3695 -0.4695 0.2740 -0.4276 0.4236 -0.4581 -0.2992 0.2842 -0.2842 -0.2754 -0.4506 0.3172 -0.3991 0.2986 -0.4697 0.2706 -0.3652 0.3568 0.2263 -0.4890 0.2464 -0.3975 -0.5027 -0.3032 0.4371 -0.2989 -0.2703 0.4853 0.2327 -0.4030 0.3296 -0.2811 -0.3254 0.3197 0.2812 -0.4407 -0.4756 -0.4463 -0.4071 -0.2912 0.3276 -0.4058 -0.3470 0.4517 0.3743 -0.3665 -0.3682 0.2946 0.3923 0.5568 -0.2537 -0.3049 -0.3127 -0.4877 -0.4430 0.3862 -0.3197 -0.4360 -0.3294 -0.4022 0.5011 0.2385 -0.4149 -0.3462 0.4961 0.3502 0.3783 -0.4936 -0.4321 0.3672 -0.3374 -0.3978 -0.3186 -0.5311 -0.3749 -0.3122 0.3723 0.4155 -0.3830 -0.4045 0.4951 0.3438 -0.4181 0.4482 0.5618 -0.3332 0.2528 -0.3956 -0.3542 -0.3097 0.2948 -0.3595" HIT_INDICES="293 1773 2091 3001 3658 4059 4087 4173 4822 5726 5942 9206 9209 14053 14248 15831 16784 16827 16849 17128 17342 17623 17883 17899 18190 18226 18424 18513 19023 19043 19243 19513 19622 20100 20223 20227 20244 20414 20802 21248 21338 21419" ES_PROFILE="0.0436 0.0056 0.0177 -0.0044 -0.0191 -0.0245 -0.0130 -0.0046 -0.0257 -0.0624 -0.0687 -0.2181 -0.2182 -0.4382 -0.4447 -0.5077 -0.5366 -0.5235 -0.5094 -0.5056 -0.4976 -0.4910 -0.4818 -0.4613 -0.4515 -0.4299 -0.4147 -0.3940 -0.3888 -0.3609 -0.3398 -0.3198 -0.2916 -0.2765 -0.2440 -0.2060 -0.1685 -0.1365 -0.1099 -0.0791 -0.0302 0.0209" RANK_AT_ES="16783.0000" RANK_SCORE_AT_ES="-0.1812"/>
  <DTG RANKED_LIST="OGD_DRUG_DRUG.OGD_FRUG.cls#Gs_versus_MCAO.rnk" TEMPLATE="OGD_FRUG.cls" GENESET="gene_sets.gmt#PID_WNT_SIGNALING_PATHWAY" ES="-0.5893" NES="-1.4253" NP="0.0475" FDR="0.1114" FWER="0.9390" RND_ES="-0.2963 -0.3804 -0.4711 -0.2592 -0.3661 0.3429 -0.3524 -0.3600 -0.4365 -0.3582 0.3540 0.3356 -0.6271 0.5184 0.5124 -0.3871 -0.3590 0.4660 -0.4440 -0.5457 -0.3938 -0.3354 0.3663 -0.4821 -0.3450 -0.4610 0.2847 -0.4582 0.3101 -0.3271 -0.3625 0.2631 -0.5289 -0.5341 -0.2960 0.4590 0.3431 0.2629 0.2657 0.3561 0.4924 -0.3457 -0.5058 0.3473 -0.3983 -0.4519 0.2686 0.4419 -0.4469 -0.4916 -0.3196 0.4167 0.3365 -0.5259 -0.4729 -0.4752 -0.3856 -0.5464 -0.4127 -0.4199 -0.3686 0.2822 -0.3344 -0.5476 -0.2914 -0.3034 -0.3191 0.2743 0.5173 0.2860 -0.4597 -0.3902 0.2907 -0.5251 -0.4273 -0.2922 -0.3842 -0.3343 0.5198 -0.3710 -0.3952 0.3900 0.5262 -0.2757 0.4193 -0.3487 -0.5244 0.3314 0.5925 0.3169 0.4525 0.4148 -0.2819 0.4170 0.5087 0.3356 0.4310 -0.4160 -0.2759 -0.4107 -0.3195 -0.4677 -0.5686 -0.4000 -0.4764 -0.4490 -0.3126 -0.3278 -0.4012 -0.5503 0.3872 -0.3469 -0.3433 -0.4835 -0.2262 -0.6359 -0.4951 0.3851 -0.3251 -0.2907 -0.3927 -0.4899 0.2975 0.2500 -0.3766 -0.6170 -0.4807 -0.5364 0.3048 0.3544 -0.4888 -0.4893 -0.3129 -0.4042 0.2908 -0.3365 0.3685 -0.3926 -0.3529 -0.3301 0.3313 0.3537 -0.2724 -0.4303 0.3220 0.4041 -0.4184 -0.6422 -0.4894 -0.4526 -0.3698 -0.6746 -0.4010 0.3398 0.4113 0.2675 -0.3628 0.3783 0.5863 -0.3857 -0.6405 -0.3162 -0.4648 -0.4049 0.2865 0.3062 0.3772 -0.3763 -0.3240 0.3371 0.3423 0.2673 0.3612 0.6006 0.3780 -0.3639 0.4713 0.4666 0.2823 -0.4274 -0.3567 -0.3072 -0.4111 0.2347 0.3761 -0.2677 0.3531 -0.3658 0.3470 -0.4030 -0.3654 -0.4376 0.5170 0.3119 0.4190 -0.3971 0.5663 -0.2648 -0.3667 0.3511 -0.4690 -0.4605 0.2695 -0.3061 -0.2922 -0.3616 0.3291 0.3652 -0.2975 -0.3536 0.4089 -0.4675 0.3160 0.2741 -0.5535 -0.4146 -0.4192 -0.4653 -0.3560 -0.4652 -0.3435 0.2646 -0.4522 -0.3841 -0.2780 -0.3210 -0.3653 0.3263 0.5301 -0.2958 -0.3697 -0.4075 0.3518 0.3041 -0.3951 -0.2982 -0.4884 0.3428 0.3800 0.3676 0.3760 -0.3082 -0.5280 -0.4396 0.3161 -0.2854 0.4676 0.4225 -0.3296 -0.3620 -0.4088 0.6088 -0.3213 -0.3541 0.5295 0.3715 -0.4153 -0.5045 -0.4137 -0.5352 -0.5456 -0.4256 -0.5338 -0.3362 -0.4560 -0.4921 -0.4860 -0.3982 0.3787 0.2749 -0.3141 -0.3664 -0.3166 -0.3061 -0.3046 -0.6309 -0.5235 0.2912 -0.4905 -0.4944 -0.6213 -0.4374 -0.6783 -0.5982 -0.4356 0.3575 -0.3050 0.4373 -0.5772 0.3054 -0.2845 0.3025 -0.4144 0.3968 0.3786 -0.5605 0.3966 -0.4241 -0.3375 -0.3093 -0.3764 -0.3589 0.2944 -0.5027 0.4271 -0.3264 -0.3162 -0.2707 0.2956 -0.6429 -0.3632 -0.4416 -0.4010 0.3282 0.3353 -0.4303 -0.4928 -0.3306 0.2343 -0.3928 0.5603 -0.3385 -0.3830 -0.4040 0.3267 -0.5522 -0.4187 -0.2948 -0.3791 -0.4457 -0.2825 -0.2862 0.3461 -0.5206 0.3020 -0.3689 -0.3931 -0.2426 -0.3609 -0.3431 -0.4126 -0.3210 0.3289 0.3674 0.3907 -0.3508 0.5322 -0.4630 -0.5057 0.4489 -0.3363 0.3749 -0.5815 0.3313 -0.5038 -0.5344 0.4347 0.4472 -0.3552 0.3697 -0.5114 -0.3371 -0.3397 -0.5421 0.3725 0.4604 -0.3576 -0.5064 -0.3558 -0.4212 0.4438 -0.4765 -0.4191 0.3093 -0.4759 -0.4215 0.4618 -0.3912 -0.3559 -0.3732 -0.5068 -0.6047 -0.4519 -0.4894 -0.4236 -0.3426 -0.5959 -0.3099 0.3378 -0.5303 0.3144 0.3791 -0.5941 -0.3224 -0.6660 -0.3612 0.4504 0.3826 -0.2909 -0.5806 -0.2953 -0.4815 -0.4311 -0.4628 -0.4152 0.3418 -0.4662 0.5626 0.3107 -0.5175 -0.2548 -0.3459 0.4277 0.3948 -0.3586 0.4230 -0.3280 -0.4732 -0.4929 -0.6394 0.3689 0.4120 -0.5090 -0.3187 -0.2663 0.4456 0.4616 -0.4965 -0.4527 0.5833 -0.4217 -0.3814 0.2936 -0.3589 0.2762 0.3339 -0.3103 -0.4417 -0.2925 0.5218 -0.3410 -0.5864 -0.3820 0.3195 0.3480 -0.6577 -0.2783 -0.5855 -0.2827 0.3089 -0.3662 -0.5456 -0.2866 0.4616 -0.4730 -0.5320 0.3539 0.4153 -0.5248 0.5259 -0.3096 0.4408 -0.6170 -0.3379 0.3129 -0.5802 0.3402 0.3876 0.3692 0.4678 0.2976 -0.3181 -0.4575 0.5732 -0.3236 -0.2917 -0.4264 0.3032 -0.3769 -0.4625 0.4318 0.3778 -0.5769 -0.4776 -0.4709 0.4006 0.3690 -0.3850 0.2776 -0.5859 -0.3365 -0.3733 0.3397 -0.5612 -0.6039 0.3376 -0.4121 0.3873 0.5361 -0.3767 -0.4080 -0.4076 -0.4504 -0.3773 -0.2991 -0.2976 -0.4005 -0.5561 -0.3450 -0.4137 0.5163 -0.2739 -0.4988 -0.4288 -0.5103 0.4523 -0.4174 0.2654 0.4096 0.3489 0.4140 -0.3860 0.3763 -0.2879 -0.2899 -0.4954 0.6948 -0.3505 0.4281 0.2476 -0.3521 0.3034 -0.3335 -0.4643 -0.3904 0.3485 -0.3107 -0.3517 -0.3338 0.4326 0.3170 0.4244 0.4967 -0.4322 -0.2547 -0.4102 -0.5649 0.5862 -0.4724 -0.3182 -0.3960 -0.5030 -0.4607 0.4068 -0.3865 0.3721 0.3340 -0.4586 -0.3302 0.2827 -0.2723 -0.4848 0.3575 0.4366 -0.4288 -0.3047 -0.5015 0.4198 -0.4661 -0.5298 -0.3701 0.4043 -0.3285 -0.4137 -0.4495 0.5044 0.7075 0.3672 -0.4215 0.5193 0.3139 -0.3374 -0.2874 -0.3465 0.3351 -0.4871 0.3006 -0.4619 0.3716 -0.3481 0.2879 -0.3879 -0.3290 0.3492 -0.4079 -0.5689 -0.6703 -0.3243 0.3939 -0.3948 -0.4171 -0.3363 -0.5497 -0.4770 -0.4488 0.3099 -0.5526 0.2987 -0.4068 -0.4716 0.3937 0.3165 0.3556 -0.3396 0.3168 -0.5172 -0.3001 -0.5239 -0.3279 -0.5469 0.5102 -0.5137 -0.4130 -0.6418 -0.3560 -0.3198 0.5347 -0.4673 -0.4452 -0.3726 0.3690 -0.2630 -0.3597 -0.3740 0.2522 0.3583 -0.4042 0.4633 -0.4434 -0.4127 -0.3943 -0.5301 -0.3859 -0.4145 -0.4777 0.4217 0.3573 -0.3589 -0.4186 -0.3431 0.2583 0.2341 -0.3374 0.5483 -0.4972 0.4991 -0.5109 -0.3151 -0.3530 -0.4503 0.3747 0.3522 -0.4232 0.2765 -0.4936 -0.4414 -0.4951 0.3007 -0.4834 0.2928 0.2734 -0.3161 0.4000 -0.3082 0.3067 0.3894 -0.4265 0.2798 0.4927 0.5234 -0.2754 0.3050 -0.3742 0.2820 0.2753 -0.4008 -0.4595 0.4048 -0.3599 -0.4517 -0.2951 0.2987 0.2700 -0.3132 -0.4400 -0.3216 -0.3406 0.4406 -0.3099 0.2904 -0.3844 -0.5274 0.3308 -0.5665 0.3478 0.3529 -0.4599 0.4784 -0.5043 0.3738 0.4784 0.3196 0.3275 -0.3113 -0.3978 -0.4629 0.4175 -0.3923 0.3558 0.5493 -0.5911 -0.5461 -0.5363 -0.2772 -0.2557 -0.4333 0.4831 0.4475 0.3680 -0.4720 0.3021 -0.4699 0.3803 -0.4197 0.3305 -0.3716 0.4008 -0.3335 0.3543 0.3137 -0.3432 0.3959 -0.5189 0.3386 -0.4867 0.3408 -0.4605 0.4082 -0.3906 -0.5794 0.3500 0.4511 -0.4278 -0.3360 0.4123 -0.5185 -0.3906 -0.4888 -0.2897 0.3155 -0.4993 -0.2832 0.4646 -0.3594 -0.3213 -0.4482 -0.3372 -0.3047 -0.4213 0.4000 0.4713 -0.5724 0.3261 0.5837 0.2828 0.6022 -0.3284 -0.4809 -0.5738 -0.3232 0.3222 -0.3406 -0.4726 -0.5322 -0.4283 -0.4763 0.2561 -0.3443 -0.3487 0.4616 -0.4305 -0.5519 -0.3979 -0.4529 -0.4715 0.3135 -0.3567 -0.3655 0.3293 0.3784 -0.4973 0.3458 -0.5038 -0.4260 0.3241 0.3295 -0.3763 -0.4522 -0.4441 0.4361 -0.3009 0.4044 0.3666 -0.3128 0.3242 0.3301 -0.4027 -0.3470 0.4143 0.3963 -0.5112 -0.5033 -0.3811 -0.5062 -0.4373 -0.4400 0.3646 -0.2459 0.3602 -0.2916 -0.5663 0.4810 -0.4485 -0.3377 0.2615 -0.3238 0.4354 -0.6135 -0.3642 -0.3769 -0.4186 -0.3159 -0.2997 0.3376 -0.3764 -0.5173 -0.3587 -0.2768 0.5694 -0.6518 -0.5105 -0.2843 -0.3297 -0.3934 -0.3144 -0.2534 -0.2893 -0.4841 0.3882 -0.5533 -0.3469 -0.5420 0.4156 0.4492 0.3415 -0.3705 -0.4127 0.3570 0.5389 0.6182 0.3545 -0.4281 0.2998 -0.3580 0.2665 0.4878 -0.7484 -0.4101 0.3571 0.3660 -0.3299 -0.2678 0.2874 0.3331 0.3522 0.3861 -0.2783 0.5865 -0.3595 -0.4529 0.5335 0.3595 -0.2971 -0.3048 -0.3447 -0.5147 0.4070 -0.2972 -0.3648 -0.5827 -0.2669 -0.5050 -0.3255 -0.5412 -0.2912 -0.4209 -0.4860 0.2848 -0.4354 -0.3303 -0.4687 0.4477 0.4842 0.3468 0.4128 -0.4016 -0.3200 -0.3964 0.3664 -0.3315 0.3908 0.4508 0.5478 -0.3739 -0.4361 0.3499 -0.3162 -0.5251 0.3798 -0.3035 -0.6010 -0.3908 0.3653 -0.6278 -0.3555 -0.4017 0.2867 -0.5902 -0.3752 0.4851 0.4175 -0.4176 0.3116 -0.3009 -0.6057 0.3631 0.2684 0.3618 0.4189 0.3455 -0.4232 -0.3147 -0.4488 -0.2703 0.2902 -0.2957 -0.3763 0.3405 0.4612 0.3225 -0.3111 -0.3927 -0.4545 0.4535 -0.4720 0.4211 0.2960 -0.3575 0.4630 0.4589 -0.4035 -0.4950 0.6251 -0.4224 -0.3685 0.3111 0.3604 -0.4832 -0.4005 -0.3540 -0.2681 -0.4524 0.4632 -0.3856 -0.4833 -0.3844 -0.5218 -0.3723 -0.2940 -0.4658 -0.3653 -0.4040 -0.4321 0.3374 -0.3419 -0.6612 -0.5196 -0.3038 0.3547 0.2940" HIT_INDICES="249 1309 3663 3798 5268 6232 6357 6508 7803 8770 8936 9034 9035 9613 11261 12816 13480 14627 15037 17458 19541 19601 19623 20408 20970 21229 21288 21825" ES_PROFILE="0.0995 0.1135 0.0338 0.0545 -0.0007 -0.0401 -0.0419 -0.0457 -0.1049 -0.1491 -0.1567 -0.1611 -0.1611 -0.1875 -0.2629 -0.3340 -0.3634 -0.4088 -0.4171 -0.4940 -0.5296 -0.4717 -0.4117 -0.3747 -0.3151 -0.2335 -0.1409 0.0023" RANK_AT_ES="19540.0000" RANK_SCORE_AT_ES="-0.4006"/>
  <DTG RANKED_LIST="OGD_DRUG_DRUG.OGD_FRUG.cls#Gs_versus_MCAO.rnk" TEMPLATE="OGD_FRUG.cls" GENESET="gene_sets.gmt#REACTOME_SIGNALLING_BY_NGF" ES="-0.4410" NES="-1.4205" NP="0.0050" FDR="0.1116" FWER="0.9460" RND_ES="-0.3452 -0.2562 -0.2558 -0.3304 -0.2861 -0.3097 -0.3002 -0.3446 -0.2983 -0.2482 -0.2739 0.2880 0.3491 -0.3078 0.2429 -0.3370 -0.3015 0.2730 0.2588 -0.2593 -0.3536 0.2367 -0.2789 -0.2718 -0.3124 -0.2850 -0.3438 -0.2592 -0.3468 -0.3467 -0.3804 -0.2320 0.2735 -0.2967 -0.3637 -0.2807 -0.3443 -0.3226 -0.3326 -0.2801 -0.2360 -0.2897 -0.3561 -0.2819 -0.2721 -0.2643 -0.2360 -0.3551 -0.3148 -0.3181 -0.2949 -0.2874 -0.3497 -0.2687 -0.3375 0.2537 -0.3379 0.2829 -0.3729 0.3541 -0.3232 0.2552 -0.2785 -0.3305 -0.3094 0.2530 -0.3879 -0.2544 0.2939 -0.2450 -0.3076 -0.3790 -0.3222 -0.2794 -0.3100 -0.3532 0.2600 0.2415 0.2915 -0.3692 -0.3390 0.2700 -0.2592 -0.3161 0.2470 -0.2874 0.2648 -0.3427 -0.3370 0.2910 -0.3609 -0.3079 0.2645 -0.3877 -0.3509 -0.3066 0.3317 0.2602 -0.3294 -0.4367 -0.2870 0.3161 -0.2696 0.2925 -0.3559 -0.2710 -0.3348 -0.3427 -0.3517 0.2672 -0.2586 -0.4079 -0.3688 -0.3908 -0.3341 0.2590 -0.3205 0.3150 -0.3595 -0.3309 0.2904 -0.3129 -0.2850 -0.3470 -0.2741 -0.3135 -0.2861 -0.3289 0.2588 -0.3415 -0.2318 -0.2623 -0.3227 -0.3792 -0.2754 -0.3537 -0.3812 0.3050 -0.3017 -0.2498 -0.3144 -0.2933 -0.2924 -0.3478 -0.2877 -0.2889 -0.3182 0.2458 -0.2755 -0.3566 -0.3342 -0.3738 -0.2551 0.2539 -0.2618 -0.3272 -0.2864 -0.2617 -0.2615 -0.3236 -0.3011 -0.2782 0.2451 -0.3016 -0.3632 -0.3088 -0.3256 0.2712 -0.2849 -0.2899 -0.2866 -0.3624 -0.2885 -0.2622 -0.3250 -0.3492 -0.3119 -0.3151 -0.2762 -0.3820 -0.2865 -0.3171 0.3700 -0.3683 -0.3073 0.2619 -0.2896 -0.2776 -0.3873 -0.4464 0.3190 -0.2772 -0.3217 -0.2673 -0.4027 -0.2815 -0.2888 0.2695 -0.3035 -0.3901 -0.3361 0.2736 -0.3515 -0.3499 -0.2533 -0.3400 -0.2505 0.2863 -0.3332 -0.3478 -0.2753 -0.3479 -0.2985 -0.2517 -0.3463 -0.3017 -0.2950 -0.3398 -0.3212 -0.2945 -0.2869 0.3130 0.2769 -0.3169 -0.2432 -0.2660 -0.3009 -0.3018 -0.3259 -0.2930 0.2839 0.3075 -0.3590 -0.3673 -0.2770 -0.2514 -0.3918 0.3157 -0.2904 -0.2672 -0.3236 -0.2922 0.2803 -0.3145 -0.2491 0.2551 0.2623 -0.2775 -0.2674 -0.3793 -0.3389 -0.3069 0.2542 -0.4539 -0.3222 -0.3922 -0.2869 -0.2595 0.2669 -0.2784 -0.2758 -0.3512 -0.4076 -0.4047 -0.2762 0.2500 -0.2576 -0.2474 -0.2751 0.2898 -0.3227 0.3043 -0.3241 -0.3855 -0.3503 -0.2800 0.2905 -0.2748 -0.2882 -0.2610 0.2714 -0.2559 -0.2926 -0.3042 -0.2946 -0.2571 -0.2624 -0.2979 -0.2740 -0.3620 -0.3015 -0.2515 0.2710 -0.2878 -0.3606 0.2812 -0.3332 -0.3328 -0.3337 -0.2592 -0.2913 -0.2838 0.2883 -0.4046 -0.2616 0.2587 -0.2784 -0.2852 -0.2662 0.2605 -0.3234 -0.3369 -0.3511 0.2803 -0.3899 -0.3216 -0.2998 -0.3339 -0.2573 -0.3411 0.2655 -0.2783 -0.3225 -0.2835 -0.3239 -0.3017 -0.2759 -0.3104 -0.2785 -0.2903 -0.3029 -0.3029 -0.2703 -0.2990 -0.2877 -0.3351 -0.2777 -0.3031 -0.3220 0.2401 -0.2618 -0.2871 -0.2908 0.2313 -0.2814 -0.3227 -0.2524 -0.3103 -0.3730 -0.2735 -0.3736 -0.2585 -0.2604 -0.3340 0.2791 -0.3302 -0.2493 -0.2824 -0.4457 -0.3035 -0.3227 -0.3843 -0.2999 -0.3150 0.2689 0.2663 -0.3721 -0.3386 -0.3320 -0.3434 -0.3207 -0.3082 -0.2712 -0.3233 -0.3077 0.2821 -0.3007 0.2429 -0.2456 -0.2537 -0.2716 -0.2904 -0.3091 -0.2748 -0.3254 -0.3573 -0.2791 -0.3651 0.2737 -0.3355 -0.2735 -0.2739 -0.3138 -0.3547 -0.3183 0.2507 -0.3216 -0.2726 -0.2761 0.2868 0.2913 -0.2718 -0.3801 -0.4334 -0.3010 -0.3185 -0.3669 -0.2650 -0.2875 -0.3184 0.2650 -0.3139 -0.3243 -0.3395 -0.2845 -0.2898 -0.3288 -0.2974 0.2685 -0.3027 0.2736 -0.2936 -0.2693 -0.2989 0.2458 0.2974 0.3057 -0.2576 0.2613 -0.2875 -0.3524 -0.2527 -0.3513 0.2929 -0.3129 -0.2958 -0.3209 0.2781 -0.3095 -0.2670 -0.3312 -0.2500 -0.2886 0.2925 0.2821 -0.2744 -0.2956 -0.3232 0.3352 0.2841 -0.3246 -0.3105 0.2712 -0.2753 -0.3929 0.2790 -0.3319 0.2423 -0.3343 0.2406 -0.2950 -0.3888 0.2833 0.2818 -0.3551 -0.2854 -0.2640 0.2899 -0.3239 -0.2444 -0.3044 -0.2680 -0.3808 0.3315 -0.4168 -0.3360 -0.2867 -0.3068 0.2687 -0.2495 0.3147 -0.2348 -0.2514 -0.2674 0.2605 -0.2933 -0.4051 -0.2461 0.2754 -0.3335 0.3316 -0.3276 -0.2650 -0.2709 -0.3584 -0.3444 0.2619 -0.3635 -0.2718 0.2550 -0.2872 -0.4269 -0.2426 -0.2429 -0.3180 -0.3408 -0.4048 -0.3577 -0.3489 -0.3330 -0.3101 -0.2436 -0.3087 -0.3592 -0.3133 -0.2936 -0.3502 -0.3329 0.2535 -0.2848 -0.2794 -0.2487 -0.2673 -0.3881 -0.3039 -0.3951 -0.2888 -0.2647 -0.3113 -0.3460 -0.2716 0.3258 0.3178 -0.3539 0.2989 -0.3633 -0.2613 -0.3083 -0.3221 -0.3196 0.2711 -0.2559 -0.2632 0.2688 0.2621 -0.2791 -0.3208 -0.2795 -0.2941 -0.3512 -0.2869 -0.2840 -0.3078 -0.3671 -0.3096 -0.2625 -0.3114 -0.3175 0.2511 -0.2597 -0.2550 0.2523 0.2601 0.2705 0.2718 -0.3125 -0.3142 0.2702 0.2731 -0.2898 -0.3881 -0.2812 0.2656 -0.4344 -0.3197 -0.2771 -0.3066 0.2444 -0.2832 -0.3136 -0.2970 0.2823 -0.2664 -0.2668 0.2646 -0.2907 0.2604 -0.2788 -0.3242 -0.2664 -0.3223 -0.3032 -0.3096 -0.3303 -0.2975 -0.3440 -0.2737 -0.2837 -0.3247 0.3004 -0.3457 -0.3208 -0.2946 -0.3389 -0.3214 -0.3204 -0.3438 0.3060 0.2958 -0.3509 -0.3008 -0.2623 -0.3839 -0.3139 0.2981 0.2608 0.2576 -0.3090 0.2663 -0.3427 -0.3431 -0.2851 -0.2944 -0.2799 0.2531 -0.2777 -0.3273 -0.2819 -0.3090 -0.3183 -0.2773 -0.2916 0.2765 -0.2984 -0.2992 -0.2721 -0.3701 -0.2758 -0.3180 -0.3149 -0.2790 -0.2702 -0.2358 0.2872 -0.3160 -0.3386 -0.3181 -0.4017 0.2882 -0.3252 -0.3484 -0.3375 -0.3634 0.2973 -0.3347 -0.3147 0.2925 -0.3344 0.2396 -0.2649 -0.4107 -0.3000 -0.3365 -0.3735 -0.2862 -0.2777 -0.3058 -0.3375 -0.2909 -0.3702 -0.3531 -0.2782 -0.3021 -0.3211 -0.3325 -0.2546 0.2457 -0.2915 -0.2676 0.3106 -0.2369 -0.3158 -0.2803 -0.2836 0.2461 -0.2990 -0.2834 -0.2863 0.2560 -0.3698 -0.3182 -0.3122 -0.2941 -0.2448 0.3544 -0.3418 -0.2683 -0.4103 0.2717 0.2747 -0.2574 -0.3187 -0.3052 -0.2935 0.2576 -0.2962 -0.3418 -0.2965 -0.2888 -0.2975 -0.3695 -0.3041 -0.2984 -0.3417 -0.2985 -0.3499 -0.3376 -0.3036 -0.2696 -0.2727 0.2766 -0.2430 -0.2996 -0.2461 -0.3649 0.2683 -0.3232 -0.3268 -0.3475 -0.2875 -0.2875 -0.3169 -0.3604 -0.2765 -0.3366 0.3134 -0.3323 -0.3299 -0.2415 -0.2887 -0.2691 -0.3287 -0.3458 -0.3461 -0.3599 -0.2982 -0.2995 0.2653 -0.3074 -0.3439 -0.3320 -0.3614 -0.2973 -0.2933 -0.2857 -0.2798 -0.3601 0.3378 -0.3251 -0.3188 -0.2868 -0.2871 -0.3043 -0.2993 0.3518 -0.3193 -0.2678 -0.2498 -0.4174 -0.2431 -0.3064 -0.4069 -0.3521 -0.3221 -0.2793 0.2673 -0.2619 -0.3189 0.2887 -0.2783 0.2831 -0.2702 0.2843 -0.2828 -0.3731 -0.2683 -0.2785 -0.2973 0.2509 -0.3530 -0.3028 0.3116 -0.3029 -0.3257 -0.2578 -0.3671 0.3268 -0.3815 -0.3044 -0.4141 -0.2911 -0.3548 -0.2970 -0.3411 -0.2891 -0.2589 0.3044 -0.2729 -0.3959 0.2573 -0.3211 0.3071 -0.2899 -0.2627 0.2533 -0.2558 -0.3342 0.2675 0.2863 -0.3286 -0.3626 -0.2526 0.2642 -0.3252 0.2394 -0.3068 -0.2892 -0.3317 -0.2729 0.2676 -0.3442 -0.2526 -0.2939 -0.2676 -0.2813 0.3078 0.2729 -0.2773 -0.3471 0.2655 -0.2540 -0.2669 -0.2499 0.2504 -0.2608 -0.3444 -0.3197 -0.2893 -0.3030 -0.2567 -0.2916 -0.3085 -0.3617 -0.3180 -0.2441 0.2952 -0.2538 0.2972 -0.3287 -0.3571 -0.2557 0.2725 -0.2849 0.2817 0.2538 -0.2871 -0.3088 -0.3028 -0.3554 -0.2549 -0.3256 -0.3728 -0.2580 0.3119 -0.3186 -0.2452 0.2434 -0.4119 -0.2691 -0.2714 -0.2695 -0.3934 -0.2970 -0.3313 -0.2605 -0.3452 0.2801 -0.3424 -0.3386 -0.3210 -0.3241 -0.2948 -0.3804 0.2955 -0.2437 0.2706 -0.3545 0.2780 0.2546 -0.4481 0.2720 -0.3207 -0.2670 0.2541 0.2533 -0.3748 -0.3060 -0.3217 0.2436 -0.2829 -0.3506 0.2513 -0.2882 -0.3864 -0.3295 0.3242 -0.3198 0.2595 -0.3466 -0.3454 0.3129 -0.2734 -0.2755 -0.3174 -0.3168 -0.3191 -0.2597 -0.2892 -0.2572 -0.2751 -0.2667 -0.3043 -0.3219 -0.3509 0.2577 0.2622 -0.2521 0.2727 -0.2984 -0.2575 -0.3386 -0.2646 -0.2690 0.2621 -0.2906 -0.3437 -0.2577 -0.3145 -0.2644 -0.3695 0.2819 -0.3093 -0.3437 -0.2905 0.3217 -0.3233 -0.3807 0.2893 -0.2388 -0.2627 -0.3292 -0.2973 -0.3485 -0.3478 -0.3524 -0.3172 -0.2482 -0.2716 -0.3766 0.2799 -0.3096 -0.4039 -0.2875 -0.3580 -0.2980 -0.3437 -0.4112 -0.3502 -0.3652 0.2607 -0.3600 -0.3225 -0.2536 0.2426 -0.3378 -0.2546 -0.2846 -0.2735 -0.3140 -0.2868 0.2773 -0.2893 0.2610 -0.2745 -0.3263 0.3086 -0.2572 -0.3671 -0.2956 -0.3813" HIT_INDICES="8 273 397 788 1064 1097 1183 1228 1241 1246 1408 1521 1597 1693 1773 1909 1999 2031 2091 2172 2263 2630 2715 2716 2791 2882 2887 2972 3060 3114 3305 3400 3550 3658 3676 3783 3820 3821 4059 4087 4173 4186 4221 4295 4425 4492 4587 4657 4669 4692 4754 4918 5009 5015 5478 5539 5726 5868 5942 6192 6273 6335 6543 6706 6781 6814 6954 6996 8058 8205 9249 10471 10832 11530 11701 11844 11845 12720 12827 13269 13360 13604 13638 13765 13817 14053 14223 14248 14349 14361 14447 14465 14690 14729 14864 14923 14987 15179 15225 15232 15584 15789 15809 15826 15830 15831 15860 15876 15891 16045 16190 16234 16322 16343 16462 16784 16790 16827 16849 16856 17100 17128 17184 17251 17342 17422 17428 17477 17499 17623 17677 17753 17860 17866 17883 17899 17969 18017 18052 18077 18192 18221 18226 18436 18513 18595 18653 18686 18696 18711 18770 18813 18815 18873 19023 19044 19109 19243 19250 19369 19453 19513 19552 19626 19706 19741 19809 19858 20009 20044 20082 20088 20100 20145 20147 20181 20223 20227 20249 20255 20318 20403 20416 20440 20535 20563 20589 20672 20708 20756 20760 20783 20786 20802 20805 20807 20825 20950 21002 21181 21230 21283 21338 21348 21366 21419 21440 21447 21458 21587 21642" ES_PROFILE="0.0303 0.0304 0.0355 0.0261 0.0212 0.0274 0.0309 0.0363 0.0431 0.0502 0.0498 0.0514 0.0546 0.0566 0.0592 0.0589 0.0606 0.0649 0.0678 0.0696 0.0707 0.0585 0.0592 0.0638 0.0648 0.0650 0.0691 0.0694 0.0694 0.0709 0.0658 0.0650 0.0614 0.0597 0.0621 0.0603 0.0617 0.0648 0.0566 0.0580 0.0567 0.0587 0.0596 0.0587 0.0550 0.0542 0.0520 0.0508 0.0523 0.0532 0.0523 0.0465 0.0440 0.0454 0.0253 0.0236 0.0160 0.0103 0.0077 -0.0032 -0.0064 -0.0088 -0.0180 -0.0253 -0.0285 -0.0298 -0.0362 -0.0381 -0.0870 -0.0938 -0.1419 -0.1983 -0.2149 -0.2471 -0.2549 -0.2615 -0.2615 -0.3018 -0.3067 -0.3270 -0.3311 -0.3422 -0.3435 -0.3491 -0.3512 -0.3617 -0.3690 -0.3696 -0.3736 -0.3735 -0.3768 -0.3769 -0.3864 -0.3873 -0.3924 -0.3940 -0.3958 -0.4033 -0.4039 -0.4028 -0.4173 -0.4247 -0.4236 -0.4224 -0.4205 -0.4185 -0.4178 -0.4164 -0.4150 -0.4198 -0.4241 -0.4236 -0.4251 -0.4234 -0.4262 -0.4379 -0.4350 -0.4335 -0.4313 -0.4284 -0.4362 -0.4339 -0.4329 -0.4323 -0.4327 -0.4325 -0.4289 -0.4272 -0.4242 -0.4258 -0.4241 -0.4233 -0.4238 -0.4196 -0.4159 -0.4122 -0.4108 -0.4083 -0.4052 -0.4016 -0.4021 -0.3985 -0.3937 -0.3983 -0.3966 -0.3950 -0.3922 -0.3882 -0.3832 -0.3783 -0.3754 -0.3717 -0.3661 -0.3629 -0.3638 -0.3587 -0.3555 -0.3552 -0.3491 -0.3480 -0.3451 -0.3411 -0.3359 -0.3323 -0.3288 -0.3232 -0.3190 -0.3138 -0.3131 -0.3070 -0.3010 -0.2935 -0.2862 -0.2803 -0.2725 -0.2661 -0.2599 -0.2520 -0.2450 -0.2371 -0.2318 -0.2273 -0.2194 -0.2120 -0.2077 -0.2002 -0.1926 -0.1874 -0.1800 -0.1729 -0.1638 -0.1555 -0.1463 -0.1377 -0.1284 -0.1191 -0.1105 -0.1065 -0.0989 -0.0967 -0.0881 -0.0796 -0.0709 -0.0601 -0.0497 -0.0405 -0.0298 -0.0183 -0.0070 -0.0002 0.0108" RANK_AT_ES="16783.0000" RANK_SCORE_AT_ES="-0.1812"/>
  <DTG RANKED_LIST="OGD_DRUG_DRUG.OGD_FRUG.cls#Gs_versus_MCAO.rnk" TEMPLATE="OGD_FRUG.cls" GENESET="gene_sets.gmt#PHONG_TNF_RESPONSE_VIA_P38_PARTIAL" ES="-0.4520" NES="-1.4164" NP="0.0080" FDR="0.1125" FWER="0.9490" RND_ES="0.2893 -0.3227 0.2440 -0.3570 0.3068 -0.2760 -0.2947 -0.3040 -0.3493 -0.2586 -0.4323 -0.3357 -0.2814 -0.3014 -0.2927 -0.3018 -0.3388 -0.4320 0.2769 -0.3586 -0.2409 0.2884 0.2442 -0.2607 0.2799 -0.3187 -0.3262 -0.2324 0.2429 -0.3214 -0.2694 -0.3398 -0.2794 -0.2681 -0.3209 -0.3002 -0.3839 -0.3602 0.3351 0.2748 -0.3854 -0.3178 -0.3369 -0.2947 -0.3142 -0.2851 -0.3722 0.2608 -0.3022 -0.3247 0.2694 0.2830 -0.2495 -0.3276 0.2697 -0.3150 -0.2790 -0.2657 -0.3337 -0.3307 -0.3672 0.2674 -0.2474 -0.2890 -0.2696 0.3038 -0.3373 -0.3522 -0.3235 -0.3389 0.2391 0.3335 0.2877 -0.2777 -0.2711 0.2533 -0.2704 -0.3631 0.2873 -0.2328 0.2925 -0.3501 -0.3612 -0.2852 -0.3632 -0.2985 -0.2599 -0.2899 -0.3206 -0.3949 -0.3528 0.2732 -0.2832 -0.3370 -0.3288 -0.3135 -0.2717 -0.3263 0.3058 -0.3193 -0.2847 -0.2361 -0.2639 -0.3335 -0.3030 -0.3093 -0.3064 -0.3701 -0.3723 -0.3476 -0.3113 -0.2812 0.2484 -0.3170 -0.2721 -0.3003 -0.2733 -0.4625 -0.3089 -0.4066 -0.2643 0.2362 -0.2831 -0.2452 -0.3372 0.2920 -0.2939 -0.3693 -0.2842 0.2552 -0.3124 -0.3037 -0.3387 0.2619 -0.3973 -0.3111 -0.3678 -0.3152 -0.3121 -0.2956 0.2657 -0.3380 -0.3302 0.2889 -0.3739 0.3074 -0.2619 -0.2697 -0.3704 -0.2828 0.2724 0.2605 -0.3871 0.2599 -0.3072 0.2711 0.2444 -0.3014 -0.3612 0.2662 -0.2670 -0.3634 -0.3536 -0.4071 -0.3858 -0.3613 0.2755 -0.4752 0.2997 -0.2718 0.2718 -0.2755 0.2499 -0.3356 -0.3620 -0.3439 -0.3219 -0.3075 -0.2341 -0.3069 -0.2838 -0.3098 -0.3167 -0.3352 -0.3087 0.3065 -0.2686 -0.3283 -0.3398 -0.2791 0.4308 -0.2924 -0.2388 0.2610 -0.2557 0.2648 -0.3773 -0.3061 -0.2527 0.2891 -0.2653 -0.3681 -0.2472 -0.3926 -0.3169 -0.2766 0.2690 -0.3029 -0.4044 0.2716 -0.2551 -0.3272 -0.2975 -0.3798 -0.3546 -0.2662 -0.3331 0.2579 0.2775 0.2603 -0.3122 -0.2655 -0.3268 -0.2615 -0.3129 -0.3267 -0.3415 -0.3609 -0.3627 -0.3206 -0.2833 -0.3150 0.2515 -0.3487 -0.2750 -0.3153 -0.3093 -0.3184 -0.2843 -0.3223 -0.3645 -0.2642 -0.2654 -0.2872 -0.2845 -0.3492 -0.2498 0.3158 -0.3405 -0.3946 -0.3398 -0.4335 -0.3326 -0.2771 -0.3636 -0.3024 0.2501 0.3181 0.2736 0.2914 -0.4234 -0.3782 -0.2938 -0.3433 -0.3735 -0.3459 0.3014 -0.2801 -0.3706 0.3108 -0.2656 -0.2484 -0.2604 0.3993 -0.2643 -0.2853 -0.3416 -0.3442 -0.3609 -0.2532 -0.2804 0.2962 0.2937 -0.2619 -0.3095 -0.3013 0.2807 -0.3420 -0.2651 0.2473 0.2582 -0.3767 -0.3521 -0.3074 -0.2753 0.2858 0.2936 0.2382 0.2969 0.2509 -0.4066 0.2732 0.2469 -0.3123 -0.2701 -0.2864 0.2986 -0.3548 -0.2889 -0.3831 -0.3947 0.2614 -0.3104 0.3145 0.2767 -0.2758 -0.4265 0.3040 -0.3698 -0.3450 -0.3131 0.2742 -0.2545 0.2626 0.3112 0.2804 -0.3125 -0.3031 0.2976 0.2863 -0.2518 -0.3146 0.3053 -0.2995 0.2819 -0.2977 -0.3678 -0.2655 -0.2623 -0.3184 0.2858 -0.2805 0.2801 -0.2741 -0.2862 -0.4025 -0.4125 -0.3009 -0.2780 -0.2760 0.2646 -0.2819 0.2662 0.2589 -0.2739 -0.3665 -0.4162 -0.2975 0.3306 0.3331 -0.3384 -0.3124 -0.3428 -0.2758 0.3530 0.2749 0.4257 0.2763 -0.3927 -0.3102 0.2717 -0.3139 -0.3277 -0.3044 -0.3244 -0.3582 0.2900 -0.3159 -0.3141 0.2581 -0.2775 -0.3082 -0.2442 -0.3473 0.3333 -0.3636 -0.2727 -0.2934 -0.3929 -0.3165 0.3110 0.3147 -0.3533 -0.2892 -0.2962 -0.2826 0.2503 0.2757 -0.2901 -0.2526 -0.3546 0.3024 -0.2717 0.2768 -0.2370 0.3346 -0.3809 0.2761 -0.2676 -0.2856 -0.3069 0.3178 0.2835 -0.3158 -0.3245 -0.3744 -0.2714 -0.2667 -0.3233 0.2620 -0.2794 -0.3422 -0.3682 -0.2660 -0.2686 0.3193 -0.3700 -0.3584 0.2952 -0.3355 -0.2683 -0.2546 -0.3301 -0.3530 -0.3727 -0.3428 0.2553 -0.2927 -0.2825 0.2677 0.2379 -0.3080 0.2790 -0.3131 -0.3611 0.2686 -0.3678 -0.3960 -0.3292 -0.2687 0.3068 -0.3518 -0.2779 0.2904 -0.2750 -0.2889 0.2791 -0.3221 0.3016 -0.2836 -0.3374 -0.3496 0.2652 0.3523 -0.3669 -0.2845 -0.3823 -0.3749 -0.3513 -0.2587 -0.2597 -0.3344 0.3963 -0.2940 -0.3832 -0.3060 0.2623 0.2646 -0.2512 0.2542 0.3503 -0.2924 -0.2422 -0.3576 -0.3106 0.2525 0.2548 -0.2658 0.3061 0.2943 -0.2993 -0.3026 -0.3072 -0.2894 -0.2310 -0.3507 -0.2916 -0.2742 -0.3899 0.3343 0.2749 -0.3524 -0.4125 -0.3003 -0.3419 -0.3566 -0.2700 -0.2831 -0.2678 0.3008 0.3773 -0.3782 -0.2523 -0.3187 0.2612 -0.2763 0.2443 -0.3600 -0.3463 -0.2489 0.4274 -0.3757 0.3173 -0.3645 -0.3398 0.2936 -0.2942 0.2710 -0.2894 -0.3623 -0.2700 -0.3408 -0.3481 -0.2928 -0.3977 -0.2837 -0.3825 -0.3267 0.3430 -0.3250 -0.3361 0.2966 -0.3896 -0.2817 -0.3332 -0.3086 -0.2867 -0.3763 -0.2515 -0.3170 -0.3468 0.2863 -0.2725 -0.2987 0.2845 0.2567 -0.3849 -0.3049 0.3445 -0.2583 -0.3809 -0.3041 0.3556 -0.3466 -0.2650 -0.3630 -0.3784 -0.3631 -0.3283 -0.3586 -0.3188 -0.3884 -0.2778 -0.3146 -0.3405 -0.3207 -0.3371 -0.3734 -0.2374 -0.3216 -0.2463 -0.2903 0.3046 -0.2817 -0.4405 -0.2524 -0.3712 0.2607 -0.2996 0.2981 -0.3260 -0.3543 -0.3037 0.2734 -0.2678 0.2797 0.2650 -0.2550 0.2277 -0.3833 0.3215 -0.2760 -0.2760 -0.2524 -0.3418 -0.3490 0.2677 -0.3063 0.3055 -0.2379 0.2700 -0.2471 -0.2667 -0.2512 -0.2686 -0.3242 0.2910 0.2595 -0.4273 0.3770 -0.4463 0.3052 0.2679 -0.3710 -0.3573 -0.3049 0.3453 0.3220 -0.2957 0.2897 0.2352 -0.2751 0.2625 -0.2749 -0.3472 -0.2529 -0.3932 -0.4134 -0.2622 -0.2556 -0.3138 -0.3212 -0.3095 0.3083 -0.2694 -0.2948 0.3233 -0.3254 -0.3196 -0.3342 -0.2722 -0.2971 -0.2884 0.2690 0.2362 -0.3242 -0.3530 0.2474 -0.3780 -0.3716 -0.2810 0.2978 -0.2626 -0.2587 -0.2529 0.2657 0.3211 -0.3168 -0.3458 -0.2433 -0.3359 -0.4216 -0.2945 -0.2566 -0.4537 -0.3255 -0.4149 -0.3112 0.2873 0.2912 -0.2590 -0.2926 -0.4068 -0.4101 -0.3626 0.2606 -0.2523 -0.2753 -0.3135 -0.3975 -0.2606 -0.4106 -0.2947 0.3278 -0.4047 0.2534 -0.2752 -0.2860 -0.3366 -0.3277 -0.2894 -0.4119 0.3126 -0.2717 -0.3599 -0.2658 -0.3852 -0.2668 -0.3095 -0.4086 -0.3186 -0.3776 -0.2926 -0.2628 -0.2917 -0.4038 -0.2852 -0.2599 -0.3768 -0.2962 -0.4636 0.2781 0.2832 -0.4102 -0.3452 -0.2901 -0.2701 0.3417 -0.2933 -0.2972 -0.3673 -0.2954 0.3299 -0.3145 -0.3744 -0.3465 -0.3053 -0.3503 -0.3311 -0.3988 -0.3637 0.2746 -0.3527 -0.3132 -0.3968 0.2662 0.3641 0.3100 -0.2572 -0.2896 0.2430 -0.4649 -0.2700 -0.2960 -0.2841 -0.3784 -0.4371 -0.2597 0.2789 -0.2458 -0.2859 -0.3635 -0.3636 -0.3357 -0.3146 -0.2955 -0.3249 -0.2661 0.2846 -0.2604 -0.3798 0.3120 -0.2489 -0.2818 0.2879 0.2659 -0.4511 -0.2643 0.3104 -0.3219 -0.2711 -0.2840 0.2677 -0.3772 -0.3580 0.2960 0.3171 0.2411 -0.3144 -0.4010 -0.2552 -0.3136 -0.3351 -0.3784 -0.3565 -0.3096 0.2842 -0.2875 -0.3867 -0.3004 -0.3530 -0.4002 -0.3450 -0.2629 -0.3384 -0.3102 -0.2644 -0.3283 -0.2984 0.2771 -0.2866 -0.2447 -0.3626 0.2656 0.2632 -0.3493 -0.2592 -0.2722 -0.4002 -0.4370 -0.3821 -0.4011 -0.2794 -0.3469 -0.2905 -0.2899 0.2752 -0.3102 -0.3367 -0.3133 -0.3308 -0.2736 0.2759 -0.3226 -0.3643 0.2729 -0.3063 -0.3419 -0.3606 -0.2265 0.2503 -0.3301 -0.3426 -0.3110 -0.3583 0.2605 -0.3063 -0.3129 -0.2678 -0.3403 -0.2535 -0.2937 -0.2710 0.2814 -0.3367 -0.3045 -0.3420 -0.3548 -0.3638 -0.3436 -0.3125 -0.3277 0.2593 -0.3361 -0.2952 -0.2963 -0.2702 0.3251 -0.3612 -0.3567 -0.3321 -0.3260 -0.2385 0.2942 -0.3339 -0.3268 -0.2955 -0.2985 -0.3455 -0.2817 -0.4207 -0.3026 -0.2737 -0.3147 0.2781 -0.4368 -0.3084 -0.3627 -0.3291 -0.2564 0.3793 -0.3113 -0.2320 -0.3548 -0.3210 0.3134 0.3026 0.3127 -0.2864 0.2846 0.2760 0.3494 -0.2847 -0.3605 -0.3764 0.3385 -0.3070 -0.2775 -0.3339 -0.3844 -0.3052 -0.2516 0.2827 -0.2564 -0.3463 -0.3350 0.2413 -0.4495 -0.3187 -0.2953 -0.3392 -0.4384 -0.2549 -0.3692 -0.3141 0.2748 -0.3947 -0.3517 -0.3297 -0.2709 -0.2759 -0.4762 -0.3112 -0.2784 -0.2759 0.2410 -0.3385 -0.3413 -0.3314 -0.3076 -0.2650 -0.3013 -0.4020 -0.3016 -0.2833 0.2930 -0.3149 -0.2735 -0.2715 0.2685 -0.3436 -0.3351 0.3112 -0.2611 -0.3487 0.2721 0.3568 0.2651 -0.3664 0.2735 0.2823 0.2721 -0.3191 -0.2639 -0.3637 -0.3050 -0.3112 -0.2774 -0.3181 -0.2828 -0.3352 -0.3519 -0.3366 -0.3652 -0.3253 -0.2824 0.2810 0.2812 -0.2998 -0.2519 0.3034 -0.2705 0.3155 -0.2542 -0.2934 -0.3636 -0.3044 0.3049 -0.3116 0.2483 -0.3229 -0.2849 -0.3446 -0.3338 -0.3789 -0.2881 -0.2625 -0.2620 -0.3381 -0.3912" HIT_INDICES="378 485 880 951 1155 1247 1249 1452 1773 2167 2214 2234 2449 2872 2893 2925 3001 3060 3103 3104 3430 3523 3705 3720 3721 3781 3803 3833 3910 4123 4262 4365 4378 4650 4683 4999 5059 5294 5411 5597 5695 5775 5793 5859 5874 5922 6014 6143 6555 6593 6651 6922 7803 8426 8609 8635 8802 9000 9002 9141 9142 9338 9500 10464 10854 11428 11941 12438 13423 13451 13531 13881 14104 14410 14416 14461 14625 14661 14787 14796 14873 14904 15341 15406 15457 15490 15525 16156 16412 16483 16605 16720 16731 16760 16789 17126 17330 17348 17361 17446 17510 17570 18043 18178 18226 18269 18351 18575 18841 18850 18967 18996 19043 19056 19154 19209 19212 19504 19611 19644 19665 19737 19821 20148 20204 20211 20223 20291 20330 20352 20373 20379 20408 20415 20421 20425 20552 20567 20589 20708 20725 20797 20808 20842 20881 20925 21226 21238 21239 21378 21664 21862" ES_PROFILE="-0.0006 0.0101 0.0046 0.0137 0.0159 0.0229 0.0341 0.0354 0.0303 0.0206 0.0267 0.0340 0.0318 0.0190 0.0246 0.0297 0.0326 0.0361 0.0403 0.0463 0.0367 0.0377 0.0342 0.0384 0.0433 0.0453 0.0490 0.0523 0.0534 0.0476 0.0451 0.0441 0.0471 0.0377 0.0393 0.0273 0.0270 0.0183 0.0149 0.0080 0.0051 0.0029 0.0034 0.0017 0.0023 0.0014 -0.0018 -0.0067 -0.0252 -0.0264 -0.0287 -0.0410 -0.0815 -0.1101 -0.1185 -0.1196 -0.1273 -0.1363 -0.1364 -0.1427 -0.1427 -0.1517 -0.1591 -0.2034 -0.2214 -0.2477 -0.2713 -0.2941 -0.3393 -0.3403 -0.3438 -0.3594 -0.3690 -0.3821 -0.3814 -0.3824 -0.3887 -0.3890 -0.3933 -0.3922 -0.3941 -0.3939 -0.4116 -0.4121 -0.4119 -0.4109 -0.4098 -0.4352 -0.4429 -0.4419 -0.4430 -0.4436 -0.4394 -0.4360 -0.4325 -0.4426 -0.4462 -0.4413 -0.4360 -0.4340 -0.4308 -0.4274 -0.4420 -0.4408 -0.4354 -0.4298 -0.4258 -0.4279 -0.4314 -0.4230 -0.4193 -0.4114 -0.4043 -0.3955 -0.3904 -0.3832 -0.3736 -0.3766 -0.3708 -0.3615 -0.3516 -0.3438 -0.3364 -0.3393 -0.3296 -0.3176 -0.3059 -0.2964 -0.2856 -0.2739 -0.2621 -0.2496 -0.2381 -0.2255 -0.2128 -0.2001 -0.1925 -0.1798 -0.1673 -0.1588 -0.1456 -0.1346 -0.1207 -0.1077 -0.0948 -0.0820 -0.0795 -0.0635 -0.0470 -0.0360 -0.0280 0.0006" RANK_AT_ES="17329.0000" RANK_SCORE_AT_ES="-0.2187"/>
  <DTG RANKED_LIST="OGD_DRUG_DRUG.OGD_FRUG.cls#Gs_versus_MCAO.rnk" TEMPLATE="OGD_FRUG.cls" GENESET="gene_sets.gmt#KEGG_JAK_STAT_SIGNALING_PATHWAY" ES="-0.4552" NES="-1.4117" NP="0.0042" FDR="0.1133" FWER="0.9530" RND_ES="-0.3048 0.2562 -0.2835 -0.2644 -0.3137 -0.3112 0.2864 0.3059 -0.2565 -0.3599 -0.3854 -0.2949 -0.4019 -0.3483 -0.3465 -0.3309 0.2505 -0.2765 -0.3579 0.3397 0.2927 -0.3881 -0.3655 0.3314 -0.2618 -0.2980 -0.3182 -0.3381 0.3261 -0.2762 -0.3516 -0.3181 -0.3319 -0.4237 -0.2775 -0.3137 -0.3378 0.2753 0.2760 -0.4563 0.3492 -0.3450 0.2503 -0.3199 -0.3660 0.2872 0.3558 -0.2527 -0.2499 0.2866 -0.2647 -0.2621 -0.3097 -0.3670 -0.3370 0.3900 0.3619 -0.2481 -0.3093 -0.3747 0.3051 -0.3872 -0.3275 -0.3306 -0.2928 0.3329 -0.2565 -0.3402 0.3537 -0.3298 0.2708 -0.4060 -0.3131 0.2909 -0.3254 0.2861 -0.2334 -0.4183 0.2617 -0.2941 -0.3770 -0.3477 0.2748 0.2651 -0.4156 -0.2890 -0.2787 -0.3279 -0.3429 0.2330 -0.3870 -0.3175 -0.2957 0.4088 -0.3347 0.3282 -0.4233 -0.3267 -0.3867 0.3007 -0.4422 -0.3252 -0.3773 -0.3055 -0.3094 -0.3425 -0.3728 -0.3506 -0.2743 0.3295 -0.3945 -0.4454 0.3179 -0.2676 -0.5209 -0.3142 -0.3322 -0.3739 0.3025 0.3198 -0.3170 -0.3023 -0.2455 -0.3166 -0.2540 -0.3241 -0.3946 0.2876 -0.3546 -0.3884 -0.3025 -0.3215 -0.3541 0.3451 -0.2778 -0.2773 -0.3277 -0.2981 -0.2788 -0.3570 -0.3976 0.3219 0.2722 -0.2489 -0.2668 -0.3058 -0.2567 -0.2800 -0.2930 -0.2511 -0.3195 -0.3418 0.3149 0.3174 -0.3656 0.3606 -0.2788 -0.3510 -0.2507 -0.2797 -0.3419 0.3260 0.2737 -0.3614 -0.3793 -0.2795 -0.3536 -0.3632 0.3773 -0.2948 0.2855 0.3264 0.3121 -0.2612 -0.3377 -0.3351 0.2980 -0.4121 -0.3142 0.2710 -0.2584 -0.3570 -0.2728 -0.2729 0.2584 -0.3656 -0.3431 -0.2374 -0.2808 -0.3110 0.2663 -0.3105 -0.3265 -0.2418 -0.2676 0.2806 -0.2784 0.2510 -0.3818 0.2841 -0.2997 -0.3854 -0.3271 -0.2712 -0.3277 -0.2827 -0.3248 -0.3031 -0.3195 0.2681 0.3798 -0.3590 -0.3799 0.3065 -0.2756 -0.3521 -0.3325 -0.2263 -0.3095 0.2474 -0.3171 -0.3091 -0.3725 0.2523 -0.4536 -0.2946 0.3247 -0.4030 0.2721 0.2620 -0.3038 -0.2609 0.2766 -0.3251 0.2872 -0.2847 0.2708 -0.2625 -0.3344 -0.2563 -0.3066 -0.4165 0.2761 0.2663 -0.3891 -0.3600 0.3226 -0.3197 -0.2738 -0.3653 -0.3746 -0.2760 0.2770 -0.4278 0.2836 -0.3179 -0.3450 -0.3323 -0.2820 -0.3167 0.2705 -0.2683 -0.2781 -0.3523 -0.3680 -0.2759 -0.3314 0.3019 0.3241 -0.2964 -0.3437 -0.2693 0.2444 0.3115 0.3008 -0.2630 0.2782 -0.3280 -0.3776 0.3097 0.2608 0.2625 0.2487 -0.3034 -0.3743 -0.3710 -0.2662 -0.2988 0.2991 -0.2752 -0.3498 -0.4024 -0.2893 -0.2677 0.2850 0.3127 0.2972 -0.3562 -0.2908 -0.3329 -0.3578 -0.2515 -0.3156 -0.2842 -0.2575 -0.4144 -0.3551 0.2584 -0.2610 0.3187 -0.2860 -0.3321 0.2554 -0.3147 -0.2869 0.2649 0.3161 -0.2916 -0.4034 0.3227 0.3054 -0.3591 -0.3241 0.2491 -0.3639 -0.3172 -0.3168 -0.2950 -0.3283 -0.2372 0.2705 0.3287 -0.2729 -0.3351 -0.3345 -0.2371 0.2831 -0.3180 -0.3263 0.2682 0.3514 -0.3331 -0.3508 -0.2654 -0.4319 -0.3196 0.3395 0.2337 -0.2707 -0.2583 0.2708 -0.2785 -0.2855 -0.3908 -0.3268 -0.2722 0.2844 -0.3060 0.2812 -0.2708 -0.2756 0.2823 -0.2849 0.2832 0.3421 -0.3059 0.2645 -0.3634 -0.3017 -0.2801 -0.2784 -0.3403 0.2813 -0.3053 0.2849 -0.3800 0.2583 0.2769 -0.2854 -0.3443 -0.3758 -0.2862 0.2411 -0.3204 0.2755 -0.3950 -0.2704 -0.3042 0.2649 -0.2736 -0.3372 -0.3243 -0.2990 -0.2686 0.2921 -0.3491 -0.3393 -0.3099 -0.3415 -0.3356 -0.3504 -0.3485 -0.3682 -0.3321 -0.3271 -0.3966 -0.3318 -0.2624 0.2880 -0.3348 -0.3383 -0.3994 -0.4422 -0.3410 -0.3097 -0.3040 -0.3511 -0.4279 -0.3266 -0.3034 0.3574 -0.3708 0.2442 -0.3190 -0.3530 0.2870 0.2865 0.2575 0.2687 -0.2356 -0.3162 -0.2931 -0.3824 -0.3794 -0.3500 -0.3018 -0.3259 -0.2950 -0.2792 -0.3290 -0.4511 -0.2827 -0.2589 -0.2683 -0.3074 -0.2858 -0.3399 -0.2986 -0.4026 -0.3459 0.2973 -0.4250 0.2570 0.3034 0.3679 -0.3166 -0.2925 -0.2501 -0.3526 -0.3070 0.3086 -0.2937 -0.2693 -0.3838 -0.2642 -0.2927 -0.4081 -0.3368 -0.3853 -0.4213 0.2993 -0.2979 -0.3460 -0.3162 0.2858 -0.2595 -0.3305 -0.3567 -0.2707 -0.4106 0.2543 -0.3275 -0.2806 0.2622 -0.3457 0.2984 -0.3582 0.3216 -0.2629 -0.2660 -0.4127 0.3918 0.3090 -0.3195 -0.2450 0.2926 -0.3288 -0.3478 0.2520 0.2608 -0.3114 -0.2793 0.3251 -0.2860 0.3089 -0.3207 0.2718 0.3278 0.2559 0.3078 -0.3379 -0.2912 -0.3089 -0.3471 -0.2908 -0.2798 0.2545 -0.3220 0.3132 -0.3130 -0.2540 0.3102 0.2364 0.2725 -0.2730 0.3192 -0.3915 -0.3243 -0.2609 -0.3020 -0.3965 -0.2624 -0.2581 0.2474 -0.2891 -0.2813 -0.4193 0.2737 -0.3910 -0.3230 -0.2869 -0.3166 -0.3501 -0.2664 -0.3329 -0.3138 -0.2711 0.2880 -0.3064 0.2950 0.2764 0.2481 0.2562 0.2579 -0.3576 -0.2811 0.2905 -0.3708 -0.3848 -0.4382 -0.2285 -0.4317 -0.3320 0.2670 -0.3113 -0.3889 0.2523 -0.2901 -0.3941 -0.3005 -0.2720 -0.2838 -0.3391 -0.2574 -0.2862 -0.2653 -0.3660 -0.3244 0.2602 -0.3165 -0.2861 -0.3525 -0.2553 -0.3940 0.3513 -0.3271 0.2902 -0.2732 -0.3692 0.2772 0.3229 0.2715 -0.5143 -0.3608 -0.3482 0.3240 -0.2944 -0.2699 0.3404 0.2913 -0.3541 0.2764 -0.2903 -0.2657 0.2425 -0.3105 -0.4013 -0.4165 0.3117 -0.2956 0.2631 -0.3227 0.3308 0.2613 -0.2550 -0.3391 0.3013 -0.3428 -0.4292 0.3061 -0.2696 -0.3324 0.2735 -0.2557 -0.3601 -0.3326 -0.2917 -0.3221 -0.3954 -0.3397 0.3428 -0.3802 -0.2792 0.2674 -0.2531 -0.2823 0.2739 -0.3373 -0.3181 0.2841 -0.2549 0.2726 -0.4131 0.2998 -0.2456 -0.3442 -0.2731 -0.2939 -0.3986 -0.2959 -0.3227 -0.2801 0.2627 0.2594 -0.3319 -0.2913 -0.2726 0.3067 0.2819 -0.2765 0.3234 -0.2827 -0.3320 -0.2507 0.3300 0.2905 -0.3048 0.2594 -0.2616 -0.4172 -0.3320 -0.3065 0.3047 -0.2439 0.3181 -0.3099 -0.2885 -0.4274 0.3720 -0.2990 -0.2675 0.3085 -0.2967 0.2900 -0.3747 -0.2669 0.3483 -0.3244 -0.3038 -0.3041 -0.3121 0.3391 -0.2648 0.2836 -0.3677 -0.3308 -0.3776 -0.3841 -0.3435 0.2713 -0.3631 0.2758 -0.2903 0.2609 -0.2981 -0.3618 -0.2908 -0.2779 -0.2795 -0.2782 -0.3201 0.3704 -0.3353 -0.2786 -0.3092 -0.3340 0.2624 0.3582 -0.3142 -0.2980 -0.3553 -0.2251 -0.3546 -0.3224 0.3223 -0.3228 0.3129 -0.3342 -0.3085 -0.3688 -0.3164 -0.3322 0.2944 -0.3294 -0.2938 -0.2563 -0.3320 0.2816 -0.3005 -0.3488 0.2504 0.2475 0.2415 -0.4098 -0.3156 -0.3562 -0.3727 -0.2580 -0.3384 -0.3937 -0.3428 0.2778 0.4143 -0.2661 -0.3419 0.3131 -0.2531 -0.3773 0.2685 -0.3576 -0.3544 -0.2705 -0.2398 -0.3274 -0.2637 -0.3278 -0.3277 -0.3261 -0.3619 -0.3030 -0.3042 -0.3441 -0.3405 -0.3417 -0.3940 -0.3367 -0.3249 -0.3287 -0.2504 -0.2823 -0.3849 -0.2588 0.3058 0.2650 -0.3084 0.3122 -0.3262 -0.3708 0.3304 -0.3785 -0.4037 -0.3298 0.2667 0.3132 -0.2443 0.2711 -0.3116 -0.3665 -0.3498 -0.4151 -0.2964 -0.2519 0.3116 -0.3498 -0.2595 -0.2807 0.2689 -0.2787 0.2914 -0.4348 -0.3283 -0.3453 -0.2693 -0.2470 -0.3648 0.2929 0.2660 -0.2632 -0.2580 -0.4008 -0.3768 -0.3657 -0.3965 -0.3780 0.2445 -0.3368 -0.2658 -0.3093 -0.3604 0.2802 -0.2815 0.3886 -0.3301 -0.3280 -0.3226 0.3261 0.2469 -0.4124 -0.3195 -0.3425 -0.3275 -0.3210 -0.3304 -0.2907 -0.2404 -0.3656 -0.3658 0.2536 -0.3230 -0.2502 -0.3530 0.3699 0.3237 0.2778 -0.3648 0.2524 0.3031 -0.3084 -0.2644 0.2929 -0.3494 -0.2985 0.2825 -0.3422 -0.3161 -0.3932 0.2931 -0.2751 0.2720 -0.2913 -0.4258 0.3235 -0.3567 -0.2860 0.3457 0.2796 -0.3332 -0.3491 0.2677 -0.2783 0.2908 -0.3841 0.3479 -0.3140 -0.3167 -0.3216 -0.2885 -0.4054 -0.2690 0.3258 -0.3137 -0.3172 0.2962 -0.3439 -0.2662 -0.2645 -0.3173 -0.2669 -0.2597 0.2696 -0.3367 -0.2875 -0.3510 -0.2574 0.2372 -0.3866 -0.2907 -0.4086 0.2459 -0.3911 -0.2673 -0.3739 -0.2766 -0.2953 -0.3320 -0.2634 -0.4390 -0.3451 0.3299 -0.2749 -0.3122 -0.3228 0.2819 -0.3210 0.2586 -0.3093 -0.2737 0.3033 -0.3881 -0.2721 0.3310 -0.2704 -0.2867 0.2620 -0.3646 -0.3431 -0.3854 -0.3180 0.3130 -0.3660 -0.3347 -0.2761 0.2304 0.3086 -0.2993 0.2566 -0.3619 -0.2539 -0.2552 0.2500 -0.3022 -0.3508 0.2794 0.3271 -0.3291 -0.3871 -0.2686 -0.3854 -0.3003 -0.2724 -0.3205 0.2831 -0.3506 -0.3696 -0.3196 0.2839 0.2687 0.2724 -0.3541 0.2903 -0.2850 -0.3245 -0.2757 -0.3298 -0.3160 -0.3833 0.2922 -0.2561 -0.2947 -0.3049 -0.3096 -0.3325 0.2686 0.3047 -0.2728 -0.2920 -0.2396 -0.3829 0.2728 0.3057 0.2946 0.2569 -0.3371 -0.2632 -0.2634 -0.3425 0.2604 -0.3881 -0.3851 0.3214" HIT_INDICES="26 128 537 730 822 980 1248 1809 1966 2555 3251 3745 3774 4356 4636 4927 5006 5085 5219 5308 5587 5649 5726 5841 5924 6464 6487 6547 6555 6858 6882 6922 6952 6975 7454 7469 7627 7843 7909 8412 8413 8414 8616 8617 8619 8744 8985 9182 9402 9403 9404 9405 9406 9408 9473 9828 9829 10241 10272 10903 10988 11279 11284 12165 12867 13482 13712 13910 14028 14229 14289 14314 14409 14734 14829 14957 15123 15175 15258 15602 15663 15673 15722 15887 15910 16160 16224 16496 16784 16827 16838 17007 17310 17421 17430 17709 17735 17788 17897 17899 17916 18195 18197 18234 18282 18358 18436 18467 18513 18663 19084 19212 19279 19336 19449 19487 19508 19509 19626 19686 20014 20052 20139 20162 20535 20563 20708 20881 20932 20976 21188 21209 21212 21304 21416 21419 21722 21772" ES_PROFILE="0.0481 0.0746 0.0753 0.0841 0.0967 0.1053 0.1075 0.0940 0.0985 0.0810 0.0564 0.0400 0.0448 0.0228 0.0140 0.0041 0.0037 0.0032 -0.0000 -0.0014 -0.0120 -0.0128 -0.0144 -0.0179 -0.0201 -0.0442 -0.0445 -0.0465 -0.0462 -0.0599 -0.0608 -0.0624 -0.0636 -0.0645 -0.0865 -0.0872 -0.0944 -0.1043 -0.1073 -0.1304 -0.1304 -0.1304 -0.1396 -0.1396 -0.1397 -0.1454 -0.1564 -0.1654 -0.1755 -0.1755 -0.1755 -0.1755 -0.1755 -0.1755 -0.1785 -0.1948 -0.1948 -0.2137 -0.2151 -0.2440 -0.2479 -0.2613 -0.2614 -0.3019 -0.3342 -0.3622 -0.3723 -0.3808 -0.3854 -0.3937 -0.3953 -0.3953 -0.3984 -0.4115 -0.4139 -0.4175 -0.4226 -0.4222 -0.4232 -0.4354 -0.4346 -0.4313 -0.4298 -0.4333 -0.4301 -0.4369 -0.4350 -0.4420 -0.4490 -0.4447 -0.4389 -0.4399 -0.4464 -0.4438 -0.4366 -0.4410 -0.4338 -0.4276 -0.4237 -0.4149 -0.4067 -0.4099 -0.4003 -0.3922 -0.3845 -0.3779 -0.3713 -0.3625 -0.3542 -0.3503 -0.3574 -0.3507 -0.3410 -0.3307 -0.3225 -0.3108 -0.2982 -0.2847 -0.2762 -0.2648 -0.2647 -0.2511 -0.2394 -0.2247 -0.2246 -0.2085 -0.1972 -0.1861 -0.1693 -0.1518 -0.1405 -0.1203 -0.0993 -0.0816 -0.0639 -0.0411 -0.0255 0.0047" RANK_AT_ES="16783.0000" RANK_SCORE_AT_ES="-0.1812"/>
  <DTG RANKED_LIST="OGD_DRUG_DRUG.OGD_FRUG.cls#Gs_versus_MCAO.rnk" TEMPLATE="OGD_FRUG.cls" GENESET="gene_sets.gmt#BIOCARTA_MAPK_PATHWAY" ES="-0.4829" NES="-1.4045" NP="0.0237" FDR="0.1172" FWER="0.9640" RND_ES="-0.3912 0.4284 -0.3561 -0.2699 -0.4457 -0.4140 -0.3702 -0.3943 -0.3240 -0.3253 -0.2586 0.2864 -0.2714 -0.3203 -0.5135 -0.4961 -0.3119 -0.4251 -0.4012 0.2869 -0.3353 -0.3310 -0.3451 0.4038 0.2639 -0.3225 0.2865 -0.3315 -0.4518 -0.3315 0.2749 -0.3678 -0.2967 -0.3678 0.2851 0.2689 -0.3413 -0.4382 -0.2836 -0.3766 -0.4928 -0.4273 -0.3627 -0.3547 0.2505 0.3968 -0.2782 -0.2979 0.2404 -0.3700 -0.3659 0.3067 0.3752 -0.5363 -0.2613 -0.3438 0.3175 -0.3528 0.3114 -0.4124 -0.2916 -0.2526 -0.3951 -0.3701 -0.3631 0.2924 0.2818 -0.4884 -0.3163 0.2676 -0.3293 0.2816 -0.3808 -0.3709 -0.3776 -0.3441 -0.3021 -0.3294 0.2624 0.3351 -0.2617 -0.4336 -0.4191 0.3631 -0.3651 0.2615 -0.2646 0.3240 -0.3305 -0.4214 -0.2903 -0.3441 -0.3752 -0.3310 0.3652 0.2902 -0.3873 -0.3770 0.3158 0.2848 -0.2591 -0.2971 -0.4458 -0.2594 -0.2815 -0.3135 -0.2472 -0.3626 -0.2617 -0.3230 -0.2816 -0.3795 -0.3973 0.2531 0.2633 -0.2963 -0.2995 -0.3634 -0.3399 -0.2749 -0.3173 -0.3050 -0.3435 -0.3052 -0.3672 -0.4275 -0.3692 -0.5360 -0.3453 -0.2489 -0.4099 -0.4692 -0.2965 -0.3486 0.2593 -0.2776 -0.3839 0.3128 -0.3012 -0.3345 -0.2693 -0.4637 -0.4022 0.3248 0.2831 -0.4780 0.2968 -0.2976 -0.3332 -0.3208 -0.2513 -0.3257 -0.2867 -0.4871 0.2630 -0.2434 0.2377 -0.2669 -0.3128 0.3001 0.2875 0.2768 0.2963 -0.3686 -0.2590 0.2664 -0.3893 -0.3532 0.2587 0.3415 -0.3308 -0.3330 -0.3093 -0.3794 -0.4551 -0.4558 -0.2298 -0.3742 -0.4448 -0.2712 -0.3073 -0.2745 -0.4052 -0.3433 -0.3209 -0.3808 0.3710 -0.3607 -0.3326 0.4396 -0.2977 -0.3554 0.2562 0.2971 0.2390 -0.2768 0.2856 0.3150 -0.4928 0.2894 -0.3285 -0.2898 -0.3970 -0.3427 -0.4652 -0.3939 -0.3149 -0.3173 -0.3713 -0.2829 -0.2966 -0.2666 0.3604 -0.3199 0.3094 0.3572 -0.3273 0.3326 0.3174 -0.2730 0.3202 0.2705 0.3495 -0.4422 -0.3256 -0.2707 -0.2957 -0.3340 0.2950 -0.2732 0.3376 -0.3200 0.2931 -0.3109 -0.2535 -0.3729 -0.3144 -0.3055 -0.2594 -0.2570 -0.3683 -0.2695 0.2808 -0.4990 0.3034 0.2991 0.2829 -0.2849 -0.2876 0.3348 -0.3083 0.4038 -0.2976 0.2690 -0.3124 -0.3791 -0.3746 -0.3618 -0.3182 -0.4494 0.2451 -0.3556 -0.3759 -0.3053 0.2972 0.3002 -0.3040 -0.2988 -0.3303 0.3869 -0.3356 -0.3251 -0.2671 -0.3237 -0.4138 -0.4199 -0.3236 -0.3740 -0.2658 -0.3510 0.2246 -0.2738 -0.4408 -0.2763 -0.3584 0.2972 0.3705 -0.3710 -0.2953 -0.3730 -0.3258 -0.2986 -0.2371 -0.3983 -0.3010 0.3571 -0.4919 0.3723 -0.3381 0.3606 -0.4203 -0.4006 -0.3924 -0.4132 -0.3546 -0.2584 0.4029 0.2808 -0.3928 -0.2999 -0.3574 -0.4164 -0.2656 0.3641 0.2680 -0.3373 -0.3502 -0.2798 -0.3387 -0.2970 -0.3484 -0.3005 -0.3085 -0.3078 -0.3431 -0.4367 0.3829 -0.2669 -0.3164 -0.3225 -0.3222 0.3454 -0.3212 -0.3510 -0.3032 -0.3796 -0.3268 -0.3460 0.3130 0.2978 -0.2782 0.3646 -0.3788 -0.2602 0.3485 -0.3139 -0.2744 -0.2880 -0.3625 -0.4040 -0.3733 -0.3198 -0.3630 -0.4426 0.3034 -0.4011 -0.2802 0.3197 -0.2685 0.2572 -0.3742 -0.3621 -0.4394 -0.2718 0.3291 -0.3404 0.2561 0.3132 0.3607 -0.3787 0.2988 0.2696 -0.3662 0.3247 0.2936 0.3509 0.3235 0.2853 -0.3238 -0.3179 -0.3088 0.2671 -0.4664 -0.3056 -0.3748 -0.4143 -0.2975 0.3758 -0.4255 -0.3322 -0.3519 0.2717 0.3827 -0.3386 -0.3495 -0.3282 -0.4576 -0.4014 -0.3019 -0.2759 -0.3450 -0.2832 0.3545 -0.2536 -0.4018 -0.3554 -0.3159 0.2978 -0.3546 0.3831 -0.3354 -0.3914 -0.3011 -0.4766 -0.3839 -0.3819 -0.5357 -0.4487 -0.2764 -0.3260 -0.3109 0.2795 0.3305 -0.3514 -0.4264 -0.3952 -0.3049 -0.3068 0.4057 0.2583 -0.3058 0.3384 -0.2943 -0.4312 -0.4234 0.2854 -0.3770 0.2830 -0.3268 0.2792 -0.2981 0.2575 -0.3998 -0.2697 0.2733 -0.3893 -0.4293 -0.2666 0.3331 -0.3647 -0.2498 -0.3500 0.3239 -0.4088 0.2661 -0.3405 -0.2911 -0.2860 0.4376 -0.2847 0.2606 0.2732 -0.3669 -0.3901 -0.2892 -0.3962 -0.2848 -0.3437 0.4328 0.2580 -0.3817 -0.3426 -0.2668 -0.2813 -0.3812 -0.2691 -0.3205 -0.3758 0.2244 -0.2463 0.3487 -0.3406 -0.4250 -0.2994 -0.3585 0.4353 -0.3207 0.2552 -0.3405 0.3438 0.3783 -0.3022 -0.3598 -0.3189 -0.3721 -0.3539 0.2696 -0.2535 0.3675 -0.5357 -0.3220 0.3273 0.3993 -0.3559 -0.2889 0.2950 0.2543 0.3019 0.2769 0.2766 0.3133 -0.3620 -0.3397 -0.3664 -0.3391 0.3196 -0.3239 -0.3082 -0.4194 -0.2913 -0.4157 -0.2430 0.2858 -0.3083 -0.3093 -0.3646 -0.3050 -0.2664 -0.2839 0.2954 0.3130 -0.2799 0.2552 -0.3037 -0.3776 0.2682 0.2572 -0.4255 -0.3797 -0.2740 0.2876 -0.2390 -0.3133 -0.4140 -0.2757 -0.3482 0.2944 -0.4038 -0.3014 -0.3383 0.3453 0.2523 0.3138 -0.3574 0.3178 -0.4002 -0.4273 -0.4518 0.2960 0.3317 0.2712 -0.2977 -0.2960 -0.4640 0.3489 0.3316 -0.2954 -0.3928 -0.3352 -0.3325 -0.2681 0.3085 0.3582 -0.2644 0.2491 -0.3849 -0.3465 -0.2936 -0.2515 -0.3669 -0.2970 -0.2843 0.3687 -0.4725 -0.3616 0.3173 0.3175 -0.3145 -0.4321 -0.2957 -0.4040 -0.2861 -0.2999 0.3610 -0.3365 -0.2600 -0.3307 0.3804 0.3459 -0.4013 -0.3962 -0.4282 -0.3740 -0.3480 -0.2971 -0.2994 -0.3269 -0.2812 -0.2728 -0.2837 0.2916 -0.3282 -0.3508 -0.4202 -0.2815 -0.2605 0.3227 -0.3687 -0.3529 -0.4410 0.3302 -0.3474 0.3452 -0.2441 -0.4224 0.3514 -0.3603 -0.5086 0.2901 -0.2710 0.3470 -0.3172 -0.3705 0.4012 -0.3140 0.3674 -0.3851 0.2919 0.2325 -0.3059 -0.2610 -0.3195 -0.3214 -0.3829 -0.3692 0.2877 -0.4549 -0.3118 0.2769 -0.2963 0.3324 -0.3426 -0.3782 -0.2718 0.2556 0.3008 0.3787 0.4169 -0.3070 -0.4085 -0.2940 -0.2855 -0.4404 0.2966 -0.3523 0.3160 -0.3422 -0.2709 -0.3243 -0.3630 -0.2885 -0.3281 0.2890 -0.3339 0.2669 -0.3240 0.3144 -0.2683 -0.2638 0.3828 0.3626 0.4172 -0.3428 -0.2739 -0.4055 -0.2848 -0.2776 -0.3529 0.3183 -0.3732 0.3319 -0.3689 -0.3215 0.3644 -0.2796 0.3145 0.2998 -0.2913 0.2853 -0.3212 -0.3549 -0.2557 -0.2664 -0.2734 -0.2766 -0.4087 0.3268 -0.3882 -0.3132 0.2592 -0.4083 -0.3680 -0.3713 -0.4274 -0.3461 -0.3828 -0.3686 -0.4374 -0.2510 0.3015 -0.3243 -0.2682 0.3068 -0.3473 -0.3997 -0.3949 -0.3770 -0.4657 0.2724 -0.4267 -0.2858 0.2746 -0.2894 -0.3860 -0.4714 0.3229 -0.3190 -0.3990 -0.3551 -0.2761 -0.2688 -0.3240 0.2522 -0.3030 -0.3097 0.3641 0.3225 -0.3954 -0.3699 -0.3894 -0.3083 -0.3040 -0.4362 -0.2918 -0.3277 -0.3534 0.3926 0.2943 0.3845 -0.2927 -0.3433 0.2811 0.2565 0.2948 -0.2964 -0.3290 -0.3576 -0.3846 -0.3238 0.2689 -0.3222 -0.3908 -0.3085 0.3231 -0.4632 0.4274 -0.2595 0.2956 -0.2889 -0.3692 -0.3121 0.2975 -0.3163 -0.3917 -0.3976 0.2844 -0.4081 -0.3486 -0.3325 -0.4004 -0.3718 -0.3770 -0.3626 0.2835 -0.2555 -0.3295 -0.4466 -0.4204 0.2660 -0.2760 -0.3212 -0.4042 -0.3633 -0.3952 -0.3495 -0.3547 0.3434 0.3332 -0.3407 -0.3090 0.2719 0.3926 -0.3994 0.2789 -0.3710 -0.3177 -0.4244 -0.2917 0.2774 -0.4609 -0.3411 -0.3582 0.2387 -0.2359 -0.3776 0.2762 -0.4254 -0.3231 0.3806 -0.2779 -0.3860 -0.3226 -0.4411 -0.3226 0.2671 0.3333 0.2537 -0.3336 -0.3846 -0.2448 -0.4780 -0.4643 0.3064 -0.2816 0.2908 0.3106 -0.3767 0.2650 0.3393 -0.3547 -0.3349 -0.4178 -0.3447 -0.2500 0.3868 -0.2773 -0.3145 -0.3226 -0.2804 -0.2457 0.3494 -0.4311 -0.2929 -0.4962 0.3332 0.3098 -0.3242 -0.3049 0.2662 -0.2763 0.2820 -0.4107 -0.3059 -0.3306 -0.4142 -0.4734 -0.4246 -0.3202 -0.3512 -0.4420 -0.2841 0.2973 0.3917 -0.2902 0.2949 -0.3705 -0.2876 -0.3029 -0.3203 -0.3056 0.3356 -0.2896 0.2852 -0.3040 0.2655 -0.2745 -0.4300 -0.3140 -0.3571 -0.4375 -0.3529 -0.2788 -0.3056 -0.3376 -0.3181 -0.3410 -0.3292 -0.2996 0.3776 -0.2942 -0.2669 -0.3118 0.2543 -0.4265 -0.2824 0.3266 -0.3683 -0.4280 -0.2700 -0.3134 0.2902 0.3226 0.2410 0.3869 -0.3259 0.2648 0.3446 0.3092 0.2730 0.2839 -0.3240 -0.3828 0.3416 -0.3105 -0.3537 -0.4441 -0.3207 -0.2577 -0.3023 -0.3696 -0.3266 -0.2536 -0.3478 -0.4302 -0.2536 -0.2882 -0.3122 -0.3084 0.3953 0.3609 -0.5050 -0.3095 -0.2323 -0.3624 -0.4382 -0.4170 -0.4753 -0.3702 0.3072 -0.4170 -0.4967 -0.5179 -0.3362 -0.2467 0.3040 -0.3773 -0.4675 -0.3488 -0.3671 -0.2739 -0.3578 -0.3104 0.3001 -0.2718 0.2673 0.3974 -0.3837 0.2783 -0.3609 -0.2613 0.3345 0.2944 -0.3408 0.2906 -0.3191 -0.4114 -0.3687 -0.3822 -0.2940 -0.3123 -0.2593 -0.3381 -0.3160 -0.3379 -0.3398 0.3191 0.3342 -0.2695 -0.3804 -0.3576" HIT_INDICES="485 1224 1505 1538 2156 2716 2791 3030 3432 3623 3820 3821 3996 4692 4808 4918 5094 5487 5587 5726 5874 6244 6500 6752 6954 7443 12720 13722 13934 14361 14659 14690 14923 15179 15309 15584 15613 15831 15889 16054 16183 16186 16234 16322 16790 16904 17079 17196 17251 17275 17391 17477 17531 17607 17619 17623 17788 17866 18192 18226 18653 18686 18696 18727 18818 18987 19109 19213 19223 19274 19289 19425 19706 19717 19853 19860 20147 20403 20721 20807 20821 20871 20919 21141 21183 21380" ES_PROFILE="0.0057 -0.0079 -0.0019 0.0152 0.0020 -0.0110 -0.0022 -0.0019 -0.0107 -0.0104 -0.0110 -0.0026 -0.0028 -0.0293 -0.0295 -0.0298 -0.0336 -0.0483 -0.0499 -0.0536 -0.0581 -0.0736 -0.0843 -0.0953 -0.1044 -0.1268 -0.3689 -0.4142 -0.4231 -0.4410 -0.4523 -0.4513 -0.4590 -0.4670 -0.4688 -0.4765 -0.4729 -0.4774 -0.4743 -0.4756 -0.4749 -0.4685 -0.4639 -0.4609 -0.4738 -0.4700 -0.4686 -0.4641 -0.4565 -0.4475 -0.4423 -0.4354 -0.4269 -0.4192 -0.4085 -0.3975 -0.3931 -0.3845 -0.3860 -0.3741 -0.3787 -0.3652 -0.3505 -0.3367 -0.3252 -0.3166 -0.3051 -0.2924 -0.2754 -0.2600 -0.2429 -0.2308 -0.2240 -0.2048 -0.1907 -0.1706 -0.1621 -0.1508 -0.1403 -0.1185 -0.0932 -0.0693 -0.0449 -0.0266 0.0005 0.0227" RANK_AT_ES="15830.0000" RANK_SCORE_AT_ES="-0.1168"/>
  <DTG RANKED_LIST="OGD_DRUG_DRUG.OGD_FRUG.cls#Gs_versus_MCAO.rnk" TEMPLATE="OGD_FRUG.cls" GENESET="gene_sets.gmt#KEGG_MAPK_SIGNALING_PATHWAY" ES="-0.4304" NES="-1.4014" NP="0.0000" FDR="0.1173" FWER="0.9650" RND_ES="-0.3581 -0.3658 -0.2655 0.2457 0.2486 -0.2581 -0.2461 0.3058 -0.2720 -0.3231 0.3094 0.2832 -0.2827 -0.2587 -0.2633 0.3170 -0.2842 0.2855 -0.3338 -0.3148 -0.2719 0.3019 -0.3344 0.2559 -0.2511 -0.2829 -0.3544 0.2997 -0.2945 -0.3045 -0.2718 -0.3165 0.2483 0.2719 -0.2495 -0.2740 -0.3313 -0.2840 -0.3024 -0.2617 0.2498 -0.3806 0.2840 -0.3169 0.2503 0.2528 -0.2983 -0.3153 -0.3310 0.2904 -0.3115 -0.2448 -0.3206 -0.3477 -0.3487 -0.3177 -0.2758 -0.3070 -0.2836 -0.3522 -0.2712 -0.2699 -0.3271 -0.2591 -0.3762 -0.3163 -0.3529 -0.3375 -0.3139 -0.3626 -0.3071 0.2550 -0.2917 -0.3225 -0.3191 -0.2946 -0.3243 -0.3416 -0.2746 -0.3448 -0.2955 0.2543 -0.3145 -0.3984 -0.2588 -0.3068 0.3019 -0.3036 -0.2977 -0.2631 -0.2921 -0.3794 0.3021 -0.3276 -0.3229 -0.2758 -0.3799 0.2508 0.2445 0.3231 -0.2725 -0.2943 -0.3128 0.2924 0.2666 -0.3130 -0.2817 -0.2801 -0.3736 -0.3144 0.2284 -0.2959 -0.3702 0.3215 -0.3226 0.2400 -0.3109 0.2580 -0.3583 -0.3181 -0.2813 -0.3096 -0.2645 0.2675 0.2587 -0.3277 -0.3018 -0.2477 -0.3675 0.2693 0.2669 -0.2650 -0.2864 -0.2419 -0.3468 -0.2856 -0.2453 0.2502 -0.3089 -0.2561 -0.4146 -0.3188 0.2663 -0.3509 -0.2844 -0.3214 -0.3146 -0.2658 -0.2892 -0.3308 -0.3647 0.2725 -0.2787 -0.3497 -0.3106 -0.3620 -0.2775 0.2478 0.2857 -0.3726 -0.3549 -0.2674 -0.3162 0.2445 -0.2944 -0.2793 0.2863 -0.3211 -0.3020 0.2736 -0.2349 -0.3236 0.3044 -0.3218 -0.3177 -0.2852 -0.3138 -0.2635 -0.3035 -0.3146 -0.2708 -0.2870 -0.3087 -0.3520 -0.2714 -0.2813 0.2594 -0.2774 -0.2792 -0.3076 -0.3035 -0.3179 0.2660 -0.3473 0.2559 -0.3245 -0.2550 0.2719 -0.2583 -0.3312 -0.3081 -0.3635 0.2593 0.2880 -0.3045 0.2705 -0.3337 -0.3619 -0.2877 -0.2892 -0.3417 -0.3148 -0.2958 -0.2746 -0.3965 0.2287 -0.2641 -0.3566 0.2533 0.2829 -0.2982 0.2562 -0.3678 -0.2820 -0.2805 -0.3117 0.2703 0.2585 0.3165 -0.3527 0.2610 0.2640 -0.3547 -0.2944 -0.2729 -0.2864 0.2890 -0.3160 -0.2901 0.2702 -0.3243 -0.2817 -0.2808 -0.3148 -0.2937 -0.3167 -0.3237 -0.2640 0.2843 0.2482 -0.3269 -0.2787 -0.3537 -0.3162 -0.3586 0.2362 -0.3305 -0.3253 -0.3416 -0.2991 -0.2976 -0.3143 -0.3666 -0.3557 -0.2449 -0.3887 0.2451 0.2403 -0.3101 -0.2726 -0.2647 -0.2982 -0.3151 -0.3286 0.3350 -0.3161 -0.3673 -0.2924 -0.2776 0.2686 -0.3655 -0.3372 -0.3139 -0.3016 -0.2944 -0.3087 -0.2715 -0.2652 -0.3461 -0.2713 -0.3270 -0.2900 -0.3510 -0.3178 -0.3367 -0.2594 -0.2949 -0.2843 -0.3260 -0.3088 -0.2571 0.2490 0.2885 -0.3170 -0.3653 -0.3227 0.2674 0.2538 0.2882 -0.3789 0.2415 -0.3375 0.2699 -0.3171 -0.2962 -0.2899 -0.2726 -0.2831 -0.2806 -0.3354 -0.2670 -0.2971 -0.3490 -0.3366 -0.3279 -0.2867 -0.3294 -0.3192 0.3025 -0.3146 0.2776 -0.2807 -0.2477 -0.2773 -0.2767 -0.2946 -0.2805 -0.3023 -0.2733 -0.3365 0.2956 -0.2740 -0.2743 -0.2822 -0.3052 -0.2783 -0.3628 -0.2616 -0.2828 -0.2798 -0.2822 -0.3091 -0.3084 0.2608 -0.2384 -0.2991 -0.3276 -0.3093 -0.3308 -0.2511 0.2834 -0.3027 0.2880 -0.3096 -0.2512 -0.3026 0.2752 -0.3329 -0.3246 0.2803 -0.2805 -0.3320 -0.2914 -0.3270 -0.2622 -0.2373 0.2632 0.2594 0.2356 -0.2614 -0.3169 -0.2769 -0.2776 0.2967 -0.2838 0.2846 0.2769 0.2659 -0.3294 -0.2532 -0.3818 -0.2726 0.2517 -0.2796 -0.3121 -0.2503 -0.3949 -0.2798 -0.2588 -0.2751 -0.3075 -0.2965 -0.3291 -0.2936 -0.3476 -0.3806 -0.2718 -0.2732 -0.3279 0.2866 -0.3286 0.2745 0.2701 0.2446 -0.3103 -0.3337 0.2961 0.2521 0.2934 -0.2750 0.2435 -0.3025 -0.2608 -0.2612 -0.3319 0.2780 -0.2728 0.2652 -0.2584 -0.3653 -0.2686 -0.3262 0.2425 -0.3110 -0.3089 -0.2803 -0.3218 -0.2896 -0.3159 -0.3452 -0.3257 0.2424 -0.2592 -0.3700 -0.3709 -0.3250 -0.2621 -0.3931 -0.2510 -0.3402 0.2616 -0.2869 -0.2609 0.2351 -0.2550 -0.3743 -0.2416 -0.3059 -0.2839 -0.2762 -0.2584 -0.3488 -0.3056 -0.3632 -0.3279 -0.3249 -0.2879 -0.3400 -0.3184 0.2612 0.2842 -0.3316 -0.3406 0.2557 -0.2634 -0.2936 -0.2937 -0.3228 -0.2690 -0.3051 -0.3664 -0.2477 -0.3308 0.2684 0.2533 -0.3070 0.2601 -0.2601 -0.3710 -0.2546 -0.3133 0.2530 0.2489 -0.3269 -0.2691 -0.3320 -0.3132 -0.3176 -0.3305 -0.2748 -0.2471 -0.2980 0.2689 -0.2813 -0.2831 -0.3240 -0.3287 -0.2648 -0.3177 0.2658 -0.2923 -0.2622 -0.3144 0.3040 -0.2977 -0.3094 -0.2792 -0.3314 -0.2902 0.2647 -0.3173 -0.2650 -0.3156 -0.3370 -0.3364 -0.2808 -0.2517 -0.3700 -0.3421 -0.3318 -0.3196 0.2541 -0.3458 -0.3689 -0.3796 -0.3547 -0.2467 -0.2815 -0.3664 -0.3506 -0.3276 -0.2854 -0.2720 0.2832 -0.3243 0.2858 -0.3033 -0.3073 -0.2498 -0.3112 -0.2939 -0.2575 -0.3454 0.2823 -0.2632 0.2969 0.2574 -0.2888 -0.2478 -0.3149 -0.2868 -0.3383 0.2920 0.2551 0.2671 -0.3295 -0.3314 -0.3288 0.2893 -0.3320 -0.3135 -0.4037 -0.3916 -0.3366 -0.3607 -0.2792 -0.2560 -0.4125 -0.2894 -0.3277 -0.2871 -0.2674 -0.2892 -0.3213 -0.3220 -0.2534 -0.2770 -0.3197 -0.2918 -0.2797 0.2527 -0.3336 -0.2867 -0.3922 -0.3875 -0.2511 -0.2923 -0.2790 0.2578 -0.3414 -0.3157 -0.3326 -0.2672 -0.3336 -0.3677 -0.3170 -0.3117 0.2640 -0.2971 -0.3493 -0.3769 -0.3588 -0.3398 -0.2967 -0.3120 0.2607 0.2913 -0.2727 -0.3722 -0.2856 0.2932 0.2550 -0.3091 -0.3234 -0.3203 0.2608 -0.3500 -0.3463 -0.3824 -0.2622 -0.3904 0.2907 -0.2767 -0.3005 -0.3146 -0.2514 -0.3402 -0.2903 -0.2945 -0.3408 -0.2752 -0.3899 0.2922 -0.3537 -0.3901 -0.3248 -0.3342 -0.2587 -0.2666 -0.3155 -0.3362 -0.3800 -0.2519 -0.2685 0.2658 -0.3302 -0.3285 -0.3383 -0.2818 -0.2811 -0.3317 -0.3240 0.3000 -0.2847 -0.2855 0.2554 -0.3075 -0.2814 -0.2803 0.2754 -0.2707 -0.2914 -0.3080 -0.2988 0.2864 -0.2767 -0.3555 -0.2599 -0.3286 -0.2738 -0.3694 -0.3474 -0.2914 -0.2522 -0.3190 -0.3667 -0.3006 -0.3050 -0.3092 -0.2521 -0.3326 -0.3566 0.2662 -0.2835 0.2526 -0.3600 -0.3630 -0.3141 -0.3268 -0.2479 -0.3238 -0.3252 0.2414 -0.3057 0.2670 -0.2306 -0.3564 0.2660 0.2482 -0.3452 0.2616 -0.2790 0.2742 0.2563 -0.2548 -0.2690 -0.2611 0.2584 -0.2597 0.3003 -0.2525 -0.2774 -0.3131 0.2640 -0.2851 0.2845 -0.3852 -0.2987 -0.3152 -0.3073 -0.3640 -0.2799 -0.3050 -0.3324 -0.3270 -0.3103 -0.2916 -0.2457 -0.2540 -0.3480 -0.2638 -0.3283 -0.2669 -0.3400 0.2478 -0.4043 -0.2787 -0.2770 -0.2911 -0.3667 -0.3555 0.3120 -0.2981 0.2530 -0.2445 -0.3287 0.2521 0.2665 -0.3050 -0.3107 -0.3260 -0.3388 0.2669 -0.3260 -0.3248 -0.3134 -0.2676 -0.3794 -0.2765 -0.3437 -0.3574 -0.3766 -0.2774 -0.3270 -0.3206 0.2527 -0.2840 -0.2713 -0.3066 -0.2533 0.2688 0.2863 -0.3915 -0.2835 -0.2532 -0.2453 -0.2949 0.2461 -0.2802 -0.3198 -0.3136 0.2706 -0.2541 -0.2713 -0.3559 -0.2455 -0.2609 -0.3752 -0.3027 0.2588 -0.2590 -0.2714 -0.3496 -0.2520 0.2649 -0.3628 -0.3826 -0.3168 -0.2653 -0.2658 -0.2534 -0.3414 -0.3451 -0.3161 -0.3511 -0.3423 -0.3417 -0.2771 0.2638 0.2976 -0.3137 0.3032 -0.3165 -0.3472 -0.3140 -0.3271 -0.3194 -0.2728 -0.3388 -0.2529 -0.2403 0.2764 0.2343 -0.2882 -0.2606 -0.3076 -0.2988 -0.2644 0.2783 -0.3353 -0.2996 -0.3361 0.2778 0.2959 -0.3563 0.2443 -0.2755 -0.3256 0.2678 -0.2542 -0.2439 -0.2749 -0.3434 -0.2650 -0.2521 -0.3520 -0.2755 -0.3505 -0.3338 -0.3386 -0.2777 -0.3465 -0.2758 -0.2966 0.2826 -0.3575 -0.2934 -0.3084 0.2534 -0.3157 -0.3648 -0.3434 -0.3302 -0.3101 -0.3542 0.2950 -0.3141 -0.3111 -0.3463 -0.2863 -0.2554 -0.3760 0.2542 -0.2769 -0.3608 0.2845 -0.3451 -0.2906 0.2781 -0.3268 -0.2763 -0.3020 0.2743 -0.2568 -0.3191 -0.2674 -0.2827 -0.3285 0.2549 -0.3740 -0.3042 -0.3013 -0.3585 -0.2697 -0.3623 -0.2703 -0.2670 0.2671 0.2386 -0.2573 -0.2430 -0.2738 -0.2936 0.2886 0.2556 -0.2754 -0.2356 -0.2750 0.2549 -0.3333 -0.2774 -0.3489 -0.3195 -0.2451 -0.2879 -0.2557 -0.3359 -0.3073 -0.2718 -0.2716 -0.2783 -0.2910 -0.3881 0.2778 -0.2787 -0.3231 -0.3634 -0.3323 -0.3108 0.2558 0.3130 -0.2771 -0.2997 -0.3468 -0.3374 -0.2535 -0.2754 -0.2697 0.2599 -0.3006 -0.2783 -0.3174 -0.2926 -0.3033 0.2817 -0.2963 -0.3199 -0.3232 -0.3443 0.2755 -0.2596 -0.2653 -0.3619 -0.3361 -0.2921 -0.3517 0.3051 -0.2927 -0.2642 -0.3000 -0.3405 0.2630 0.2728 -0.2674 -0.2919 -0.2746 -0.3598 -0.2729 -0.2726 -0.3612 0.3028 -0.2858 -0.2528 -0.3008 0.2640 -0.3367 -0.2692 -0.3328 -0.2784 0.2865 -0.2977 -0.2796 -0.2652 -0.2704 -0.3289 0.2718 0.2920 -0.3142 -0.2890 -0.2832" HIT_INDICES="97 194 205 415 485 490 500 1164 1224 1339 1365 1505 1538 1594 1633 1848 1851 2081 2156 2160 2349 2504 2523 2716 2791 2800 2972 3030 3196 3226 3423 3432 3623 3821 3949 3996 4221 4263 4314 4514 4569 4664 4669 4692 4737 4755 4808 4863 4900 4918 5009 5094 5228 5286 5478 5565 5587 5689 5726 5778 5784 5797 5838 5874 5937 6015 6041 6059 6169 6184 6244 6408 6543 6556 6581 6651 6706 6752 6805 6954 6958 6998 7005 7849 8405 9657 9762 9763 9764 9765 10018 10078 10079 10085 10092 10924 10978 11582 11583 11852 11853 11854 12720 12827 12934 13433 13468 13499 13570 13593 13604 13636 13645 13688 13722 13824 13839 13903 13934 14274 14361 14499 14690 14695 14837 14891 14923 15000 15169 15179 15208 15309 15491 15584 15613 15616 15882 15891 16015 16120 16156 16183 16186 16234 16304 16322 16371 16490 16647 16731 16784 16790 16827 16851 16856 16904 16956 17077 17079 17172 17182 17196 17251 17477 17518 17563 17619 17623 17639 17644 17714 17719 17781 17866 17872 17899 17969 17987 18053 18221 18336 18352 18395 18527 18548 18622 18653 18686 18696 18702 18711 18726 18727 18813 18850 18987 18997 19009 19041 19043 19213 19223 19274 19284 19289 19425 19431 19453 19456 19523 19557 19626 19694 19706 19752 19770 19853 19860 19955 20121 20147 20244 20318 20370 20403 20471 20510 20563 20587 20721 20787 20806 20807 20821 20871 20919 20968 21107 21141 21183 21323 21380 21431 21452 21475 21556 21608 21729 21836" ES_PROFILE="0.0125 0.0217 0.0346 0.0355 0.0424 0.0523 0.0618 0.0386 0.0432 0.0450 0.0509 0.0512 0.0565 0.0605 0.0652 0.0614 0.0673 0.0624 0.0644 0.0697 0.0661 0.0638 0.0678 0.0635 0.0645 0.0685 0.0647 0.0661 0.0623 0.0647 0.0591 0.0622 0.0567 0.0506 0.0476 0.0482 0.0404 0.0410 0.0411 0.0340 0.0336 0.0313 0.0331 0.0340 0.0339 0.0350 0.0344 0.0337 0.0337 0.0347 0.0321 0.0298 0.0250 0.0237 0.0161 0.0132 0.0133 0.0097 0.0090 0.0075 0.0082 0.0085 0.0075 0.0067 0.0046 0.0017 0.0012 0.0011 -0.0034 -0.0035 -0.0057 -0.0128 -0.0187 -0.0189 -0.0198 -0.0227 -0.0250 -0.0269 -0.0291 -0.0359 -0.0360 -0.0378 -0.0381 -0.0770 -0.1027 -0.1605 -0.1653 -0.1653 -0.1653 -0.1653 -0.1770 -0.1797 -0.1797 -0.1800 -0.1802 -0.2187 -0.2211 -0.2490 -0.2490 -0.2614 -0.2614 -0.2614 -0.3014 -0.3063 -0.3112 -0.3341 -0.3356 -0.3368 -0.3399 -0.3408 -0.3411 -0.3423 -0.3425 -0.3442 -0.3455 -0.3500 -0.3503 -0.3530 -0.3541 -0.3692 -0.3726 -0.3783 -0.3862 -0.3855 -0.3911 -0.3925 -0.3928 -0.3952 -0.4016 -0.4007 -0.4006 -0.4038 -0.4105 -0.4130 -0.4125 -0.4108 -0.4211 -0.4194 -0.4229 -0.4254 -0.4246 -0.4235 -0.4212 -0.4209 -0.4216 -0.4199 -0.4195 -0.4222 -0.4265 -0.4273 -0.4267 -0.4238 -0.4223 -0.4203 -0.4173 -0.4162 -0.4153 -0.4175 -0.4141 -0.4148 -0.4117 -0.4088 -0.4077 -0.4142 -0.4121 -0.4102 -0.4087 -0.4048 -0.4014 -0.3975 -0.3965 -0.3925 -0.3911 -0.3906 -0.3864 -0.3832 -0.3819 -0.3781 -0.3765 -0.3793 -0.3796 -0.3753 -0.3722 -0.3731 -0.3688 -0.3669 -0.3629 -0.3589 -0.3539 -0.3487 -0.3436 -0.3388 -0.3333 -0.3316 -0.3276 -0.3280 -0.3225 -0.3171 -0.3125 -0.3065 -0.3081 -0.3022 -0.2981 -0.2922 -0.2860 -0.2856 -0.2792 -0.2735 -0.2669 -0.2632 -0.2579 -0.2541 -0.2501 -0.2436 -0.2385 -0.2321 -0.2286 -0.2215 -0.2184 -0.2183 -0.2116 -0.2081 -0.2033 -0.1974 -0.1906 -0.1852 -0.1785 -0.1722 -0.1645 -0.1617 -0.1554 -0.1470 -0.1377 -0.1290 -0.1218 -0.1144 -0.1069 -0.1032 -0.0944 -0.0858 -0.0813 -0.0726 -0.0634 -0.0527 -0.0419 -0.0332 -0.0226 -0.0134 0.0018" RANK_AT_ES="16730.0000" RANK_SCORE_AT_ES="-0.1782"/>
  <DTG RANKED_LIST="OGD_DRUG_DRUG.OGD_FRUG.cls#Gs_versus_MCAO.rnk" TEMPLATE="OGD_FRUG.cls" GENESET="gene_sets.gmt#BREDEMEYER_RAG_SIGNALING_VIA_ATM_NOT_VIA_NFKB_DN" ES="-0.5526" NES="-1.3932" NP="0.0571" FDR="0.1218" FWER="0.9720" RND_ES="-0.3611 -0.3127 -0.2574 -0.2964 0.4194 -0.4549 -0.3473 0.4949 0.3176 -0.3047 -0.3847 -0.3193 -0.2931 -0.3087 0.3348 -0.3624 -0.3844 -0.3104 -0.3217 0.4060 -0.5602 0.2408 -0.3615 -0.4836 -0.4752 -0.3977 -0.4210 -0.3131 -0.4000 -0.3176 -0.3113 -0.3488 -0.3541 -0.4662 -0.4140 -0.4165 0.4207 0.3174 -0.3835 0.3843 0.2918 -0.3061 0.3276 -0.3805 -0.4927 0.3338 -0.3163 0.3282 -0.3885 0.4370 0.3683 -0.4625 -0.4769 -0.2512 -0.5878 0.4484 -0.3929 -0.3632 -0.3473 0.3681 0.2951 0.5004 0.4067 -0.3898 -0.3646 0.3106 -0.2791 0.2663 -0.3356 -0.3760 0.3303 -0.2724 -0.4145 -0.4764 -0.5233 -0.2983 -0.3339 -0.4161 0.4060 0.2755 -0.3256 -0.6672 -0.3096 -0.4568 -0.2922 -0.3651 -0.3621 0.4234 -0.4362 -0.4192 -0.4737 -0.5209 0.2880 0.4228 0.3322 -0.3817 -0.3248 -0.3659 0.3512 -0.3307 -0.3591 -0.4504 -0.3712 -0.2993 0.3579 -0.4218 -0.3207 0.3956 0.3145 -0.5005 -0.4347 -0.4770 0.3191 -0.3294 0.2857 0.3467 0.3372 -0.4647 -0.3367 0.3708 0.2354 0.4335 0.3874 0.4028 0.3320 -0.5781 -0.3655 -0.4476 -0.3602 0.2896 -0.3667 -0.4377 0.4125 -0.2947 -0.3525 0.3416 0.3442 -0.3966 -0.4069 -0.3553 -0.4133 -0.2953 -0.3168 -0.4631 -0.5192 -0.3662 0.3143 0.3195 -0.4802 -0.3565 -0.5133 0.4808 0.3127 0.4478 -0.4008 -0.4568 -0.4144 0.3654 -0.3513 -0.3535 -0.3147 -0.4260 0.3608 -0.3787 -0.3523 -0.2896 0.4180 -0.4419 0.2475 0.3916 -0.5347 -0.3461 0.3174 -0.4160 -0.5279 -0.2449 -0.3573 -0.3647 0.3902 0.3044 0.4359 -0.3396 -0.4519 -0.3845 0.3172 -0.3537 -0.4681 0.3569 -0.3022 -0.3627 -0.6040 0.2780 -0.4562 -0.3526 0.3467 -0.3115 0.4103 -0.4246 0.3797 -0.2949 -0.2734 -0.3137 0.4297 -0.3329 -0.2767 -0.4239 0.3630 -0.3740 -0.2809 -0.3081 -0.3597 -0.3722 0.3778 -0.3774 -0.3229 -0.5390 0.3348 -0.3966 -0.2903 -0.4177 -0.4589 -0.3657 0.5116 -0.4629 -0.5139 -0.4986 -0.3225 0.5603 -0.2971 -0.4801 0.4420 0.4740 -0.5190 0.2725 -0.3852 0.5514 -0.3675 -0.2700 -0.3165 0.3754 0.2822 -0.5540 0.4664 -0.3600 -0.4623 -0.4055 -0.4561 0.3091 -0.2830 -0.2964 -0.4109 0.3928 0.5927 -0.3076 -0.2777 -0.3873 0.4459 0.3183 -0.2781 0.3414 -0.3648 -0.3308 -0.5107 -0.4102 -0.2940 -0.3590 -0.3530 -0.4342 -0.4479 -0.3147 -0.5383 -0.4862 -0.4958 0.4096 -0.3388 -0.4309 0.4244 -0.3788 0.3998 0.2872 -0.4229 -0.2999 -0.2956 -0.3656 -0.4005 -0.4681 -0.3764 -0.4080 0.3134 -0.4879 0.4625 -0.4844 0.4595 -0.4654 0.3894 0.4322 -0.4943 0.3139 0.2836 0.3689 0.4636 -0.3994 0.3597 0.2640 0.3040 -0.2760 -0.5795 0.3414 -0.3273 -0.4873 -0.4508 0.3361 -0.2841 0.4612 -0.5744 0.2206 0.2981 -0.3554 -0.4436 -0.5423 -0.3355 0.2408 -0.5431 -0.4784 -0.3466 -0.3963 -0.3072 0.4034 -0.4050 0.4234 -0.3223 -0.3148 0.3551 -0.2573 0.3590 -0.6251 0.3643 0.4782 0.3734 -0.3493 -0.5983 0.3577 -0.4492 0.4282 -0.5087 -0.2927 0.3658 -0.4544 -0.6456 -0.3973 -0.3499 -0.3429 -0.3793 -0.2974 -0.4107 0.3973 -0.3220 0.4568 -0.3363 -0.3328 0.5321 -0.4460 -0.4029 -0.3031 -0.3476 -0.3618 -0.3367 -0.3883 -0.4195 0.4198 -0.2997 -0.3486 0.3081 -0.3587 -0.6154 -0.5270 -0.5102 0.2511 -0.3339 -0.3870 -0.3596 -0.4691 -0.4271 0.2849 0.4797 -0.4118 0.3808 -0.5072 -0.3371 0.3023 -0.3042 -0.3671 -0.6014 0.3948 0.3670 -0.4854 0.4038 -0.3196 -0.3243 -0.2845 -0.2798 -0.3307 0.3636 0.2989 -0.3640 -0.3652 0.3404 -0.5577 -0.3652 -0.6382 0.3994 0.3356 -0.4517 0.2879 -0.5151 0.4542 -0.2680 -0.5586 -0.4673 -0.2502 0.2921 -0.6853 0.2817 0.3005 -0.4991 -0.3613 0.3439 0.3727 -0.3028 -0.2892 -0.3215 -0.3565 -0.3612 -0.4896 -0.5059 -0.5837 -0.4822 -0.4300 0.3697 0.4177 -0.4517 -0.4253 -0.3436 0.2684 -0.3309 -0.3439 -0.2960 0.2589 0.5385 0.3889 -0.3806 -0.3052 -0.3609 0.5313 -0.4003 -0.3798 -0.3688 -0.3766 0.3940 -0.3033 -0.3167 0.2583 -0.4249 -0.3369 0.2876 0.4082 0.4768 0.3358 -0.4762 -0.3860 -0.4933 -0.4380 0.3247 -0.3129 -0.5260 -0.3922 -0.2992 0.3368 -0.6052 -0.2599 -0.3990 -0.4680 0.2714 -0.4089 -0.2809 0.3926 0.3522 -0.3890 -0.3135 -0.3164 -0.4089 -0.3401 -0.3399 -0.4923 0.3584 -0.3656 0.2864 -0.2933 -0.4053 0.3177 -0.4090 0.3851 -0.5736 -0.4125 -0.3265 0.3237 -0.3005 -0.2770 -0.2735 -0.4298 -0.2879 0.3220 0.3604 -0.3708 0.3295 -0.2910 -0.4662 0.3463 -0.4392 0.2514 0.3564 0.3226 0.4133 0.3081 -0.5935 -0.3901 0.2989 -0.4558 -0.3186 0.3101 0.4044 0.4648 -0.4550 0.4445 0.3470 -0.5167 0.3546 0.3161 -0.3184 -0.3486 -0.4923 -0.3327 -0.3565 -0.2763 -0.4700 -0.4240 -0.4186 -0.3238 -0.4618 0.3579 0.3051 0.3125 -0.5026 -0.2711 0.2350 0.2826 0.3241 0.3316 -0.3106 -0.4793 0.4759 -0.4014 -0.4820 0.3868 -0.2873 -0.3739 0.2683 -0.5064 0.3069 -0.3352 -0.5286 -0.2632 -0.3177 0.5015 -0.3218 -0.3552 0.3718 -0.2881 -0.5566 0.3309 0.4703 0.4466 0.3735 -0.3958 -0.2858 -0.3385 -0.3802 -0.3399 -0.4106 -0.2893 -0.3189 0.3371 0.2871 0.4470 -0.4085 0.3480 -0.6083 0.4058 -0.5227 -0.4189 0.3097 -0.3143 -0.3737 -0.3015 0.4005 -0.3393 -0.3016 0.3443 0.2856 -0.4012 -0.4724 0.2889 0.3452 0.3502 -0.2955 0.3648 -0.3371 0.3197 0.3805 -0.4895 0.3035 -0.5397 0.4542 0.5374 0.3768 0.4336 -0.3589 -0.5386 0.4344 -0.4869 0.3048 -0.3629 -0.4672 0.3023 0.3231 -0.4994 -0.5218 -0.4196 -0.3960 -0.3179 -0.4215 -0.4064 -0.4482 0.3846 0.2729 -0.4744 0.3238 -0.3778 0.4342 -0.4703 -0.4152 -0.3349 -0.3745 0.4528 0.4098 -0.3158 -0.3791 0.3551 -0.3058 -0.4336 -0.3763 -0.3477 -0.4392 0.5104 -0.4200 -0.4195 0.3624 -0.3588 0.2806 -0.4603 -0.4097 -0.5261 0.4754 0.4009 -0.4067 0.3640 -0.4653 0.4132 -0.3150 -0.5507 -0.5375 -0.2446 0.4572 -0.4113 -0.5161 -0.2623 -0.3793 -0.4512 -0.4177 -0.5346 -0.4045 -0.3889 -0.2950 -0.3762 -0.3078 0.2751 -0.2713 0.3695 -0.4478 -0.2460 0.3318 -0.4719 0.2862 -0.5739 -0.3663 -0.3591 -0.3169 -0.4408 -0.4409 0.4251 0.2979 -0.4014 0.2741 0.3744 0.3949 -0.4373 -0.3541 0.4049 0.2513 -0.3527 0.3924 -0.3569 -0.3480 -0.5226 -0.3501 -0.3346 -0.4451 -0.4815 -0.4808 0.3861 0.3480 -0.2709 0.3474 -0.2811 -0.5558 -0.3370 -0.2878 0.3623 -0.4581 -0.3189 -0.2987 -0.4870 0.5027 -0.4084 0.2786 0.5660 -0.3319 -0.3304 0.3971 -0.5138 -0.3003 0.3136 -0.3917 -0.4524 -0.4157 0.4354 -0.3997 -0.3484 -0.4103 -0.4437 0.2870 0.2951 -0.3058 -0.4617 -0.5571 0.3574 0.3578 0.3134 0.3479 -0.3457 -0.3370 0.3886 -0.4259 0.4162 -0.3492 -0.3206 -0.4553 -0.3692 0.4195 -0.3341 -0.4978 0.2704 0.4175 -0.3728 -0.6427 -0.4512 0.5114 0.2458 0.4149 0.3653 0.4312 -0.3622 0.3345 -0.3908 0.3046 -0.2701 0.4628 0.2669 0.4237 -0.5749 -0.3285 -0.3042 -0.4728 0.3552 0.4059 0.3439 0.4738 -0.3980 -0.3220 0.2621 -0.4201 -0.2731 -0.4644 -0.4780 0.3320 0.3391 -0.4233 -0.3254 -0.4564 -0.4300 -0.5100 0.3007 -0.5694 0.5017 0.5656 0.2832 0.2627 0.3227 -0.3540 -0.3663 0.3204 0.3424 0.4535 -0.2792 -0.4321 0.3217 -0.4627 -0.6101 0.3065 0.3663 -0.5057 -0.3803 -0.3638 -0.4330 0.2952 -0.3766 0.5343 -0.3497 -0.5076 -0.3157 -0.4487 0.3543 -0.3201 0.5137 0.3014 -0.5192 -0.3550 -0.4202 -0.2802 0.4677 -0.3741 -0.3537 0.5096 -0.3426 -0.3486 0.4175 0.2695 -0.3628 -0.3350 -0.5159 -0.3266 0.3566 -0.2495 0.4188 -0.6038 -0.3714 0.4687 -0.3032 -0.2815 -0.3898 -0.4279 -0.5347 -0.5578 -0.5230 -0.2732 -0.4949 -0.2438 -0.5056 -0.3360 -0.4300 -0.2535 0.2892 -0.3752 -0.4465 -0.4382 0.3760 -0.2869 -0.4074 0.4534 -0.3210 -0.3734 -0.2340 -0.3355 -0.3163 -0.5163 -0.5734 0.3755 -0.3826 -0.2943 -0.5450 0.4549 0.3484 -0.4132 -0.3663 0.3292 0.2815 0.3423 0.3575 -0.3313 0.4394 -0.4789 0.3694 0.2912 -0.3919 -0.3787 0.2803 -0.2944 -0.3110 0.3572 -0.4726 -0.3613 0.4984 -0.3286 0.3229 -0.3048 0.2945 -0.5229 -0.3041 0.3104 -0.5419 0.4395 -0.4225 -0.4993 0.3606 -0.4895 0.2742 0.3333 0.5052 -0.4393 0.5681 0.3480 -0.3307 -0.5330 -0.3748 0.3692 -0.4500 -0.3745 -0.3238 -0.6091 -0.3251 -0.4890 -0.4700 0.4811 -0.3747 -0.4645 0.3707 -0.3021 -0.4911 -0.4048 0.3768 0.2622 -0.5652 -0.3292 -0.5236 0.3112 -0.3020 -0.3795 -0.5189 -0.2663 -0.5450 0.3612 0.2843 0.4127 -0.3359 -0.3239 -0.4820 -0.2659 -0.3038 -0.6503 -0.5967 -0.2837 -0.2570 -0.3838 0.3990 -0.3898 0.3155 -0.4114 -0.3463 0.3480 0.3505" HIT_INDICES="918 1606 1989 2544 3084 3510 6271 13550 14363 14487 14873 15385 16062 16512 16900 16987 17532 17835 18492 18571 18714 18809 18966 19071 19243 19677 20053 20124 20733 20765 20809 20866 21017 21437 21614" ES_PROFILE="0.0004 0.0033 0.0161 0.0159 0.0121 0.0103 -0.1134 -0.4459 -0.4800 -0.4821 -0.4944 -0.5096 -0.5288 -0.5348 -0.5357 -0.5223 -0.5265 -0.5174 -0.5205 -0.4964 -0.4742 -0.4490 -0.4254 -0.3984 -0.3730 -0.3558 -0.3329 -0.2952 -0.2754 -0.2286 -0.1817 -0.1347 -0.0896 -0.0481 0.0120" RANK_AT_ES="16899.0000" RANK_SCORE_AT_ES="-0.1885"/>
  <DTG RANKED_LIST="OGD_DRUG_DRUG.OGD_FRUG.cls#Gs_versus_MCAO.rnk" TEMPLATE="OGD_FRUG.cls" GENESET="gene_sets.gmt#PHONG_TNF_RESPONSE_NOT_VIA_P38" ES="-0.4294" NES="-1.3928" NP="0.0012" FDR="0.1189" FWER="0.9720" RND_ES="-0.2928 0.2936 -0.2968 -0.3073 -0.2587 -0.2807 -0.3520 -0.2573 -0.2849 0.2664 -0.3272 -0.2950 -0.2392 0.2999 -0.2873 -0.2883 0.3049 -0.2755 0.2676 -0.3958 -0.2731 -0.2886 0.3026 -0.3193 -0.2999 -0.4117 -0.3414 -0.2796 -0.2608 -0.3405 -0.3647 0.2938 0.2246 0.2454 -0.3343 -0.2578 0.2467 -0.3257 -0.3335 0.3121 -0.3375 -0.3271 -0.3106 -0.3240 -0.2749 -0.3017 -0.2850 -0.2824 0.3023 -0.2688 -0.2714 -0.2554 -0.3184 0.2936 -0.3509 -0.2621 -0.3034 -0.2522 -0.3109 -0.3294 -0.3131 -0.3084 -0.3616 -0.3420 0.2392 -0.2492 -0.2823 -0.2878 -0.3243 -0.2991 -0.3611 0.2465 -0.2664 0.2806 0.3165 0.3374 -0.3195 0.2992 -0.2809 -0.3073 -0.2901 -0.2756 0.3561 -0.2947 0.2374 -0.2570 -0.2752 -0.2774 -0.3159 -0.3541 -0.2802 -0.3567 -0.3034 -0.3103 -0.2606 -0.2946 -0.3284 0.2718 -0.3463 -0.2862 -0.3353 -0.3077 0.2802 -0.2639 -0.3585 -0.3632 -0.2826 -0.3553 -0.2888 -0.2701 -0.2418 -0.2699 -0.3193 0.2806 0.2786 -0.3185 -0.2964 -0.3645 0.2666 -0.3783 -0.2617 -0.2525 0.2993 -0.3273 -0.2580 0.2660 -0.3421 0.2642 -0.2650 -0.3732 -0.3772 -0.2561 -0.4089 -0.3449 -0.2853 0.2463 -0.3082 -0.3152 0.2452 -0.2823 -0.3254 0.2623 -0.3512 -0.2980 -0.2968 -0.3606 -0.2844 -0.2735 -0.2425 -0.3083 -0.3633 -0.2592 -0.3212 -0.2727 0.3172 -0.2410 -0.3424 -0.2861 -0.3245 -0.2517 -0.3646 -0.2640 -0.2986 -0.2480 -0.3073 -0.2686 0.2315 -0.3005 0.3142 -0.3370 -0.2719 -0.3497 0.2679 -0.2754 -0.3115 -0.3824 -0.3394 -0.2945 -0.3011 -0.3656 -0.2785 -0.4044 -0.3099 0.3114 -0.3119 -0.2537 -0.3116 -0.2586 -0.3103 -0.3295 -0.3059 -0.2986 -0.2577 -0.2975 -0.3240 -0.2888 -0.2676 -0.2702 -0.3358 -0.2596 -0.2948 -0.2465 -0.3714 -0.3025 0.2586 -0.2720 -0.3135 -0.3150 -0.2543 -0.2775 -0.3049 -0.3420 -0.3217 0.2479 0.2908 -0.3662 -0.3106 -0.3472 -0.2606 -0.2892 -0.3024 -0.2951 -0.3977 -0.2814 -0.3197 0.2794 0.2594 -0.3524 -0.2815 -0.2760 0.2566 -0.2752 -0.3116 -0.3608 -0.3527 0.2675 -0.2664 -0.2649 0.2779 0.2660 0.3125 -0.3244 -0.2882 0.2806 -0.3543 -0.3228 -0.3318 -0.2449 -0.3901 -0.3082 -0.3433 -0.3006 -0.2769 -0.3150 -0.3032 -0.2842 -0.2810 -0.2575 0.2538 -0.2605 -0.2764 -0.3464 -0.2960 -0.2915 -0.2594 -0.2861 -0.2615 -0.3412 0.2667 -0.3000 -0.2854 -0.3259 -0.2944 -0.3205 0.2396 -0.3855 0.2667 -0.2556 0.2755 -0.3615 -0.2420 -0.3176 -0.3190 0.2681 -0.2998 -0.2645 -0.3116 -0.3563 -0.2690 -0.2763 -0.3479 -0.3159 -0.3909 -0.2539 -0.3519 -0.2751 0.2538 -0.2817 -0.3557 -0.2763 -0.3295 -0.2966 -0.2654 0.2917 -0.3129 -0.3072 -0.3510 -0.3295 -0.2997 -0.3041 -0.2798 -0.3166 -0.2910 -0.3218 -0.2887 -0.3022 0.2800 -0.2577 -0.4130 -0.2768 -0.2831 0.2600 -0.3699 -0.2963 -0.2872 -0.2485 -0.3173 -0.2695 -0.3428 -0.2994 -0.3114 -0.3721 -0.3025 0.2458 -0.3414 -0.2575 0.2637 -0.3878 -0.3320 -0.3011 -0.3132 -0.2823 -0.3735 -0.2521 -0.2555 -0.2995 -0.3606 0.2707 -0.3633 -0.2895 -0.2935 -0.2599 -0.3034 0.2793 -0.2736 -0.2645 -0.2956 -0.2610 0.2771 -0.2617 -0.2781 0.2811 -0.2895 -0.3172 -0.3105 0.3288 -0.2928 -0.3274 -0.3073 -0.2621 -0.3003 0.2756 -0.3122 0.2755 -0.2596 -0.3288 -0.3391 -0.2715 -0.3334 -0.2912 0.2672 -0.2822 -0.3497 -0.3090 -0.2826 0.2495 -0.2757 -0.3617 -0.3086 -0.3747 -0.3428 -0.3381 -0.3782 0.2323 -0.3134 0.2563 -0.3695 -0.3393 0.2566 -0.3484 -0.3348 -0.2572 -0.3186 -0.2593 -0.2853 -0.2673 -0.2708 -0.2959 0.2980 -0.3707 0.2726 -0.2514 -0.2996 -0.3530 -0.2805 -0.3311 -0.2984 -0.2635 -0.3253 -0.3114 -0.2821 -0.3864 -0.3195 -0.3024 -0.2737 -0.2396 -0.2942 -0.3519 -0.3526 -0.2900 -0.2836 -0.3152 -0.3020 0.2903 0.3076 -0.3693 -0.3716 -0.2572 -0.3180 -0.3083 -0.2681 0.3181 -0.3020 -0.3634 0.2721 -0.2862 -0.3158 -0.3009 0.2580 -0.4019 -0.3082 -0.3902 -0.2939 -0.3182 -0.2877 -0.2636 -0.2729 -0.2609 0.2607 -0.2991 -0.2844 0.2577 -0.3239 -0.2310 -0.2527 -0.3612 -0.3618 -0.2862 -0.2759 -0.3563 0.2668 -0.3354 -0.2594 0.2449 -0.3288 0.2399 -0.2694 -0.3068 -0.3128 0.2935 -0.2914 -0.2726 -0.2974 -0.3558 -0.2896 -0.2615 0.2431 -0.3171 -0.3240 0.2716 -0.2769 -0.2626 -0.3398 -0.2881 -0.3742 -0.2550 -0.2767 -0.3474 -0.2563 -0.3607 0.2673 0.2815 -0.3214 -0.3071 -0.2738 -0.3313 -0.2788 -0.2666 -0.3561 -0.2967 -0.3286 -0.2574 -0.3613 -0.2390 -0.2862 -0.3205 -0.3445 -0.3382 -0.2719 -0.2982 -0.3042 -0.3317 -0.3253 -0.3742 -0.2933 -0.2704 -0.3753 -0.3568 -0.3062 -0.3464 -0.2672 -0.3144 -0.3403 0.2665 -0.2804 -0.3065 -0.4109 -0.2525 -0.2729 -0.3153 0.2452 -0.2826 -0.3337 0.2852 -0.2832 -0.3423 -0.3072 0.2762 -0.3441 0.2791 0.2627 0.2951 -0.2863 -0.2719 0.3315 -0.2547 -0.3425 -0.2830 -0.2701 -0.2770 -0.3697 -0.2655 -0.2571 -0.2406 -0.2542 0.2778 -0.2756 -0.3403 -0.3065 -0.3246 -0.3942 -0.3509 -0.3271 0.3592 -0.2538 0.2630 -0.2811 -0.2937 -0.3775 -0.3568 -0.3643 -0.3720 -0.2656 -0.2539 -0.3538 -0.3237 -0.3985 -0.3269 -0.3249 -0.3081 0.2719 -0.2652 -0.2312 -0.3192 -0.3103 -0.3712 -0.3062 -0.3710 0.2832 -0.2487 -0.3677 -0.3942 -0.2774 -0.2591 -0.3371 -0.3374 0.2670 -0.2609 -0.3397 -0.2807 -0.3373 -0.3484 -0.3550 -0.3101 -0.3381 -0.3283 -0.2831 0.2791 -0.4387 -0.3500 -0.3107 -0.2768 -0.3346 -0.3633 -0.2593 -0.2711 -0.2843 -0.3248 -0.2958 -0.2821 -0.3130 0.2673 -0.2723 -0.3236 0.2574 -0.2928 0.2457 -0.3279 -0.2668 -0.3677 -0.2938 -0.3133 0.2826 -0.2476 -0.3298 -0.3300 -0.3727 -0.3634 -0.2879 -0.2805 -0.3348 -0.3030 -0.2837 -0.2901 -0.3355 0.3044 -0.3569 -0.3229 -0.2908 -0.2731 -0.3634 -0.2596 -0.3250 -0.2687 -0.3073 -0.3637 0.2964 -0.2729 -0.2680 -0.2858 -0.3025 0.2589 -0.3215 -0.3242 -0.2767 -0.2803 0.2675 0.2594 -0.2379 -0.2622 0.2584 -0.2681 -0.3059 -0.2533 -0.3132 -0.2614 0.2582 -0.3073 -0.2983 -0.3374 -0.3247 0.2619 -0.2902 -0.3414 -0.3705 0.2929 -0.2815 -0.2897 -0.2808 -0.2868 -0.3130 -0.3094 -0.3288 -0.2999 -0.3317 -0.2949 0.2595 -0.3284 0.2555 -0.3178 -0.3845 0.2372 -0.2691 0.2740 -0.3235 -0.2681 -0.3642 -0.3354 0.2386 -0.3461 0.2720 -0.3100 -0.3210 -0.2976 -0.2556 -0.3724 -0.3400 -0.3949 -0.3500 -0.2499 0.2957 -0.3287 0.2620 -0.3340 -0.2959 -0.3123 -0.2977 -0.2443 0.2950 -0.3133 -0.2849 -0.2419 0.2614 -0.3300 -0.2697 -0.2649 -0.2624 -0.3400 0.2702 -0.3714 -0.3277 -0.3018 -0.3808 -0.3250 -0.2766 -0.3401 -0.2995 -0.2784 -0.3363 -0.3235 -0.3376 -0.2988 -0.2833 -0.3189 -0.2846 -0.2420 -0.2661 -0.2846 -0.3457 -0.2772 -0.3185 -0.3391 -0.3377 -0.3596 -0.3083 -0.3109 -0.3615 -0.3107 -0.3173 0.2460 -0.2963 -0.2827 -0.2500 -0.2710 -0.3176 -0.3324 -0.3274 -0.2713 -0.3818 0.2887 -0.3295 -0.2824 -0.3994 0.2554 0.3448 -0.2785 -0.3519 0.2676 -0.3255 -0.3070 -0.3005 0.3159 -0.2786 -0.2780 -0.3493 0.2843 0.2836 -0.3932 -0.3026 -0.3029 -0.3478 -0.3100 -0.2665 0.2611 -0.2687 -0.3368 -0.3745 -0.3332 -0.2787 -0.2866 0.2530 -0.3618 -0.2814 0.2673 -0.3377 -0.2844 -0.3738 -0.2795 -0.3152 -0.3280 -0.2889 -0.2803 -0.2556 -0.2806 -0.2424 -0.3355 -0.3409 -0.3540 -0.3572 -0.3890 -0.3363 -0.2675 -0.3314 -0.3237 -0.3055 -0.2620 -0.2495 -0.3977 -0.2621 -0.3471 0.2786 -0.3074 -0.3000 -0.2481 0.3135 0.2682 -0.2981 -0.2932 -0.2854 -0.3388 -0.3342 -0.3482 0.2882 -0.3304 -0.3897 -0.3035 0.2520 -0.2929 -0.3442 -0.2705 -0.3188 0.2761 -0.3062 0.2559 -0.2412 -0.2888 -0.3151 -0.3444 -0.3162 -0.3726 -0.2788 0.2813 -0.3122 -0.3084 -0.2801 -0.3609 -0.3160 -0.3061 -0.2986 -0.3175 0.3010 -0.2538 -0.3930 -0.2511 -0.2620 -0.2630 -0.3900 -0.3163 -0.3655 -0.3587 0.3048 0.2823 -0.3406 -0.3772 0.2654 -0.2950 -0.2603 -0.3878 -0.2642 -0.2814 -0.2906 -0.2835 -0.2938 -0.3133 -0.3827 -0.2598 -0.3231 -0.2804 0.2850 0.2405 -0.3207 -0.2966 -0.3199 -0.2662 -0.3465 -0.2855 -0.3023 0.2975 0.2407 -0.3902 -0.3352 -0.3065 0.2509 -0.3367 -0.3042 -0.2791 -0.3498 -0.2597 -0.3083 -0.3278 -0.3772 -0.3758 0.2533 -0.2788 -0.3839 -0.3070 0.3321 -0.3690 -0.3375 -0.2769 0.2471 -0.3066 -0.2973 -0.2984 -0.2739 -0.3344 -0.2930 -0.2894 -0.3625 -0.3014 -0.2928 -0.2718 0.2700 -0.2557 -0.3534 0.2599 -0.3298 -0.2858 -0.3246 0.2494 0.2662 -0.2669 0.2517 -0.2844 -0.3169 -0.2633 -0.3652 -0.2350 -0.2945 -0.3190 -0.2501 0.2739 -0.2893 -0.2654 -0.3071 -0.2867 0.2704 -0.2595 -0.3541 0.2659 -0.2843 -0.2630 -0.3316 -0.3491 -0.2526 -0.3214 -0.2902 -0.2703 -0.3669 -0.2595" HIT_INDICES="108 205 375 406 497 652 795 958 1028 1143 1155 1190 1247 1966 2091 2432 2680 2822 2927 3126 3291 3331 3404 3412 3569 3578 3647 3804 3807 3820 3833 3964 4092 4234 4252 4280 4304 4333 4365 4402 4602 4640 4668 4686 4854 5094 5096 5101 5166 5167 5285 5289 5305 5347 5376 5551 5594 5728 5759 5784 5791 5874 5922 5929 5956 6012 6220 6266 6268 6353 6355 6597 6630 6637 6856 6857 6892 7030 8422 8999 9272 9866 10018 10270 10538 10540 11163 12720 12912 13185 13423 13472 13763 13807 14132 14228 14288 14289 14409 14412 14465 14586 14595 14625 14651 14796 14801 14817 14821 14841 14904 14930 14965 14997 15081 15102 15128 15135 15136 15261 15268 15285 15292 15458 15525 15582 15765 15842 15843 15911 15985 16191 16227 16243 16294 16352 16391 16483 16487 16577 16637 16722 16767 16825 16848 16895 16922 16985 17005 17295 17352 17361 17396 17446 17450 17511 17549 17695 17719 17728 17741 17880 17979 18018 18052 18055 18057 18069 18132 18137 18269 18360 18464 18781 18789 18850 18925 18980 18987 18996 19014 19043 19150 19192 19193 19213 19239 19295 19423 19504 19554 19568 19584 19611 19661 19731 19788 20014 20104 20118 20180 20197 20243 20288 20304 20325 20352 20376 20470 20530 20569 20594 20634 20721 20755 20756 20836 20870 20881 20883 20941 20951 20997 21337 21348 21357 21398 21426 21447 21534 21554 21644 21777" ES_PROFILE="0.0122 0.0218 0.0255 0.0353 0.0416 0.0441 0.0465 0.0473 0.0524 0.0550 0.0623 0.0685 0.0736 0.0465 0.0466 0.0361 0.0296 0.0276 0.0272 0.0222 0.0185 0.0204 0.0208 0.0241 0.0204 0.0235 0.0237 0.0197 0.0228 0.0254 0.0280 0.0250 0.0219 0.0180 0.0198 0.0212 0.0226 0.0239 0.0249 0.0257 0.0186 0.0190 0.0199 0.0212 0.0153 0.0059 0.0074 0.0089 0.0074 0.0090 0.0050 0.0063 0.0070 0.0065 0.0065 -0.0004 -0.0012 -0.0063 -0.0067 -0.0069 -0.0062 -0.0092 -0.0105 -0.0100 -0.0104 -0.0123 -0.0213 -0.0228 -0.0223 -0.0257 -0.0253 -0.0361 -0.0373 -0.0373 -0.0473 -0.0472 -0.0486 -0.0550 -0.1192 -0.1459 -0.1584 -0.1858 -0.1928 -0.2044 -0.2167 -0.2168 -0.2455 -0.3174 -0.3262 -0.3388 -0.3497 -0.3518 -0.3649 -0.3666 -0.3812 -0.3850 -0.3872 -0.3867 -0.3915 -0.3910 -0.3927 -0.3974 -0.3970 -0.3975 -0.3978 -0.4035 -0.4026 -0.4023 -0.4014 -0.4013 -0.4030 -0.4030 -0.4034 -0.4037 -0.4062 -0.4058 -0.4056 -0.4046 -0.4032 -0.4074 -0.4062 -0.4054 -0.4042 -0.4101 -0.4114 -0.4121 -0.4185 -0.4200 -0.4179 -0.4188 -0.4199 -0.4269 -0.4259 -0.4241 -0.4238 -0.4237 -0.4227 -0.4241 -0.4214 -0.4225 -0.4221 -0.4229 -0.4217 -0.4210 -0.4187 -0.4175 -0.4153 -0.4147 -0.4121 -0.4216 -0.4202 -0.4167 -0.4143 -0.4125 -0.4086 -0.4073 -0.4048 -0.4072 -0.4039 -0.3999 -0.3960 -0.3978 -0.3975 -0.3944 -0.3911 -0.3863 -0.3815 -0.3771 -0.3750 -0.3702 -0.3711 -0.3700 -0.3694 -0.3782 -0.3726 -0.3695 -0.3668 -0.3631 -0.3572 -0.3514 -0.3459 -0.3409 -0.3393 -0.3346 -0.3280 -0.3223 -0.3168 -0.3126 -0.3116 -0.3082 -0.3033 -0.2967 -0.2902 -0.2841 -0.2790 -0.2747 -0.2697 -0.2722 -0.2682 -0.2606 -0.2552 -0.2476 -0.2413 -0.2348 -0.2270 -0.2194 -0.2120 -0.2044 -0.1998 -0.1935 -0.1862 -0.1781 -0.1706 -0.1651 -0.1570 -0.1475 -0.1413 -0.1329 -0.1234 -0.1135 -0.1060 -0.0963 -0.0881 -0.0921 -0.0809 -0.0696 -0.0595 -0.0487 -0.0374 -0.0286 -0.0165 -0.0066 0.0045" RANK_AT_ES="16190.0000" RANK_SCORE_AT_ES="-0.1400"/>
  <DTG RANKED_LIST="OGD_DRUG_DRUG.OGD_FRUG.cls#Gs_versus_MCAO.rnk" TEMPLATE="OGD_FRUG.cls" GENESET="gene_sets.gmt#PID_SMAD2_3PATHWAY" ES="-0.6419" NES="-1.3884" NP="0.0599" FDR="0.1199" FWER="0.9730" RND_ES="0.3598 0.3878 0.3469 0.3185 -0.5657 0.4552 0.4430 0.4895 -0.5130 0.4721 -0.5748 -0.4528 -0.4165 0.3999 0.6527 -0.5668 0.2705 -0.5379 0.4471 -0.3112 -0.3524 -0.4100 -0.4997 -0.5120 -0.6725 -0.4960 -0.5748 0.5117 -0.4080 -0.4592 -0.3505 -0.4917 -0.3908 -0.4263 -0.3815 -0.2980 0.3546 -0.4186 0.5119 -0.3728 0.4615 -0.4420 -0.4773 -0.4811 -0.5627 0.4116 -0.4733 0.4677 0.4822 0.5691 0.5382 0.3995 -0.2937 -0.3859 -0.4630 -0.5667 -0.5527 0.4236 -0.3251 0.3588 0.2383 -0.4540 -0.5983 -0.6549 0.5457 -0.5400 0.3465 -0.3378 0.3131 -0.6075 -0.6137 0.5779 -0.5036 0.7324 -0.3653 0.5036 -0.5418 -0.4595 0.3547 -0.4334 -0.3401 0.4094 -0.4008 0.2991 -0.5737 -0.3617 -0.5681 -0.5799 0.5118 0.3521 -0.2956 -0.5110 -0.4114 0.3362 0.3764 -0.3891 0.4988 -0.5157 0.4047 -0.5248 0.3283 -0.4001 0.3624 0.4327 0.2800 -0.4291 -0.5697 -0.5314 0.6223 0.3648 0.6200 -0.4337 -0.5320 -0.3609 0.6583 -0.4358 0.3579 -0.3420 -0.7767 -0.4344 0.3626 0.2828 0.5139 0.5513 -0.5206 0.5611 0.3696 0.5513 -0.5271 0.3965 0.4640 -0.4572 -0.3870 -0.4336 -0.5624 0.6162 0.4883 -0.5449 0.2981 0.4646 -0.3096 0.5510 0.4125 0.6183 -0.3773 -0.5750 0.4813 -0.4382 0.4518 -0.3706 -0.3620 -0.3027 0.3139 -0.4491 -0.4413 -0.2880 -0.3622 -0.4173 -0.5015 -0.3943 -0.5047 -0.4753 -0.7463 0.3780 -0.4268 -0.2895 -0.5368 -0.4172 0.2239 -0.3435 0.4033 -0.6665 -0.6185 0.4701 -0.5763 0.3285 -0.7195 0.3671 0.5156 -0.5523 0.4944 -0.6389 -0.4597 -0.4091 -0.4373 -0.5385 -0.5149 -0.4526 -0.3396 -0.4727 -0.3338 -0.3151 0.3384 0.3909 0.4767 -0.5335 -0.4070 0.4056 0.4559 -0.3835 0.3754 0.2926 -0.3820 0.2524 -0.4767 -0.4326 -0.5414 -0.3861 -0.4893 0.3790 0.5392 -0.4130 -0.5756 -0.5501 -0.4045 -0.4659 -0.4001 0.4237 -0.3001 0.3701 -0.2527 0.5207 -0.5908 0.5476 -0.4254 0.3907 -0.6649 -0.3796 -0.3756 0.4523 -0.5474 0.3503 -0.5400 -0.3788 0.5204 0.5296 -0.3747 -0.6009 -0.3261 0.4507 -0.4626 0.2991 -0.4215 0.6365 -0.6690 -0.4061 -0.3224 -0.5997 0.5962 -0.4490 0.4168 0.3198 -0.3541 0.3912 -0.3592 -0.4413 -0.3090 -0.6042 -0.4592 0.3230 0.4519 -0.5021 0.3835 -0.5053 0.3472 -0.6407 -0.3453 -0.5924 -0.3225 0.3455 -0.3821 0.3584 0.4643 0.3653 -0.6345 0.4457 -0.5191 -0.3006 0.3329 -0.3480 -0.4603 -0.4536 0.3169 -0.5081 -0.5053 0.4968 -0.5573 0.5176 0.4340 0.5691 -0.3996 0.4545 0.3559 -0.5049 0.4532 0.4410 -0.4683 -0.4575 0.7695 0.3736 -0.5396 0.3673 -0.5531 -0.3363 0.3651 0.5175 -0.6154 -0.3526 -0.3944 -0.2925 -0.3743 -0.4482 -0.5611 0.6198 -0.4195 0.4795 0.4088 -0.6197 -0.3832 -0.5273 -0.4493 0.5496 0.3617 -0.2481 -0.5190 -0.3913 -0.5362 0.3272 0.4997 -0.5244 -0.5644 0.3198 0.4392 -0.5090 -0.4045 0.3902 -0.4287 -0.2699 -0.4637 -0.3552 -0.4470 -0.5321 0.5961 0.3759 0.3486 -0.6244 0.4511 -0.6308 0.3839 0.5546 -0.3139 0.4838 0.3580 -0.4091 -0.3478 0.5126 0.3569 -0.5912 -0.4956 0.7408 -0.6607 0.6346 -0.3059 -0.3517 -0.6596 -0.4556 -0.5281 0.4951 -0.4779 -0.4478 -0.4450 -0.3071 0.4060 -0.6318 -0.3167 -0.3434 -0.7089 0.3823 0.4676 -0.4890 -0.6308 -0.6199 0.4196 -0.4707 0.6287 -0.4631 -0.3559 -0.4194 -0.3601 0.4983 -0.4994 -0.3915 0.3016 -0.5144 -0.3324 -0.3467 -0.5073 0.3275 0.2667 0.4731 0.5082 -0.3800 0.4652 -0.5111 -0.7061 0.4782 0.4423 0.3242 0.5057 0.4041 -0.5407 -0.4804 0.5443 0.4354 -0.3116 -0.3154 -0.6257 -0.4893 0.2604 0.3900 0.4223 0.4486 -0.4382 -0.3931 -0.3847 -0.8151 0.4522 -0.2870 0.3109 0.4295 -0.5450 -0.5745 0.4452 0.7374 -0.2588 -0.3223 -0.4959 -0.3178 0.2540 0.4326 -0.3703 0.4853 -0.5781 -0.6154 -0.3881 0.4075 0.4583 0.6060 0.3811 -0.4735 -0.4147 0.3349 -0.3937 -0.3368 0.2682 -0.4046 -0.6271 -0.3834 -0.4756 -0.4357 0.3653 -0.4125 0.3521 -0.3626 0.5812 -0.3584 0.5730 -0.7396 0.2565 0.2713 -0.5954 -0.5321 0.6008 0.4557 -0.3160 -0.5255 -0.5234 0.5630 0.3510 -0.5076 0.3367 -0.5642 0.4585 0.3120 -0.5591 0.4666 -0.5505 -0.3761 -0.5830 0.3597 0.4531 -0.3924 0.4750 -0.4158 -0.5816 0.4006 0.4588 -0.5579 0.4614 -0.5380 0.5913 0.2860 -0.4873 -0.3889 0.3321 0.5988 -0.3165 -0.3016 -0.4886 -0.4092 -0.5043 0.4849 -0.5874 0.3361 -0.5651 -0.5019 -0.2597 0.4069 -0.3959 -0.4988 -0.6038 0.4498 -0.5351 -0.4784 0.2600 0.3897 0.6080 0.3011 0.3819 0.5248 0.3054 0.2810 0.3234 0.4693 -0.5674 0.6214 -0.4199 0.3801 -0.4667 -0.3931 -0.3947 0.4374 0.4694 -0.4346 -0.4013 0.5768 -0.4933 0.3685 0.4982 -0.5083 0.3561 -0.5352 -0.4363 -0.3993 0.4333 -0.4411 -0.2607 -0.7040 0.3189 -0.5339 -0.3032 -0.5527 -0.5027 0.3830 -0.4398 -0.3579 -0.4081 0.5900 -0.2982 0.6033 -0.4484 0.4659 -0.6931 -0.4608 -0.4440 0.6678 0.3580 -0.4021 -0.5171 -0.4873 -0.4941 -0.3666 0.3883 0.4573 -0.5135 -0.4075 0.3578 -0.5075 -0.3519 -0.3280 0.2822 0.2933 -0.4164 -0.3691 -0.7174 0.3204 -0.4790 -0.3006 -0.6314 0.3201 -0.3046 -0.4335 0.5520 0.3003 -0.5195 -0.3303 0.4934 0.3963 0.3515 0.2762 -0.4987 -0.3955 -0.5184 -0.3398 0.3398 0.4126 0.5746 -0.3872 0.5385 -0.6645 0.4025 0.3682 -0.5421 -0.4455 0.2759 0.5342 0.6145 0.5753 0.4869 0.5750 -0.8710 -0.5804 -0.6057 -0.3770 0.4573 0.4918 0.4209 0.4005 -0.4466 -0.4708 -0.6599 -0.5240 0.4937 0.3684 -0.5452 -0.4960 0.3526 0.3487 -0.4957 0.4418 -0.4015 -0.5583 0.4274 0.4265 0.4571 0.5014 -0.4408 0.3102 0.3097 -0.4345 -0.2796 -0.7552 -0.5306 -0.3216 -0.4868 -0.3825 0.4279 0.4465 -0.3337 -0.3554 -0.4280 0.5130 -0.4029 -0.4642 -0.4354 0.4648 0.4553 0.3770 -0.5054 0.4405 -0.3821 -0.3353 0.5267 0.5249 -0.6343 0.5038 -0.4838 -0.5844 0.2848 -0.3980 0.3402 -0.3755 0.5151 -0.2963 0.6281 -0.6298 -0.4251 -0.6270 -0.4535 0.4339 -0.3345 0.3840 -0.4885 -0.4500 -0.6146 0.4199 0.3807 -0.3719 0.5934 0.3380 -0.4927 -0.5324 0.5040 -0.4015 -0.5142 -0.3507 -0.4815 0.4984 -0.5569 0.5340 -0.4539 -0.3022 -0.4098 0.6154 -0.6333 0.3659 -0.7141 0.4249 -0.3431 -0.5839 -0.5829 0.3586 -0.5331 -0.4118 0.3730 0.4292 0.2919 -0.3096 -0.6344 0.4923 0.5497 -0.3826 0.4665 -0.4872 -0.4245 0.4392 -0.4772 -0.5527 -0.6164 -0.4139 0.3642 -0.5369 -0.5283 -0.3005 -0.3351 0.3243 -0.6555 -0.3162 -0.5810 0.3988 -0.4963 0.2780 0.3529 -0.3170 -0.3466 0.4013 -0.3053 -0.3412 -0.5550 0.4759 0.3026 -0.3490 0.4622 -0.6116 0.4402 -0.3869 -0.7299 0.4705 -0.2950 -0.5961 -0.4060 -0.4546 0.6816 -0.4572 0.4106 -0.4487 0.3278 -0.3389 0.3088 -0.6836 0.3386 0.2701 0.5202 -0.3345 0.4802 0.5170 0.7412 -0.7008 0.5361 -0.3553 -0.7190 0.3312 -0.3650 -0.5290 -0.5846 -0.5862 -0.6548 -0.5010 0.3624 0.4140 -0.6641 0.5126 -0.5574 -0.2798 0.2797 0.3935 0.6974 -0.3146 0.4465 0.3984 -0.3558 -0.6280 -0.2877 -0.3310 0.6344 -0.4759 0.3999 -0.6028 -0.3958 -0.3060 0.4642 0.4254 0.2999 -0.3040 0.7033 -0.4283 -0.4700 -0.3413 0.3546 -0.5163 -0.2916 -0.5986 -0.3020 0.3243 -0.4647 -0.3771 -0.3514 -0.4968 0.7651 -0.3091 -0.5557 -0.3564 -0.4510 -0.3766 0.4506 -0.4677 0.5141 0.5128 0.4580 -0.5307 -0.4057 0.5058 -0.5206 0.4891 0.4267 -0.3699 -0.3513 -0.4799 -0.5544 0.3356 -0.4222 -0.5257 -0.2968 -0.4429 -0.3353 0.4819 0.4538 -0.4193 -0.3804 0.4265 0.4489 0.3952 0.3997 0.5349 -0.7137 0.5927 -0.4736 -0.3859 0.3205 -0.3732 -0.6145 -0.3650 -0.4585 -0.6659 0.3476 0.4912 0.4941 0.3018 0.4002 0.4337 -0.4337 -0.3691 -0.2840 -0.5315 -0.5976 0.3721 0.3101 -0.3153 0.3523 0.4103 -0.3953 -0.4029 -0.4785 -0.6881 -0.4550 0.3090 0.4269 0.6791 -0.3930 0.3222 0.3490 -0.5901 0.4516 -0.3167 0.4396 -0.4988 0.3389 -0.6178 -0.5707 0.2572 -0.5066 -0.3482 0.4253 -0.3536 -0.5535 -0.2776 -0.4472 -0.2655 -0.4651 -0.5177 -0.6432 -0.5272 -0.5242 0.3015 -0.6046 0.2637 -0.4684 -0.6908 -0.3682 -0.5387 0.5807 -0.4204 -0.5050 0.4629 0.2543 -0.4293 -0.4253 -0.4677 -0.5523 -0.5218 -0.7476 -0.4074 0.5082 0.5705 -0.3840 -0.5044 0.3822 -0.3516 -0.3645 -0.3966 -0.3888 0.3344 0.3447 -0.3036 0.4674 0.3179 0.4891 -0.3161 0.3509 0.6030 -0.3956 0.2650 -0.3256 -0.4191 0.4208 0.3998 0.3132 -0.4721 0.4569 0.4886 0.5527 0.4625 -0.5759 -0.2764 -0.2818 0.3677 -0.4008 0.6464 -0.4079 -0.5351" HIT_INDICES="4158 4918 6401 14505 14652 15887 16234 16847 16956 17215 17616 18810 19611 20011 20809 20919 21004" ES_PROFILE="-0.1549 -0.1665 -0.2286 -0.5899 -0.5854 -0.6140 -0.5968 -0.5820 -0.5423 -0.5056 -0.4689 -0.4472 -0.3896 -0.3050 -0.2151 -0.0901 0.0398" RANK_AT_ES="15886.0000" RANK_SCORE_AT_ES="-0.1207"/>
  <DTG RANKED_LIST="OGD_DRUG_DRUG.OGD_FRUG.cls#Gs_versus_MCAO.rnk" TEMPLATE="OGD_FRUG.cls" GENESET="gene_sets.gmt#BIOCARTA_IL6_PATHWAY" ES="-0.6056" NES="-1.3868" NP="0.0581" FDR="0.1184" FWER="0.9750" RND_ES="0.2580 -0.3603 -0.6042 0.4356 0.3183 0.4047 -0.3883 0.4998 -0.3263 0.3490 0.4117 -0.3064 0.2711 -0.3998 -0.4096 -0.7318 0.3263 -0.3365 -0.4148 0.2889 0.4582 -0.5149 -0.5246 -0.5788 0.3320 -0.5274 -0.6451 -0.3163 -0.5728 -0.5318 -0.3006 0.2753 -0.4029 0.4690 0.3579 -0.5250 0.3787 -0.3266 0.3727 0.3873 0.5695 -0.4322 0.3133 0.3800 0.3947 -0.6419 -0.2861 -0.5039 -0.4730 -0.4803 0.3523 -0.3810 -0.6211 0.3315 0.6884 0.4204 -0.4808 -0.5138 -0.4037 -0.2787 -0.3958 -0.4977 -0.4756 -0.3703 0.2900 0.3929 0.4003 0.3960 -0.5195 -0.7100 -0.3924 0.4990 -0.4541 0.4872 -0.4064 0.2805 -0.4087 -0.3905 0.3090 -0.3156 -0.7086 -0.4467 0.4272 -0.4737 0.3516 0.3496 -0.4663 0.6613 -0.5411 -0.3590 0.3484 -0.4633 0.3751 -0.5243 -0.4568 -0.4829 -0.5493 -0.6411 -0.3265 0.4652 -0.3872 -0.3636 -0.3910 -0.4402 -0.3542 -0.4268 -0.3151 -0.6086 -0.5807 0.4071 -0.4570 -0.3639 -0.4512 0.3247 -0.5641 -0.5436 -0.3150 -0.4806 -0.3730 -0.4277 -0.2908 -0.4557 0.3578 -0.3705 0.4796 -0.3774 0.4245 -0.3783 0.3314 0.2956 -0.3721 0.4177 -0.4133 -0.4424 -0.6543 -0.4599 -0.6003 0.5649 0.5042 -0.5621 0.4004 0.3797 -0.4312 -0.3714 -0.3115 -0.3705 0.5488 0.5399 -0.2662 -0.3404 0.5401 0.4174 0.4298 -0.6399 -0.4091 -0.5432 -0.4931 -0.4276 -0.4320 -0.3546 0.4618 0.3604 0.3217 -0.3894 -0.4269 -0.2658 0.3798 -0.6182 0.5708 0.4435 -0.4362 -0.4586 -0.4359 -0.2819 -0.4594 -0.6826 -0.5993 -0.4019 -0.4049 -0.3170 0.5065 -0.4678 -0.4140 -0.3456 0.3067 -0.3048 -0.3791 0.4648 0.2937 -0.4232 -0.2763 -0.5548 -0.3657 0.5006 0.3748 0.6050 -0.4112 -0.4238 -0.4876 -0.3354 -0.3431 -0.2845 0.3095 -0.3946 -0.3704 -0.5133 -0.4716 -0.2643 -0.5639 -0.3139 -0.3402 -0.2968 0.6671 -0.5269 -0.3817 0.5409 -0.2945 0.4263 0.3554 -0.3920 -0.4475 -0.5807 0.4677 0.6218 0.5164 -0.3695 0.5533 -0.5413 0.4325 -0.4850 -0.4762 -0.3323 0.3866 -0.4535 0.3247 -0.4547 0.5018 0.2873 0.3424 0.3698 0.2758 -0.5353 -0.4967 0.4181 0.3812 0.3171 -0.5061 -0.3503 0.4973 0.3378 -0.4829 -0.3367 -0.3943 -0.5504 0.4535 0.2987 0.2587 -0.3917 -0.4728 -0.4721 -0.3921 -0.4355 -0.3197 -0.4059 -0.6573 -0.4624 0.3344 -0.4941 0.5022 0.4920 0.4906 -0.3340 -0.3631 0.5094 -0.2790 0.4308 -0.4711 -0.4158 0.3303 -0.4527 0.4576 -0.5177 0.3423 0.5937 -0.3397 0.3239 0.4212 0.4807 0.5209 -0.4914 0.4096 0.3759 -0.5162 -0.6498 -0.4103 0.3529 -0.4005 -0.3134 0.3853 0.3771 -0.3393 -0.4888 -0.4939 -0.5884 -0.3776 0.5351 -0.4964 -0.4112 0.3132 -0.4909 0.3475 0.2842 0.3475 -0.6517 -0.2737 0.3456 -0.4195 -0.7088 0.3713 0.3880 -0.4937 -0.3326 0.3989 -0.3386 0.4772 -0.5320 -0.6110 -0.4618 0.3144 0.3676 -0.2545 0.5845 0.6184 -0.3083 -0.3100 0.3095 0.5888 -0.5254 0.2731 0.4204 -0.3805 -0.3973 -0.4375 0.4082 0.3079 0.3457 -0.3890 0.4392 -0.5676 0.4925 0.4645 0.7346 -0.6051 -0.5306 -0.4092 0.3298 0.4240 0.4769 -0.4770 -0.4901 0.2894 0.2898 -0.4936 -0.5685 0.2620 -0.3491 0.3275 -0.5813 -0.3227 -0.6761 0.4444 0.3915 0.4308 -0.3854 -0.4050 -0.4884 -0.5760 -0.2556 -0.5113 -0.5043 -0.4578 -0.4213 -0.6079 -0.3806 -0.4701 -0.3741 -0.3196 0.4507 -0.3706 -0.3736 -0.4732 -0.3151 -0.5340 0.4974 -0.4362 -0.5111 -0.3899 0.4706 -0.3822 -0.3715 -0.3152 0.2756 -0.5617 -0.4277 -0.4327 0.3217 -0.4969 -0.4554 -0.6527 -0.3634 -0.5592 -0.4005 0.2880 -0.4319 -0.4058 0.4400 0.4989 0.5308 -0.4042 0.4251 -0.3895 -0.5354 -0.4543 -0.5612 -0.5535 -0.4755 -0.3259 -0.4878 0.3362 0.3591 0.3297 -0.3216 0.5393 0.3517 -0.3488 0.3234 0.6202 -0.4076 0.4698 -0.4196 -0.6048 -0.6078 -0.4267 -0.2962 -0.4123 -0.4398 0.6219 -0.6136 -0.5985 -0.4840 0.5276 0.4183 -0.4117 -0.3317 -0.5855 0.4837 -0.3332 0.4760 -0.2901 0.5208 -0.4037 -0.4723 -0.3149 -0.4235 -0.4228 0.6999 0.3107 -0.3849 0.3672 -0.3990 -0.3745 0.3238 0.3968 0.3766 -0.4920 -0.2931 -0.5028 0.2486 -0.5027 -0.2771 -0.4024 0.4680 0.4151 -0.3750 -0.3395 -0.3603 -0.3035 -0.3217 -0.3745 -0.5055 -0.4770 -0.5870 -0.6298 0.4963 -0.4059 0.4602 0.5658 -0.3950 0.3563 -0.3484 -0.2803 0.4577 -0.4627 0.3919 -0.3913 -0.3303 -0.3280 0.4292 -0.6385 0.4799 -0.3687 0.5598 0.2814 0.3065 -0.4363 0.3662 0.4341 -0.5900 -0.4886 -0.5092 0.2377 -0.4436 0.4204 0.3966 -0.6636 -0.4267 0.3958 -0.5148 -0.6030 0.2720 0.4446 -0.4306 -0.3748 -0.2875 -0.4118 0.6684 -0.3362 -0.5946 -0.4240 -0.4699 -0.3742 -0.4755 -0.3613 0.4680 0.3207 -0.2957 -0.4310 -0.3288 -0.3236 -0.3906 -0.4295 -0.4647 0.2959 -0.3405 -0.5879 -0.3138 -0.2286 0.3415 -0.3307 -0.2917 -0.5427 0.3044 -0.5389 -0.2897 -0.4612 -0.4432 0.4964 -0.3053 0.4017 -0.4329 0.3702 0.6298 -0.2703 -0.3025 0.4736 -0.4334 -0.5607 0.3911 -0.4415 -0.4862 -0.4498 0.3066 -0.3158 -0.4343 -0.3915 0.3893 -0.4200 -0.3401 0.5981 0.3625 -0.5385 0.2475 0.2721 -0.3398 0.5367 -0.2924 -0.4820 -0.4967 -0.4944 -0.2893 -0.4090 0.4921 -0.5365 0.4957 0.3076 0.3600 -0.4198 -0.5699 -0.6200 -0.4236 0.6007 0.4391 0.5280 -0.3660 -0.5121 -0.5566 -0.4088 -0.6343 -0.4792 0.3718 0.2512 0.5287 -0.4223 -0.3382 -0.4386 0.5330 0.3503 -0.5082 -0.3432 -0.5763 0.4584 -0.2999 -0.5097 -0.2645 -0.3223 -0.3923 0.3411 -0.5010 0.3475 -0.4419 -0.5561 -0.4766 0.4557 -0.5016 -0.4669 0.2930 0.3651 0.3403 0.3767 -0.5455 -0.4284 0.3694 -0.2293 -0.3522 -0.4970 0.4452 0.3518 -0.5503 -0.4218 -0.3391 0.2933 -0.5028 -0.2747 -0.4896 -0.5675 -0.4445 -0.4635 -0.3211 -0.4008 0.3970 0.3155 0.4955 0.4510 0.4479 0.4143 -0.4089 -0.4596 0.2681 -0.5197 0.3563 0.3890 -0.3432 -0.2758 -0.5177 -0.4107 -0.4763 0.4709 -0.2926 -0.5268 -0.4337 0.3032 0.6009 0.3363 -0.5096 -0.3008 -0.5227 -0.5134 -0.3237 -0.5380 0.3411 -0.5830 -0.3520 0.3432 -0.4795 -0.4089 -0.5721 -0.5017 0.3582 -0.4392 0.3897 -0.3118 0.3879 0.3735 -0.3893 0.2475 0.3135 -0.3263 -0.5355 0.2833 -0.3679 -0.3291 0.4679 -0.4903 -0.4726 0.2344 0.3605 0.3317 0.4631 0.4159 0.3789 -0.5072 -0.3850 0.4475 0.3106 0.2780 0.5136 0.4734 -0.3584 0.3930 0.3105 0.3499 0.4387 0.6710 -0.4330 -0.7241 -0.5517 -0.3440 0.3907 -0.3993 -0.4378 -0.4277 0.5626 -0.2884 -0.4750 0.4859 0.3188 -0.4408 0.5934 0.3477 0.3617 0.2700 0.3610 -0.6635 -0.4861 -0.5069 -0.3862 0.4233 -0.4839 -0.3901 0.6290 0.3601 0.5043 -0.3207 -0.6025 0.5110 -0.3406 -0.4864 0.3833 -0.3901 -0.6093 -0.5988 0.2573 -0.3769 -0.7163 -0.3604 -0.5141 0.5236 -0.5553 -0.3778 -0.3425 -0.5500 0.3047 0.5126 -0.3751 0.3471 -0.3043 0.4472 -0.4611 0.5538 0.3124 -0.3616 0.5331 0.4825 -0.4423 -0.3535 0.4096 -0.3171 0.3098 0.3042 -0.4287 0.3661 0.3482 -0.5835 -0.4109 -0.4891 -0.3124 -0.6290 -0.4319 -0.4140 -0.3700 0.4456 0.3232 0.3254 -0.3616 -0.4161 -0.4614 -0.5055 -0.5596 0.5170 -0.2824 -0.4777 0.3343 -0.3556 0.4262 0.4427 -0.4131 -0.6726 -0.3568 -0.4235 0.3756 -0.3654 -0.3571 -0.6493 -0.2572 0.4073 -0.4550 -0.5217 -0.4534 -0.4536 -0.2740 -0.5146 0.2586 0.4744 0.4048 0.3724 -0.5030 -0.3865 -0.5931 -0.3663 -0.6014 0.3792 0.3959 0.2984 -0.3933 -0.3370 -0.3607 0.3379 -0.3491 0.5260 -0.3859 0.3817 -0.5360 0.4156 0.3285 -0.5030 -0.2904 -0.3914 -0.2451 -0.5355 -0.4293 -0.4119 -0.4446 0.3456 -0.3879 -0.5043 0.4321 -0.3210 -0.5423 0.4025 -0.3162 0.4297 -0.2909 -0.3369 0.5132 -0.3873 -0.3813 0.3915 -0.4471 -0.5016 -0.4333 -0.4701 -0.3569 -0.3043 -0.5124 -0.3786 -0.4242 -0.3455 -0.3034 -0.4771 0.4086 -0.3128 0.5553 -0.5287 0.4543 -0.5074 -0.4057 0.7196 -0.3416 0.3627 -0.4287 -0.5434 -0.3090 0.5579 -0.4194 0.4816 -0.3725 0.4664 0.3426 0.3740 0.4534 -0.3916 -0.3329 0.5321 0.3969 -0.4146 -0.5199 0.2984 0.5101 -0.4755 -0.3475 -0.3766 0.3542 -0.4014 -0.4072 0.6622 -0.4921 0.3211 -0.3921 0.5170 -0.3112 -0.4596 -0.4847 -0.4871 0.2817 -0.3665 -0.4658 0.4906 -0.3588 -0.5704 0.3103 -0.4397 -0.3239 -0.4875 0.3138 -0.3287 0.6278 -0.6822 0.2819 0.4202 -0.3213 -0.3355 -0.3651 -0.6003 0.5450 0.4517 0.4013 -0.5156 -0.4491 0.4761 -0.2702 -0.3693 0.3609 0.3016 -0.4215 -0.5384 -0.5549 0.4226 0.4289 -0.6439 -0.4286 -0.4892 -0.3702 -0.4467 0.3043 0.3209 -0.4340 -0.5909 0.4223 0.3346 0.2448" HIT_INDICES="1505 2716 4280 4918 5726 5874 15175 15179 15329 16304 17251 19109 19212 19279 19508 19706 20014 20139 20563 20708 20881" ES_PROFILE="-0.0028 -0.0138 -0.0615 -0.0742 -0.1017 -0.1005 -0.5130 -0.5001 -0.4924 -0.5125 -0.5207 -0.5460 -0.4894 -0.4303 -0.3751 -0.3151 -0.2554 -0.1850 -0.1199 -0.0389 0.0455" RANK_AT_ES="19108.0000" RANK_SCORE_AT_ES="-0.3603"/>
  <DTG RANKED_LIST="OGD_DRUG_DRUG.OGD_FRUG.cls#Gs_versus_MCAO.rnk" TEMPLATE="OGD_FRUG.cls" GENESET="gene_sets.gmt#KEGG_NOTCH_SIGNALING_PATHWAY" ES="-0.5171" NES="-1.3755" NP="0.0375" FDR="0.1277" FWER="0.9810" RND_ES="-0.4399 0.4268 -0.3980 -0.3623 -0.3769 -0.3443 0.3031 -0.3374 -0.3526 0.3452 -0.4063 -0.3960 -0.4577 -0.4151 0.3592 -0.3935 0.3003 0.4295 -0.3011 -0.5428 -0.3359 0.3471 -0.4521 0.3195 0.4681 -0.3234 -0.3492 0.3409 -0.3753 -0.3525 0.3333 -0.3549 -0.4452 0.3445 -0.2875 0.3091 0.4331 0.4828 -0.4981 -0.3562 0.3291 0.3916 -0.3213 0.3067 -0.3275 -0.2890 -0.2983 -0.5410 0.3290 -0.5031 0.3003 0.3297 0.2905 -0.2797 0.3295 -0.3328 0.3448 -0.3815 -0.4198 0.3593 -0.3194 -0.4601 0.3670 -0.4000 -0.3592 -0.4074 -0.3169 -0.4899 0.3026 -0.3669 0.4608 -0.3430 -0.4213 0.3691 -0.2808 0.2796 -0.2938 -0.2570 0.3495 0.3509 -0.4922 0.4663 -0.3202 -0.3595 0.3195 0.3439 -0.3905 0.2680 -0.4538 -0.3700 -0.3252 -0.2637 -0.4988 0.3516 0.3063 -0.5122 0.3369 0.2654 -0.5539 0.3497 0.3131 -0.4350 -0.5400 -0.3382 -0.2772 -0.3719 -0.3866 0.3172 -0.3653 -0.2839 -0.4759 -0.3089 -0.4286 -0.2957 -0.4971 -0.3895 -0.4899 -0.3929 -0.4442 -0.4921 -0.3105 -0.2986 -0.3925 -0.3305 0.4863 0.3244 0.3124 -0.3982 -0.5470 -0.3187 -0.4267 0.3583 -0.3244 -0.4774 -0.3513 0.2667 -0.4593 -0.4272 -0.4161 -0.3917 -0.2911 0.2934 0.3190 -0.4386 -0.2504 0.3446 0.4413 0.4431 -0.2928 -0.2830 -0.5269 -0.4244 -0.4565 -0.3716 -0.4559 -0.3846 -0.3124 0.3056 0.2928 -0.3142 0.3403 0.5109 -0.4072 0.3447 -0.3572 -0.4753 -0.3568 -0.3575 -0.3705 -0.3740 0.3148 0.2710 0.3285 -0.3630 0.4049 -0.3779 -0.3548 -0.2608 -0.4489 0.4836 0.3558 0.2869 -0.5154 -0.4662 -0.3372 -0.3611 -0.3483 0.3744 0.2795 0.3107 -0.3883 0.3666 -0.3451 0.2909 0.2669 0.2570 -0.3195 -0.4073 -0.3435 0.2761 0.3252 0.2845 -0.4740 -0.4629 0.3019 -0.3562 0.4273 -0.3804 -0.3592 -0.4601 -0.2681 -0.3159 0.4021 -0.3346 -0.2924 0.3101 0.3236 0.3389 0.3034 -0.3289 -0.4294 -0.4007 0.4121 0.2660 0.3195 -0.3990 -0.4126 -0.3900 0.3513 -0.4225 -0.3653 -0.2848 0.4181 0.3347 -0.3512 0.3583 -0.3983 -0.3987 -0.2703 0.3278 -0.3629 -0.3977 -0.4350 -0.3328 0.3650 -0.4738 -0.4017 -0.4674 -0.2731 0.5395 -0.2782 -0.2896 -0.3161 0.3877 -0.4111 0.3398 0.4526 -0.4164 -0.3504 0.3077 -0.3441 -0.3465 -0.3862 -0.4991 0.2513 -0.2662 0.4467 -0.4805 0.3181 -0.2886 0.2473 -0.2932 -0.3553 -0.3960 -0.3887 -0.4663 0.3214 -0.3467 -0.4092 -0.4147 -0.3099 -0.3470 -0.4611 -0.4983 -0.3850 -0.3159 -0.2603 0.3046 -0.2870 0.4325 0.3019 0.2649 -0.2747 -0.4081 -0.3620 -0.4284 -0.2992 -0.5118 -0.2839 0.5040 -0.3739 0.2993 0.2734 -0.4095 -0.2458 0.3642 0.4243 -0.4792 0.2697 -0.3511 0.4413 -0.3643 0.3294 -0.3134 -0.4138 -0.4214 -0.3270 0.2544 -0.3696 -0.2680 -0.2935 -0.4788 -0.2849 -0.2990 0.3046 0.4349 -0.3748 -0.3495 -0.4040 -0.4037 0.4116 0.2956 -0.3083 0.4148 -0.3525 -0.2959 0.3111 -0.3497 -0.3900 -0.4632 -0.5991 -0.3553 -0.2567 -0.3930 -0.3000 -0.3556 -0.5054 0.3443 -0.3382 -0.4058 0.3507 -0.3664 -0.3371 -0.4017 -0.2994 -0.3303 0.2837 -0.3859 -0.4624 -0.3606 -0.3570 -0.3387 0.3125 -0.3070 -0.3658 -0.4742 -0.4418 -0.2795 0.3827 -0.3590 -0.3198 -0.4155 -0.3209 -0.3503 0.2617 0.3481 -0.3798 -0.3888 -0.2595 -0.4401 -0.3045 -0.2923 -0.3758 0.3518 0.3665 -0.3703 -0.3073 0.2966 -0.4109 -0.4881 -0.3349 0.3678 0.3388 -0.3205 0.5027 -0.3855 0.2883 -0.4196 0.4306 -0.3164 -0.3922 -0.4405 0.3550 -0.3760 0.4311 0.2884 -0.3712 -0.3877 0.2634 -0.3062 0.4751 -0.3330 -0.3061 -0.4574 -0.3460 -0.3810 0.3658 -0.3916 0.3708 -0.4945 -0.3066 -0.4067 -0.3652 -0.3446 -0.4310 -0.3439 -0.4048 -0.3825 0.2635 -0.4381 0.4952 -0.3821 -0.3551 -0.4187 -0.3227 -0.4928 -0.3397 -0.3869 -0.4953 -0.3305 -0.3622 0.3997 -0.3507 0.3265 -0.2778 0.3475 -0.3753 0.3605 -0.2994 -0.2960 0.3179 -0.4151 0.3376 0.2973 -0.5697 -0.3177 0.3205 -0.4432 0.3261 -0.3866 0.3370 -0.3221 -0.2946 -0.3755 -0.4846 -0.5137 -0.2811 0.4431 -0.2650 -0.2834 -0.3317 -0.4817 0.2903 -0.2935 -0.3040 -0.4907 -0.2774 -0.3644 0.3425 0.5069 0.4102 -0.3777 -0.5063 -0.3030 -0.3687 -0.4493 0.3349 -0.3525 -0.3441 -0.4477 -0.5165 -0.3191 0.4020 0.3511 0.3988 0.3113 -0.5365 0.2650 -0.2860 -0.3987 0.4792 -0.3712 -0.3332 -0.3640 -0.4079 -0.3338 -0.4639 0.3333 -0.2692 -0.3654 -0.2527 -0.4895 -0.3372 0.4010 -0.6070 -0.2783 -0.4868 -0.3730 0.2716 -0.3925 0.2744 -0.3180 -0.3977 0.2879 -0.3555 -0.4249 -0.4184 0.2366 -0.3278 0.2857 -0.3451 -0.3056 -0.3356 0.3276 -0.4439 0.2905 -0.3942 -0.4247 -0.3644 0.3168 0.4095 0.2647 -0.4815 -0.3064 -0.3530 0.2725 -0.3683 -0.4763 -0.3157 -0.3533 -0.3313 -0.3463 -0.4612 -0.4387 -0.4764 -0.4021 -0.3575 -0.4301 0.4128 0.2777 0.4104 -0.4617 -0.3827 0.4661 -0.4742 -0.3240 0.3057 -0.3004 0.3031 -0.3171 0.2581 -0.3053 -0.3145 -0.2964 0.3506 -0.3951 0.3635 0.2698 -0.4013 0.3088 0.3601 0.3213 0.3594 0.3465 -0.5298 -0.5632 -0.3524 -0.4058 0.3261 0.3644 -0.2726 0.4077 -0.3904 -0.3977 -0.3263 0.4312 -0.4889 0.4380 0.4371 -0.3277 -0.4041 -0.3380 0.3412 0.3148 -0.3821 0.3657 0.2941 -0.2439 0.3918 -0.3736 -0.4804 0.2942 -0.5322 0.2935 -0.4025 -0.3237 0.3639 0.2798 -0.3421 -0.4767 0.3998 -0.4581 0.2986 -0.3859 -0.2708 -0.3544 -0.3193 -0.3769 -0.3364 -0.6142 0.2586 -0.3167 -0.3139 0.2671 -0.2843 -0.3435 -0.2825 0.2926 -0.3003 -0.4536 -0.3834 -0.6198 -0.3775 -0.2849 -0.3420 0.3187 -0.3028 0.3015 -0.3077 -0.3639 -0.3070 0.3131 0.3170 0.3219 -0.3827 0.2661 0.3596 -0.4086 -0.3796 -0.3749 0.4202 -0.2893 -0.2986 -0.4962 -0.2635 -0.3141 -0.3770 -0.4543 -0.3937 0.2899 0.3239 -0.2641 -0.4698 0.2788 -0.2966 0.2770 -0.4925 0.2719 0.4179 -0.5179 -0.4048 -0.4614 -0.3515 0.3796 -0.3361 -0.3262 -0.4185 -0.3934 0.2527 0.2821 -0.4758 -0.3473 0.3575 0.3958 -0.2931 0.2986 -0.3278 -0.4698 -0.2993 -0.2939 -0.4233 -0.3796 -0.3054 -0.3715 -0.3200 -0.3850 0.3160 -0.4250 -0.3782 -0.4045 -0.2956 0.3401 0.5357 -0.4630 -0.3675 -0.4921 0.3308 -0.3516 -0.4177 -0.5016 0.4132 0.3793 -0.3252 -0.3285 -0.3342 0.5234 -0.3054 -0.6321 -0.2654 -0.2924 -0.3715 0.2777 -0.4098 0.3603 -0.6210 -0.4142 -0.3797 -0.3569 0.3772 -0.3992 -0.4350 0.2892 0.2584 -0.2951 -0.3288 -0.3853 -0.2668 0.3213 -0.2824 -0.3148 -0.3196 -0.3821 0.2909 0.2874 -0.2907 -0.3169 -0.3374 0.2947 0.2646 -0.5121 -0.3234 -0.5338 0.3547 -0.5086 -0.3105 0.2631 -0.3729 0.3731 0.3515 -0.2548 -0.3446 -0.3877 -0.4524 0.3067 -0.4208 0.2535 -0.2937 0.3162 -0.3301 0.3751 -0.3674 -0.2764 -0.3371 -0.3599 -0.4320 -0.2284 -0.5248 -0.3045 -0.3215 -0.4425 -0.3066 -0.3754 0.3753 0.3138 0.3308 0.4346 0.3053 -0.2826 -0.4328 -0.3888 -0.2958 0.3341 -0.5077 0.3707 -0.3573 -0.2876 -0.4359 -0.4888 -0.3424 0.4579 0.3509 -0.4511 0.3374 0.3322 -0.2913 -0.2680 0.3628 -0.3192 0.3589 -0.3085 -0.3762 -0.3831 -0.4346 0.2990 -0.3478 -0.3255 0.3974 0.3273 -0.4343 -0.3690 0.3291 -0.4388 -0.3207 -0.3030 -0.4476 -0.3176 -0.4829 -0.3227 0.5049 0.4962 -0.2807 0.3521 0.3054 -0.3360 -0.2653 0.3189 -0.3211 0.3012 0.2648 0.3159 -0.4739 -0.3460 -0.2939 -0.5334 0.2905 0.4600 0.2729 -0.3141 0.3317 0.3964 -0.4275 0.3588 0.3273 -0.4149 -0.2802 0.2340 -0.5170 -0.6119 -0.4237 -0.2587 -0.4025 -0.3786 -0.4692 -0.3333 -0.2283 0.3763 -0.4513 -0.3623 -0.3405 -0.4350 -0.3994 0.3275 0.2697 -0.2954 0.3195 -0.3883 0.3015 0.3970 -0.3992 -0.4897 0.4100 -0.4429 -0.4478 -0.3483 0.3266 -0.3081 -0.2825 -0.3326 0.2951 -0.3327 -0.3186 -0.2996 -0.3336 -0.3092 0.3336 0.3146 0.3417 -0.4134 -0.4688 -0.3364 0.3537 -0.3553 0.3299 -0.3250 -0.3409 0.3672 -0.3708 -0.3488 -0.3980 -0.3658 -0.3580 0.3196 -0.3704 -0.2637 -0.5283 -0.4216 -0.3167 -0.2534 0.3483 0.3044 0.3531 -0.4240 0.2637 0.3112 0.4520 -0.3424 0.3697 0.3313 0.4181 -0.5096 0.4195 0.3763 -0.3056 -0.3232 0.2943 0.2875 0.3266 -0.2930 -0.4296 -0.4349 -0.3074 -0.3958 -0.3876 -0.3455 -0.4182 0.3372 -0.4667 -0.3417 -0.3563 -0.4061 -0.3345 -0.3125 -0.2659 0.3786 -0.4322 -0.3983 -0.4336 0.2837 -0.2808 -0.3466 -0.3781 -0.3219 -0.2697 0.3405 -0.4008 -0.4011 -0.5103 0.2490 0.3338 0.3434 -0.3942 -0.2711 -0.3756 -0.3432 -0.3922 0.4110 -0.4642 -0.5742 0.4049 -0.2637 -0.3655 -0.2998 0.3350 -0.3400 -0.5968 -0.2471 -0.3885 0.2777 -0.3413 -0.4612" HIT_INDICES="1097 1190 1521 2882 2917 3002 3511 3558 3723 4220 5868 6978 6990 7990 8025 9538 10401 14072 15018 15701 15789 15793 16415 16462 16776 16905 16930 17278 17428 17478 17888 18595 19110 19349 19556 19843 19966 20617 20749 20890 20914 21260 21304 21367 21416 21672 21713" ES_PROFILE="-0.0177 0.0096 0.0233 -0.0208 -0.0044 0.0092 0.0003 0.0123 0.0181 0.0061 -0.0658 -0.1165 -0.1169 -0.1626 -0.1642 -0.2335 -0.2729 -0.4394 -0.4777 -0.5011 -0.4968 -0.4887 -0.5059 -0.4965 -0.4977 -0.4899 -0.4772 -0.4775 -0.4680 -0.4537 -0.4536 -0.4634 -0.4609 -0.4442 -0.4245 -0.4065 -0.3801 -0.3724 -0.3395 -0.3055 -0.2658 -0.2358 -0.1912 -0.1464 -0.0998 -0.0527 0.0074" RANK_AT_ES="16414.0000" RANK_SCORE_AT_ES="-0.1552"/>
  <DTG RANKED_LIST="OGD_DRUG_DRUG.OGD_FRUG.cls#Gs_versus_MCAO.rnk" TEMPLATE="OGD_FRUG.cls" GENESET="gene_sets.gmt#REACTOME_SIGNALING_BY_EGFR_IN_CANCER" ES="-0.4598" NES="-1.3683" NP="0.0221" FDR="0.1321" FWER="0.9880" RND_ES="-0.4185 -0.3514 -0.4221 -0.3286 -0.2758 -0.2724 0.2898 -0.3154 0.2813 0.2831 -0.3579 -0.3311 -0.2594 -0.2760 -0.3445 -0.2782 0.3035 -0.3030 -0.3019 0.2755 -0.4231 -0.3044 -0.3867 0.3063 -0.3145 -0.3800 0.2570 -0.3692 0.2925 -0.3473 -0.3025 -0.3063 0.2716 0.3026 -0.2889 -0.3003 -0.3542 -0.3779 0.2663 -0.3040 -0.4133 0.3147 0.3496 0.2940 -0.3734 -0.2799 0.3344 -0.3792 -0.3216 0.2826 -0.2854 -0.3291 -0.4294 -0.3339 -0.3514 0.2740 0.2738 -0.3097 -0.3563 -0.3161 -0.3028 0.2619 -0.3257 0.2726 -0.3461 -0.2949 0.2905 0.3351 -0.3115 -0.2780 -0.2794 -0.4269 -0.3256 0.2718 -0.3086 -0.2968 0.2808 -0.2860 0.2748 -0.3604 -0.3805 -0.2682 -0.2822 0.3330 0.3412 -0.3224 -0.3008 -0.3466 -0.3390 -0.3610 -0.4376 -0.3451 -0.2803 -0.2954 -0.4077 -0.3914 -0.3471 -0.2843 -0.3121 0.3411 -0.3109 -0.3062 0.2733 -0.3789 0.2535 -0.3495 0.2569 -0.4321 0.2959 0.2610 -0.3002 -0.3813 0.2866 0.3323 0.2847 -0.3139 -0.2918 -0.3633 0.2721 -0.3125 -0.3397 0.2675 -0.2646 -0.3848 -0.4019 0.3370 -0.3292 -0.2977 -0.3097 0.3179 -0.4178 -0.2573 -0.2653 -0.3062 -0.2822 -0.3834 -0.3676 -0.2875 0.3142 -0.3221 -0.2928 0.3819 -0.3527 0.2681 -0.4592 -0.4720 -0.4953 -0.4437 -0.3235 -0.3996 -0.3400 -0.3051 -0.3746 -0.3271 0.2680 -0.2968 -0.3291 -0.3382 -0.2941 -0.3351 0.2597 -0.2956 -0.2902 -0.3183 -0.2965 -0.3726 -0.4981 -0.3389 -0.3000 0.3275 -0.3206 -0.2312 0.3336 0.2972 -0.3185 0.4237 -0.4127 0.3207 -0.3239 -0.2593 -0.3005 -0.3550 -0.3600 -0.2814 -0.2464 -0.3982 -0.4677 0.2878 -0.3854 -0.4914 0.3172 -0.3482 -0.3709 -0.2521 -0.3140 -0.4056 -0.3067 -0.3366 -0.3185 0.3032 -0.3692 0.2806 -0.3468 -0.2757 -0.4354 0.2811 -0.3601 -0.3629 -0.2582 -0.3627 -0.4332 -0.3811 -0.3842 -0.3459 0.3038 -0.3602 -0.3560 -0.4399 0.2711 -0.3040 -0.3377 -0.3922 -0.2631 -0.4064 0.3046 0.3005 -0.2911 -0.3950 -0.3291 -0.3485 0.2812 0.3009 -0.3205 -0.3696 -0.3915 -0.3208 -0.3417 -0.2752 -0.3572 -0.3359 -0.3613 -0.2901 -0.3103 -0.3789 -0.2867 0.2937 -0.3432 -0.2987 -0.3829 0.3555 -0.3250 -0.3092 -0.3877 -0.2633 -0.2703 -0.4977 -0.2421 0.2559 0.2442 -0.3461 0.3059 -0.2890 -0.3384 -0.2819 -0.2814 -0.3024 0.3007 0.4174 -0.3063 -0.2975 -0.4071 -0.3846 0.2837 0.2712 -0.3878 -0.2871 -0.3487 0.3787 -0.2842 -0.4309 -0.3663 -0.3211 0.2549 0.2558 -0.2845 -0.3612 0.2491 0.3113 -0.3082 -0.3882 0.3064 -0.2576 -0.3849 -0.2865 0.2831 0.3934 -0.2668 -0.2579 0.2754 0.2715 0.3099 0.2392 0.4121 -0.3503 -0.2767 -0.3607 -0.2649 -0.3268 -0.3740 -0.4320 -0.2653 -0.2656 -0.3671 0.3247 -0.3085 -0.3355 -0.2822 0.2945 0.3632 -0.3039 -0.3164 -0.3464 -0.3844 -0.2613 0.3280 0.3123 -0.2734 0.3028 -0.4021 0.3008 0.3361 -0.3227 -0.2737 -0.3880 -0.2905 -0.3604 -0.3911 0.2908 -0.2943 0.2888 -0.3650 -0.3230 -0.3527 -0.3684 -0.3110 -0.4411 -0.3949 -0.3210 -0.2584 -0.3373 -0.2865 -0.3882 0.4396 -0.3496 -0.4225 -0.3202 0.3397 0.2942 -0.3661 0.2893 -0.3790 -0.3729 -0.4049 0.3272 -0.4122 -0.2803 0.3121 0.3210 0.2919 -0.2905 -0.4089 0.2456 -0.4298 -0.3509 -0.2864 -0.3578 -0.3185 -0.3385 -0.3729 -0.3713 -0.3704 -0.2646 0.3667 -0.2754 -0.2925 0.2980 -0.3777 -0.3690 -0.3104 -0.3228 0.2689 -0.4158 -0.3944 -0.3028 0.3791 -0.3664 -0.4687 -0.2722 -0.3433 -0.3152 -0.2888 -0.3700 -0.2960 -0.3787 0.2694 -0.4356 -0.3123 -0.4294 -0.2838 0.2676 -0.3289 -0.3180 -0.3305 -0.2842 0.3015 0.2804 -0.2902 -0.2945 -0.2592 -0.3381 0.3036 -0.2544 -0.4047 -0.5042 -0.3337 -0.2571 0.2822 -0.3065 -0.2982 -0.4115 -0.2334 0.3041 -0.3937 0.2587 -0.3267 0.3317 -0.3939 0.2822 0.2781 -0.2977 -0.2836 0.3142 -0.2755 -0.3487 0.2727 0.2950 -0.3998 -0.3536 -0.3194 -0.3510 -0.3250 -0.3691 -0.3053 -0.2834 -0.3287 0.2894 0.2884 -0.3970 -0.3786 -0.4341 -0.3690 0.3019 0.3458 -0.2686 0.2421 -0.4036 -0.3079 -0.2567 -0.3852 -0.3062 -0.2873 -0.3180 -0.2718 -0.3612 0.3052 0.2963 -0.4051 -0.3643 -0.3348 0.2920 -0.3700 -0.2791 -0.3027 -0.4148 0.3310 0.3261 -0.2676 0.2324 -0.3473 -0.3613 -0.2641 -0.3065 -0.3632 -0.4969 -0.3912 0.2470 -0.3283 -0.2727 -0.3274 -0.3307 -0.3665 -0.3343 -0.2689 0.2969 -0.3878 0.2754 0.3129 -0.3600 -0.2779 -0.3307 -0.4344 0.3058 -0.3069 0.2937 -0.4927 0.3218 -0.3390 -0.2883 -0.3028 -0.2996 -0.2930 -0.2794 0.3271 -0.2771 0.2775 -0.3408 -0.3336 0.2962 0.3194 0.3110 0.3012 0.3322 0.3778 -0.2899 0.2816 -0.4116 -0.2547 0.2602 -0.3758 -0.3667 -0.2825 -0.4994 -0.3071 -0.3339 -0.4000 -0.3673 -0.3717 -0.2714 0.2937 -0.3749 0.2810 -0.2865 -0.2886 -0.3415 -0.3733 0.2976 -0.3698 -0.3152 0.2757 -0.4213 0.2958 -0.3108 0.3001 -0.2954 -0.3517 0.2942 -0.2741 -0.3294 0.3071 -0.2650 -0.3311 -0.3454 0.2570 -0.2848 -0.3493 -0.3338 -0.3301 0.2657 -0.4467 0.2890 -0.2599 -0.3209 0.2387 0.2881 -0.3004 0.3402 -0.3757 -0.3360 -0.2745 -0.2880 -0.2972 -0.3005 -0.4697 -0.3187 -0.2776 -0.3262 -0.2656 -0.3150 -0.3386 0.3036 -0.3243 0.2829 0.2811 -0.3082 0.2594 -0.3026 -0.2891 -0.2647 0.2475 0.2755 -0.2784 0.3028 0.2781 0.2454 -0.2917 0.2938 -0.2799 -0.3462 -0.3060 -0.3376 -0.2893 0.2643 -0.2634 -0.3917 -0.2774 -0.4625 -0.3510 -0.2693 -0.2949 -0.2765 -0.3556 0.3140 -0.3158 -0.2659 0.3010 0.3278 0.2717 -0.3266 0.2939 -0.3038 -0.2894 -0.3250 -0.4391 0.2914 -0.3799 -0.2400 -0.3083 -0.2707 -0.3889 0.2638 -0.2913 -0.3254 -0.3370 -0.2850 -0.3562 -0.4008 -0.3161 -0.5157 -0.3690 -0.4331 -0.3344 -0.2838 -0.2671 -0.3168 -0.4023 0.2920 0.2783 -0.2877 -0.4106 -0.3193 0.2472 -0.3555 -0.2789 -0.3299 0.3343 0.2871 -0.2858 -0.2709 -0.3540 -0.2576 0.3460 -0.3278 -0.2835 -0.3379 -0.3734 -0.2983 -0.3171 -0.3430 -0.2742 -0.3112 -0.3665 0.2498 -0.3705 -0.3521 -0.2657 0.3142 -0.3874 -0.2410 -0.3867 -0.4026 -0.3277 -0.3082 -0.4012 -0.3264 0.2529 0.3522 0.2465 -0.4406 -0.3827 -0.3465 -0.3177 0.2973 -0.3735 -0.3575 -0.3550 -0.3262 -0.3054 -0.3786 -0.2656 -0.3473 -0.3087 -0.4088 -0.3407 -0.3076 -0.3444 -0.2835 -0.2701 0.2853 0.2891 -0.4002 0.2871 0.3407 -0.3597 -0.3472 0.3729 0.3518 -0.3606 -0.3977 -0.3662 -0.2853 -0.3414 0.2799 -0.2459 -0.4049 -0.3512 0.2711 0.3046 0.2987 -0.3230 0.2887 -0.3474 -0.4325 -0.3789 -0.2571 -0.3993 -0.2944 0.2773 -0.3142 -0.2658 -0.2332 0.3335 -0.3321 -0.3770 -0.3218 -0.3242 -0.4323 -0.4234 0.3920 -0.3356 -0.2995 -0.3857 -0.3113 -0.3157 -0.3964 0.2947 -0.3684 0.3546 0.3043 -0.3644 -0.2927 0.3142 0.2801 -0.3867 -0.3048 -0.2803 -0.2757 -0.2676 -0.2955 -0.3369 0.3265 -0.4116 -0.4099 -0.2579 0.2844 -0.4543 -0.3298 -0.3650 0.3252 0.2451 -0.2681 0.2836 -0.4247 -0.3069 0.2907 -0.2771 -0.2833 -0.2970 -0.3559 -0.2648 0.3617 -0.2925 -0.2588 0.3291 0.2620 -0.3649 -0.2917 -0.3287 -0.3035 -0.2461 0.2790 -0.3871 0.2770 -0.2905 -0.2700 -0.3485 -0.2944 -0.4495 0.2656 -0.3683 -0.3314 0.2824 -0.4322 0.3497 -0.3248 -0.3288 0.2184 -0.2649 -0.2841 0.2677 -0.3203 -0.3695 -0.3625 -0.3776 -0.3789 0.3055 0.2920 -0.2749 0.2906 -0.4112 0.3859 -0.3511 0.2981 -0.2467 -0.2738 0.3608 -0.3756 -0.3354 0.3479 -0.3345 -0.3069 -0.3461 0.2693 -0.3622 0.3188 -0.3318 -0.3644 -0.3366 -0.3971 -0.3302 -0.4829 0.2749 0.2942 -0.3420 0.2879 -0.3777 0.2777 -0.3768 -0.3779 -0.2693 -0.3604 0.2786 -0.2737 -0.2817 0.2797 -0.3731 0.2872 0.2722 -0.2653 0.2749 -0.3497 -0.2827 -0.3145 -0.2685 -0.2884 -0.3248 -0.3461 0.3507 -0.3404 0.2993 0.2916 -0.3071 -0.3404 -0.3856 -0.3628 -0.2974 -0.3127 0.3697 0.2587 -0.3131 -0.3361 -0.3758 -0.2710 -0.3264 -0.2886 -0.3327 0.2899 0.3399 -0.3723 -0.4106 -0.3134 -0.3682 -0.4099 -0.3201 0.2541 0.3093 -0.2835 -0.4017 -0.2426 -0.3894 -0.3336 -0.3233 -0.3767 0.2776 -0.2556 0.2935 0.3288 0.2889 -0.3152 0.2676 -0.2949 -0.2982 -0.3540 -0.3812 -0.2962 -0.4259 0.3983 -0.3138 0.3621 -0.3787 -0.4919 -0.2945 -0.3278 -0.3409 0.2636 0.2730 0.2480 -0.2753 -0.3694 -0.2864 -0.3741 -0.3296 0.2987 -0.3607 -0.2821 -0.4335 0.2650 -0.3583 -0.3439 -0.3691 -0.2585 -0.3108 -0.3326 0.2722 -0.3443 -0.3468 -0.3408 0.3663 0.2837 0.2905 -0.3319 0.3487 -0.4532 0.2789 -0.3626 0.3139 -0.4224 -0.3149 -0.3607 -0.3481 -0.3464 -0.3961 -0.2522 -0.2487 -0.2869 0.2785 -0.4283 0.2354 -0.3719 -0.3267 -0.3469" HIT_INDICES="273 397 788 1246 1408 1597 1773 2091 2172 2263 2716 3305 3550 3658 3676 3783 3861 4059 4087 4173 4221 4356 4657 4669 4692 4754 4900 4918 5015 5244 5649 5726 5942 6201 6543 11530 11844 11845 13638 13765 14053 14248 14729 14987 15179 15232 15831 15891 15970 16045 16190 16234 16341 16784 16827 16849 17007 17128 17251 17342 17416 17623 17753 17883 17899 18221 18226 18358 18513 18595 18608 18723 18873 19023 19026 19043 19109 19243 19369 19453 19513 19622 19809 19899 20004 20044 20088 20100 20181 20223 20227 20244 20255 20416 20563 20760 20802 21002 21181 21184 21212 21230 21338 21419" ES_PROFILE="0.0124 0.0286 0.0281 0.0219 0.0288 0.0336 0.0382 0.0351 0.0425 0.0490 0.0376 0.0180 0.0136 0.0152 0.0209 0.0223 0.0249 0.0213 0.0255 0.0269 0.0299 0.0285 0.0188 0.0224 0.0253 0.0264 0.0233 0.0259 0.0248 0.0172 0.0008 -0.0008 -0.0091 -0.0198 -0.0348 -0.2638 -0.2782 -0.2782 -0.3602 -0.3655 -0.3779 -0.3858 -0.4060 -0.4155 -0.4215 -0.4211 -0.4445 -0.4430 -0.4422 -0.4410 -0.4428 -0.4398 -0.4395 -0.4535 -0.4490 -0.4436 -0.4439 -0.4424 -0.4406 -0.4371 -0.4327 -0.4339 -0.4312 -0.4281 -0.4197 -0.4245 -0.4148 -0.4106 -0.4071 -0.4000 -0.3898 -0.3838 -0.3790 -0.3736 -0.3615 -0.3500 -0.3404 -0.3336 -0.3261 -0.3163 -0.3052 -0.2960 -0.2897 -0.2787 -0.2681 -0.2543 -0.2405 -0.2252 -0.2128 -0.1984 -0.1822 -0.1666 -0.1507 -0.1410 -0.1300 -0.1203 -0.1032 -0.0923 -0.0791 -0.0579 -0.0375 -0.0165 0.0012 0.0209" RANK_AT_ES="16783.0000" RANK_SCORE_AT_ES="-0.1812"/>
  <DTG RANKED_LIST="OGD_DRUG_DRUG.OGD_FRUG.cls#Gs_versus_MCAO.rnk" TEMPLATE="OGD_FRUG.cls" GENESET="gene_sets.gmt#PID_PI3KCI_AKT_PATHWAY" ES="-0.5339" NES="-1.3616" NP="0.0756" FDR="0.1364" FWER="0.9920" RND_ES="-0.2757 0.4423 -0.5545 -0.3311 0.4751 -0.2883 -0.3063 -0.3285 -0.3381 -0.4346 0.3027 0.4170 0.3472 -0.4131 -0.5564 -0.5691 -0.2804 0.3423 0.2668 -0.3364 -0.4707 0.2689 0.3047 -0.3953 0.4290 0.3502 0.2835 -0.4388 0.3379 -0.3041 0.3528 -0.4150 0.5087 -0.3659 -0.3873 -0.3271 -0.3060 0.4331 -0.2973 -0.3495 0.3918 -0.2783 -0.3207 -0.2917 -0.3057 -0.4451 0.3441 0.3863 -0.2378 0.3655 -0.4200 -0.4433 -0.3469 -0.3098 -0.2967 0.3764 0.2966 -0.5217 0.4825 -0.3571 -0.3568 0.4328 -0.3446 -0.3918 -0.2888 -0.2848 -0.3072 -0.3031 0.3794 0.3859 0.3283 -0.3592 0.3166 -0.2709 0.3134 -0.3733 0.2904 -0.4609 -0.3162 -0.4033 0.3191 -0.3629 -0.3950 0.5342 -0.4328 -0.4682 -0.3130 -0.4440 0.3235 -0.3583 -0.4567 0.3688 0.2758 -0.3433 -0.4206 -0.4266 -0.5776 -0.5871 -0.3180 -0.4932 -0.3440 -0.5749 -0.5846 0.2935 -0.4741 -0.4064 -0.2606 0.2605 0.4393 0.2874 -0.2490 -0.4036 -0.3334 -0.3500 -0.3364 0.2627 -0.3441 -0.5516 -0.4078 0.2916 -0.3903 0.4653 -0.4076 0.3757 -0.3036 -0.4395 0.3930 0.3651 0.3043 -0.4741 -0.2760 -0.5606 0.3407 -0.3255 -0.4751 -0.3816 -0.2414 0.3553 -0.5382 -0.3583 -0.3244 -0.4379 0.3557 -0.3006 -0.4740 -0.4117 -0.2867 -0.4727 -0.2840 -0.3536 -0.4959 0.3139 0.3606 0.4667 0.3793 -0.3549 -0.2854 -0.3119 0.5190 -0.3873 -0.2999 0.3761 -0.5271 -0.3643 -0.3716 -0.4261 0.2822 -0.2760 0.2917 -0.4126 -0.4238 -0.4784 0.3024 0.4804 -0.3333 -0.4480 0.4221 -0.3416 -0.4831 -0.2951 -0.3046 -0.4882 -0.2424 -0.3320 -0.3913 0.3095 0.4179 0.3846 -0.2518 -0.3480 0.4026 -0.5723 -0.2871 -0.3501 -0.3142 -0.4885 -0.4824 -0.2980 -0.3487 0.2587 -0.3615 -0.3969 -0.3868 -0.3736 0.3284 0.3251 -0.2962 -0.2871 -0.4112 -0.3802 -0.4572 -0.3073 -0.3156 -0.5741 0.3785 -0.4658 -0.4642 -0.5142 0.3259 -0.5760 -0.4630 -0.3794 0.3406 -0.4056 0.3029 -0.5868 -0.4033 -0.3388 -0.4846 -0.3611 0.3978 -0.5200 -0.4708 0.3167 -0.4123 -0.3330 -0.3279 -0.5521 -0.3633 -0.3610 -0.3891 -0.2827 -0.3604 -0.3149 -0.4472 -0.4867 -0.4659 -0.4974 0.4519 0.3200 0.3464 -0.2862 -0.3430 0.4842 -0.3796 -0.5201 -0.4151 -0.2660 -0.2718 -0.3487 0.3406 -0.3634 -0.3419 -0.3485 -0.3888 0.3385 0.3117 0.3173 0.3384 0.3102 0.3247 0.2842 -0.5383 -0.4521 -0.4000 0.3964 -0.4245 -0.3361 -0.3229 -0.4194 -0.3321 -0.3597 0.3700 -0.3483 0.3218 0.3026 -0.4231 0.4212 0.3143 0.2626 -0.3727 0.2775 -0.2730 0.3231 -0.4172 -0.3253 0.3200 -0.2521 0.2519 -0.4719 -0.3217 -0.3698 -0.4878 0.2512 -0.4330 -0.5925 -0.3381 -0.4757 -0.4394 -0.2895 0.3525 0.5952 -0.3308 -0.4450 -0.3876 -0.4744 0.3158 0.3681 -0.2695 0.3373 -0.5000 0.3501 -0.4636 -0.2781 -0.4374 -0.2967 0.3118 -0.4068 0.2460 0.3616 0.3520 0.4340 0.3604 -0.3829 0.3655 0.3636 0.3334 -0.2626 -0.4788 0.5215 -0.3494 -0.3501 -0.3448 0.3311 -0.3740 -0.4008 -0.3203 0.4608 0.4455 -0.3770 -0.3064 -0.3772 0.3347 0.3389 0.3450 -0.3303 0.3773 0.3387 0.3258 0.3267 -0.4848 0.2737 0.3724 -0.3179 -0.4054 -0.5577 -0.5097 0.5539 -0.5600 0.2648 -0.4047 0.3597 -0.4881 -0.3474 -0.2489 -0.2999 -0.5510 0.2734 -0.3972 -0.3278 -0.4999 0.4275 0.3661 -0.3968 0.4030 0.4836 -0.5384 -0.3942 -0.3040 0.3324 -0.4248 0.3786 0.2636 -0.4865 -0.4637 0.2647 -0.3618 0.2793 0.2761 -0.3104 0.3486 0.3305 0.3204 0.3076 -0.4529 0.2542 -0.4869 -0.3073 -0.5019 -0.4582 -0.4686 -0.3764 0.3103 -0.2595 0.2728 0.3791 -0.4103 0.3947 0.2589 -0.3803 -0.3582 -0.3515 -0.2875 -0.5312 0.2335 0.3283 -0.3835 -0.3723 -0.3000 0.5787 0.4145 -0.3916 0.2958 -0.3045 -0.5426 0.3048 -0.3291 0.3920 -0.3389 0.4081 0.4320 -0.4845 -0.3313 -0.2545 -0.3335 -0.6284 -0.3714 -0.3271 -0.2985 0.4164 -0.3589 0.4625 -0.3001 -0.3545 -0.2692 -0.4011 -0.4280 -0.3332 -0.3283 -0.3798 -0.4048 0.3047 -0.3413 0.3174 0.4169 0.3071 -0.3652 -0.2767 0.4013 -0.2342 -0.5322 -0.3843 -0.2879 -0.4890 -0.3394 -0.5019 -0.3679 0.3536 -0.5046 0.2780 -0.3229 -0.3497 0.3012 0.4277 -0.3292 -0.3359 0.3848 -0.2676 -0.4562 -0.3047 -0.4021 -0.2897 -0.2671 0.3567 0.3583 -0.4344 -0.3078 0.2293 0.2801 -0.3832 -0.3445 -0.3120 -0.3409 -0.3922 0.2796 -0.4478 0.3494 0.5323 -0.3770 -0.5105 0.4977 -0.3142 0.2763 -0.4239 0.3674 -0.4537 0.2724 0.4094 0.3446 -0.4339 0.3638 0.3256 -0.5322 -0.2903 -0.3151 -0.3361 -0.4280 -0.5071 0.4608 0.2876 -0.6454 -0.4139 -0.4325 0.3442 -0.3031 -0.4152 0.3881 -0.4359 0.5084 -0.3336 0.5604 0.3673 -0.4895 -0.2911 0.2884 -0.2416 -0.3433 -0.3079 0.2830 0.3175 -0.3417 -0.4382 -0.3711 -0.3267 -0.3407 -0.3680 -0.3142 0.3421 -0.3061 -0.3584 -0.3593 -0.3834 -0.3862 0.5331 -0.5190 0.3818 0.3763 0.3494 0.2891 0.3699 -0.4215 -0.3780 -0.6162 0.3287 0.4866 -0.3880 0.3506 -0.3952 -0.4344 0.3917 -0.3743 -0.4042 0.3590 0.4648 -0.4612 0.3736 0.4746 -0.3051 -0.4255 -0.3932 -0.3315 -0.4674 -0.3698 -0.3160 -0.2343 -0.6079 0.2779 0.3554 -0.4328 0.4778 -0.3764 -0.2836 0.5464 -0.5343 -0.4975 -0.3286 -0.3633 -0.4138 -0.3689 -0.3295 -0.3412 -0.2944 -0.3405 -0.3523 -0.3245 0.3531 -0.3591 -0.3235 -0.2785 -0.3625 0.2869 0.3732 -0.3555 0.3650 -0.3806 -0.3450 -0.5032 -0.4317 -0.4040 -0.4131 -0.3710 -0.2826 0.4325 0.4254 -0.3539 -0.4259 0.2911 -0.3618 0.5456 0.4911 -0.6258 -0.3792 0.4473 0.4287 -0.3423 0.3061 0.2901 -0.5567 -0.3962 0.5013 0.2705 0.5080 -0.3848 0.3349 -0.4188 -0.4867 -0.3816 -0.4295 -0.5039 0.4892 -0.3641 -0.4070 0.3489 0.4263 -0.4970 -0.3684 -0.2729 -0.3648 -0.2789 0.2943 -0.5633 0.3285 0.2551 -0.4375 0.3456 -0.4078 -0.3774 -0.4615 -0.3488 -0.4904 -0.5268 0.3881 0.3022 -0.4100 -0.4050 -0.5468 -0.4598 -0.3951 -0.3889 -0.3323 0.3699 0.3216 -0.3178 0.3753 -0.3510 0.4005 0.2843 0.3035 0.2804 -0.3054 -0.3892 0.2966 -0.3291 -0.4212 -0.4065 -0.4099 0.3580 -0.2837 0.4916 -0.2418 0.4602 -0.3220 -0.2588 0.2718 -0.5142 -0.2867 -0.3347 -0.6054 0.3605 -0.4479 -0.3832 -0.5100 0.3724 -0.3465 0.3981 -0.3558 -0.4331 -0.3094 -0.3651 -0.5881 0.3829 -0.2949 -0.4759 0.2855 0.3879 -0.2775 0.3353 0.2684 -0.3081 -0.3690 -0.3810 -0.3985 -0.4401 -0.4384 0.3905 0.3109 -0.3805 0.6273 -0.3136 0.4318 0.3589 -0.4662 -0.3127 -0.5008 -0.3571 0.5041 -0.3223 -0.4752 -0.6078 0.2816 -0.4678 0.3850 -0.6033 0.3441 -0.2764 -0.4526 -0.5397 -0.4109 -0.2756 -0.3541 -0.4225 -0.5391 0.3399 -0.2964 -0.6226 -0.4957 -0.4545 -0.3779 -0.3203 -0.3187 -0.3248 -0.2966 0.3209 -0.2888 -0.3435 0.4104 0.3176 -0.2347 -0.3773 -0.3445 -0.4242 -0.2826 0.3325 0.4171 -0.4239 0.2854 0.3490 -0.6293 0.4279 0.3683 -0.4919 -0.4225 0.3265 0.4770 0.3693 0.5276 -0.3177 0.4590 0.5262 0.3735 0.3295 0.3197 -0.4173 -0.3577 -0.2832 0.2988 0.3392 0.3465 0.3101 -0.6943 0.3414 0.6208 -0.4921 0.3640 -0.3053 -0.4153 0.2885 -0.4345 -0.3159 -0.5481 0.3802 -0.5200 0.3675 -0.2507 -0.3068 0.3947 -0.4798 -0.3091 -0.4623 -0.4523 -0.2997 -0.3866 -0.3072 -0.3887 -0.3277 -0.4232 -0.3991 0.6002 0.6501 -0.4007 -0.4561 -0.3549 -0.2579 0.3993 -0.3070 -0.3132 -0.4797 0.4223 0.2948 -0.4202 -0.4202 -0.3336 -0.3454 -0.3280 0.4144 -0.4428 0.4211 -0.4175 -0.4441 -0.4879 0.3351 -0.3730 -0.2464 0.2845 -0.3612 0.2987 -0.5318 0.2984 0.3984 0.3317 -0.3869 -0.3621 -0.4457 0.4859 -0.4188 -0.2809 -0.4386 0.3982 -0.4192 -0.3688 -0.5003 -0.3458 -0.3621 0.4361 0.3042 -0.3283 0.3657 -0.3868 0.2948 0.3622 -0.4077 0.2669 0.2881 0.5001 0.3526 0.3961 0.3901 -0.4258 0.3166 -0.2707 -0.5416 -0.3994 -0.4535 -0.5195 -0.3945 -0.3695 -0.4394 -0.3972 -0.4116 -0.3430 -0.5107 -0.3227 0.3961 0.3626 -0.4047 0.3180 -0.2539 -0.4686 -0.5569 -0.4337 0.3977 -0.5547 -0.4058 -0.3034 0.5105 -0.3752 -0.2478 0.3160 -0.4343 -0.3621 0.3241 -0.4671 -0.3787 -0.4172 -0.3015 0.4107 0.3969 -0.3441 -0.3635 -0.4819 -0.6803 0.3492 -0.4087 0.5539 0.3152 -0.3318 -0.3110 -0.4826 0.2531 -0.5588 -0.5374 -0.3144 -0.5702 -0.2943 -0.3934 -0.4944 0.3784 0.3456 -0.4047 0.2493 0.3376 -0.4277 -0.4039 0.3055 0.3909 -0.4985 -0.4304 0.2941 -0.5093 -0.3274 -0.3813 -0.4970 -0.4541 0.3505 0.3008 -0.3303 -0.3095 -0.3687 -0.4650 0.5393 -0.3609 -0.4128 -0.6514 0.3593 -0.3333 0.5288 -0.3728 0.4442 -0.4453 -0.2932" HIT_INDICES="603 1224 1773 3658 4295 4657 4927 5244 5942 13393 13785 14053 14248 14606 15891 16784 16827 16849 17128 17251 17623 17746 17899 19023 19210 19243 19402 20096 20100 20223 20255 20802 20898 21163 21338" ES_PROFILE="0.0296 0.0459 0.0585 -0.0083 -0.0226 -0.0270 -0.0291 -0.0350 -0.0623 -0.4029 -0.4194 -0.4294 -0.4352 -0.4468 -0.4931 -0.5152 -0.4981 -0.4799 -0.4716 -0.4552 -0.4476 -0.4276 -0.4075 -0.4227 -0.3929 -0.3559 -0.3231 -0.3078 -0.2609 -0.2180 -0.1707 -0.1393 -0.0858 -0.0349 0.0246" RANK_AT_ES="16783.0000" RANK_SCORE_AT_ES="-0.1812"/>
  <DTG RANKED_LIST="OGD_DRUG_DRUG.OGD_FRUG.cls#Gs_versus_MCAO.rnk" TEMPLATE="OGD_FRUG.cls" GENESET="gene_sets.gmt#REACTOME_PI_3K_CASCADE" ES="-0.4950" NES="-1.3521" NP="0.0485" FDR="0.1435" FWER="0.9960" RND_ES="-0.2630 -0.4107 -0.4064 0.2895 -0.3175 -0.3619 -0.4928 -0.4253 -0.4475 -0.3357 0.3856 0.3111 -0.3125 0.2940 0.3187 0.2854 0.2812 -0.3534 -0.2336 0.4239 -0.3011 -0.4645 0.3185 -0.3488 -0.4213 -0.4907 -0.4392 0.2796 -0.3851 -0.4319 -0.3640 0.2904 0.3120 0.2894 -0.3704 -0.3027 0.2973 -0.4548 -0.2727 0.4677 -0.2756 -0.2994 -0.3850 -0.4002 -0.3756 0.3194 -0.4045 0.3334 -0.2914 -0.3036 -0.4507 -0.3359 -0.5078 -0.3698 0.3786 -0.4426 -0.3186 0.3469 0.3217 0.2788 -0.4248 -0.2944 0.4042 -0.2802 -0.5007 -0.4142 0.3811 0.4271 0.4152 0.3588 0.2796 0.3067 -0.3174 -0.3180 -0.3649 -0.3647 -0.3924 0.4118 -0.2925 0.4149 0.3253 -0.3639 -0.3424 -0.3045 -0.3225 -0.2683 0.2762 -0.4304 -0.4579 0.2945 -0.5077 -0.2480 -0.4345 -0.3684 -0.3127 -0.4314 0.3522 0.3239 0.2727 -0.2959 0.4810 -0.4225 0.3020 0.2632 0.3045 0.2894 -0.3081 -0.2815 -0.4814 0.3577 -0.3101 0.3021 -0.3707 -0.3725 -0.2655 -0.3072 0.3171 0.2782 0.3087 -0.4175 0.3163 -0.3705 -0.3843 -0.4362 -0.3206 -0.3174 -0.4784 -0.4114 -0.4485 -0.2908 -0.2791 0.4880 -0.3534 0.2695 -0.2564 -0.3632 -0.4433 -0.3585 -0.3856 -0.3191 -0.4371 -0.3566 -0.3469 -0.3726 -0.4411 0.2622 0.4046 -0.3289 -0.4367 -0.3506 -0.2998 0.3059 -0.4025 -0.2855 0.3326 -0.3718 0.2977 -0.3379 -0.3011 0.3802 -0.4018 -0.3166 -0.4904 -0.2795 -0.4028 -0.4092 0.2970 -0.2840 -0.3727 0.4095 -0.4736 -0.3142 0.2842 0.3336 0.3103 -0.3437 0.3036 0.5717 0.3954 -0.3410 0.3785 0.3145 -0.2771 -0.4101 -0.2739 -0.3878 -0.3789 0.3854 0.2922 0.3484 0.4047 -0.4877 -0.4591 -0.3138 -0.3846 0.3243 -0.4908 -0.3461 0.3858 -0.3737 -0.4950 -0.3282 0.2927 -0.3728 -0.4229 0.3402 -0.3822 -0.3182 -0.3601 -0.3798 -0.3957 -0.2626 -0.2778 -0.3862 -0.4022 0.3252 0.4974 -0.3730 0.3125 -0.3615 -0.2885 -0.2580 0.3741 -0.4151 -0.3488 0.2774 0.3397 -0.3366 -0.2758 0.4005 -0.4137 -0.3177 -0.3125 0.2435 -0.3756 -0.4454 0.3542 -0.2814 -0.3425 0.3583 0.3369 -0.3658 -0.3450 -0.4511 0.3509 -0.2906 -0.3184 0.2932 -0.3337 0.2607 -0.4440 0.2640 -0.3494 -0.2796 -0.3222 -0.3549 -0.3178 -0.4579 0.2964 -0.3304 -0.3003 0.3720 -0.4435 -0.2794 -0.4804 -0.3668 -0.3636 -0.4038 -0.3244 0.3623 -0.5116 -0.3867 0.3871 0.4234 -0.3641 0.3079 -0.2857 -0.4638 -0.3288 0.2690 0.2550 0.3315 -0.2924 -0.3230 0.2856 -0.2552 -0.3731 0.3448 -0.4113 -0.2742 -0.3295 -0.2814 -0.3964 0.4315 -0.5367 -0.4181 -0.3468 -0.3267 -0.3493 0.2885 -0.4221 -0.2941 0.3076 -0.4843 0.2440 0.3722 -0.3141 0.4162 -0.3119 0.4239 -0.5037 -0.4715 0.3160 0.2875 -0.2965 0.3218 -0.3019 -0.4182 -0.4992 0.3299 0.2758 -0.3136 -0.2697 0.3035 0.3353 -0.3890 -0.5748 0.2783 0.3588 -0.2799 -0.3727 0.2685 0.4125 -0.2913 -0.3216 -0.3597 -0.3395 -0.3235 -0.2715 -0.4159 -0.3544 0.3478 -0.3961 0.3031 0.3034 -0.3381 0.2871 -0.3483 -0.4359 -0.3015 -0.3262 0.2339 -0.3594 0.4153 -0.3038 -0.3803 -0.3804 -0.2938 0.3747 0.3350 -0.2815 -0.2691 -0.4058 -0.2971 -0.3526 -0.2568 -0.3909 -0.3534 -0.3209 -0.3152 -0.3029 -0.2971 -0.3845 0.2577 0.3933 -0.4011 0.3052 -0.3005 -0.5144 -0.3476 -0.2699 0.2746 -0.3734 -0.2740 -0.4928 -0.3063 -0.3428 -0.4107 -0.5411 -0.3619 -0.3877 0.3022 -0.4250 0.3442 -0.4557 -0.3053 -0.3587 -0.4787 -0.3329 -0.3220 0.3100 -0.2930 0.4295 -0.4445 -0.4148 -0.2816 -0.3340 -0.3805 -0.3177 -0.2982 0.4721 -0.4841 -0.2597 0.3290 -0.2965 0.3774 -0.4820 -0.4794 0.4557 -0.2654 -0.3623 -0.3736 0.2810 0.4162 -0.3279 -0.3099 -0.2350 0.2704 -0.4535 -0.4615 0.2837 -0.3106 -0.4128 -0.4287 0.3420 -0.2846 -0.3862 -0.3834 -0.5353 -0.2622 -0.3972 -0.3020 0.2668 -0.5707 -0.3487 0.3866 -0.4130 -0.4738 -0.4253 -0.4992 0.2787 -0.4847 -0.3024 -0.3494 -0.4031 -0.3707 -0.2560 -0.3774 -0.3572 0.2925 0.4161 -0.3044 0.3327 -0.4975 0.3531 -0.4077 0.3347 0.3624 -0.2610 -0.3840 0.3319 -0.3701 -0.3315 0.2677 -0.4156 -0.4374 -0.3136 0.3960 0.3457 -0.3791 -0.2529 -0.2646 0.4461 0.2799 -0.3855 0.3455 0.2472 -0.3288 0.2627 -0.3622 0.3677 -0.5085 0.4478 -0.3546 0.3003 0.3192 0.3665 0.3280 -0.4271 -0.3509 -0.3801 0.3639 -0.3020 -0.3099 -0.3669 -0.4078 -0.2989 0.2390 -0.2455 -0.4426 -0.3258 -0.4750 -0.4307 -0.4329 0.3944 0.3348 -0.3177 0.4765 -0.5120 0.3852 -0.3162 -0.3074 -0.2995 -0.3114 -0.3924 -0.3173 -0.3933 -0.5206 0.2918 -0.2854 -0.3635 -0.5756 0.2492 0.2961 -0.4163 -0.3167 0.4045 0.3884 -0.4482 0.2749 0.3540 -0.2536 -0.3024 -0.3232 -0.3586 0.3098 -0.3879 -0.3137 0.3475 -0.3491 -0.2907 -0.3279 -0.2793 -0.3904 0.4506 -0.3921 0.3823 -0.3924 -0.3809 0.3010 -0.2739 0.3200 0.3098 -0.2446 -0.3403 -0.2592 -0.3692 0.3488 -0.3646 -0.4501 -0.3013 0.4135 -0.2905 0.2532 -0.3819 -0.2889 -0.4773 -0.4253 -0.2877 -0.2882 0.3140 -0.4000 0.3113 0.3803 0.3353 -0.2841 0.3717 -0.5163 -0.3463 0.3760 -0.3873 -0.3214 -0.3759 -0.3975 -0.3844 -0.2858 -0.3960 -0.3661 0.3206 -0.4303 -0.3652 0.3695 -0.4790 -0.2675 -0.3258 -0.3561 -0.4866 0.3407 -0.3561 0.3529 -0.4914 -0.3934 -0.2897 0.2733 -0.3207 0.3770 0.4716 -0.3574 -0.4882 -0.2998 0.3408 -0.3734 -0.3289 -0.4587 -0.4382 -0.3378 -0.3961 0.2337 -0.2925 -0.3830 -0.2949 -0.3975 -0.4437 -0.5134 -0.3343 -0.4349 0.3774 0.4012 0.3526 -0.3350 -0.3989 -0.3294 0.2660 -0.2935 0.2718 -0.3855 -0.3043 0.2431 -0.3876 -0.3267 -0.3507 0.3552 -0.2511 0.2806 -0.2835 0.2998 -0.2869 -0.2927 -0.4087 -0.4143 0.2954 0.3049 -0.2572 0.2888 0.3056 -0.3164 0.2901 -0.2935 0.3877 -0.4080 -0.3466 0.3754 -0.3024 0.2933 -0.3997 0.3113 -0.3900 -0.3831 0.3248 -0.3119 0.3776 0.3488 -0.3331 0.2723 -0.5321 -0.5251 -0.3679 0.2653 -0.3005 -0.3304 -0.3532 -0.4116 -0.4359 -0.4845 -0.3166 -0.4094 -0.2935 -0.4278 0.2704 -0.2978 -0.2836 -0.3350 -0.3849 -0.3697 -0.4960 -0.4648 0.2476 0.2989 -0.2776 0.3157 -0.3805 -0.3159 -0.4212 0.3400 -0.3442 -0.3309 -0.3059 -0.2905 -0.4347 -0.4514 0.3840 -0.3972 0.4052 -0.2954 -0.2551 -0.3161 -0.3985 -0.4167 0.3073 -0.3512 -0.3783 -0.5790 -0.4373 -0.3400 -0.3313 -0.3579 -0.4011 0.3182 0.3899 0.3953 0.3551 -0.3259 -0.3771 -0.3256 -0.2635 0.2379 -0.4815 -0.3219 -0.3761 -0.2976 -0.3512 -0.3228 0.2865 0.3583 0.4182 -0.4015 0.3658 -0.3469 0.3868 -0.3263 0.3362 -0.3860 -0.2681 0.3728 0.3280 -0.3932 -0.4081 -0.2631 -0.3386 -0.3681 -0.3619 0.3234 -0.3069 0.2899 0.3659 -0.4692 -0.3672 -0.3894 -0.3832 -0.3665 -0.3707 -0.3767 0.3154 -0.2897 -0.2860 -0.3583 0.2729 -0.3410 -0.3702 -0.2421 -0.4165 0.2697 -0.3631 0.3973 0.2858 -0.4272 -0.3813 -0.4263 0.3311 -0.2842 -0.2613 -0.4160 -0.2835 0.3398 -0.3872 -0.3047 0.4086 -0.4353 -0.4019 0.3409 -0.4206 -0.4209 -0.2740 -0.5281 -0.3498 -0.3045 -0.2853 0.2871 -0.2696 0.3029 0.3554 -0.4321 -0.4964 -0.3474 0.2646 -0.3659 -0.4550 -0.2797 -0.3530 0.2843 -0.2803 -0.3200 -0.3066 -0.4802 0.2480 -0.4733 -0.3256 -0.4870 0.3478 0.2818 0.3427 -0.3458 -0.3704 0.3018 -0.4016 -0.3178 -0.4440 -0.3183 0.4026 0.5553 -0.2982 -0.5244 0.3684 0.3108 -0.3177 -0.3599 -0.2330 -0.4933 -0.5296 -0.3248 0.3118 -0.2377 -0.3191 0.2210 -0.3039 -0.3818 0.3228 -0.3935 0.4451 -0.2796 -0.2834 -0.4245 -0.4510 -0.4132 0.3730 0.4008 -0.3267 0.3489 0.3235 -0.3969 -0.4400 -0.3635 -0.2939 -0.3513 -0.3785 0.3356 -0.5182 0.4159 0.3443 -0.4441 -0.4967 -0.3391 0.3034 -0.3270 -0.4331 -0.4520 -0.3594 -0.3176 -0.3995 -0.4077 -0.4088 -0.3339 -0.3730 -0.3003 -0.3457 0.2977 -0.3403 0.3235 0.3373 -0.3434 -0.3601 0.2937 0.2508 0.4652 -0.3130 -0.3705 -0.3942 -0.3875 -0.4240 0.2828 -0.3214 -0.4305 -0.3541 -0.3124 -0.3367 0.5345 0.2684 -0.3973 -0.3526 0.3857 0.3676 -0.3557 -0.3927 0.2960 -0.2715 -0.4682 -0.5241 0.3260 0.4632 -0.3491 0.3790 -0.3300 0.3529 -0.3743 -0.4633 -0.3444 -0.4565 -0.4469 0.2999 -0.4011 -0.2929 -0.3676 0.3636 0.3149 0.2717 -0.2861 -0.3156 0.2807 0.4179 0.5083 -0.5160 -0.2551 -0.4779 -0.5782 -0.3534 0.3829 -0.3402 -0.3662 0.2398 -0.3969 -0.2770 -0.3631 -0.3326 -0.3519 0.4266 -0.3431 0.3476 -0.2863 0.2631 0.3203 -0.3419 -0.3471 -0.4718 -0.2666 -0.2982 -0.3494 0.2635 0.2892 0.3187 -0.2959 -0.3685 -0.4323 -0.4407 -0.3095 -0.3932 -0.3972 -0.3712 -0.4472 -0.4560 0.3324" HIT_INDICES="415 1230 1773 2091 2160 3423 3658 4059 4087 4173 5726 5889 5942 6059 6998 10078 10079 11852 11853 11854 13468 13903 14053 14248 14837 15000 15208 15831 16784 16827 16849 17128 17342 17518 17623 17883 17899 18053 18226 18513 19023 19243 19513 19622 19694 20100 20145 20223 20227 20802 21338 21419 21729" ES_PROFILE="0.0295 0.0256 0.0291 0.0401 0.0618 0.0199 0.0238 0.0178 0.0287 0.0365 -0.0302 -0.0340 -0.0329 -0.0352 -0.0781 -0.2192 -0.2192 -0.3004 -0.3004 -0.3004 -0.3738 -0.3924 -0.3976 -0.4042 -0.4266 -0.4288 -0.4320 -0.4514 -0.4810 -0.4686 -0.4552 -0.4521 -0.4448 -0.4349 -0.4212 -0.4129 -0.3933 -0.3791 -0.3648 -0.3543 -0.3503 -0.3315 -0.3130 -0.2862 -0.2572 -0.2404 -0.2067 -0.1738 -0.1375 -0.1215 -0.0953 -0.0467 0.0067" RANK_AT_ES="16783.0000" RANK_SCORE_AT_ES="-0.1812"/>
  <DTG RANKED_LIST="OGD_DRUG_DRUG.OGD_FRUG.cls#Gs_versus_MCAO.rnk" TEMPLATE="OGD_FRUG.cls" GENESET="gene_sets.gmt#PID_PI3K_PLC_TRK_PATHWAY" ES="-0.5251" NES="-1.3501" NP="0.0854" FDR="0.1428" FWER="0.9960" RND_ES="-0.4732 -0.2790 0.2890 0.6024 -0.3277 0.3760 -0.4840 0.3268 0.3864 -0.5044 0.4278 -0.3849 -0.3972 0.2939 -0.3535 0.3648 -0.2996 0.3238 -0.4072 -0.3970 0.3345 -0.2799 -0.3863 0.4266 -0.5935 -0.5253 -0.5653 -0.6290 -0.4501 0.3482 -0.3278 -0.5623 0.2849 0.3534 -0.2416 0.3185 0.4317 -0.3768 -0.4562 0.5410 0.2909 0.3637 -0.3697 -0.4339 -0.3263 -0.4060 0.3150 0.2773 -0.3170 -0.4795 -0.3841 -0.4946 -0.3660 -0.5461 -0.5609 0.2914 -0.4642 -0.6168 0.3269 -0.3307 0.3768 0.3575 0.4242 0.2999 0.2615 -0.3046 -0.3650 -0.2711 0.3957 0.4486 -0.5092 0.3301 0.3569 -0.2473 -0.2988 0.3267 -0.4125 -0.3440 -0.3336 -0.3053 -0.5310 -0.3889 -0.4304 -0.2708 0.5519 -0.3390 -0.3580 0.4483 -0.3296 -0.5933 0.4960 0.4711 -0.3251 -0.4856 -0.3584 -0.3981 -0.3539 0.3029 0.4151 0.3181 -0.4972 -0.4010 0.3552 -0.5578 -0.5414 -0.4286 0.3026 -0.2892 -0.3842 -0.4706 0.4562 0.2796 -0.3940 0.3126 0.2920 -0.3341 -0.2701 -0.3847 -0.5371 -0.3264 0.2370 0.3535 -0.3089 -0.3805 0.2955 -0.4082 0.2772 -0.3577 -0.3589 0.3850 -0.4669 -0.3569 0.4661 -0.3141 0.2988 0.4523 -0.3878 0.4172 0.3629 -0.3209 -0.3743 0.3048 0.4798 0.3644 0.4493 0.5313 -0.3600 -0.2598 -0.3305 -0.2907 -0.3074 0.3227 0.3069 0.3111 0.2592 0.3064 0.3467 0.3333 -0.2915 -0.4234 0.3513 0.3126 -0.4233 -0.2889 0.3436 -0.3792 -0.3385 -0.4973 -0.2487 -0.3286 -0.4287 -0.6092 -0.3760 -0.3525 -0.3512 -0.4728 -0.3804 -0.4850 -0.5079 -0.3346 0.3147 0.4544 -0.4204 0.4265 -0.3241 0.2677 -0.4842 0.3382 0.3661 -0.3057 -0.4129 -0.2997 -0.2921 0.5039 0.3131 0.2806 -0.4011 -0.3884 0.3627 -0.4887 -0.3617 0.3583 -0.4221 -0.2702 0.3654 -0.2758 -0.5646 0.4806 0.3566 -0.2784 -0.2879 -0.3221 -0.3624 0.2583 0.2045 -0.3174 0.4459 -0.3684 -0.2879 -0.3492 0.3057 -0.2738 0.2984 -0.4783 -0.3632 0.3557 0.2902 -0.3312 -0.4746 0.3677 0.4905 -0.3929 0.4376 0.3505 -0.4744 -0.3073 0.3387 0.5074 -0.2638 0.4141 -0.4312 -0.2598 -0.4098 -0.6571 0.3671 -0.3565 -0.2886 -0.2878 -0.2625 -0.3950 -0.4030 -0.3339 -0.3570 -0.4680 -0.4504 0.5626 0.3311 -0.2514 -0.3615 0.4286 0.3712 0.4529 -0.3241 0.4394 -0.2838 -0.3473 -0.5067 0.3618 0.2970 0.5045 0.3218 -0.3693 -0.3758 -0.3168 -0.3584 0.2400 0.3115 -0.2346 0.2879 -0.4070 0.3614 -0.3995 0.2824 0.4062 0.2904 0.4202 -0.4843 0.3745 0.3444 -0.5120 -0.3483 -0.3445 -0.3929 -0.4479 -0.2595 -0.2920 0.3389 -0.3587 0.2838 -0.5372 0.4361 -0.5183 -0.5045 0.3630 0.5347 -0.2774 -0.4739 -0.5173 -0.3496 0.5038 0.3505 -0.4415 -0.4351 0.3214 -0.4250 -0.3985 -0.4978 -0.4185 -0.3188 -0.3258 -0.6165 0.2805 -0.5491 -0.4454 -0.2758 0.3033 -0.4328 -0.3999 0.3192 0.4047 -0.2413 0.3907 -0.3428 0.3654 -0.4002 -0.3908 0.3330 -0.3091 0.3563 -0.3722 -0.4424 0.6235 0.3560 -0.3438 0.2915 -0.3853 0.2878 -0.4004 0.3148 -0.4144 -0.4685 0.3447 -0.2588 -0.4425 0.3882 -0.3355 0.2891 0.3530 0.3589 -0.6499 -0.5392 0.3478 -0.3788 -0.3788 0.3433 0.3546 0.4342 0.4022 -0.2941 0.3154 0.3963 -0.4527 -0.3458 -0.3617 0.4637 -0.3629 -0.4977 0.3068 0.4220 -0.3042 0.3127 -0.3204 -0.2412 -0.5799 0.3789 -0.2704 -0.3131 -0.4813 -0.3359 0.3911 0.3053 0.4941 0.5445 -0.3263 -0.2758 -0.3591 -0.3133 0.3549 -0.3711 0.3690 0.3783 0.3831 -0.5312 -0.2438 0.3039 0.3540 0.2571 -0.3415 -0.3025 -0.3162 -0.4640 -0.2632 -0.3860 0.3298 -0.6092 -0.5905 -0.4173 0.3385 -0.4383 0.4014 -0.4055 0.3119 -0.2962 0.3158 -0.5454 0.2943 0.3459 -0.3110 -0.3863 -0.3590 -0.3904 0.2951 -0.5663 0.3166 0.2680 0.2534 -0.4055 -0.4377 -0.4516 -0.4705 0.2687 0.3676 0.3878 0.3961 0.3756 0.2520 0.3097 -0.4216 -0.3447 0.5068 -0.3603 -0.3662 -0.3238 0.3404 -0.5629 -0.3082 -0.4774 0.4192 -0.3844 -0.4953 0.3303 0.3553 -0.3556 -0.3837 -0.3461 -0.3132 0.3582 0.2914 0.3186 -0.3778 -0.3352 -0.4038 0.2930 0.4214 0.3260 -0.3995 0.2244 -0.4612 -0.3388 -0.3537 0.3447 0.3717 -0.5654 -0.4625 0.3065 -0.4492 0.2860 -0.3838 0.4615 -0.2882 -0.3580 -0.3592 -0.4161 -0.4211 -0.4473 -0.3268 0.2968 -0.4378 0.3974 0.3668 -0.5215 -0.3560 -0.5672 0.3174 0.3687 -0.3547 -0.3281 -0.3540 0.3858 0.3400 0.3564 -0.3124 0.2523 -0.2622 0.3000 -0.3730 0.3105 -0.3720 -0.4317 -0.3055 0.5496 -0.4057 -0.4376 0.3952 -0.2359 -0.3996 -0.5549 -0.4779 -0.3090 0.2960 0.3910 0.3298 0.3070 -0.2955 0.3479 -0.3829 -0.3686 -0.4153 0.3850 -0.3120 -0.3492 -0.5905 -0.4465 -0.3150 -0.4575 0.2854 0.2868 0.4063 -0.3164 -0.3305 -0.4541 -0.3867 0.2999 -0.3309 0.3304 -0.3437 -0.3296 0.4798 -0.3389 -0.2578 0.3680 0.4134 -0.2446 0.4075 -0.4393 -0.4187 0.3389 -0.3480 -0.2969 -0.5828 -0.4842 -0.3094 -0.4722 -0.4019 -0.6821 0.3102 -0.4797 0.3499 -0.3105 0.2549 0.2698 0.4997 -0.3767 -0.2578 0.3543 -0.3493 0.4114 -0.2744 0.2739 0.4802 -0.4068 -0.4063 0.3573 -0.4123 -0.4016 0.3313 -0.2733 -0.5461 -0.3261 -0.5482 -0.4998 0.4306 -0.3806 0.2924 0.2551 -0.3559 0.3229 -0.4262 -0.3732 -0.6425 -0.6006 -0.3297 -0.3999 -0.3455 -0.4166 -0.3484 -0.2964 -0.5880 0.2929 -0.4407 -0.3559 -0.3011 0.4445 -0.3414 -0.3168 0.3356 -0.3300 -0.5523 0.2911 -0.3584 0.3308 0.2879 0.4209 0.3643 -0.4514 -0.4205 -0.5791 0.3567 -0.5229 -0.3269 0.3545 0.2961 -0.4594 0.3114 -0.3635 0.2736 -0.4327 0.2749 0.3438 0.3816 -0.3026 0.3766 -0.5814 0.2759 -0.2700 0.2917 -0.2894 -0.4264 0.4692 -0.4365 -0.2366 0.3038 -0.3789 -0.3409 -0.3957 -0.3764 -0.2749 -0.3056 0.4213 0.3138 -0.3365 -0.3570 -0.3709 0.3146 -0.3994 -0.2990 -0.3882 0.3344 -0.4755 -0.2893 0.2986 0.2728 -0.3641 0.5506 -0.4015 0.3885 0.3437 -0.4314 0.2753 -0.5420 0.3373 0.3082 0.3846 -0.3526 -0.3712 0.3449 -0.2637 0.3407 -0.4352 0.2824 -0.5144 0.3585 -0.3587 -0.4427 -0.3476 -0.6031 -0.3031 0.4360 0.4262 -0.2619 -0.2944 0.2684 -0.3155 -0.2442 -0.3531 -0.4783 -0.2477 -0.3856 -0.3178 -0.3853 -0.4149 -0.4267 0.5346 -0.3110 -0.3635 -0.4444 -0.4518 -0.2978 0.3584 -0.4768 -0.4513 0.3590 -0.3741 0.3236 0.4793 -0.4932 -0.2634 -0.3747 -0.4500 -0.3087 0.2504 -0.2714 0.3794 -0.4196 -0.3187 -0.3619 0.4320 -0.4469 -0.3702 -0.3492 -0.3467 0.3017 -0.3036 0.5048 0.3746 0.4986 0.2982 -0.4274 -0.3884 -0.4869 -0.4793 -0.3695 -0.4568 -0.2997 -0.3055 0.3970 -0.3941 0.2661 -0.2821 -0.3591 -0.3365 0.4012 -0.3979 -0.3676 0.3489 0.3153 0.2924 -0.4880 -0.4234 -0.4004 0.2891 -0.3464 -0.3603 0.2829 0.3112 -0.3450 -0.3335 -0.3488 -0.3808 -0.4813 -0.2526 -0.5049 -0.5439 0.3587 -0.4884 -0.5797 -0.2518 0.4762 -0.4807 0.3240 -0.4188 0.3765 -0.3513 -0.3354 0.4116 -0.3492 0.3309 0.4158 -0.4994 0.2624 -0.5756 0.5222 -0.3333 0.2861 0.4219 0.2912 -0.3833 -0.5325 -0.4344 -0.3854 -0.3114 -0.4961 -0.2702 -0.4305 0.2879 -0.4470 -0.3853 0.4392 -0.4324 -0.3049 -0.3471 0.3308 0.2768 0.4177 -0.3805 -0.4875 -0.2567 -0.6041 -0.2712 0.4153 0.3145 -0.3823 -0.5157 -0.2693 0.4953 0.3098 -0.2690 0.5004 -0.3085 0.5055 0.2712 -0.4884 0.4093 0.5253 -0.2870 -0.3460 0.3709 -0.2424 0.2966 -0.3232 -0.3118 0.2999 0.3164 -0.2596 0.4298 -0.3590 0.3898 0.3083 0.4179 0.3332 0.3069 0.4435 -0.3343 -0.2538 -0.4284 -0.4506 -0.3153 -0.5525 0.3164 -0.4106 0.3930 0.4143 0.4016 -0.3378 0.2458 -0.2866 -0.4911 -0.3796 -0.3963 -0.4437 -0.3733 -0.3189 -0.3475 -0.2971 0.3930 -0.3377 0.3055 0.3265 0.3911 -0.5200 -0.3462 -0.3448 -0.3012 -0.2579 -0.3257 -0.5002 -0.2790 -0.3564 0.5095 -0.3943 0.3637 0.3329 -0.5588 -0.5237 -0.3562 -0.3511 -0.4052 -0.2604 -0.4338 0.3776 -0.5203 -0.2575 0.3141 0.4089 -0.3496 -0.4947 -0.4036 -0.3420 0.3486 -0.4549 -0.3105 -0.4483 -0.4545 0.4335 -0.3597 -0.4116 -0.4877 -0.5079 -0.4744 -0.4151 0.3759 0.3872 -0.3951 0.4440 0.4267 -0.3069 -0.3485 0.3124 -0.3676 -0.4317 -0.2905 -0.2981 -0.4409 -0.2585 -0.3199 0.5407 -0.3941 -0.2861 -0.5966 -0.4079 -0.3840 0.4468 -0.4166 -0.3642 0.2943 -0.2989 -0.3970 0.3334 -0.4110 -0.4953 0.3605 -0.2703 -0.4312 0.4621 0.2959 -0.4736 0.3368 0.3871 0.4320 0.3049 0.3486 -0.3910 -0.4392 0.5335 0.5044 0.3348 0.3372 0.3005 -0.4442 -0.4850 0.4984 -0.2729 0.2768 0.2763 0.4490 -0.3033 -0.3116 -0.3402 -0.3834 -0.3996" HIT_INDICES="603 2716 3536 3562 3658 4204 4295 4657 4669 5726 6192 6543 9366 11530 13393 13604 13684 13785 14606 16045 16827 17421 18226 18438 18513 19023 19109 19210 19487 19622 20096 20100 20255 20563 21230 21419" ES_PROFILE="0.0366 -0.0291 -0.0437 -0.0224 -0.0049 -0.0126 -0.0002 -0.0031 0.0099 -0.0319 -0.0494 -0.0633 -0.1925 -0.2915 -0.3762 -0.3846 -0.3869 -0.3899 -0.4221 -0.4728 -0.4872 -0.4883 -0.4919 -0.4670 -0.4351 -0.4177 -0.3798 -0.3415 -0.3083 -0.2671 -0.2360 -0.1834 -0.1358 -0.0907 -0.0486 0.0209" RANK_AT_ES="18225.0000" RANK_SCORE_AT_ES="-0.2864"/>
[truncated: 787,877 more chars]
