# Supplementary material for: Regulation of microglia related neuroinflammation contributes to the protective effect of Gelsevirine on ischemic stroke
Source: Front Immunol. 2023 Mar 30;14:1164278. doi: 10.3389/fimmu.2023.1164278 (PMC10098192; doi:10.3389/fimmu.2023.1164278)
Supplement: Supplementary file 6 [file DataSheet_6.zip › fig 5 raw/fig 5-G raw/inflammation.Gsea.1649955060129/FIRESTEIN_CTNNB1_PATHWAY.tsv]

NAME	SYMBOL	TITLE	RANK IN GENE LIST	RANK METRIC SCORE	RUNNING ES	CORE ENRICHMENT
row_0	LTK	na	2492	0.28700006008148193	-0.08192082	No
row_1	NRAS	na	4669	0.1167437732219696	-0.16845655	No
row_2	PDK3	na	5403	0.07349006831645966	-0.19377768	No
row_3	DKC1	na	5645	0.06047740578651428	-0.19803284	No
row_4	CHEK2	na	6729	0.01166547741740942	-0.24630652	No
row_5	SRPK3	na	8530	0.0	-0.3287128	No
row_6	GABRA3	na	9343	0.0	-0.36588717	No
row_7	KSR2	na	13429	-0.006122439634054899	-0.5522174	No
row_8	CSNK1G3	na	14360	-0.0341094546020031	-0.5909711	No
row_9	STK25	na	15043	-0.0707356408238411	-0.6142661	No
row_10	MAP2K1	na	15179	-0.07911258935928345	-0.61157984	No
row_11	CSNK1E	na	15223	-0.08131393045186996	-0.604435	No
row_12	CDK8	na	15275	-0.08444897830486298	-0.5973051	No
row_13	DAPK2	na	15489	-0.0968453660607338	-0.5962024	No
row_14	FER	na	15870	-0.11953385174274445	-0.60020226	No
row_15	PLK4	na	16699	-0.17671701312065125	-0.6183033	Yes
row_16	FOXO4	na	16849	-0.18555358052253723	-0.6043284	Yes
row_17	PKN1	na	17142	-0.204908087849617	-0.5947311	Yes
row_18	EPHA2	na	17359	-0.22044549882411957	-0.579913	Yes
row_19	PLK1	na	17988	-0.26853904128074646	-0.5785666	Yes
row_20	DCLK2	na	18674	-0.3190569579601288	-0.57416785	Yes
row_21	RPS6KA1	na	18696	-0.32046106457710266	-0.539213	Yes
row_22	SLK	na	19230	-0.3717484176158905	-0.52195	Yes
row_23	CAMKK2	na	19237	-0.3724430799484253	-0.48048243	Yes
row_24	SYT11	na	19365	-0.38275250792503357	-0.44339895	Yes
row_25	ZAK	na	19557	-0.4027155339717865	-0.40700808	Yes
row_26	LATS1	na	20439	-0.4947662651538849	-0.3918895	Yes
row_27	ULK1	na	20527	-0.5057887434959412	-0.33918524	Yes
row_28	TAOK1	na	20806	-0.5466849207878113	-0.2906417	Yes
row_29	DGKH	na	21106	-0.599316418170929	-0.23716079	Yes
row_30	MAP3K14	na	21380	-0.6622068881988525	-0.175441	Yes
row_31	PEAK1	na	21524	-0.7168635129928589	-0.1016439	Yes
row_32	PTK2B	na	21800	-1.049880027770996	0.0034335325	Yes
