# Supplementary material for: Regulation of microglia related neuroinflammation contributes to the protective effect of Gelsevirine on ischemic stroke
Source: Front Immunol. 2023 Mar 30;14:1164278. doi: 10.3389/fimmu.2023.1164278 (PMC10098192; doi:10.3389/fimmu.2023.1164278)
Supplement: Supplementary file 6 [file DataSheet_6.zip › fig 5 raw/fig 5-G raw/inflammation.Gsea.1649955060129/gene_set_sizes.tsv]

NAME	ORIGINAL SIZE	AFTER RESTRICTING TO DATASET	STATUS
AGARWAL_AKT_PATHWAY_TARGETS	10		Rejected!
AZARE_NEOPLASTIC_TRANSFORMATION_BY_STAT3_DN	17	16
AZARE_NEOPLASTIC_TRANSFORMATION_BY_STAT3_UP	121	103
AZARE_STAT3_TARGETS	24	22
BAKER_HEMATOPOESIS_STAT5_TARGETS	7		Rejected!
BAKER_HEMATOPOIESIS_STAT3_TARGETS	16	16
BHAT_ESR1_TARGETS_VIA_AKT1_DN	82	76
BHAT_ESR1_TARGETS_VIA_AKT1_UP	254	234
BILD_CTNNB1_ONCOGENIC_SIGNATURE	82	74
BIOCARTA_AKT_PATHWAY	22	20
BIOCARTA_EGF_PATHWAY	31	31
BIOCARTA_EGFR_SMRTE_PATHWAY	11		Rejected!
BIOCARTA_EPONFKB_PATHWAY	11		Rejected!
BIOCARTA_ERK_PATHWAY	28	28
BIOCARTA_GSK3_PATHWAY	27	27
BIOCARTA_HIF_PATHWAY	15	15
BIOCARTA_IGF1_PATHWAY	21	21
BIOCARTA_IGF1MTOR_PATHWAY	20	19
BIOCARTA_IL6_PATHWAY	22	21
BIOCARTA_MAPK_PATHWAY	87	86
BIOCARTA_MTOR_PATHWAY	23	23
BIOCARTA_NFKB_PATHWAY	23	23
BIOCARTA_P38MAPK_PATHWAY	40	39
BIOCARTA_PPARA_PATHWAY	58	55
BIOCARTA_VEGF_PATHWAY	29	28
BREDEMEYER_RAG_SIGNALING_VIA_ATM_NOT_VIA_NFKB_DN	38	35
BREDEMEYER_RAG_SIGNALING_VIA_ATM_NOT_VIA_NFKB_UP	49	44
CORRADETTI_MTOR_PATHWAY_REGULATORS_DN	6		Rejected!
CREIGHTON_AKT1_SIGNALING_VIA_MTOR_DN	23	22
CREIGHTON_AKT1_SIGNALING_VIA_MTOR_UP	34	33
DAUER_STAT3_TARGETS_DN	50	41
DAUER_STAT3_TARGETS_UP	49	44
DEBOSSCHER_NFKB_TARGETS_REPRESSED_BY_GLUCOCORTICOIDS	24	21
FEVR_CTNNB1_TARGETS_DN	254	235
FEVR_CTNNB1_TARGETS_UP	254	229
FIRESTEIN_CTNNB1_PATHWAY	33	33
FIRESTEIN_CTNNB1_PATHWAY_AND_PROLIFERATION	9		Rejected!
GILMORE_CORE_NFKB_PATHWAY	14		Rejected!
GRESHOCK_CANCER_COPY_NUMBER_UP	254	240
HALLMARK_IL6_JAK_STAT3_SIGNALING	87	83
HALLMARK_MTORC1_SIGNALING	200	193
HALLMARK_MYC_TARGETS_V1	200	197
HALLMARK_MYC_TARGETS_V2	58	58
HALLMARK_PI3K_AKT_MTOR_SIGNALING	105	104
HALLMARK_TNFA_SIGNALING_VIA_NFKB	200	194
HALLMARK_WNT_BETA_CATENIN_SIGNALING	42	41
HAN_JNK_SINGALING_DN	39	37
HAN_JNK_SINGALING_UP	35	34
HINATA_NFKB_TARGETS_FIBROBLAST_UP	84	80
HINATA_NFKB_TARGETS_KERATINOCYTE_DN	23	20
HINATA_NFKB_TARGETS_KERATINOCYTE_UP	91	84
JAIN_NFKB_SIGNALING	75	68
JAZAG_TGFB1_SIGNALING_DN	35	32
JAZAG_TGFB1_SIGNALING_UP	108	100
JAZAG_TGFB1_SIGNALING_VIA_SMAD4_DN	66	58
JAZAG_TGFB1_SIGNALING_VIA_SMAD4_UP	108	99
KEGG_HEDGEHOG_SIGNALING_PATHWAY	56	54
KEGG_JAK_STAT_SIGNALING_PATHWAY	155	138
KEGG_MAPK_SIGNALING_PATHWAY	254	249
KEGG_MTOR_SIGNALING_PATHWAY	52	50
KEGG_NOTCH_SIGNALING_PATHWAY	47	47
KEGG_P53_SIGNALING_PATHWAY	69	61
KEGG_PPAR_SIGNALING_PATHWAY	69	63
KEGG_TGF_BETA_SIGNALING_PATHWAY	86	84
KEGG_TIGHT_JUNCTION	134	130
KEGG_TOLL_LIKE_RECEPTOR_SIGNALING_PATHWAY	102	96
KEGG_VEGF_SIGNALING_PATHWAY	76	73
KEGG_WNT_SIGNALING_PATHWAY	151	143
KENNY_CTNNB1_TARGETS_DN	52	51
KENNY_CTNNB1_TARGETS_UP	50	47
KOINUMA_TARGETS_OF_SMAD2_OR_SMAD3	254	234
MANTOVANI_NFKB_TARGETS_DN	11		Rejected!
MANTOVANI_NFKB_TARGETS_UP	43	41
NAISHIRO_CTNNB1_TARGETS_WITH_LEF1_MOTIF	8		Rejected!
NUMATA_CSF3_SIGNALING_VIA_STAT3	22	21
ONDER_CDH1_SIGNALING_VIA_CTNNB1	83	77
PARENT_MTOR_SIGNALING_DN	46	40
PARENT_MTOR_SIGNALING_UP	254	228
PHONG_TNF_RESPONSE_NOT_VIA_P38	254	233
PHONG_TNF_RESPONSE_VIA_P38_COMPLETE	227	212
PHONG_TNF_RESPONSE_VIA_P38_PARTIAL	160	152
PID_AP1_PATHWAY	70	65
PID_BETA_CATENIN_NUC_PATHWAY	80	77
PID_FAK_PATHWAY	59	58
PID_HIF2PATHWAY	34	34
PID_IGF1_PATHWAY	30	29
PID_IL6_7PATHWAY	47	46
PID_MTOR_4PATHWAY	69	69
PID_P38_ALPHA_BETA_PATHWAY	31	31
PID_P38_GAMMA_DELTA_PATHWAY	11		Rejected!
PID_P38_MK2_PATHWAY	21	21
PID_P38_MK2PATHWAY	21	21
PID_P38_MKK3_6PATHWAY	26	25
PID_PI3K_PLC_TRK_PATHWAY	36	36
PID_PI3KCI_AKT_PATHWAY	35	35
PID_PI3KCI_PATHWAY	49	49
PID_PI3KPLCTRKPATHWAY	36	36
PID_RHOA_PATHWAY	45	45
PID_RHOA_REG_PATHWAY	46	45
PID_SHP2_PATHWAY	58	56
PID_SMAD2_3PATHWAY	17	17
PID_TCR_JNK_PATHWAY	14		Rejected!
PID_TGFBRPATHWAY	55	55
PID_VEGF_VEGFR_PATHWAY	10		Rejected!
PID_WNT_CANONICAL_PATHWAY	20	20
PID_WNT_SIGNALING_PATHWAY	28	28
RASHI_NFKB1_TARGETS	19	18
REACTOME_AKT_PHOSPHORYLATES_TARGETS_IN_THE_CYTOSOL	12		Rejected!
REACTOME_CTNNB1_PHOSPHORYLATION_CASCADE	16	15
REACTOME_ERK_MAPK_TARGETS	21	21
REACTOME_IL_6_SIGNALING	11		Rejected!
REACTOME_JNK_C_JUN_KINASES_PHOSPHORYLATION_AND_ACTIVATION_MEDIATED_BY_ACTIVATED_HUMAN_TAK1	16	16
REACTOME_MTORC1_MEDIATED_SIGNALLING	11		Rejected!
REACTOME_NFKB_ACTIVATION_THROUGH_FADD_RIP1_PATHWAY_MEDIATED_BY_CASPASE_8_AND10	12		Rejected!
REACTOME_NFKB_AND_MAP_KINASES_ACTIVATION_MEDIATED_BY_TLR4_SIGNALING_REPERTOIRE	72	69
REACTOME_NFKB_IS_ACTIVATED_AND_SIGNALS_SURVIVAL	11		Rejected!
REACTOME_P130CAS_LINKAGE_TO_MAPK_SIGNALING_FOR_INTEGRINS	15	15
REACTOME_P38MAPK_EVENTS	13		Rejected!
REACTOME_PI_3K_CASCADE	56	53
REACTOME_PI3K_AKT_ACTIVATION	38	36
REACTOME_PI3K_EVENTS_IN_ERBB2_SIGNALING	44	42
REACTOME_PI3K_EVENTS_IN_ERBB4_SIGNALING	38	36
REACTOME_PIP3_ACTIVATES_AKT_SIGNALING	29	27
REACTOME_PROLONGED_ERK_ACTIVATION_EVENTS	19	19
REACTOME_SIGNALING_BY_EGFR_IN_CANCER	109	104
REACTOME_SIGNALING_BY_HIPPO	22	20
REACTOME_SIGNALING_BY_NOTCH1	70	66
REACTOME_SIGNALING_BY_NOTCH2	12		Rejected!
REACTOME_SIGNALING_BY_NOTCH3	12		Rejected!
REACTOME_SIGNALING_BY_WNT	65	61
REACTOME_SIGNALLING_BY_NGF	217	211
REACTOME_SIGNALLING_TO_ERKS	36	36
REACTOME_SMAD2_SMAD3_SMAD4_HETEROTRIMER_REGULATES_TRANSCRIPTION	27	25
REACTOME_TGF_BETA_RECEPTOR_SIGNALING_ACTIVATES_SMADS	26	24
REACTOME_TOLL_RECEPTOR_CASCADES	118	109
REACTOME_TRAF6_MEDIATED_NFKB_ACTIVATION	21	20
REICHERT_G1S_REGULATORS_AS_PI3K_TARGETS	8		Rejected!
SA_PTEN_PATHWAY	17	17
SANSOM_WNT_PATHWAY_REQUIRE_MYC	58	57
SCHOEN_NFKB_SIGNALING	34	32
SCHURINGA_STAT5A_TARGETS_DN	18	15
SCHURINGA_STAT5A_TARGETS_UP	21	17
ST_ERK1_ERK2_MAPK_PATHWAY	32	32
ST_JAK_STAT_PATHWAY	9		Rejected!
ST_JNK_MAPK_PATHWAY	40	39
ST_P38_MAPK_PATHWAY	37	37
ST_STAT3_PATHWAY	11		Rejected!
ST_WNT_BETA_CATENIN_PATHWAY	34	34
TIAN_TNF_SIGNALING_NOT_VIA_NFKB	22	21
TIAN_TNF_SIGNALING_VIA_NFKB	28	27
WANG_NFKB_TARGETS	25	24
WIERENGA_STAT5A_TARGETS_DN	213	178
WIERENGA_STAT5A_TARGETS_GROUP1	136	117
WIERENGA_STAT5A_TARGETS_GROUP2	60	50
WIERENGA_STAT5A_TARGETS_UP	217	187
WILLERT_WNT_SIGNALING	24	20
WNT_SIGNALING	89	88
