# Supplementary material for: Regulation of microglia related neuroinflammation contributes to the protective effect of Gelsevirine on ischemic stroke
Source: Front Immunol. 2023 Mar 30;14:1164278. doi: 10.3389/fimmu.2023.1164278 (PMC10098192; doi:10.3389/fimmu.2023.1164278)
Supplement: Supplementary file 6 [file DataSheet_6.zip › fig 5 raw/fig 5-G raw/inflammation.Gsea.1649955060129/GRESHOCK_CANCER_COPY_NUMBER_UP.tsv]

NAME	SYMBOL	TITLE	RANK IN GENE LIST	RANK METRIC SCORE	RUNNING ES	CORE ENRICHMENT
row_0	CBFA2T3	na	184	0.8166776299476624	0.0049148155	No
row_1	HIST1H4I	na	232	0.7561810612678528	0.0151676275	No
row_2	ACSL6	na	312	0.6863443851470947	0.022793908	No
row_3	COX6C	na	440	0.6160818338394165	0.02704715	No
row_4	DDIT3	na	490	0.590690016746521	0.034488272	No
row_5	TFPT	na	491	0.5906507968902588	0.044193495	No
row_6	RPL22	na	517	0.5821621417999268	0.052603755	No
row_7	MLF1	na	659	0.5370350480079651	0.05491108	No
row_8	XPA	na	710	0.5236096978187561	0.06120376	No
row_9	CCNB1IP1	na	809	0.49639520049095154	0.06483074	No
row_10	NACA	na	1083	0.4521295130252838	0.059642006	No
row_11	FANCC	na	1528	0.39705684781074524	0.045644853	No
row_12	LYL1	na	1684	0.3763236999511719	0.044664394	No
row_13	SRSF3	na	1888	0.35111188888549805	0.041051146	No
row_14	CNBP	na	1932	0.3452843129634857	0.044737224	No
row_15	HNF1A	na	2324	0.30140167474746704	0.031617943	No
row_16	SET	na	2415	0.29471105337142944	0.032300726	No
row_17	CHIC2	na	2437	0.2930702865123749	0.036145676	No
row_18	FANCF	na	2618	0.27733346819877625	0.03238319	No
row_19	HRAS	na	2716	0.2680816352367401	0.032304876	No
row_20	SDHC	na	2894	0.25076261162757874	0.028244449	No
row_21	CDK4	na	3240	0.21920524537563324	0.015900651	No
row_22	DDX10	na	3815	0.17876596748828888	-0.0076918304	No
row_23	DDB2	na	3976	0.16663968563079834	-0.012348789	No
row_24	CARS	na	4092	0.15648195147514343	-0.015092786	No
row_25	RPN1	na	4205	0.14885473251342773	-0.017823452	No
row_26	ETV4	na	4383	0.13767680525779724	-0.023742039	No
row_27	TFG	na	4555	0.12458694726228714	-0.029598394	No
row_28	FIP1L1	na	4575	0.12356813997030258	-0.028446162	No
row_29	DEK	na	4586	0.12281090021133423	-0.026890399	No
row_30	NRAS	na	4669	0.1167437732219696	-0.028762115	No
row_31	EIF4A2	na	4770	0.11043893545866013	-0.031569377	No
row_32	TCEA1	na	4818	0.10687849670648575	-0.031985518	No
row_33	PRCC	na	4959	0.09811180830001831	-0.0368441	No
row_34	GPHN	na	5053	0.0930190309882164	-0.03961406	No
row_35	HSP90AB1	na	5242	0.08245746791362762	-0.04694839	No
row_36	HSP90AA1	na	5244	0.08244038373231888	-0.045639995	No
row_37	STK11	na	5246	0.08233731985092163	-0.044333298	No
row_38	MUTYH	na	5431	0.07215821743011475	-0.05165198	No
row_39	VHL	na	5444	0.07154405117034912	-0.051031042	No
row_40	SMARCB1	na	5459	0.07063338160514832	-0.050517507	No
row_41	LCK	na	5511	0.06753072142601013	-0.051765066	No
row_42	MYC	na	5587	0.06369584798812866	-0.0541849	No
row_43	SFPQ	na	5734	0.0559999905526638	-0.06001275	No
row_44	TPM3	na	5818	0.05114683136343956	-0.06300854	No
row_45	TSHR	na	5821	0.05094875395298004	-0.062263817	No
row_46	GOLGA5	na	5909	0.04632413759827614	-0.06552372	No
row_47	LHFP	na	6014	0.04021166265010834	-0.06966979	No
row_48	NTRK1	na	6192	0.03280400484800339	-0.07731158	No
row_49	SH3GL1	na	6292	0.028809888288378716	-0.0814139	No
row_50	FAS	na	6465	0.022571157664060593	-0.088992745	No
row_51	ITK	na	6528	0.019482802599668503	-0.091538206	No
row_52	BCL3	na	6597	0.016910633072257042	-0.09440325	No
row_53	ASPSCR1	na	6690	0.013419183902442455	-0.098434925	No
row_54	CHEK2	na	6729	0.01166547741740942	-0.09999958	No
row_55	RANBP17	na	6793	0.010064719244837761	-0.10274602	No
row_56	HMGA2	na	6817	0.008775721304118633	-0.10366486	No
row_57	CCND3	na	6975	0.0023252759128808975	-0.11088308	No
row_58	CEBPA	na	7443	0.0	-0.13246748	No
row_59	IL21R	na	7454	0.0	-0.13292967	No
row_60	PHOX2B	na	7761	0.0	-0.14707276	No
row_61	CHN1	na	7829	0.0	-0.15016946	No
row_62	FEV	na	7974	0.0	-0.15682504	No
row_63	NTRK3	na	8060	0.0	-0.16075367	No
row_64	KIT	na	8667	0.0	-0.18876255	No
row_65	JAZF1	na	9378	0.0	-0.22157823	No
row_66	LMO2	na	9438	0.0	-0.22430515	No
row_67	BCL11B	na	9786	0.0	-0.24034324	No
row_68	BCL11A	na	9787	0.0	-0.24034324	No
row_69	SYK	na	10020	0.0	-0.25106612	No
row_70	PRDM16	na	10170	0.0	-0.25795278	No
row_71	CDKN2A	na	10240	0.0	-0.26114193	No
row_72	HOXD11	na	10652	0.0	-0.28013802	No
row_73	HOXC13	na	10817	0.0	-0.287718	No
row_74	HOXC11	na	10819	0.0	-0.28776422	No
row_75	WT1	na	10827	0.0	-0.28808776	No
row_76	HOXA13	na	11187	0.0	-0.30468047	No
row_77	HOXA11	na	11188	0.0	-0.30468047	No
row_78	MYCN	na	11199	0.0	-0.30514264	No
row_79	TLX3	na	11221	0.0	-0.30611324	No
row_80	TLX1	na	11223	0.0	-0.30615947	No
row_81	HOXA9	na	11428	0.0	-0.3155882	No
row_82	RHOH	na	11519	0.0	-0.31974795	No
row_83	OLIG2	na	11798	0.0	-0.3325969	No
row_84	IRF4	na	12103	0.0	-0.34664756	No
row_85	POU2AF1	na	12421	0.0	-0.36129907	No
row_86	ROS1	na	12807	0.0	-0.37909347	No
row_87	MAFB	na	13119	0.0	-0.39346766	No
row_88	MAF	na	13283	-0.001307407976128161	-0.40097994	No
row_89	TFEB	na	13389	-0.00476172985509038	-0.40575472	No
row_90	ZBTB16	na	13418	-0.005805931519716978	-0.40695345	No
row_91	ERG	na	13450	-0.006262922193855047	-0.40828332	No
row_92	FUS	na	13538	-0.007941155694425106	-0.41217393	No
row_93	RET	na	13693	-0.012106507085263729	-0.41909277	No
row_94	LIFR	na	13712	-0.012777767144143581	-0.41971475	No
row_95	FLT3	na	13729	-0.012828662060201168	-0.42024347	No
row_96	CDH11	na	13754	-0.01295754499733448	-0.42113984	No
row_97	BCL10	na	14057	-0.02213115431368351	-0.4347344	No
row_98	PAX3	na	14058	-0.022178953513503075	-0.43436998	No
row_99	FLT4	na	14284	-0.03077683225274086	-0.4442636	No
row_100	FLI1	na	14298	-0.031542226672172546	-0.44434616	No
row_101	MSH2	na	14302	-0.03162762150168419	-0.44396514	No
row_102	ATF1	na	14349	-0.03371575102210045	-0.4455372	No
row_103	EWSR1	na	14527	-0.04178085923194885	-0.4530315	No
row_104	TPM4	na	14555	-0.042858779430389404	-0.4535752	No
row_105	SMAD4	na	14652	-0.04825390502810478	-0.45721936	No
row_106	AFF3	na	14714	-0.051759473979473114	-0.45918828	No
row_107	FCGR2B	na	14786	-0.05545917898416519	-0.46155855	No
row_108	TEC	na	14828	-0.057372014969587326	-0.46251085	No
row_109	ELL	na	14892	-0.061568453907966614	-0.46441102	No
row_110	ABI1	na	14894	-0.06160480156540871	-0.46344498	No
row_111	PRKAR1A	na	14987	-0.06705302745103836	-0.46659538	No
row_112	HOXD13	na	15013	-0.0683480054140091	-0.4666278	No
row_113	JAK2	na	15175	-0.07893466204404831	-0.4727721	No
row_114	KTN1	na	15296	-0.08559644967317581	-0.47691193	No
row_115	HMGA1	na	15308	-0.08649925887584686	-0.47599906	No
row_116	BCL6	na	15341	-0.08847274631261826	-0.47602433	No
row_117	ARHGAP26	na	15568	-0.10168228298425674	-0.4847991	No
row_118	MLLT3	na	15649	-0.10574351251125336	-0.48675913	No
row_119	ERCC3	na	15689	-0.10782351344823837	-0.48679	No
row_120	RAD51B	na	15708	-0.10923653095960617	-0.48582703	No
row_121	TMPRSS2	na	15729	-0.11021852493286133	-0.48494035	No
row_122	TRIM24	na	15880	-0.12029937654733658	-0.48989657	No
row_123	TAL1	na	15907	-0.12216802686452866	-0.4890909	No
row_124	PAX8	na	16102	-0.13431963324546814	-0.49585035	No
row_125	PIM1	na	16160	-0.13832728564739227	-0.49621195	No
row_126	ATIC	na	16212	-0.1411585956811905	-0.49624968	No
row_127	SS18	na	16390	-0.15377528965473175	-0.5019038	No
row_128	KLF6	na	16483	-0.16034860908985138	-0.50352114	Yes
row_129	FLCN	na	16507	-0.16186413168907166	-0.5019246	Yes
row_130	BLM	na	16562	-0.16570612788200378	-0.5016976	Yes
row_131	PICALM	na	16569	-0.16651518642902374	-0.49923885	Yes
row_132	FBXW7	na	16581	-0.16767925024032593	-0.49699205	Yes
row_133	PMS1	na	16589	-0.16844722628593445	-0.49454778	Yes
row_134	EXT2	na	16706	-0.1772785782814026	-0.49699628	Yes
row_135	RARA	na	16711	-0.1775825470685959	-0.4942632	Yes
row_136	AKT2	na	16784	-0.18123318254947662	-0.49461308	Yes
row_137	RUNX1	na	16837	-0.18460634350776672	-0.49398315	Yes
row_138	MAP2K4	na	16904	-0.18916058540344238	-0.49392545	Yes
row_139	BUB1B	na	16946	-0.19252857565879822	-0.49265692	Yes
row_140	GOPC	na	16965	-0.19412800669670105	-0.49029908	Yes
row_141	TNFRSF17	na	17041	-0.19822193682193756	-0.49050844	Yes
row_142	TAL2	na	17045	-0.19832204282283783	-0.4873884	Yes
row_143	BIRC3	na	17295	-0.21607226133346558	-0.49534664	Yes
row_144	FANCE	na	17323	-0.21818821132183075	-0.49300942	Yes
row_145	XPC	na	17360	-0.22048768401145935	-0.4910504	Yes
row_146	RAP1GDS1	na	17374	-0.2217954695224762	-0.48800683	Yes
row_147	EPS15	na	17416	-0.22496666014194489	-0.48620528	Yes
row_148	PDGFB	na	17563	-0.23426175117492676	-0.48910406	Yes
row_149	ETV1	na	17695	-0.2437138706445694	-0.49115422	Yes
row_150	THRAP3	na	17713	-0.24538570642471313	-0.48790792	Yes
row_151	MYH11	na	17806	-0.25345486402511597	-0.48799548	Yes
row_152	TOP1	na	17830	-0.25582262873649597	-0.484855	Yes
row_153	RABEP1	na	17851	-0.25733378529548645	-0.48155102	Yes
row_154	ZMYM2	na	17982	-0.26805394887924194	-0.483155	Yes
row_155	FGFR1	na	18053	-0.27295416593551636	-0.48190534	Yes
row_156	CDH1	na	18147	-0.28086569905281067	-0.48158872	Yes
row_157	MLLT6	na	18188	-0.28378528356552124	-0.4787745	Yes
row_158	CCND2	na	18282	-0.2900488078594208	-0.47830698	Yes
row_159	CTNNB1	na	18285	-0.2903107702732086	-0.4736292	Yes
row_160	PRRX1	na	18305	-0.291503369808197	-0.46971756	Yes
row_161	MEN1	na	18322	-0.292026549577713	-0.46565866	Yes
row_162	MALT1	na	18439	-0.29911622405052185	-0.4661052	Yes
row_163	PIK3CA	na	18513	-0.304766446352005	-0.46447146	Yes
row_164	ERCC4	na	18538	-0.30720624327659607	-0.4605329	Yes
row_165	TSC1	na	18564	-0.30901986360549927	-0.45661074	Yes
row_166	TFRC	na	18581	-0.3106657862663269	-0.45224556	Yes
row_167	TTL	na	18734	-0.32358723878860474	-0.45395392	Yes
row_168	CIITA	na	18800	-0.3295615315437317	-0.451543	Yes
row_169	ERCC5	na	18886	-0.338631272315979	-0.44990745	Yes
row_170	NR4A3	na	18890	-0.3389994502067566	-0.4444759	Yes
row_171	RBM15	na	18920	-0.3410516679286957	-0.44021228	Yes
row_172	NSD1	na	18969	-0.3459911346435547	-0.43674567	Yes
row_173	CYLD	na	18996	-0.3483361601829529	-0.43222374	Yes
row_174	MLH1	na	19016	-0.35035237669944763	-0.42734513	Yes
row_175	FOXO3	na	19023	-0.3514343202114105	-0.42184788	Yes
row_176	WHSC1	na	19028	-0.351810485124588	-0.41625202	Yes
row_177	EGFR	na	19043	-0.35381919145584106	-0.41108534	Yes
row_178	BMPR1A	na	19148	-0.36510077118873596	-0.409893	Yes
row_179	TRIM33	na	19153	-0.3652908205986023	-0.40407565	Yes
row_180	SS18L1	na	19286	-0.37635621428489685	-0.40399253	Yes
row_181	MLLT10	na	19305	-0.37774500250816345	-0.3986176	Yes
row_182	TCF3	na	19312	-0.3781350255012512	-0.39268163	Yes
row_183	CLTC	na	19369	-0.3829909861087799	-0.3889768	Yes
row_184	PCM1	na	19498	-0.3965165615081787	-0.38837758	Yes
row_185	BRCA1	na	19570	-0.40377482771873474	-0.38502455	Yes
row_186	MSI2	na	19591	-0.405352920293808	-0.3792884	Yes
row_187	SMO	na	19616	-0.4085022807121277	-0.37368542	Yes
row_188	FGFR3	na	19694	-0.41593047976493835	-0.37040997	Yes
row_189	ARNT	na	19728	-0.41940557956695557	-0.3650438	Yes
row_190	STIL	na	19730	-0.4195655584335327	-0.35819596	Yes
row_191	LASP1	na	19840	-0.4287104904651642	-0.35618955	Yes
row_192	TPR	na	19907	-0.43587028980255127	-0.35207805	Yes
row_193	TET1	na	19925	-0.436972051858902	-0.34568372	Yes
row_194	COL1A1	na	19936	-0.4380788803100586	-0.33894765	Yes
row_195	CCDC6	na	19937	-0.43812525272369385	-0.33174863	Yes
row_196	PDGFRA	na	19955	-0.44030487537384033	-0.32529953	Yes
row_197	MLLT1	na	20000	-0.44451144337654114	-0.32002923	Yes
row_198	SUFU	na	20032	-0.4476989805698395	-0.31410572	Yes
row_199	NF2	na	20065	-0.4510641396045685	-0.30817312	Yes
row_200	ABL2	na	20073	-0.45181772112846375	-0.30107266	Yes
row_201	NCOA4	na	20174	-0.4643285274505615	-0.298065	Yes
row_202	FOXO1	na	20223	-0.4693273901939392	-0.2925718	Yes
row_203	NUP98	na	20273	-0.4737870395183563	-0.2870516	Yes
row_204	FNBP1	na	20296	-0.4769623279571533	-0.28023124	Yes
row_205	TCF12	na	20311	-0.478090763092041	-0.27302262	Yes
row_206	DDX6	na	20395	-0.48729225993156433	-0.2688519	Yes
row_207	FANCD2	na	20434	-0.4938448667526245	-0.26249367	Yes
row_208	PML	na	20576	-0.5120025277137756	-0.26059768	Yes
row_209	CDK6	na	20612	-0.5178782939910889	-0.2537059	Yes
row_210	NOTCH1	na	20749	-0.5366942882537842	-0.25117305	Yes
row_211	AFF4	na	20773	-0.5419182181358337	-0.24333163	Yes
row_212	ATM	na	20784	-0.5441126227378845	-0.23485328	Yes
row_213	ABL1	na	20795	-0.5453323721885681	-0.2263549	Yes
row_214	BRAF	na	20807	-0.546698808670044	-0.21788028	Yes
row_215	REL	na	20808	-0.5468974709510803	-0.20889398	Yes
row_216	NCOA2	na	20947	-0.5688653588294983	-0.20592499	Yes
row_217	HIP1	na	20961	-0.5708153247833252	-0.19714655	Yes
row_218	PDGFRB	na	20968	-0.5718397498130798	-0.18802772	Yes
row_219	NUP214	na	21004	-0.5795840620994568	-0.18012202	Yes
row_220	ERC1	na	21041	-0.5864351987838745	-0.17214996	Yes
row_221	MLLT4	na	21105	-0.5992962718009949	-0.1652145	Yes
row_222	BCR	na	21121	-0.6013348698616028	-0.156027	Yes
row_223	APC	na	21200	-0.6193948984146118	-0.14945458	Yes
row_224	LPP	na	21204	-0.6214327216148376	-0.13938223	Yes
row_225	CBL	na	21212	-0.6230062246322632	-0.12946889	Yes
row_226	CNTRL	na	21219	-0.6245080828666687	-0.11948466	Yes
row_227	MYH9	na	21236	-0.6278607845306396	-0.10990754	Yes
row_228	CREBBP	na	21304	-0.6426358222961426	-0.10244482	Yes
row_229	NUMA1	na	21305	-0.6426416039466858	-0.09188532	Yes
row_230	PBX1	na	21314	-0.646236777305603	-0.081636496	Yes
row_231	CASC5	na	21341	-0.6539791226387024	-0.0720924	Yes
row_232	ARHGEF12	na	21366	-0.6582643985748291	-0.06238545	Yes
row_233	EP300	na	21416	-0.6739252209663391	-0.05357666	Yes
row_234	TRIP11	na	21437	-0.6809777617454529	-0.043311622	Yes
row_235	WRN	na	21479	-0.6972225904464722	-0.033750266	Yes
row_236	MN1	na	21558	-0.7293285131454468	-0.025371477	Yes
row_237	PATZ1	na	21586	-0.7461140751838684	-0.014359696	Yes
row_238	MAML2	na	21672	-0.8119693398475647	-0.0049465364	Yes
row_239	RNF213	na	21724	-0.8692291975021362	0.006978938	Yes
