# Supplementary material for: Regulation of microglia related neuroinflammation contributes to the protective effect of Gelsevirine on ischemic stroke
Source: Front Immunol. 2023 Mar 30;14:1164278. doi: 10.3389/fimmu.2023.1164278 (PMC10098192; doi:10.3389/fimmu.2023.1164278)
Supplement: Supplementary file 6 [file DataSheet_6.zip › fig 5 raw/fig 5-G raw/inflammation.Gsea.1649955060129/gsea_report_for_Gs_1649955060129.tsv]

NAME	GS<br> follow link to MSigDB	GS DETAILS	SIZE	ES	NES	NOM p-val	FDR q-val	FWER p-val	RANK AT MAX	LEADING EDGE
HALLMARK_MYC_TARGETS_V1	HALLMARK_MYC_TARGETS_V1	Details ...	197	0.6159267	2.2096124	0.0	0.0	0.0	4188	tags=58%, list=19%, signal=71%
REACTOME_SIGNALING_BY_WNT	REACTOME_SIGNALING_BY_WNT	Details ...	61	0.6069026	1.8520643	0.0	0.005841903	0.026	3503	tags=61%, list=16%, signal=72%
JAZAG_TGFB1_SIGNALING_DN	JAZAG_TGFB1_SIGNALING_DN	Details ...	32	0.5921565	1.6214858	0.008547009	0.048028477	0.277	3088	tags=41%, list=14%, signal=47%
HALLMARK_MTORC1_SIGNALING	HALLMARK_MTORC1_SIGNALING	Details ...	193	0.41941133	1.5025332	0.0	0.098793894	0.598	4351	tags=42%, list=20%, signal=53%
CREIGHTON_AKT1_SIGNALING_VIA_MTOR_DN	CREIGHTON_AKT1_SIGNALING_VIA_MTOR_DN	Details ...	22	0.5942556	1.4628794	0.04032258	0.10743543	0.708	5121	tags=64%, list=23%, signal=83%
HALLMARK_MYC_TARGETS_V2	HALLMARK_MYC_TARGETS_V2	Details ...	58	0.47657457	1.4330081	0.020231213	0.11408007	0.785	5701	tags=67%, list=26%, signal=91%
SCHURINGA_STAT5A_TARGETS_DN	SCHURINGA_STAT5A_TARGETS_DN	Details ...	15	0.5983096	1.3317442	0.12068965	0.18746236	0.946	195	tags=13%, list=1%, signal=13%
NUMATA_CSF3_SIGNALING_VIA_STAT3	NUMATA_CSF3_SIGNALING_VIA_STAT3	Details ...	21	0.49848315	1.2230337	0.15079366	0.32251763	0.994	969	tags=19%, list=4%, signal=20%
AZARE_NEOPLASTIC_TRANSFORMATION_BY_STAT3_DN	AZARE_NEOPLASTIC_TRANSFORMATION_BY_STAT3_DN	Details ...	16	0.4781993	1.0814818	0.34210527	0.6348132	1.0	1272	tags=31%, list=6%, signal=33%
KEGG_PPAR_SIGNALING_PATHWAY	KEGG_PPAR_SIGNALING_PATHWAY	Details ...	63	0.335089	1.0275677	0.38304093	0.75617135	1.0	2501	tags=24%, list=11%, signal=27%
DAUER_STAT3_TARGETS_DN	DAUER_STAT3_TARGETS_DN	Details ...	41	0.3582559	1.0198072	0.40369394	0.7133107	1.0	3919	tags=34%, list=18%, signal=42%
HAN_JNK_SINGALING_DN	HAN_JNK_SINGALING_DN	Details ...	37	0.35698104	0.98625153	0.4587912	0.7687713	1.0	3939	tags=35%, list=18%, signal=43%
JAZAG_TGFB1_SIGNALING_UP	JAZAG_TGFB1_SIGNALING_UP	Details ...	100	0.2833502	0.93395233	0.6086956	0.89959955	1.0	3987	tags=32%, list=18%, signal=39%
JAZAG_TGFB1_SIGNALING_VIA_SMAD4_UP	JAZAG_TGFB1_SIGNALING_VIA_SMAD4_UP	Details ...	99	0.27369055	0.913022	0.70383275	0.907392	1.0	3088	tags=21%, list=14%, signal=25%
SCHURINGA_STAT5A_TARGETS_UP	SCHURINGA_STAT5A_TARGETS_UP	Details ...	17	0.37255794	0.8822684	0.63611114	0.94303364	1.0	194	tags=12%, list=1%, signal=12%
WIERENGA_STAT5A_TARGETS_GROUP2	WIERENGA_STAT5A_TARGETS_GROUP2	Details ...	50	0.29058132	0.86204416	0.76438355	0.9418902	1.0	3259	tags=24%, list=15%, signal=28%
PARENT_MTOR_SIGNALING_DN	PARENT_MTOR_SIGNALING_DN	Details ...	40	0.30312407	0.8425117	0.7417417	0.9350381	1.0	1004	tags=15%, list=5%, signal=16%
KENNY_CTNNB1_TARGETS_UP	KENNY_CTNNB1_TARGETS_UP	Details ...	47	0.27401727	0.80573815	0.9142012	0.9578638	1.0	4063	tags=38%, list=19%, signal=47%
DEBOSSCHER_NFKB_TARGETS_REPRESSED_BY_GLUCOCORTICOIDS	DEBOSSCHER_NFKB_TARGETS_REPRESSED_BY_GLUCOCORTICOIDS	Details ...	21	0.3109582	0.7658361	0.86445016	0.9653211	1.0	495	tags=10%, list=2%, signal=10%
WILLERT_WNT_SIGNALING	WILLERT_WNT_SIGNALING	Details ...	20	0.29161614	0.7086308	0.9390863	0.9654297	1.0	1357	tags=15%, list=6%, signal=16%
