# Supplementary material for: Regulation of microglia related neuroinflammation contributes to the protective effect of Gelsevirine on ischemic stroke
Source: Front Immunol. 2023 Mar 30;14:1164278. doi: 10.3389/fimmu.2023.1164278 (PMC10098192; doi:10.3389/fimmu.2023.1164278)
Supplement: Supplementary file 6 [file DataSheet_6.zip › fig 5 raw/fig 5-G raw/inflammation.Gsea.1649955060129/gsea_report_for_MCAO_1649955060129.tsv]

NAME	GS<br> follow link to MSigDB	GS DETAILS	SIZE	ES	NES	NOM p-val	FDR q-val	FWER p-val	RANK AT MAX	LEADING EDGE
PID_FAK_PATHWAY	PID_FAK_PATHWAY	Details ...	58	-0.6570533	-1.8358039	0.0	0.010101001	0.008	5643	tags=67%, list=26%, signal=90%
BILD_CTNNB1_ONCOGENIC_SIGNATURE	BILD_CTNNB1_ONCOGENIC_SIGNATURE	Details ...	74	-0.5950741	-1.7056209	0.0	0.05703427	0.087	4749	tags=57%, list=22%, signal=72%
PID_WNT_CANONICAL_PATHWAY	PID_WNT_CANONICAL_PATHWAY	Details ...	20	-0.7230293	-1.65366	0.003220612	0.08547171	0.182	5704	tags=60%, list=26%, signal=81%
PID_IGF1_PATHWAY	PID_IGF1_PATHWAY	Details ...	29	-0.6668536	-1.6521701	0.00792393	0.065362394	0.184	5237	tags=76%, list=24%, signal=100%
GRESHOCK_CANCER_COPY_NUMBER_UP	GRESHOCK_CANCER_COPY_NUMBER_UP	Details ...	240	-0.5061559	-1.6436057	0.0	0.05762045	0.204	5394	tags=47%, list=25%, signal=61%
REACTOME_SIGNALING_BY_HIPPO	REACTOME_SIGNALING_BY_HIPPO	Details ...	20	-0.7158608	-1.6341043	0.0080256825	0.054112438	0.227	4399	tags=75%, list=20%, signal=94%
PID_SHP2_PATHWAY	PID_SHP2_PATHWAY	Details ...	56	-0.59106517	-1.6188679	0.0	0.05998584	0.278	4626	tags=50%, list=21%, signal=63%
PID_RHOA_REG_PATHWAY	PID_RHOA_REG_PATHWAY	Details ...	45	-0.6007981	-1.5986708	0.0029895366	0.06555429	0.343	4061	tags=56%, list=19%, signal=68%
FIRESTEIN_CTNNB1_PATHWAY	FIRESTEIN_CTNNB1_PATHWAY	Details ...	33	-0.63810915	-1.5980067	0.0109375	0.058850575	0.345	5178	tags=55%, list=24%, signal=71%
PHONG_TNF_RESPONSE_VIA_P38_COMPLETE	PHONG_TNF_RESPONSE_VIA_P38_COMPLETE	Details ...	212	-0.4842248	-1.5672473	0.0	0.07371229	0.44	5487	tags=52%, list=25%, signal=69%
PID_BETA_CATENIN_NUC_PATHWAY	PID_BETA_CATENIN_NUC_PATHWAY	Details ...	77	-0.54458946	-1.5580919	0.0028208746	0.07527961	0.475	5112	tags=42%, list=23%, signal=54%
KEGG_TGF_BETA_SIGNALING_PATHWAY	KEGG_TGF_BETA_SIGNALING_PATHWAY	Details ...	84	-0.5257928	-1.5341494	0.0	0.08929256	0.581	3860	tags=36%, list=18%, signal=43%
ST_WNT_BETA_CATENIN_PATHWAY	ST_WNT_BETA_CATENIN_PATHWAY	Details ...	34	-0.6083377	-1.5179933	0.013513514	0.0980183	0.638	5749	tags=50%, list=26%, signal=68%
KEGG_WNT_SIGNALING_PATHWAY	KEGG_WNT_SIGNALING_PATHWAY	Details ...	143	-0.4832688	-1.5177536	0.0	0.09111168	0.638	5199	tags=40%, list=24%, signal=52%
BIOCARTA_GSK3_PATHWAY	BIOCARTA_GSK3_PATHWAY	Details ...	27	-0.6250816	-1.51021	0.016	0.09214507	0.673	5104	tags=67%, list=23%, signal=87%
HALLMARK_WNT_BETA_CATENIN_SIGNALING	HALLMARK_WNT_BETA_CATENIN_SIGNALING	Details ...	41	-0.5785677	-1.500785	0.007518797	0.095570624	0.703	5104	tags=51%, list=23%, signal=67%
BIOCARTA_ERK_PATHWAY	BIOCARTA_ERK_PATHWAY	Details ...	28	-0.6242331	-1.4977862	0.0155521	0.09387621	0.721	3525	tags=43%, list=16%, signal=51%
KEGG_TIGHT_JUNCTION	KEGG_TIGHT_JUNCTION	Details ...	130	-0.4880349	-1.4898144	0.0039421814	0.09672354	0.756	4660	tags=38%, list=21%, signal=49%
BIOCARTA_EGF_PATHWAY	BIOCARTA_EGF_PATHWAY	Details ...	31	-0.59922636	-1.4894547	0.02685624	0.09235908	0.759	5573	tags=68%, list=25%, signal=91%
ST_JNK_MAPK_PATHWAY	ST_JNK_MAPK_PATHWAY	Details ...	39	-0.5720484	-1.4870596	0.016949153	0.09048738	0.77	5050	tags=62%, list=23%, signal=80%
REACTOME_PI3K_AKT_ACTIVATION	REACTOME_PI3K_AKT_ACTIVATION		36	-0.5850704	-1.4750252	0.017571885	0.09804808	0.807	5093	tags=64%, list=23%, signal=83%
SA_PTEN_PATHWAY	SA_PTEN_PATHWAY		17	-0.6861823	-1.4738781	0.04006678	0.09510964	0.814	5643	tags=71%, list=26%, signal=95%
REACTOME_ERK_MAPK_TARGETS	REACTOME_ERK_MAPK_TARGETS		21	-0.64432514	-1.4587032	0.03927987	0.10591639	0.854	4200	tags=52%, list=19%, signal=65%
PID_RHOA_PATHWAY	PID_RHOA_PATHWAY		45	-0.5492446	-1.4565376	0.015873017	0.10339723	0.862	5216	tags=60%, list=24%, signal=79%
KOINUMA_TARGETS_OF_SMAD2_OR_SMAD3	KOINUMA_TARGETS_OF_SMAD2_OR_SMAD3		234	-0.44386217	-1.4550525	0.0	0.10065378	0.864	5394	tags=47%, list=25%, signal=62%
BHAT_ESR1_TARGETS_VIA_AKT1_DN	BHAT_ESR1_TARGETS_VIA_AKT1_DN		76	-0.50737715	-1.4499533	0.015471167	0.102018796	0.88	4346	tags=46%, list=20%, signal=57%
BIOCARTA_NFKB_PATHWAY	BIOCARTA_NFKB_PATHWAY		23	-0.62861395	-1.4474584	0.04094488	0.10052163	0.884	6293	tags=65%, list=29%, signal=91%
WNT_SIGNALING	WNT_SIGNALING		88	-0.48648164	-1.4357873	0.014534884	0.108605675	0.913	5234	tags=39%, list=24%, signal=51%
REACTOME_PI3K_EVENTS_IN_ERBB2_SIGNALING	REACTOME_PI3K_EVENTS_IN_ERBB2_SIGNALING		42	-0.5512802	-1.4355794	0.027070064	0.10504072	0.914	5093	tags=62%, list=23%, signal=81%
PID_WNT_SIGNALING_PATHWAY	PID_WNT_SIGNALING_PATHWAY		28	-0.58933693	-1.4252728	0.047468353	0.11137177	0.939	2336	tags=29%, list=11%, signal=32%
REACTOME_SIGNALLING_BY_NGF	REACTOME_SIGNALLING_BY_NGF		211	-0.44097358	-1.4204959	0.0050125313	0.11163404	0.946	5093	tags=45%, list=23%, signal=59%
PHONG_TNF_RESPONSE_VIA_P38_PARTIAL	PHONG_TNF_RESPONSE_VIA_P38_PARTIAL		152	-0.4519835	-1.4164304	0.00795756	0.11247161	0.949	4547	tags=37%, list=21%, signal=46%
KEGG_JAK_STAT_SIGNALING_PATHWAY	KEGG_JAK_STAT_SIGNALING_PATHWAY		138	-0.45516327	-1.4116789	0.0041841003	0.11329867	0.953	5093	tags=36%, list=23%, signal=47%
BIOCARTA_MAPK_PATHWAY	BIOCARTA_MAPK_PATHWAY		86	-0.48288777	-1.404539	0.023743017	0.11715459	0.964	6046	tags=57%, list=28%, signal=78%
KEGG_MAPK_SIGNALING_PATHWAY	KEGG_MAPK_SIGNALING_PATHWAY		249	-0.43035683	-1.4014115	0.0	0.11728386	0.965	5146	tags=40%, list=24%, signal=52%
BREDEMEYER_RAG_SIGNALING_VIA_ATM_NOT_VIA_NFKB_DN	BREDEMEYER_RAG_SIGNALING_VIA_ATM_NOT_VIA_NFKB_DN		35	-0.55255854	-1.393207	0.057098765	0.12183629	0.972	4977	tags=60%, list=23%, signal=78%
PHONG_TNF_RESPONSE_NOT_VIA_P38	PHONG_TNF_RESPONSE_NOT_VIA_P38		233	-0.42935467	-1.3928454	0.0012004802	0.11891575	0.972	5686	tags=44%, list=26%, signal=59%
PID_SMAD2_3PATHWAY	PID_SMAD2_3PATHWAY		17	-0.6418752	-1.3883953	0.059931505	0.11991831	0.973	5990	tags=71%, list=27%, signal=97%
BIOCARTA_IL6_PATHWAY	BIOCARTA_IL6_PATHWAY		21	-0.6056294	-1.3868423	0.058064517	0.11842083	0.975	2768	tags=48%, list=13%, signal=54%
KEGG_NOTCH_SIGNALING_PATHWAY	KEGG_NOTCH_SIGNALING_PATHWAY		47	-0.51710355	-1.3755366	0.03748126	0.12765512	0.981	5462	tags=53%, list=25%, signal=71%
REACTOME_SIGNALING_BY_EGFR_IN_CANCER	REACTOME_SIGNALING_BY_EGFR_IN_CANCER		104	-0.45976993	-1.368317	0.022068966	0.13211422	0.988	5093	tags=49%, list=23%, signal=64%
PID_PI3KCI_AKT_PATHWAY	PID_PI3KCI_AKT_PATHWAY		35	-0.5339499	-1.3615603	0.07561728	0.1364303	0.992	5093	tags=57%, list=23%, signal=74%
REACTOME_PI_3K_CASCADE	REACTOME_PI_3K_CASCADE		53	-0.49504632	-1.3521109	0.04845815	0.14351171	0.996	5093	tags=47%, list=23%, signal=61%
PID_PI3K_PLC_TRK_PATHWAY	PID_PI3K_PLC_TRK_PATHWAY		36	-0.5250871	-1.3501034	0.08538588	0.142789	0.996	3651	tags=39%, list=17%, signal=47%
PID_PI3KPLCTRKPATHWAY	PID_PI3KPLCTRKPATHWAY		36	-0.5250871	-1.3451651	0.09384616	0.14454822	0.999	3651	tags=39%, list=17%, signal=47%
REACTOME_PIP3_ACTIVATES_AKT_SIGNALING	REACTOME_PIP3_ACTIVATES_AKT_SIGNALING		27	-0.5535545	-1.3385639	0.08752026	0.14900225	0.999	5093	tags=63%, list=23%, signal=82%
REACTOME_SIGNALING_BY_NOTCH1	REACTOME_SIGNALING_BY_NOTCH1		66	-0.46770403	-1.3236793	0.052554745	0.16303983	1.0	3697	tags=38%, list=17%, signal=45%
DAUER_STAT3_TARGETS_UP	DAUER_STAT3_TARGETS_UP		44	-0.50099146	-1.3196684	0.07938931	0.16460352	1.0	2741	tags=34%, list=13%, signal=39%
PID_TGFBRPATHWAY	PID_TGFBRPATHWAY		55	-0.47500855	-1.3073505	0.0748503	0.17745215	1.0	4815	tags=55%, list=22%, signal=70%
AZARE_STAT3_TARGETS	AZARE_STAT3_TARGETS		22	-0.5680941	-1.3068076	0.115072936	0.17466143	1.0	4379	tags=50%, list=20%, signal=62%
KEGG_HEDGEHOG_SIGNALING_PATHWAY	KEGG_HEDGEHOG_SIGNALING_PATHWAY		54	-0.47268674	-1.30269	0.07769784	0.17661364	1.0	5234	tags=35%, list=24%, signal=46%
REACTOME_CTNNB1_PHOSPHORYLATION_CASCADE	REACTOME_CTNNB1_PHOSPHORYLATION_CASCADE		15	-0.6214668	-1.2993573	0.13907285	0.1775376	1.0	5199	tags=60%, list=24%, signal=79%
KEGG_MTOR_SIGNALING_PATHWAY	KEGG_MTOR_SIGNALING_PATHWAY		50	-0.47477934	-1.2940304	0.1046875	0.18144466	1.0	5230	tags=54%, list=24%, signal=71%
REACTOME_PI3K_EVENTS_IN_ERBB4_SIGNALING	REACTOME_PI3K_EVENTS_IN_ERBB4_SIGNALING		36	-0.5041048	-1.2930288	0.10785824	0.17943552	1.0	5093	tags=58%, list=23%, signal=76%
ST_ERK1_ERK2_MAPK_PATHWAY	ST_ERK1_ERK2_MAPK_PATHWAY		32	-0.50764567	-1.2669669	0.1171875	0.21205366	1.0	3908	tags=41%, list=18%, signal=49%
PARENT_MTOR_SIGNALING_UP	PARENT_MTOR_SIGNALING_UP		228	-0.38982403	-1.2656199	0.023809524	0.2101846	1.0	4135	tags=34%, list=19%, signal=41%
BIOCARTA_AKT_PATHWAY	BIOCARTA_AKT_PATHWAY		20	-0.5599343	-1.2652174	0.15238096	0.20723684	1.0	5087	tags=60%, list=23%, signal=78%
ONDER_CDH1_SIGNALING_VIA_CTNNB1	ONDER_CDH1_SIGNALING_VIA_CTNNB1		77	-0.43711698	-1.2590472	0.072463766	0.21283002	1.0	4813	tags=39%, list=22%, signal=50%
SANSOM_WNT_PATHWAY_REQUIRE_MYC	SANSOM_WNT_PATHWAY_REQUIRE_MYC		57	-0.45490208	-1.2589282	0.09402985	0.20947671	1.0	3595	tags=23%, list=16%, signal=27%
PID_IL6_7PATHWAY	PID_IL6_7PATHWAY		46	-0.4687199	-1.246974	0.12648809	0.22354311	1.0	5555	tags=48%, list=25%, signal=64%
JAZAG_TGFB1_SIGNALING_VIA_SMAD4_DN	JAZAG_TGFB1_SIGNALING_VIA_SMAD4_DN		58	-0.4426444	-1.2407626	0.111269616	0.22970733	1.0	5448	tags=40%, list=25%, signal=53%
BIOCARTA_PPARA_PATHWAY	BIOCARTA_PPARA_PATHWAY		55	-0.45194116	-1.2294316	0.13049853	0.24441212	1.0	2799	tags=31%, list=13%, signal=35%
REACTOME_TOLL_RECEPTOR_CASCADES	REACTOME_TOLL_RECEPTOR_CASCADES		109	-0.40746644	-1.2232103	0.088797815	0.24975185	1.0	5694	tags=46%, list=26%, signal=62%
BIOCARTA_IGF1_PATHWAY	BIOCARTA_IGF1_PATHWAY		21	-0.5382697	-1.216686	0.20096463	0.2561768	1.0	4626	tags=57%, list=21%, signal=72%
REACTOME_P130CAS_LINKAGE_TO_MAPK_SIGNALING_FOR_INTEGRINS	REACTOME_P130CAS_LINKAGE_TO_MAPK_SIGNALING_FOR_INTEGRINS		15	-0.5715957	-1.2148159	0.18646865	0.25518036	1.0	5625	tags=67%, list=26%, signal=90%
WIERENGA_STAT5A_TARGETS_GROUP1	WIERENGA_STAT5A_TARGETS_GROUP1		117	-0.39624193	-1.2121899	0.1046832	0.25522965	1.0	4913	tags=40%, list=22%, signal=52%
BIOCARTA_MTOR_PATHWAY	BIOCARTA_MTOR_PATHWAY		23	-0.51533306	-1.2045444	0.19642857	0.26464945	1.0	5050	tags=61%, list=23%, signal=79%
PID_MTOR_4PATHWAY	PID_MTOR_4PATHWAY		69	-0.42020908	-1.1766483	0.18848921	0.31067753	1.0	6131	tags=55%, list=28%, signal=76%
REACTOME_JNK_C_JUN_KINASES_PHOSPHORYLATION_AND_ACTIVATION_MEDIATED_BY_ACTIVATED_HUMAN_TAK1	REACTOME_JNK_C_JUN_KINASES_PHOSPHORYLATION_AND_ACTIVATION_MEDIATED_BY_ACTIVATED_HUMAN_TAK1		16	-0.5442364	-1.1703027	0.25801283	0.31809798	1.0	6068	tags=63%, list=28%, signal=86%
WIERENGA_STAT5A_TARGETS_DN	WIERENGA_STAT5A_TARGETS_DN		178	-0.35873616	-1.1448334	0.13642214	0.36307415	1.0	5207	tags=35%, list=24%, signal=45%
REACTOME_PROLONGED_ERK_ACTIVATION_EVENTS	REACTOME_PROLONGED_ERK_ACTIVATION_EVENTS		19	-0.51370543	-1.1309121	0.28640777	0.38869718	1.0	1732	tags=26%, list=8%, signal=29%
WIERENGA_STAT5A_TARGETS_UP	WIERENGA_STAT5A_TARGETS_UP		187	-0.35290056	-1.1296008	0.18607596	0.38600338	1.0	4913	tags=35%, list=22%, signal=44%
PID_P38_MK2PATHWAY	PID_P38_MK2PATHWAY		21	-0.48283234	-1.1139747	0.32107022	0.41372654	1.0	5573	tags=48%, list=25%, signal=64%
REACTOME_NFKB_AND_MAP_KINASES_ACTIVATION_MEDIATED_BY_TLR4_SIGNALING_REPERTOIRE	REACTOME_NFKB_AND_MAP_KINASES_ACTIVATION_MEDIATED_BY_TLR4_SIGNALING_REPERTOIRE		69	-0.39211056	-1.1137754	0.24963924	0.4086099	1.0	5694	tags=48%, list=26%, signal=64%
PID_P38_MK2_PATHWAY	PID_P38_MK2_PATHWAY		21	-0.48283234	-1.1091372	0.29268292	0.4132607	1.0	5573	tags=48%, list=25%, signal=64%
BIOCARTA_IGF1MTOR_PATHWAY	BIOCARTA_IGF1MTOR_PATHWAY		19	-0.4903793	-1.1060846	0.31641287	0.41471452	1.0	5050	tags=63%, list=23%, signal=82%
AZARE_NEOPLASTIC_TRANSFORMATION_BY_STAT3_UP	AZARE_NEOPLASTIC_TRANSFORMATION_BY_STAT3_UP		103	-0.36261797	-1.0912135	0.26136363	0.4411403	1.0	4080	tags=34%, list=19%, signal=42%
HAN_JNK_SINGALING_UP	HAN_JNK_SINGALING_UP		34	-0.42933613	-1.08991	0.32120255	0.43854252	1.0	5634	tags=53%, list=26%, signal=71%
BIOCARTA_HIF_PATHWAY	BIOCARTA_HIF_PATHWAY		15	-0.5063951	-1.0829102	0.3361204	0.4484823	1.0	3651	tags=33%, list=17%, signal=40%
REACTOME_TRAF6_MEDIATED_NFKB_ACTIVATION	REACTOME_TRAF6_MEDIATED_NFKB_ACTIVATION		20	-0.47684917	-1.0820886	0.3115016	0.44440597	1.0	5096	tags=50%, list=23%, signal=65%
KEGG_TOLL_LIKE_RECEPTOR_SIGNALING_PATHWAY	KEGG_TOLL_LIKE_RECEPTOR_SIGNALING_PATHWAY		96	-0.35670096	-1.0642622	0.32947975	0.47888526	1.0	6068	tags=44%, list=28%, signal=60%
MANTOVANI_NFKB_TARGETS_UP	MANTOVANI_NFKB_TARGETS_UP		41	-0.40449172	-1.0615876	0.34365326	0.47837004	1.0	4427	tags=32%, list=20%, signal=40%
TIAN_TNF_SIGNALING_VIA_NFKB	TIAN_TNF_SIGNALING_VIA_NFKB		27	-0.43892092	-1.0582753	0.36817473	0.48052388	1.0	6742	tags=59%, list=31%, signal=86%
PID_PI3KCI_PATHWAY	PID_PI3KCI_PATHWAY		49	-0.38596946	-1.0428839	0.35640648	0.50985926	1.0	3680	tags=31%, list=17%, signal=37%
HINATA_NFKB_TARGETS_KERATINOCYTE_DN	HINATA_NFKB_TARGETS_KERATINOCYTE_DN		20	-0.45042095	-1.0294914	0.3983471	0.53680867	1.0	5040	tags=35%, list=23%, signal=45%
KENNY_CTNNB1_TARGETS_DN	KENNY_CTNNB1_TARGETS_DN		51	-0.366364	-0.9985196	0.44640234	0.60823303	1.0	3332	tags=29%, list=15%, signal=35%
ST_P38_MAPK_PATHWAY	ST_P38_MAPK_PATHWAY		37	-0.38907346	-0.9928088	0.46761453	0.61528695	1.0	5915	tags=51%, list=27%, signal=70%
PID_AP1_PATHWAY	PID_AP1_PATHWAY		65	-0.3438672	-0.96710885	0.51840943	0.67465144	1.0	4681	tags=34%, list=21%, signal=43%
BHAT_ESR1_TARGETS_VIA_AKT1_UP	BHAT_ESR1_TARGETS_VIA_AKT1_UP		234	-0.29862833	-0.9625359	0.5809988	0.67785215	1.0	5656	tags=36%, list=26%, signal=48%
KEGG_P53_SIGNALING_PATHWAY	KEGG_P53_SIGNALING_PATHWAY		61	-0.3435735	-0.9559746	0.54719764	0.6861554	1.0	4535	tags=31%, list=21%, signal=39%
PID_P38_ALPHA_BETA_PATHWAY	PID_P38_ALPHA_BETA_PATHWAY		31	-0.38957834	-0.9549256	0.5448819	0.68130344	1.0	5555	tags=39%, list=25%, signal=52%
BREDEMEYER_RAG_SIGNALING_VIA_ATM_NOT_VIA_NFKB_UP	BREDEMEYER_RAG_SIGNALING_VIA_ATM_NOT_VIA_NFKB_UP		44	-0.35906035	-0.9505432	0.55131966	0.68528014	1.0	2261	tags=23%, list=10%, signal=25%
REACTOME_SMAD2_SMAD3_SMAD4_HETEROTRIMER_REGULATES_TRANSCRIPTION	REACTOME_SMAD2_SMAD3_SMAD4_HETEROTRIMER_REGULATES_TRANSCRIPTION		25	-0.3914668	-0.9457341	0.5532258	0.6896779	1.0	5282	tags=44%, list=24%, signal=58%
HINATA_NFKB_TARGETS_FIBROBLAST_UP	HINATA_NFKB_TARGETS_FIBROBLAST_UP		80	-0.32370412	-0.93639886	0.5942857	0.70410895	1.0	3027	tags=24%, list=14%, signal=27%
HALLMARK_TNFA_SIGNALING_VIA_NFKB	HALLMARK_TNFA_SIGNALING_VIA_NFKB		194	-0.2876574	-0.9249479	0.6649937	0.724162	1.0	4456	tags=27%, list=20%, signal=33%
KEGG_VEGF_SIGNALING_PATHWAY	KEGG_VEGF_SIGNALING_PATHWAY		73	-0.32193932	-0.92387825	0.6147309	0.7193626	1.0	5643	tags=41%, list=26%, signal=55%
FEVR_CTNNB1_TARGETS_UP	FEVR_CTNNB1_TARGETS_UP		229	-0.2790353	-0.90756416	0.7389706	0.7521041	1.0	5092	tags=32%, list=23%, signal=41%
JAIN_NFKB_SIGNALING	JAIN_NFKB_SIGNALING		68	-0.31867266	-0.90352297	0.6535211	0.75455487	1.0	4616	tags=32%, list=21%, signal=41%
PID_P38_MKK3_6PATHWAY	PID_P38_MKK3_6PATHWAY		25	-0.37932447	-0.8926919	0.6335404	0.77313524	1.0	4798	tags=44%, list=22%, signal=56%
BIOCARTA_P38MAPK_PATHWAY	BIOCARTA_P38MAPK_PATHWAY		39	-0.3386783	-0.87785995	0.70298505	0.8004821	1.0	4973	tags=41%, list=23%, signal=53%
WANG_NFKB_TARGETS	WANG_NFKB_TARGETS		24	-0.37281454	-0.86604935	0.68031496	0.8188933	1.0	3165	tags=29%, list=14%, signal=34%
HALLMARK_IL6_JAK_STAT3_SIGNALING	HALLMARK_IL6_JAK_STAT3_SIGNALING		83	-0.28218207	-0.8264445	0.8490566	0.89739424	1.0	5172	tags=30%, list=24%, signal=39%
CREIGHTON_AKT1_SIGNALING_VIA_MTOR_UP	CREIGHTON_AKT1_SIGNALING_VIA_MTOR_UP		33	-0.32262808	-0.82337683	0.7798742	0.89476913	1.0	5941	tags=42%, list=27%, signal=58%
REACTOME_SIGNALLING_TO_ERKS	REACTOME_SIGNALLING_TO_ERKS		36	-0.31949475	-0.8156027	0.78778136	0.9012523	1.0	1732	tags=19%, list=8%, signal=21%
PID_HIF2PATHWAY	PID_HIF2PATHWAY		34	-0.32026786	-0.80732703	0.7814871	0.90799636	1.0	2914	tags=24%, list=13%, signal=27%
BIOCARTA_VEGF_PATHWAY	BIOCARTA_VEGF_PATHWAY		28	-0.33119166	-0.7975391	0.7957861	0.91702616	1.0	3656	tags=32%, list=17%, signal=39%
HALLMARK_PI3K_AKT_MTOR_SIGNALING	HALLMARK_PI3K_AKT_MTOR_SIGNALING		104	-0.25726348	-0.7726821	0.9438356	0.9480663	1.0	4798	tags=28%, list=22%, signal=36%
HINATA_NFKB_TARGETS_KERATINOCYTE_UP	HINATA_NFKB_TARGETS_KERATINOCYTE_UP		84	-0.2630645	-0.76825017	0.93874645	0.94544345	1.0	4571	tags=27%, list=21%, signal=34%
FEVR_CTNNB1_TARGETS_DN	FEVR_CTNNB1_TARGETS_DN		235	-0.23468435	-0.7620647	0.99872935	0.945607	1.0	5709	tags=33%, list=26%, signal=44%
REACTOME_TGF_BETA_RECEPTOR_SIGNALING_ACTIVATES_SMADS	REACTOME_TGF_BETA_RECEPTOR_SIGNALING_ACTIVATES_SMADS		24	-0.30737743	-0.72649354	0.9169381	0.9761578	1.0	3243	tags=33%, list=15%, signal=39%
SCHOEN_NFKB_SIGNALING	SCHOEN_NFKB_SIGNALING		32	-0.2828831	-0.6998515	0.9483568	0.98845637	1.0	470	tags=9%, list=2%, signal=10%
BAKER_HEMATOPOIESIS_STAT3_TARGETS	BAKER_HEMATOPOIESIS_STAT3_TARGETS		16	-0.31628707	-0.6831656	0.92144024	0.98935145	1.0	5717	tags=50%, list=26%, signal=68%
RASHI_NFKB1_TARGETS	RASHI_NFKB1_TARGETS		18	-0.28067845	-0.61741716	0.98013246	1.0	1.0	4656	tags=33%, list=21%, signal=42%
TIAN_TNF_SIGNALING_NOT_VIA_NFKB	TIAN_TNF_SIGNALING_NOT_VIA_NFKB		21	-0.25306734	-0.5730039	0.9967794	0.9979455	1.0	5686	tags=38%, list=26%, signal=51%
