# Supplementary material for: Regulation of microglia related neuroinflammation contributes to the protective effect of Gelsevirine on ischemic stroke
Source: Front Immunol. 2023 Mar 30;14:1164278. doi: 10.3389/fimmu.2023.1164278 (PMC10098192; doi:10.3389/fimmu.2023.1164278)
Supplement: Supplementary file 7 [file DataSheet_7.zip]

Archive with 11 entries (6 files):
- fig 6-A raw/
- fig 6-A raw/fig 6-A.pdf
- fig 6-B raw/
- fig 6-B raw/作图 - 钩吻-JAK2-20220123.pptx
- fig 6-C raw/
- fig 6-C raw/20220413-1997033-IC.xlsx
- fig 6-C raw/enzyme(1).pzfx
- fig 6-D raw/
- fig 6-D raw/fig 6-D raw.zip
- fig 6-E raw/
- fig 6-E raw/fig 6-E raw.pdf
