# Supplementary material for: Regulation of microglia related neuroinflammation contributes to the protective effect of Gelsevirine on ischemic stroke
Source: Front Immunol. 2023 Mar 30;14:1164278. doi: 10.3389/fimmu.2023.1164278 (PMC10098192; doi:10.3389/fimmu.2023.1164278)
Supplement: Supplementary file 7 [file DataSheet_7.zip › fig 6-C raw/20220413-1997033-IC.xlsx]

## Sheet: Result sheet
Method name: Method 1
Application: SparkControl				V2.3
Device: Spark				Serial number: 1808009174
Firmware:				LUM:V5.2.3|ABS:V4.3.2|ABS_MEX:V5.0.7|MTP:V13.1.5|FLUOR:V5.1.3|FLUOR_MEM:V5.0.7|FLUOR_MEX:V5.0.7
Date:				2022-04-13
Time:				12:13
System				DESKTOP-ANA3QV6
User				DESKTOP-ANA3QV6\LENOVO
Plate				[COS96ft_half area] - Costar 96 Flat Transparent Cat. No.: 3690/3695/3697/3696
Lid lifter				No lid
Humidity Cassette				No humidity cassette
Smooth mode				Not selected
List of actions in this measurement script:
Plate
	Shaking
	Absorbance					Label 1
Name				COS96ft_half area
Plate layout
Plate area				A1-H12
Start Time				2022-04-13 12:13:08
Shaking (Linear) Duration				20	s
Shaking (Linear) Position				Current
Shaking (Linear) Amplitude				1	mm
Shaking (Linear) Frequency				1440	rpm
End Time				2022-04-13 12:13:28
Mode	Absorbance
Name	Label 1
Measurement wavelength				450	nm
Number of flashes				10
Settle time				50	ms
Part of Plate				A1-H12
Start Time				2022-04-13 12:13:30
Temperature				21.4	°C
<>	1	2	3	4	5	6	7	8	9	10	11	12
A	0.0623	0.0584	0.0589	0.06	0.0584	0.0568	0.0569	0.0573	0.0598	0.0598	0.0597	0.0597
B	0.057	0.8863	0.8821	0.883	0.7593	0.5597	0.4093	0.3524	0.3071	0.1655	0.1521	0.0573
C	0.0573	0.9489	0.9634	0.9534	0.7463	0.5569	0.4736	0.3804	0.3479	0.1442	0.1417	0.0571
D	0.0577	0.9228	0.9433	0.9403	0.7385	0.5557	0.4428	0.3543	0.3465	0.1428	0.1394	0.0571
E	0.0575	0.9087	0.8229	0.4819	0.4674	0.2277	0.2106	0.1456	0.1428	0.1386	0.1507	0.1288
F	0.0575	0.9158	0.6052	0.5236	0.4987	0.2245	0.2126	0.1489	0.1459	0.1398	0.1468	0.1286
G	0.0571	0.8444	0.6453	0.6673	0.4936	0.2853	0.2955	0.1782	0.153	0.1422	0.1575	0.1291
H	0.0586	0.059	0.0604	0.0596	0.0583	0.0574	0.0571	0.0578	0.0599	0.0596	0.0593	0.0593		20h
End Time				2022-04-13 12:13:52

## Sheet: Sheet1
			0.8863	0.8821	0.883	0.7593	0.5597	0.4093	0.3524	0.3071	0.1655	0.1521
			0.9489	0.9634	0.9534	0.7463	0.5569	0.4736	0.3804	0.3479	0.1442	0.1417
			0.9228	0.9433	0.9403	0.7385	0.5557	0.4428	0.3543	0.3465	0.1428	0.1394
			0.9087	0.8229	0.4819	0.4674	0.2277	0.2106	0.1456	0.1428	0.1386	0.1507
			0.9158	0.6052	0.5236	0.4987	0.2245	0.2126	0.1489	0.1459	0.1398	0.1468
			0.8444	0.6453	0.6673	0.4936	0.2853	0.2955	0.1782	0.153	0.1422	0.1575
	0.919333	0.919333		0.8863	0.9489	0.9228				0.9087	0.9158	0.8444		0.889633	0.889633
				0.8821	0.9634	0.9433				0.8229	0.6052	0.6453
				0.883	0.9534	0.9403				0.4819	0.5236	0.6673
				0.7593	0.7463	0.7385				0.4674	0.4987	0.4936
				0.5597	0.5569	0.5557				0.2277	0.2245	0.2853
				0.4093	0.4736	0.4428				0.2106	0.2126	0.2955
				0.3524	0.3804	0.3543				0.1456	0.1489	0.1782
				0.3071	0.3479	0.3465				0.1428	0.1459	0.153
				0.1655	0.1442	0.1428				0.1386	0.1398	0.1422
				0.1521	0.1417	0.1394				0.1507	0.1468	0.1575
			0.964068	1.03216	1.00377					1.02143	1.02941	0.949155
			0.9595	1.04793	1.02607					0.924988	0.68028	0.725355
			0.960479	1.03706	1.02281					0.541684	0.588557	0.750084
			0.825925	0.811784	0.803299					0.525385	0.560568	0.554835
			0.608811	0.605765	0.60446					0.255948	0.252351	0.320694
			0.445214	0.515156	0.481653					0.236727	0.238975	0.332159
			0.383321	0.413778	0.385388					0.163663	0.167372	0.200307
			0.334046	0.378426	0.376904					0.160516	0.164	0.171981
			0.180022	0.156853	0.15533					0.155795	0.157143	0.159841
			0.165446	0.154133	0.151632					0.169396	0.165012	0.177039
			96.4068	103.216	100.377					102.143	102.941	94.9155
			95.95	104.793	102.607					92.4988	68.028	72.5355
			96.0479	103.706	102.281					54.1684	58.8557	75.0084
			82.5925	81.1784	80.3299					52.5385	56.0568	55.4835
			60.8811	60.5765	60.446					25.5948	25.2351	32.0694
			44.5214	51.5156	48.1653					23.6727	23.8975	33.2159
			38.3321	41.3778	38.5388					16.3663	16.7372	20.0307
			33.4046	37.8426	37.6904					16.0516	16.4	17.1981
			18.0022	15.6853	15.533					15.5795	15.7143	15.9841
			16.5446	15.4133	15.1632					16.9396	16.5012	17.7039
