# Supplementary material for: Regulation of microglia related neuroinflammation contributes to the protective effect of Gelsevirine on ischemic stroke
Source: Front Immunol. 2023 Mar 30;14:1164278. doi: 10.3389/fimmu.2023.1164278 (PMC10098192; doi:10.3389/fimmu.2023.1164278)
Supplement: Supplementary file 8 [file DataSheet_8.zip]

Archive with 49 entries (45 files):
- fig 7-A raw/
- fig 7-A raw/A03-KH322958-C4507HG170-2-C4507HG170-2-seq3F.ab1
- fig 7-A raw/C4507HG170-2.seq
- fig 7-A raw/C4507HG170-2.SQD
- fig 7-A raw/E09-KH322958-C4507HG170-2-C4507HG170-2-seq1F.ab1
- fig 7-A raw/E09-KH322958-C4507HG170-2-C4507HG170-2-seq2F.ab1
- fig 7-A raw/E09-KH322958-C4507HG170-2-PEGFP-N-5.ab1
- fig 7-BCD raw.pzfx
- fig 7-D raw/
- fig 7-D raw/1-1.pdf
- fig 7-D raw/1-2.pdf
- fig 7-D raw/1-3.pdf
- fig 7-D raw/2-1.pdf
- fig 7-D raw/2-2.pdf
- fig 7-D raw/2-3.pdf
- fig 7-D raw/3-1.pdf
- fig 7-D raw/3-2.pdf
- fig 7-D raw/3-3.pdf
- fig 7-D raw/4-1.pdf
- fig 7-D raw/4-2.pdf
- fig 7-D raw/4-3.pdf
- fig 7-D raw/5-1.pdf
- fig 7-D raw/5-2.pdf
- fig 7-D raw/5-3.pdf
- fig 7-D raw/6-1.pdf
- fig 7-D raw/6-2.pdf
- fig 7-D raw/6-3.pdf
- fig 7-D raw/Exp_20220810_1.xit
- fig 7-D raw/Exp_20220810_1/
- fig 7-D raw/Exp_20220810_1/1-1.fcs
- fig 7-D raw/Exp_20220810_1/1-2.fcs
- fig 7-D raw/Exp_20220810_1/1-3.fcs
- fig 7-D raw/Exp_20220810_1/2-1.fcs
- fig 7-D raw/Exp_20220810_1/2-2.fcs
- fig 7-D raw/Exp_20220810_1/2-3.fcs
- fig 7-D raw/Exp_20220810_1/3-1.fcs
- fig 7-D raw/Exp_20220810_1/3-2.fcs
- fig 7-D raw/Exp_20220810_1/3-3.fcs
- fig 7-D raw/Exp_20220810_1/4-1.fcs
- fig 7-D raw/Exp_20220810_1/4-2.fcs
- fig 7-D raw/Exp_20220810_1/4-3.fcs
- fig 7-D raw/Exp_20220810_1/5-1.fcs
- fig 7-D raw/Exp_20220810_1/5-2.fcs
- fig 7-D raw/Exp_20220810_1/5-3.fcs
- fig 7-D raw/Exp_20220810_1/6-1.fcs
- fig 7-D raw/Exp_20220810_1/6-2.fcs
- fig 7-D raw/Exp_20220810_1/6-3.fcs
- fig 7-D raw/Exp_20220810_1/Backup/
- fig 7-D raw/Exp_20220810_1/ExpSummaryForAPI.xml
