# Supplementary material for: Regulation of microglia related neuroinflammation contributes to the protective effect of Gelsevirine on ischemic stroke
Source: Front Immunol. 2023 Mar 30;14:1164278. doi: 10.3389/fimmu.2023.1164278 (PMC10098192; doi:10.3389/fimmu.2023.1164278)
Supplement: Supplementary file 8 [file DataSheet_8.zip › fig 7-D raw/Exp_20220810_1/ExpSummaryForAPI.xml]

<?xml version="1.0"?>
<Experiment xmlns:xsd="http://www.w3.org/2001/XMLSchema" xmlns:xsi="http://www.w3.org/2001/XMLSchema-instance">
  <Plates />
  <Populations>
    <Population Name="P1" />
  </Populations>
  <StatisticsSettings>
    <TubeHeaderItems>
      <TubeHeaderItem>EventsCount</TubeHeaderItem>
      <TubeHeaderItem>RecordTime</TubeHeaderItem>
      <TubeHeaderItem>Volume</TubeHeaderItem>
      <TubeHeaderItem>AbortRate</TubeHeaderItem>
    </TubeHeaderItems>
    <PopulationStatisticsItems>
      <PopulationStatisticsItem>Count</PopulationStatisticsItem>
      <PopulationStatisticsItem>PercentOfParent</PopulationStatisticsItem>
      <PopulationStatisticsItem>PercentOfAll</PopulationStatisticsItem>
      <PopulationStatisticsItem>Concentration</PopulationStatisticsItem>
    </PopulationStatisticsItems>
    <SignalStatisticsSettings>
      <SignalStatisticsSetting Id="0">
        <SignalStatisticsSettingInfos>
          <SignalStatisticsSettingInfo SignalName="FITC-A" StatisticsType="Mean" />
        </SignalStatisticsSettingInfos>
      </SignalStatisticsSetting>
    </SignalStatisticsSettings>
  </StatisticsSettings>
</Experiment>
